# Supplementary material for: Approaching a fully-polarized state of nuclear spins in a solid
Source: Nat Commun. 2024 Feb 2;15:985. doi: 10.1038/s41467-024-45364-2 (PMC10837425; doi:10.1038/s41467-024-45364-2)
Supplement: Supplementary file 4 — Supplementary Data 1 [file 41467_2024_45364_MOESM4_ESM.txt]

(* Content-type: application/vnd.wolfram.mathematica *)

(*** Wolfram Notebook File ***)
(* http://www.wolfram.com/nb *)

(* CreatedBy='Mathematica 13.1' *)

(*CacheID: 234*)
(* Internal cache information:
NotebookFileLineBreakTest
NotebookFileLineBreakTest
NotebookDataPosition[       158,          7]
NotebookDataLength[    188590,       4046]
NotebookOptionsPosition[    180763,       3920]
NotebookOutlinePosition[    181450,       3943]
CellTagsIndexPosition[    181407,       3940]
WindowFrame->Normal*)

(* Beginning of Notebook Content *)
Notebook[{

Cell[CellGroupData[{
Cell["File description", "Chapter",
 CellChangeTimes->{{3.8722651353983574`*^9, 3.8722651373037753`*^9}, {
  3.9123611143555593`*^9, 3.912361118561206*^9}, {3.9124376031853695`*^9, 
  3.912437605227296*^9}, {3.912440574483409*^9, 
  3.912440576928464*^9}},ExpressionUUID->"bc91b0c8-87c4-470d-8715-\
941b8f03dc08"],

Cell[TextData[StyleBox["Supplementary file for \
\[OpenCurlyDoubleQuote]Approaching a fully-polarized state of nuclear spins \
in a solid\[CloseCurlyDoubleQuote] by Peter Millington-Hotze, Harry E. Dyte, \
Santanu Manna, Saimon F. Covre da Silva, Armando Rastelli, and Evgeny A. \
Chekhovich (2023).",
 FontSize->20,
 FontWeight->"Bold"]], "Text",
 CellChangeTimes->{{3.9123584677164016`*^9, 3.9123585126449656`*^9}, {
  3.9124365317701035`*^9, 
  3.9124365324086523`*^9}},ExpressionUUID->"d4ca7604-2373-4eb5-9847-\
af74c38e5815"],

Cell["\<\
This file was generated using Wolfram Mathematica software, version:\
\>", "Text",
 CellChangeTimes->{{3.9123584319159656`*^9, 
  3.912358452621495*^9}},ExpressionUUID->"e4489f0f-5886-4dbc-a7fe-\
13c664da0d3d"],

Cell[CellGroupData[{

Cell[BoxData["$Version"], "Input",
 CellChangeTimes->{{3.912358399555406*^9, 3.91235841296992*^9}},
 CellLabel->"In[9]:=",ExpressionUUID->"2e6e13f0-1f90-495b-94d5-7456d65d4147"],

Cell[BoxData["\<\"13.2.0 for Microsoft Windows (64-bit) (November 18, 2022)\"\
\>"], "Output",
 CellChangeTimes->{3.9123584138416405`*^9},
 CellLabel->"Out[9]=",ExpressionUUID->"0db3e5b6-86d8-4638-8108-67ad72c6169e"]
}, Open  ]],

Cell[BoxData["\[IndentingNewLine]"], "Input",
 CellChangeTimes->{
  3.912358397153886*^9},ExpressionUUID->"a087488b-9fe5-4cb3-88ac-\
626a331e19a2"]
}, Open  ]],

Cell[CellGroupData[{

Cell["Analytical derivations", "Chapter",
 CellChangeTimes->{{3.8722651353983574`*^9, 3.8722651373037753`*^9}, {
  3.9123611143555593`*^9, 
  3.912361118561206*^9}},ExpressionUUID->"9bbc40e7-4466-4043-83d7-\
95938660f3a2"],

Cell[TextData[{
 StyleBox["Calculation of the variance of polarization of an ensemble of \
nuclear spins.",
  FontSize->20,
  FontWeight->"Bold"],
 "\n\nAn ensemble of identical nuclear spins is considered. The number of \
spins in the ensemble is taken to be NSpins. Each nucleus has a spin quantum \
number INuc. The possible nuclear spin projections onto the z-axis are Iz \
\[Element] [-INuc,+INuc]. For INuc = 3/2, which is the case for Ga and As \
nuclei, the possible spin projections are Iz = -3/2, -1/2, +1/2, +3/2.\n\nThe \
key assumption is that each nuclear spin is polarized independently of all \
other nuclear spins. Upon dynamical nuclear polarization via the central \
electron spin, the z-projection of each nuclear spin is assumed to be \
described by an independent Boltzmann distribution."
}], "Text",
 CellChangeTimes->{{3.9123540193676777`*^9, 3.9123542501150084`*^9}, {
  3.91235439438898*^9, 3.9123544077576284`*^9}, {3.912354458820155*^9, 
  3.9123545216181984`*^9}, {3.9123568995306473`*^9, 3.9123569360700083`*^9}, {
  3.9123570086071005`*^9, 3.9123570103035083`*^9}, {3.912396441922488*^9, 
  3.912396469644507*^9}, {3.9123965010333014`*^9, 3.9123965035361013`*^9}, {
  3.91243764911232*^9, 
  3.912437677719184*^9}},ExpressionUUID->"9ec10410-bfe1-4ef8-8e31-\
7798df1dfc56"],

Cell[BoxData[
 RowBox[{"Clear", "[", "NSpins", "]"}]], "Input",
 CellChangeTimes->{{3.9123613072532067`*^9, 
  3.9123613090084243`*^9}},ExpressionUUID->"d200488a-dbc6-441f-bc8c-\
1b80bf3f5358"],

Cell[BoxData["\[IndentingNewLine]"], "Input",
 CellChangeTimes->{
  3.9123584273697324`*^9},ExpressionUUID->"27039a71-e9d9-4394-b902-\
8fc28c442558"],

Cell["\<\
The probability p[Iz] that one spin INuc occupies a state with a defined \
z-projection Iz is given by the Boltzmann distribution, where \[Beta] is the \
dimensionless inverse spin temperature.\
\>", "Text",
 CellChangeTimes->{{3.8723091245302534`*^9, 3.872309137144847*^9}, {
  3.903585002608509*^9, 3.9035850028471875`*^9}, {3.9123543259673324`*^9, 
  3.912354384191041*^9}, {3.9124377184205685`*^9, 
  3.912437725469804*^9}},ExpressionUUID->"5ffec8d3-365d-462c-ad23-\
2618d410ea4e"],

Cell[CellGroupData[{

Cell[BoxData[
 RowBox[{"pBoltzmann", "=", 
  RowBox[{"(", 
   RowBox[{
    RowBox[{"p", "[", "Iz_", "]"}], "->", 
    RowBox[{
     RowBox[{"Exp", "[", 
      RowBox[{"\[Beta]", "*", "Iz"}], "]"}], "/", 
     RowBox[{"FullSimplify", "[", 
      RowBox[{"Sum", "[", 
       RowBox[{
        RowBox[{"Exp", "[", 
         RowBox[{"\[Beta]", "*", "Iz"}], "]"}], ",", 
        RowBox[{"{", 
         RowBox[{"Iz", ",", 
          RowBox[{"-", "INuc"}], ",", "INuc"}], "}"}]}], "]"}], "]"}]}]}], 
   ")"}]}]], "Input",
 CellChangeTimes->{{3.8723090618287115`*^9, 3.8723091005463276`*^9}, {
   3.8723091612845573`*^9, 3.87230921094179*^9}, 3.8723093078822284`*^9},
 CellLabel->"In[1]:=",ExpressionUUID->"db1ce735-f9d2-4315-b70d-f38225f9e225"],

Cell[BoxData[
 RowBox[{
  RowBox[{"p", "[", "Iz_", "]"}], "\[Rule]", 
  FractionBox[
   SuperscriptBox["\[ExponentialE]", 
    RowBox[{"Iz", " ", "\[Beta]"}]], 
   RowBox[{
    RowBox[{"Cosh", "[", 
     RowBox[{"INuc", " ", "\[Beta]"}], "]"}], "+", 
    RowBox[{
     RowBox[{"Coth", "[", 
      FractionBox["\[Beta]", "2"], "]"}], " ", 
     RowBox[{"Sinh", "[", 
      RowBox[{"INuc", " ", "\[Beta]"}], "]"}]}]}]]}]], "Output",
 CellChangeTimes->{{3.872309175499823*^9, 3.872309211569147*^9}, 
   3.872309308971964*^9, 3.903584991891838*^9, 3.9123569462114067`*^9},
 CellLabel->"Out[1]=",ExpressionUUID->"ef4e6f09-6e71-49ed-8712-ebb3ae91beca"]
}, Open  ]],

Cell["Mean (expectation) Iz for one spin:", "Text",
 CellChangeTimes->{{3.8723091245302534`*^9, 3.872309137144847*^9}, {
  3.903585002608509*^9, 3.903585022432744*^9}, {3.912396526025217*^9, 
  3.91239656864071*^9}},ExpressionUUID->"155d6698-a51c-4313-b99d-\
740fb9e702ac"],

Cell[CellGroupData[{

Cell[BoxData[
 RowBox[{"MeanBoltzmann", "=", 
  RowBox[{"FullSimplify", "[", 
   RowBox[{"Sum", "[", 
    RowBox[{
     RowBox[{
      RowBox[{"Iz", "*", 
       RowBox[{"p", "[", "Iz", "]"}]}], "/.", "pBoltzmann"}], ",", 
     RowBox[{"{", 
      RowBox[{"Iz", ",", 
       RowBox[{"-", "INuc"}], ",", "INuc"}], "}"}]}], "]"}], "]"}]}]], "Input",
 CellChangeTimes->{{3.8723091901109514`*^9, 3.872309306697861*^9}},
 CellLabel->"In[2]:=",ExpressionUUID->"d3c7de65-9cb5-4649-9266-13fd3cf20496"],

Cell[BoxData[
 FractionBox[
  RowBox[{
   RowBox[{
    RowBox[{"(", 
     RowBox[{"1", "+", "INuc"}], ")"}], " ", 
    RowBox[{"Sinh", "[", 
     RowBox[{"INuc", " ", "\[Beta]"}], "]"}]}], "-", 
   RowBox[{"INuc", " ", 
    RowBox[{"Sinh", "[", 
     RowBox[{
      RowBox[{"(", 
       RowBox[{"1", "+", "INuc"}], ")"}], " ", "\[Beta]"}], "]"}]}]}], 
  RowBox[{
   RowBox[{"Cosh", "[", 
    RowBox[{"INuc", " ", "\[Beta]"}], "]"}], "-", 
   RowBox[{"Cosh", "[", 
    RowBox[{
     RowBox[{"(", 
      RowBox[{"1", "+", "INuc"}], ")"}], " ", "\[Beta]"}], "]"}]}]]], "Output",
 CellChangeTimes->{{3.872309216970389*^9, 3.87230931297768*^9}, {
   3.9035849979884696`*^9, 3.9035850242257175`*^9}, 3.912357000773224*^9},
 CellLabel->"Out[2]=",ExpressionUUID->"0d9f99db-c0fd-42b8-8954-8b46f3b07d9c"]
}, Open  ]],

Cell["\<\
Mean (expectation) of the polarization degree PN for one spin is the mean \
(expectation) Iz normalized by INuc. Example for spin-3/2.\
\>", "Text",
 CellChangeTimes->{{3.8723091245302534`*^9, 3.872309137144847*^9}, {
  3.903585002608509*^9, 3.90358504196744*^9}, {3.9123570290673847`*^9, 
  3.9123570406685133`*^9}, {3.912357100451347*^9, 3.912357108041648*^9}, {
  3.912357188122653*^9, 3.912357188421325*^9}, {3.912357228398177*^9, 
  3.9123572391470375`*^9}, {3.9123965859285126`*^9, 3.9123966186215563`*^9}, {
  3.9124377715982494`*^9, 
  3.9124377729154944`*^9}},ExpressionUUID->"55ae8418-dae2-458c-b2a0-\
fa7a854c9d51"],

Cell[CellGroupData[{

Cell[BoxData[{
 RowBox[{"FullSimplify", "[", 
  RowBox[{"(", 
   RowBox[{
    FractionBox["MeanBoltzmann", "INuc"], "/.", 
    RowBox[{"INuc", "->", 
     RowBox[{"3", "/", "2"}]}]}], ")"}], "]"}], "\[IndentingNewLine]", 
 RowBox[{"Plot", "[", 
  RowBox[{"%", ",", 
   RowBox[{"{", 
    RowBox[{"\[Beta]", ",", 
     RowBox[{"-", "10"}], ",", "10"}], "}"}], ",", 
   RowBox[{"Frame", "->", "True"}], ",", 
   RowBox[{"FrameLabel", "->", 
    RowBox[{"{", 
     RowBox[{
     "\"\<Dimensionless inverse spin temperature, \[Beta]\>\"", ",", 
      "\"\<Polarization degree, PN\>\""}], "}"}]}]}], "]"}]}], "Input",
 CellChangeTimes->{{3.872309330312462*^9, 3.8723093395972204`*^9}, {
  3.903585085065278*^9, 3.903585097793063*^9}, {3.9123570529300256`*^9, 
  3.9123570939178877`*^9}, {3.912396623664118*^9, 3.912396624266116*^9}, {
  3.912437791810526*^9, 3.9124377986090655`*^9}},
 CellLabel->
  "In[268]:=",ExpressionUUID->"f1e035da-5967-4d91-9dea-a13b3298d9b9"],

Cell[BoxData[
 RowBox[{
  FractionBox["1", "3"], " ", 
  RowBox[{"(", 
   RowBox[{
    RowBox[{"Tanh", "[", 
     FractionBox["\[Beta]", "2"], "]"}], "+", 
    RowBox[{"2", " ", 
     RowBox[{"Tanh", "[", "\[Beta]", "]"}]}]}], ")"}]}]], "Output",
 CellChangeTimes->{{3.872309331012367*^9, 3.872309339891428*^9}, {
   3.903585083711567*^9, 3.903585098294301*^9}, 3.9123570575006657`*^9, 
   3.912357094504836*^9, 3.912357242638195*^9, 3.9123968893544254`*^9, 
   3.91243788052105*^9},
 CellLabel->
  "Out[268]=",ExpressionUUID->"398de71e-edaf-4a71-972e-ca966a72270a"],

Cell[BoxData[
 GraphicsBox[{{{}, {}, 
    TagBox[
     {RGBColor[0.368417, 0.506779, 0.709798], AbsoluteThickness[1.6], Opacity[
      1.], LineBox[CompressedData["
1:eJwt2nk4Vc8bAHD7vu+u7S4kiqSFIjOkqCQtKO22JEkUomRLG2UJkb62RFIh
JMmZ7FolVNayb/ce+778puf5/XPv83nOmXNm3nnnnfnj0OwvHHDiYGNjO4N/
/v1f6987vrLCQJ//Lt5AKyTR5y8z1brIQHQBNvo/W4p1zryZY6CyXKf3BDZ1
i8fShQkGKo07NF6GXX4nmu9PHwOtNc449B6bT/unMvrCQInVOvNvsR9cOrUn
8BEDna6L/JCPvcSnYXnsIQPxsPeY/bPz4zEr/VgG0g/3+ZKHrVcdbDN6j4H8
uu2ac7FbZDNOnwpmIHe5sY6X/97/btAHnmUg8Yu7PmZjP2f3esKmx0BVl3PZ
0rD1D2bzJGxgIIFT1FOp2NVP/rqs12EgdvaAshTsP2ZWWvYaDOQovuCTjC1z
T6uoQoGBrBxr25OwgykDNWFsDFTAw+0Vj314w/FhoY90FFm1Unj3X3xCH+zN
qKajTQN25B1sr+ZPr7ZV0JFcnr36P9+7svWSeykdudMvxNzCriBkl769pCMO
hsHRG9jaFg0iMTF0dODW/cwAbG4nM13543TkefIbzQO74cR62+EjdNRk7mB4
Afu/wwpX39vQEZflbWt37M0WZNVpKzoKvR0c4vYvfhvij2RvpyMxvsEvLti1
7P2BBpp0pD3vRTmNHf5f2LfjMzTEfk81yOrfeB56TK6bpKEPe83O7sNWjbaT
5xijoRd5z/dZYr+/oe3wdIiGTI21ZS2wWW7N06x2GmoI+RRphm1lsEo5sJKG
+Ks61xhhS/6qckuLoqH6ATCigY3WpN4KvUdDUfJRj1dju12/+sT5Lg1dnmu2
UP83H6s2tGneoKHImQ0Zqth+l1P2vPaloWiNX4Yq2F0S/pqVJ2no2oUuLins
/L06A71aNHS7/mXnwjJJnEwV5KrVpCHpR8vm89hCU30q2eo0tNar4dUstnPS
Y1t3Gg0llkxfnsKmDAvUTEvRkK5NRTcLO/hWbwbvIhXdKO81/ot9oCLRQeMj
FS0JVwxVYKs29nTUVFNRhv3dhg/Y0z3ads4VVCTzq6qIwE7gqbBKL6Wi1Fnf
S++w/+wa3qb0iopCY9dW5mOfrzeQE39ARdL1u1+lYN9qb/s8e5yK8pnaYVew
7VirzOPtqChCtoT0xl674lGxyZaKXEX+HrqE/Y3KXeJpRUUcIT3iF7BlHLUy
R0yoaFUS09oRO33oWtAfdSrydTNa2YvtT25zi+xWQR0a6LESdtJpvQHYroJ+
KVLSKNilP3Qcx5pV0MWSklRZ7OU3jGMHPqogNJMXLf4vHoH8FlJ5Kmh2JH0r
N/Yd8aY1DwNUUNa+ukfDSySRuMFtOFleBTn1KroWYL/LcDpjJamCgqRaanKx
22RPdrMJq6ClliaVF9jKi/tbT7OpoJ4Ux7IM7LRKvU+MfmXUy9lWEIf9zJrz
eWaBMvo4NRDgg13sk+j6ap8yYrfnMdmITXe8mPHLXBmVT0ZeXocdYWX+h91E
GbXPt6doYttrTFsf2qiMzJPDOqjYgq37jefklFFw0vVJIewTRvxy27uUUF3G
6oDuRZLg5Patar6khNT0Sh7dxnYfs2Rjc1dCQxY62SHYv9rVDDTOKKHefo+X
17Bzin7k+h9RQh0HBR9exLZxWZdENVJCab15zMPYWZ/6PF15lVBJXXW0GrZl
tDV1OUERGT1w21a0gPNZV3SXWYwiKhsx5nyF/bSh9mJkuCKKDu0rzcReljCs
oF9XRFqs3YIJ2C9i6M5mjopI9biehD+2UCz5PFJbEbUEdRQaYn+Mv63HqFBA
RobFRYXzOB/1tp9yK1VAfoa1n3Kw6b8WbxUWKqDDMp+/p2P7yXm0mGUpoEqX
XblR2BoJNtfcIhRQb7BZgRv2rURGRaGtAhLOUv+ggm32+L2l+QgFOXY/W3Nl
jiRGI9oWufooaO+5MwPu2IkBC9kfOimovWbxgSP2yMktvAY/KOjjL/P3+7Cj
6YWEVgkF6bhEm6lhd2Tm6EjeoqBR/4o1X2ZJwjv/kUQHg4J2R9zwEMWmppeg
RCXcPjxtggO7Lua3u60sBYnPSzpMz5CE4mXZT/UCFGSc4sPTjl2uFxNSMSaP
gj5/O/oMW+T9ncksQh59b7yjaoT9tOZKs9dReVSoH2tsO43Xp6739meH5FHa
/p9VO7HDH3vmduyVR9duD2ttxvb0OndnF5RHY8m1WVLY21SOG6moyaMdvDPb
66dIotEbPv3IkkOrU2V7jLE5VvF604LlkFDow8PCkyQxFcnZbeMvh3RyPo/P
TpDEwMLKvvBLcqjHjuLag/31+6zGjLMc8pgXJ0uwE64NtX/eI4e0qHV7nLF1
mr7s8JWWQ7vLX8oXjeN8DX0g/S1LFgUrrzHQH8PtwTSvb5osOratLZuKDRZs
56lJsmiJu2uSD5vqqdDpeV8W6XPMyfwexfXyZFqWjLcsil1KCvfBdjbINTix
XRY94S/geUHifB//dJrZLoOqfkOXWSaenxdah+J+yqBCobMZrdj7zt7fCb7L
oMFftwrKsHX+HFgTVSmDnlDCzEKxx7/8ntz4XAaVZRvqC2N7P+u/edVXBkmN
rWWXGSGJgFOcLwUlZZAHRWmBbYgkcr+Z3WsUkkH6Jbvvdwzi/hmFuz/mkUFb
uB2Y77B3KkmvWzcvjazcFrm9sUVaVuUe+CuNxBr2J/cP4P3u4O78hFfSCDbn
qqJ+kiB2RhWpW0gj88x9zO29uD+FTXGjO6SRvtigMAVbVY3i8xZII+e8xBGy
B+c3Z7reng3S6MN0WlcithUqKHanSKP2Z1kZzG5cr7f8KikckEIlB6xXh3WR
BJuWCrH9hhRafmDNHthJEldljE/cCJBCgR+mXptjz6zYL1X7SCEdh2FecWxW
w1OD3a5SyJ19Z1RKB0m0+moXW+2TQhdDgmTftZNEUeW2vOPyUogjNehYeyve
D44dS/d5IYk2xne1fv+J82VHgMnbp5LorZmlYwS247qUv/PJkmi1na6PObYd
R49KQLQkqr+4bsv7ZpIwzzqXFOojiRpMgGxqEx7vpF9slLEkWvVyOHD/D3w+
uptw83mTBCoPme+y/EoSP6qoOae+SSDhZdXylS8k8Xkls166TgLVmmrQc7HL
vIrkA0slEMfctdOi2GlHfzw/lC6BhmqNq2s+kYTrGuH6JQ8JpPOwzVWljiQW
PgbKWQlJoMLvvAMOFSQxycW3jZtHAuWaem7gxGYZ3T9dsiKOGhxau1LLcXzz
H2erToijJL/0s+0fSKIyscRw7rc4OpYdMG+B8Hp0nTyVlimOWAGaQPg9Xu8C
Ls8mTcRR2B3lVIEivB7KPofTDcURPTjv5J1Ckkj1XO9htUkcRX9sNeTHXtU6
vzlHXRzxgAQLrgKSWJcTUekgJI4ia4MfkHkkYWL5urOhSQyNzukdSHhBEmej
l6XzXMQQuk1u1XqC6/tOh7mO02Loyw5x/4h03P/5mjaho2KoZzErZSQN1weH
qHSXvWLo1nv1B5mpOB82qq6n6oqhoECubtFkvL+9iHmoPCOKHr+VMM9KIIlz
mzS5WxVF0aSh1/2BCNye+22mt6go0lBWIFWx/ZrMdktwiCKeFd/Zk+F4f73s
dH9Xvwi6tjVh+fsdksguTJEvzhNB/Jt1YzJuksTgJlnt2J0iaMBnJJ0viCTO
bOay3echjM4Ofr3x3BOvZ56YuSF7YcTzazd38UW8HptpSWHWwuj84rvmcg+S
CPMGf99vFUZX9wg6/HDH9bHI79xabmG0V6e9ttOVJHo3j13nTxRCH6jqo2n2
JOGg15FVUSGIDr2cCiixwvUjS89m5xtBJL5HziR5H84H+SjOumxBdO/dXa1g
S5LwWNh+4muUILpT4+JhYoHjQzyT/H1SEP0qKNyVY4bP+2aXA1gLAqhEBx6k
G+Hznq3QIfmNAng/mksN0MD1vtaJPUldAM0N38ukrcb5uYV4qawggCLjH50q
X4XPvwqe/KocAsiq/G7bIoMkOjt/lmnX8yNfOYkwa2WSmD2TrmHqxo8OJ65u
jpIgCU3frSvuT/iQS9aNnTJzLAK1W2p2x/GhCFctL5MZFmGz3cHa9jYfKtnO
Y3BuikUEi4Q/B+586HOJYlD+GIv4/aTdVkyfD/3JN1GTHWIRt74H5uZ94kV+
D6UjdFtYhLJebKtaGS8a/yqupPaLRRQkPeNJzOVFlDS7RslmFvHnTMOx4Fhe
VBwXldD7nUXoLTP4D57kRaqbh5OP1LGIPs2a05PjPIje+8T16hsWcTWyNdyl
lwd5HBBO0SpkERLT5Ju2nzxIW/yYT0s+izD6ICdSVcqDii0z+1e9ZBGxtq4l
sWE8SBUafb39hEWYhgpL6lF4UEL/kPOFSBaR2n6w8ooxN0oMDn3u6cgidHt0
5xs3ciOJr0aqb06ziMohcR2d1dxoOdPp5fQJ3J+Zb4/6RLjRqSuN35yPsAhN
CQuvg21c6FrwBR0BSxaRv9OUruXDhQ4fDHY5tBm3f7Ux8E8OJzI6fenLMw4W
YV0kWWSQwokkVOarDVaYRF/p+HBcDCey2r3rXM0Ck+D7mGu7148T2dfdDPw0
yST29qxdV2LGifj8mW43+phEs5xaR0wXB8oIHHMsqGUS/UHShmZyHEjOUH/q
4U0mIXDtFRkjwIFMSn6T/cFMQtt3V/qfRXbkoeqwRyuASXi7XxPw+8uOtpW/
/pJ4iUnwHO39lZPNjhqYQveXTzEJ1Y2FlyW2sSOa9aWPjXpMwnzdPo2T69jR
fqleleu6TMJNc7DtOY0ddYmVnVDWYhIFVCXTHTz4+WPZugZ0JrFd+IaE7zc2
JP7x5dFhQSZh33foVftpNhR1Q0JFpH2ECPvLstc8xIaKC9Oi5ptHiOy2WzI+
O9lQxhK3fkv9CDHeUHpNbA0bmpwPeeZZOUJwXN/1MGxghTD121jP9XyEAOsH
v+8XXiHey4+XRV8eIUpiV+8YsFkiBkZL886uDBN8R/sd2A2XCKRz/W7azDBh
Q30aTKEt4XMWG/MjOUyMZzOQxfAiofHAP3ewc5jQQMoGedcXiVLXaN6jxDDx
cEhqvV/WAsFXFGU55DdM9L36sS8mYoHYfzTanN9zmNh4Odo9x3OBeLJur7n0
2WHi24poTofhAqETYJ8zYTNM8EgLqm//Pk8ouRwyqFo/TFwG7EpC83NEYty7
oZjuIaKcCxmodc4Rwuf/7Hb/PUSIfQywM6qcI3xXizfpfhsicg4txnvcmyPE
lHifXCkZInrOzkg00eeIQ/ErZbP3h4gDD5h8/+2ZJWye7rWM3DxE6Az+nlz3
eJqwrNLVf+ExSFwa1dKQDZ0m1som61s4DhLFM0HHl12nCfpB7oMNtoOEMY9m
9Wf9aaL971bJGKNB4gDDL/5s4xRxsVfM4a/AIHH5OGVruuAU8cXy3qMb/w0Q
JY7u7nfGJ4ls85dLAZEDxPK58rSLvyeJQ342tseCB4gwP1dBmDlJjH+m0Mud
BoiH8SVtbSaTxOP5WfuNa3D773bXZfwmiMKtWyJv5PYTy79evl46NUEILOW3
ZaT0EyZ/OAZ6zCYI++LQpqeR/cQnVrbVa+kJ4vwu2+ldHv1Em+ACzSpvnEjr
kqCIavcTKzseVd4eGCNq90lIO6f3EaYlrfxLNqPEXMTZLz+8eomX2RlbagxG
iamfJ6uZx3sJuUcXzkZRR4nCtzEbW816ieYZnug9jfjc0hzts06hl1DztxF7
PM8idsfe7CsieojyoCkhaMYkJvUKWMJsPcTivQ08YX8GCYrYe5tzx7qI+gs1
TpTsQaJeax/nbdhFpFsdrXrpNUhMO0X0eal2EbslQkJ/8gwSSaOFTbnDf4mE
2AYODa0B4sk3FctKn7/E5qSLK5+u9BEBkPxpFPaH8Hj2alZcspsYL3DQfTzb
RuiIuIeY/OkixJonV4UUtxFjnmtFvF50ERn8BwXFfNsIT8NnjEazLuKel9MN
lelW4vK3NMu4q38J6b0/zBVZLcTE0Jpdmz53EnnvX6Q2fPlF8ITMpuz0/E1M
j+zyNtzXSNg4M1IbrtYRopTL+trsVUTN5993NhysBeH+I7xTYpXAxbel5uia
OjC1ptT/OlEJ+FRbuUI5PwLtoBHKs/NVYLd/W0Dj609ga3+A3tfaavBZo9Pz
stQ3UKl8VE/Mrw64bPd80TrUAMQHT/lKVH8Fbik+sUo5v0Ee/4fa4CuNwHB6
5vV6uRbQPDnaDWobgZCFb8OO0BYgPC+jnCnTBF7M+Iq6H2sFecuMpx75TYBl
6Xe7TKgduM67m7T0NoPigLKyV5v/AGHRc8puBr/BVq0P+Vbx3eDAw6Gh+sft
YFNjc1xZXTfIOFaio9PWDnT8R/zWLnYD3SHV0c2UDrCqTnY73+ke8Kw27/DW
2A4g6eT+g9DsBSU31Zelb3aCkSSFSe2yPnDkZ1OgwIs/IFnIe5Nw7yCQ2S3P
9u5EF0h8fVfeX3YIzKebvjzl2wXi7FKXBnYNATeHjrmWqC4QnvW5qvLlEDir
4dq6t7IL+JoybK76DgOp/fVKOuq4n1frvXFdBObfrQ9w9XYDDm/pNkf5UZAU
tGmW3aQX2J3KbijeOAr2G3CW6h/uBfm7QZ2Q1SjQ/FYeZOLeC+xVzhYVhI2C
U8w58fqEXlBeWxrJNTkK2idX2bawekGIguOOJ1/HAK3poGlvZB9o454zmB0c
A/tLDVtcn/SBjaMRuhbc40Am1PNhzZs+0FP5RmXSYBywwzUpvB19wNRdcH77
s3HAfUbe8dnqfsD1If9ld8gEGNTTWpNb1A+OPTfL0EueAB8o1rG1Nf2gILbt
0d2SCdCU5OpT+qsfOLry3N4wNgFM7usX6c33gypJO4eQE5Og1tnnUYjBAAhz
ZpdjbJkC5p1SLjlvBgCvkFWQPWsaBM/lvRd/OAgOq9uhzfwzQOc9S7LjySDI
NnFcEVCdAfPnG2Tv5w0Cyyu+114fmQGOAjoiKR8HQVxfyhWuqhlA1T80FLIw
CFZ9GLv49NEsuGJtxgo5PAR82xZy/YpmwdBAo02hwxD4OMM9avl9FjgyPNu+
ug8Bd22K+wzPHNAPuy3yLnQIFD0ycTX3nAPWf8Yyr70aAju8Y+yHzOeBC3e2
1U+2YRAX9Ti1zGEexDY00dMEhsFATuaf6IB5IDGyWf2w1DAI7353wqBgHri9
OHg9TH0YNFr12IWrLACJTwrOYxbDwHHNpoPa0wtA/l3ri1UPhkHIn+btnulL
YGB2Ymy99AjoeLvnvG/pEqjsMJ3ZqDgCtsaguICmJTDbxzyoyRgBozuyB+/w
LoNKw3VhIzoj4MTza/fTzy2DhtbHvd/34Pu9VVsbN6yAU8cv39K/PgLi9iVw
tVqsAOnf3Svnb4yAsdUi2n+dVgA/teB6/N0RkNU6E8iMXwH3OJcWq+NHgIzx
p1U8iyuAw42VmvhqBMxxb3mrYM8GOwpe3NBoHwFPPSe+/OfOBs/beLZld42A
Q50vumj+bPAhqimkDYyA3GK60OoHbLDuVKXZ6PgIcD4ndHJjNRu09G/fLsnH
BI31nVx7NdlhYfet38E6TJD7KMwqYJwdXrNqMIzyY4JPkmH9omwcMKK8PMrs
OhP03b0RkCrMAQds9ztPhjCB4tXQnMrVHPDIrpyu9RFMcOtYMJ/gSQ7oVDZx
ziiZCU4pBaD4TxzwMl+/wasPTOAfe81W4zcH7IExvD+rmCBO+BqrpI8DHu7a
fG+6jgk+L/krdrBzQp30dimlBibQ77jiq6rPCUv6Ls3xdzGBWPJlnbwnnNDw
ZBXDk40F1sherjHJ54QUY2qVEhcL7Lx/6UQjwQlPldvqlPOywNXrXuEzLZwQ
9WakTYmwwMDJiwPbxLkg0zAljU+JBRD1fMrHa1yQmiw7N6zHAhfSHMV6bLhh
lbT0Eb6zLHDvSkLSPQduOGX1fvnNORZ4afV19RYPbvjlXX2jvTsLsJb1jO/d
5obL7K162V4s4HZU0FO/lBta1Xi0sQWwgKtU/o9wGg+U/i3r3RTFAs5hK3Gb
RnhgYblhjU0RC4Qd38j4M8sD7+mdN79WzAJPN559dYebF2o9MORMKWGB3q6G
mk5lXli8ztWkpYwFHMHT2dv7eWFW7/0ceg0L2M9a2HUU8cLzXtvW8v9kgROu
iUo3g/jglx/Jf49MssDCb/6vYxF88N5nY0JwmgUe7roScCyRDx5O1iRKZljg
++rDnetf80Gp6UdbxRZYwLRfOrWthw/e6Nr+KoGdBBqOUaq65vxQTDh1QFOE
BJPHb61pFxGAsx3EuTNqJIj8MtNqpiAA0yauDlWvIoHWtjPh+eoCMMIhUEV1
NQmcFXcyb0IBeIztfulPTRL8buF8pespAO28QnRVdUhQZntd91aTALQ87eFp
vZUEt/d7b9mQJAiZrdeHdPeSIPqzplvOM0HYYJxa5GJJgiSzzv/U3gjCpJi3
R5L2kSB3mzmXXIMg3PRdeNPSfhL80qB8W+QVggXea3MzbEiwmqPMsdpLCGoH
SynFniRBdT535JE9wjDQSsiF14ME9Vol5Q2HhWHo4K3jK9gtWe5Te5yFoVzK
icdTF0nA+u+nnVGQMJyMfsXX7kUCmbvP1BhvhOGdtA898T4kcHLY+26ELgKH
KiOtUQAJuKRi+67Pi0DT4m2co3dJIMEKEJHgFYWe6vVPn4WTgFbrsvmJpCis
fnxRwT6CBEZXDcNq14rCHZrd17/dI8GVnm418ZOi8DN7uVtSFH5/ga5TWoUo
DJyfCGWLJ8GI5sBF+51iUFsszWs5Bc+HbPuN5xZi0OYM5XdsKgkWuBoSJg+I
QT9J811r00gg0PnuQ9hJMRgkqmFlk04C9Zj74s99xWDvf2tUkzNIYL+wOW8i
G99/N2gbdzYJfn66MRoqKg491Pa4a+WT4IHR4x3WMuLQ5YSD22vsA3kFiWpK
4nB+MSFQ/zUJvsZ1m1ZrisOER8NjoADH97RxAu9OcchRs0nNtIgERTOLxneu
ikPfC3u1GCUkiGNcirk/KA73a82o7fxAgkNxdwdOjopDnW7v1jxsCf70bToz
4tBVYKJJsZwE91jf++u5JCAbEE4exQ57u85QgioBew9ezbhfSQLvfcM9D2wk
YEOYaUJODQms/e03J1ZIwIHGoMOuX/D7HkvxzNRJwJTnmXveYTcT1U0H6/Hz
2mRKBb+SwIZrzWXhdgnowb9G7jn24YiJ14HTEnDs4b7G7m8ksEsOXX9GQxKy
LqmLGzWQ4FTF07Ub70vC82Eei4nNJEjpPbwYGSsJd81mKbdj/+UV/Mx8JAk9
Lnk0K//E8bW4cC4zSxLap9rzp2I7NOllU8ol4Vee+/dTfuH10V+rzj4lCT07
wKvwFhK4CQ7Tv9pJQZQtEKfUQYLhKyVcgqeloGOmS/wBbNeB231mZ6Tgi0W7
HTexz1Stzv7gJQULzUWfkdj2153XF4ZLwc2B/P+VdpLgyMRfkFQmBXc5aL40
+0uCna2/jrnSpaGncUupWg8JqnZlGWWulob6IMJkP7ZpsQ+1R1sativ0h1zF
No6V6TluIA1P2EKDBmzDfYfO7T8kDQcFttzy6yWBbsW3K/ph+HkvYqfL+kig
8rw6jmdIGp4fnmuXH8Tzm1z89uOoNJxLvpIGse/EZLfdm5GGy8oSamewJ/3v
0WW5ZeDFACvn19gfLWxeqlNloDRFq9d8CM8vq7fK3EYGps3u2OAyTIIv67mn
7pTLQEqgd5cfkwQcq2Zk99XJwENF7zYnYutTBrdK1stAedNG67fYaRxfAh+1
y0Dm2qGpaWzfHw+EcmZlILu/Z80FFglUL6uqftGWhfQ1uxdtSRL4F28/KPpI
FhrRSse4xvD4jtWPnkyVhY6WonGK2EMrx+7lZsrCD+pzUhux7cy86/YXyMKI
qIB0e+ytzVngwRdZeMDmHX8Z9uyE8Fp5Njk4/oyh5T6Ox7PuFxfDSQ5ubLhj
WThBAu0fjmle5+TgkId8fi12n/cYqLwoB/O3sc+0YluXCfg7BcjBxA//qXFM
kmDj3m1jmfFy8Dh9v8Je7AnXtPa1H+Wga0l8VDu2x1O3os3r5CHL61fX4BQJ
Or4pxIpsloe3U14rLWDvnfvo1WcoDykHJAyEpkmgaaGxPm63PDS/rqqsjd0z
1vt8ykkeXosXu+uBbbvtZGpBkjy8QYvVHMU2atwfritAgS9eLFe0zpAgZ4nt
nIA4BXIck38+iK2gnrurS5YCh66c95vBnr0iwhutRoFKrY4NErMkyFf5FDQG
KVC7bvKcObbaOVOfXB8KtCpqP/MKW4hDz167lwIVE27cPD9Hgrc+nAf7hilw
00TkXV9sZ+a37f+NU6AIU+VaCDb65aImwqYAT42YaiRge71KHGBSFKBwL9ez
CuyWY8vuL6wUYOyFkFPS8yTIelPlv7ZUAXa9TvXOwbbWinbrKVeAfPqxDoXY
HOknjifVKcAP/JHGZdjH7s0YCf1UgNxibN+/YYs6aXCMjClAetV1OI7tLRFx
67m6Iqzere6zcYEEO84fitWMUYSbTpj0vMS+FP2O7UKCIjTVaUwvxH7yhu72
OlkRft3+83ApNgfHmIlhjiJcbeyVXoeN4iJG91YpQk/XT6Xd2FtR9Z6LM4qw
lH1UWGYR54vkFo7io0owVe/pAy/s4/op5xdPK0GW913qFezw47y/oYsS9CAr
0gOwhzObXtVdUoJsXx0jb2NnGXoeb41QgnJu7ZzJ2Azn58XLhBJcslQ5WYst
91bpwg5VZbjr4CUj6SUSLDtkKoivUYb0L3HrKNg9Iutr29Yrw80fD8upYOc6
mtIuAWV4WHyyfjW2mdi5H2l2ynBoUPSPAbb3mWI9tihlWHSkPugUdpP0QbZ3
S8rwe4mH9hPsEtSWE8alAm+779PKwk4553zkgKAK/PvURS0H2+3DlfxBORXI
E+LLXoDNdT7FUW6jCnQq2e1agb2xkll72VUFirmd5vuLHe15K0rnpwosHmon
ZJdJMP85p/hWuwps4VhVScG2V//e+adbBeqrZlUoYW9ok9eOGlWBXXm+BQzs
oTTr3lkuKuR7pnBiHXa4UH/QEWUq/KNX+3MH9tdO/neU/VSYH3gm9gI2h3DS
152HqND+1BsRT+zNW7W7PG2pMNtCKfQS9n8PDvB/Ok6FnvymDlewL+x6ZOvv
iu9flTURjC32eu1kawgVPlXmso/FPhC2T+txERUm6o0lvcF+emR019u3VHi6
SSXxLfbc2ijnplIqvIj0H7zDTvnRkCxcQYUmSYbXCWwm1UYi4BsVtjwWW1+D
fevdsZkTA1R459EEbzN22ejZD1QKDVY9u5E6hi1RKdBhqESDtQolphPYTvHP
5w9TafDjJcfeSWwhI+aGqFU02BevqTKLfeSux1P2DTR41XPw0jL2pJrP3a49
NCh3NjRHYAXXk6Oh1k+u0aDv4QQnGvaRi0USXEE0uH58opWOfevmwDeHUBqM
6/m1TxW797XFbsZdGuSwO6Cjjp0iJA3SHtLgfN7lxrXY0mUZq1Ne02Cv9lyO
HjYbrWbh0SANsgV6v92DvU5vrnhhhAadFpMHLLBP7F3jfXSUBr3jP0lbYr+7
cn+UMkODQnc3u1phezfY9iZw0aHrrzcLh7CHQwa+xqvQ4ct7WyqPYzf38afF
WNOh6Xgumzt29aHbSW8P0+Hjlqbefy4q54vvPIotFVN3ATvuP97wNfZ02GLR
GX4R29qG27vCnQ7rixc4LmM3VrHtnrhJh6z31Ff+2A1PZsYOlNBhyucD0rew
yyV8Rnzf0+HZ6pvf/zk/cLrvP0SHuTax4bexo49NtQ5V0+GQt/HKHez9UhNV
wT/okPJe9GcEdn0IKyF/hI7jIXggBvurfa+xhAoDerxZG/QY+y9X5mwsnQGz
R3K0/sOefOrySn4VA65iW/n1z/LDw4o0LQY04aStTcF29BqfWWfAgDv8YivT
sOdDVl7stWXAsymLRCb2qgx5yu37DDi/b5qZi73FrLVeKIYBLXs9fPOwLQaT
bkbGMaDN2Cx7PvZFLepU/GMGHBHWl3iNXVq4qv7pcwb0pqSoF2IfqN4QVlnD
gEo7r6q/xXZymTI0/8SA0rr30//ZV+DNxKevDChXX6tcgv3YcuvpH00MSJUo
kniHPdAMDbu6GbAkJ3W09F9/fTkmnPoZcHyLpPN7bGGFymeDQwxoLvOm5Z91
T5rJjo3h63aPPpRh72Dn/3ppigF9wzs2ENiH0z+Gzs4yYGDykYx/dt0RbnB1
kQGjx4VlEPb/vy+D//++DPwPG/8/wQ==
       "]]},
     Annotation[#, "Charting`Private`Tag$267994#1"]& ]}, {}},
  AspectRatio->NCache[GoldenRatio^(-1), 0.6180339887498948],
  Axes->{True, True},
  AxesLabel->{None, None},
  AxesOrigin->{0, 0},
  DisplayFunction->Identity,
  Frame->{{True, True}, {True, True}},
  FrameLabel->{{
     FormBox[
      TagBox["\"Polarization degree, PN\"", HoldForm], TraditionalForm], 
     None}, {
     FormBox[
      TagBox["\"Dimensionless inverse spin temperature, \[Beta]\"", HoldForm],
       TraditionalForm], None}},
  FrameTicks->{{Automatic, Automatic}, {Automatic, Automatic}},
  GridLines->{None, None},
  GridLinesStyle->Directive[
    GrayLevel[0.5, 0.4]],
  ImagePadding->All,
  Method->{
   "DefaultBoundaryStyle" -> Automatic, 
    "DefaultGraphicsInteraction" -> {
     "Version" -> 1.2, "TrackMousePosition" -> {True, False}, 
      "Effects" -> {
       "Highlight" -> {"ratio" -> 2}, "HighlightPoint" -> {"ratio" -> 2}, 
        "Droplines" -> {
         "freeformCursorMode" -> True, 
          "placement" -> {"x" -> "All", "y" -> "None"}}}}, "DefaultMeshStyle" -> 
    AbsolutePointSize[6], "ScalingFunctions" -> None, 
    "CoordinatesToolOptions" -> {"DisplayFunction" -> ({
        (Identity[#]& )[
         Part[#, 1]], 
        (Identity[#]& )[
         Part[#, 2]]}& ), "CopiedValueFunction" -> ({
        (Identity[#]& )[
         Part[#, 1]], 
        (Identity[#]& )[
         Part[#, 2]]}& )}},
  PlotRange->{{-10, 10}, {-0.9999697319936387, 0.9999697319936387}},
  PlotRangeClipping->True,
  PlotRangePadding->{{
     Scaled[0.02], 
     Scaled[0.02]}, {
     Scaled[0.05], 
     Scaled[0.05]}},
  Ticks->{Automatic, Automatic}]], "Output",
 CellChangeTimes->{{3.872309331012367*^9, 3.872309339891428*^9}, {
   3.903585083711567*^9, 3.903585098294301*^9}, 3.9123570575006657`*^9, 
   3.912357094504836*^9, 3.912357242638195*^9, 3.9123968893544254`*^9, 
   3.912437880571411*^9},
 CellLabel->
  "Out[269]=",ExpressionUUID->"a2b4cde3-54e6-4935-8ec9-4f38fbcf9fec"]
}, Open  ]],

Cell["\<\
Polarization of an ensemble of N nuclear spins is described by a multivariate \
Boltzmann distribution. This is equivalent to assuming that individual \
nuclear spins are polarized by the central electron independently. The mean \
(ensemble-average expectation) z-projection of the nuclear spin ensemble is \
described by the random variable IzMean. By definition, -INuc \[LessEqual] \
IzMean \[LessEqual] +INuc.
IzMean =\
\>", "Text",
 CellChangeTimes->{{3.872309681469429*^9, 3.8723097328977213`*^9}, {
   3.8723099440624638`*^9, 3.872309948287732*^9}, {3.872309995102846*^9, 
   3.87231000755908*^9}, {3.9035853916523857`*^9, 3.903585417181755*^9}, {
   3.9123572593038745`*^9, 3.9123572692160683`*^9}, {3.9123573016389503`*^9, 
   3.912357340273185*^9}, 3.912357999648402*^9, {3.912358040424035*^9, 
   3.91235809718324*^9}, {3.9123588972917566`*^9, 3.9123589024590034`*^9}, {
   3.912359613433343*^9, 3.912359616721599*^9}, {3.9123966441265316`*^9, 
   3.9123966897847924`*^9}},ExpressionUUID->"ea10f1fd-3a12-4669-a7f2-\
de2ae3ac6cf7"],

Cell[CellGroupData[{

Cell[BoxData[
 RowBox[{
  RowBox[{"Sum", "[", 
   RowBox[{
    RowBox[{"Iz", "[", "i", "]"}], ",", 
    RowBox[{"{", 
     RowBox[{"i", ",", "1", ",", "NSpins"}], "}"}]}], "]"}], "/", 
  "NSpins"}]], "Input",
 CellChangeTimes->{{3.872309769734761*^9, 3.872309835979307*^9}, {
  3.8723098821024094`*^9, 3.872309882578987*^9}},
 CellLabel->"In[38]:=",ExpressionUUID->"84ed5ef7-7dee-46a4-85e4-e6fcbff366d3"],

Cell[BoxData[
 FractionBox[
  RowBox[{
   UnderoverscriptBox["\[Sum]", 
    RowBox[{"i", "=", "1"}], "NSpins"], 
   RowBox[{"Iz", "[", "i", "]"}]}], "NSpins"]], "Output",
 CellChangeTimes->{{3.8723097913666964`*^9, 3.8723098366755376`*^9}, 
   3.8723098832562475`*^9},
 CellLabel->"Out[38]=",ExpressionUUID->"1ce5e645-7390-4f8e-b7c3-a9a9fe3b2021"]
}, Open  ]],

Cell["\<\
The probability to find a particular microscopic configuration of the nuclear \
spin ensemble (i.e. a particular permutation of Iz[i], where index \
i\[Element][1,NSpins] runs over all nuclear spins in the ensemble) is given \
by the product of the single-spin probabilities. This product is:\
\>", "Text",
 CellChangeTimes->{{3.8723098702567325`*^9, 3.8723099050897207`*^9}, {
  3.872310556818775*^9, 3.872310558625168*^9}, {3.9035851318449483`*^9, 
  3.9035851367891855`*^9}, {3.9123573863201733`*^9, 3.912357406994315*^9}, {
  3.9123574459005175`*^9, 3.912357503418586*^9}, {3.912396757922752*^9, 
  3.9123967767377925`*^9}},ExpressionUUID->"50489081-87e3-4ddb-b598-\
c34edbe69393"],

Cell[CellGroupData[{

Cell[BoxData[
 RowBox[{"Product", "[", 
  RowBox[{
   RowBox[{"p", "[", 
    RowBox[{"Iz", "[", "i", "]"}], "]"}], ",", 
   RowBox[{"{", 
    RowBox[{"i", ",", "1", ",", "NSpins"}], "}"}]}], "]"}]], "Input",
 CellChangeTimes->{{3.872309910769484*^9, 3.872309926732345*^9}},
 CellLabel->"In[39]:=",ExpressionUUID->"f6969aff-70e0-4cb8-8905-e64a937a98b4"],

Cell[BoxData[
 RowBox[{
  UnderoverscriptBox["\[Product]", 
   RowBox[{"i", "=", "1"}], "NSpins"], 
  RowBox[{"p", "[", 
   RowBox[{"Iz", "[", "i", "]"}], "]"}]}]], "Output",
 CellChangeTimes->{3.8723099276603794`*^9},
 CellLabel->"Out[39]=",ExpressionUUID->"0e790ac1-6fba-4f6f-9733-13c224d84282"]
}, Open  ]],

Cell["\<\
The variance of the mean Iz projection (IzMean) over the ensemble  is by \
definition given by the following expectation value: \
\>", "Text",
 CellChangeTimes->{{3.8723101002190204`*^9, 3.872310115193669*^9}, {
   3.9035851985985622`*^9, 3.9035852091722894`*^9}, {3.903585346674152*^9, 
   3.903585367138792*^9}, {3.9035854699070044`*^9, 3.903585471547116*^9}, {
   3.9123581157597885`*^9, 3.912358135191454*^9}, 3.9123588664939375`*^9, {
   3.91239685936379*^9, 3.9123969124021177`*^9}, {3.9124378851784873`*^9, 
   3.9124378854575167`*^9}},ExpressionUUID->"669a5606-5b95-4e08-aea7-\
d2fd70529bfe"],

Cell[CellGroupData[{

Cell[BoxData[
 RowBox[{
  RowBox[{"Expectation", "[", 
   SuperscriptBox[
    RowBox[{"(", 
     RowBox[{"IzMean", "-", "MeanBoltzmann"}], ")"}], "2"], "]"}], "/.", 
  RowBox[{"{", 
   RowBox[{"IzMean", "->", 
    RowBox[{
     RowBox[{"Sum", "[", 
      RowBox[{
       RowBox[{"Iz", "[", "i", "]"}], ",", 
       RowBox[{"{", 
        RowBox[{"i", ",", "1", ",", "NSpins"}], "}"}]}], "]"}], "/", 
     "NSpins"}]}], "}"}]}]], "Input",
 CellChangeTimes->{{3.8723100217605658`*^9, 3.8723100549982023`*^9}, {
  3.912396924919027*^9, 3.9123969310999594`*^9}},
 CellLabel->
  "In[160]:=",ExpressionUUID->"2a99de96-2335-48dd-970b-e5c646751e57"],

Cell[BoxData[
 TemplateBox[{
  "Expectation", "argmu", 
   "\"\\!\\(\\*RowBox[{\\\"Expectation\\\"}]\\) called with 1 argument; \
\\!\\(\\*RowBox[{\\\"2\\\"}]\\) or more arguments are expected.\"", 2, 160, 
   17, 20091049276820773422, "Local"},
  "MessageTemplate"]], "Message", "MSG",
 CellChangeTimes->{3.872310055907587*^9, 3.9123969322985764`*^9},
 CellLabel->
  "During evaluation of \
In[160]:=",ExpressionUUID->"2efe353a-dac7-42bc-9416-709c80c58ed4"],

Cell[BoxData[
 TemplateBox[{
  "Expectation", "argmu", 
   "\"\\!\\(\\*RowBox[{\\\"Expectation\\\"}]\\) called with 1 argument; \
\\!\\(\\*RowBox[{\\\"2\\\"}]\\) or more arguments are expected.\"", 2, 160, 
   18, 20091049276820773422, "Local"},
  "MessageTemplate"]], "Message", "MSG",
 CellChangeTimes->{3.872310055907587*^9, 3.912396932308044*^9},
 CellLabel->
  "During evaluation of \
In[160]:=",ExpressionUUID->"058091dd-53b9-436f-b926-920bc05aa4b1"],

Cell[BoxData[
 RowBox[{"Expectation", "[", 
  SuperscriptBox[
   RowBox[{"(", 
    RowBox[{
     RowBox[{"-", 
      FractionBox[
       RowBox[{
        RowBox[{
         RowBox[{"(", 
          RowBox[{"1", "+", "INuc"}], ")"}], " ", 
         RowBox[{"Sinh", "[", 
          RowBox[{"INuc", " ", "\[Beta]"}], "]"}]}], "-", 
        RowBox[{"INuc", " ", 
         RowBox[{"Sinh", "[", 
          RowBox[{
           RowBox[{"(", 
            RowBox[{"1", "+", "INuc"}], ")"}], " ", "\[Beta]"}], "]"}]}]}], 
       RowBox[{
        RowBox[{"Cosh", "[", 
         RowBox[{"INuc", " ", "\[Beta]"}], "]"}], "-", 
        RowBox[{"Cosh", "[", 
         RowBox[{
          RowBox[{"(", 
           RowBox[{"1", "+", "INuc"}], ")"}], " ", "\[Beta]"}], "]"}]}]]}], 
     "+", 
     FractionBox[
      RowBox[{
       UnderoverscriptBox["\[Sum]", 
        RowBox[{"i", "=", "1"}], "NSpins"], 
       RowBox[{"Iz", "[", "i", "]"}]}], "NSpins"]}], ")"}], "2"], 
  "]"}]], "Output",
 CellChangeTimes->{3.8723100559178123`*^9, 3.91239693231496*^9},
 CellLabel->
  "Out[160]=",ExpressionUUID->"386b0582-c8e3-4966-baec-6f73c4301902"]
}, Open  ]],

Cell[TextData[{
 "This expectation can be found as a sum over all Iz[i] permutations \
(microstates), weighted by their probabilities: Sum[",
 Cell[BoxData[
  RowBox[{
   RowBox[{
    RowBox[{
     RowBox[{"p", "[", "IzPermutation", "]"}], "*", 
     SuperscriptBox[
      RowBox[{"(", 
       RowBox[{
        RowBox[{"IzMean", "[", "IzPermutation", "]"}], "-", "MeanBoltzmann"}],
        ")"}], "2"]}], ",", 
    RowBox[{"{", "IzPermutation", "}"}]}], "]"}]],
  CellChangeTimes->{{3.8723100217605658`*^9, 3.8723100549982023`*^9}},
  ExpressionUUID->"9b888b16-7880-4fb4-973c-476f50f9f07f"],
 ",\nwhere p[IzPermutation] is the probability of a particular microscopic \
configuration (permutation of the individual Iz).\n\nThis expectation can \
also be written as ",
 Cell[BoxData[
  FractionBox[
   RowBox[{"V", "[", "NSpins", "]"}], 
   SuperscriptBox["NSpins", "2"]]],
  CellChangeTimes->{{3.8723100217605658`*^9, 3.8723100549982023`*^9}},
  ExpressionUUID->"f6915ff6-783d-4961-9886-fd647e0bf000"],
 ", where V[NSpins] is the variance of the total Iz of the ensemble of NSpins \
nuclei (rather than the variance of the ensemble-average mean Iz, which \
ranges between -INuc \[LessEqual] IzMean \[LessEqual] +INuc).\n\nThe variance \
of the mean (ensemble-average) Iz can be calculated as follows.\n \n \
Expanding the sum in the definition of the expectation value we have:\n",
 Cell[BoxData[
  RowBox[{
   FractionBox[
    RowBox[{"V", "[", "NSpins", "]"}], 
    SuperscriptBox["NSpins", "2"]], "="}]],
  CellChangeTimes->{{3.8723100217605658`*^9, 3.8723100549982023`*^9}},
  ExpressionUUID->"20363b87-6a95-4439-81de-c5ea1ab38917"],
 "\n",
 Cell[BoxData[
  RowBox[{"Sum", "[", 
   RowBox[{
    RowBox[{
     RowBox[{
      RowBox[{
       RowBox[{"p", "[", 
        RowBox[{"Iz", "[", "1", "]"}], "]"}], "*", 
       RowBox[{"p", "[", 
        RowBox[{"Iz", "[", "2", "]"}], "]"}], "*"}], "..."}], "*", 
     RowBox[{"p", "[", 
      RowBox[{"Iz", "[", "NSpins", "]"}], "]"}], "*", 
     SuperscriptBox[
      RowBox[{"(", 
       RowBox[{
        FractionBox[
         RowBox[{"(", 
          RowBox[{
           RowBox[{
            RowBox[{
             RowBox[{"Iz", "[", "1", "]"}], "+", 
             RowBox[{"Iz", "[", "2", "]"}], "+"}], "..."}], "+", 
           RowBox[{"Iz", "[", "NSpins", "]"}]}], ")"}], "NSpins"], "-", 
        "MeanBoltzmann"}], ")"}], "2"]}], ",", 
    RowBox[{"{", 
     RowBox[{
      RowBox[{"Iz", "[", "1", "]"}], ",", 
      RowBox[{"-", "INuc"}], ",", "INuc"}], "}"}], ",", 
    RowBox[{"{", 
     RowBox[{
      RowBox[{"Iz", "[", "2", "]"}], ",", 
      RowBox[{"-", "INuc"}], ",", "INuc"}], "}"}], ",", "...", ",", 
    RowBox[{"{", 
     RowBox[{
      RowBox[{"Iz", "[", "NSpins", "]"}], ",", 
      RowBox[{"-", "INuc"}], ",", "INuc"}], "}"}]}], "]"}]],
  CellChangeTimes->{{3.8723100217605658`*^9, 3.8723100549982023`*^9}},
  ExpressionUUID->"bdd03b5f-9260-4195-b3a9-6d37df25280e"],
 "\nwhere the summation goes over all possible spin z-projections Iz[1], \
Iz[2],...Iz[NSpins] of all the individual nuclei, and p[Iz[i]] is the \
probability to find the i-th individual spin in a state with z-projection \
Iz[i].\n\nThe above can be rewritten, taking out ",
 Cell[BoxData[
  FormBox[
   FractionBox["1", 
    SuperscriptBox["NSpins", "2"]], TraditionalForm]],ExpressionUUID->
  "f2ea4b30-e362-47d5-a625-ddf751242895"],
 " as a common factor:\n",
 Cell[BoxData[
  RowBox[{
   FractionBox[
    RowBox[{"V", "[", "NSpins", "]"}], 
    SuperscriptBox["NSpins", "2"]], "=", 
   RowBox[{
    FormBox[
     RowBox[{
      FractionBox["1", 
       SuperscriptBox["NSpins", "2"]], "*"}],
     TraditionalForm], 
    RowBox[{"Sum", "[", 
     RowBox[{
      RowBox[{
       RowBox[{
        RowBox[{
         RowBox[{"p", "[", 
          RowBox[{"Iz", "[", "1", "]"}], "]"}], "*", 
         RowBox[{"p", "[", 
          RowBox[{"Iz", "[", "2", "]"}], "]"}], "*"}], "..."}], "*", 
       RowBox[{"p", "[", 
        RowBox[{"Iz", "[", "NSpins", "]"}], "]"}], "*", 
       SuperscriptBox[
        RowBox[{"(", 
         RowBox[{
          RowBox[{"(", 
           RowBox[{
            RowBox[{
             RowBox[{
              RowBox[{"Iz", "[", "1", "]"}], "+", 
              RowBox[{"Iz", "[", "2", "]"}], "+"}], "..."}], "+", 
            RowBox[{"Iz", "[", "NSpins", "]"}]}], ")"}], "-", 
          RowBox[{"NSpins", "*", "MeanBoltzmann"}]}], ")"}], "2"]}], ",", 
      RowBox[{"{", 
       RowBox[{
        RowBox[{"Iz", "[", "1", "]"}], ",", 
        RowBox[{"-", "INuc"}], ",", "INuc"}], "}"}], ",", 
      RowBox[{"{", 
       RowBox[{
        RowBox[{"Iz", "[", "2", "]"}], ",", 
        RowBox[{"-", "INuc"}], ",", "INuc"}], "}"}], ",", "...", ",", 
      RowBox[{"{", 
       RowBox[{
        RowBox[{"Iz", "[", "NSpins", "]"}], ",", 
        RowBox[{"-", "INuc"}], ",", "INuc"}], "}"}]}], "]"}]}]}]],
  CellChangeTimes->{{3.8723100217605658`*^9, 3.8723100549982023`*^9}},
  ExpressionUUID->"58304392-de54-49c0-b65c-55afa8156bf5"],
 "\n\nWe further rewrite the expression in terms of the deviations \
(Iz[i]-MeanBoltzmann) of the spin projections from their mean (their \
expectation value). In this way, we regroup the squared sum in order to \
eliminate the NSpins*MeanBoltzmann product:\n",
 Cell[BoxData[
  RowBox[{
   FormBox[
    RowBox[{
     FractionBox[
      RowBox[{"V", "[", "NSpins", "]"}], 
      SuperscriptBox["NSpins", "2"]], "=", 
     RowBox[{
      FractionBox["1", 
       SuperscriptBox["NSpins", "2"]], "*"}]}],
    TraditionalForm], 
   RowBox[{"Sum", "[", 
    RowBox[{
     RowBox[{
      RowBox[{
       RowBox[{
        RowBox[{"p", "[", 
         RowBox[{"Iz", "[", "1", "]"}], "]"}], "*", 
        RowBox[{"p", "[", 
         RowBox[{"Iz", "[", "2", "]"}], "]"}], "*"}], "..."}], "*", 
      RowBox[{"p", "[", 
       RowBox[{"Iz", "[", "NSpins", "]"}], "]"}], "*", 
      SuperscriptBox[
       RowBox[{"(", 
        RowBox[{
         RowBox[{
          RowBox[{
           RowBox[{"(", 
            RowBox[{
             RowBox[{"Iz", "[", "1", "]"}], "-", "MeanBoltzmann"}], ")"}], 
           "+", 
           RowBox[{"(", 
            RowBox[{
             RowBox[{"Iz", "[", "2", "]"}], "-", "MeanBoltzmann"}], ")"}], 
           "+"}], "..."}], "+", 
         RowBox[{"(", 
          RowBox[{
           RowBox[{"Iz", "[", "NSpins", "]"}], "-", "MeanBoltzmann"}], 
          ")"}]}], ")"}], "2"]}], ",", 
     RowBox[{"{", 
      RowBox[{
       RowBox[{"Iz", "[", "1", "]"}], ",", 
       RowBox[{"-", "INuc"}], ",", "INuc"}], "}"}], ",", 
     RowBox[{"{", 
      RowBox[{
       RowBox[{"Iz", "[", "2", "]"}], ",", 
       RowBox[{"-", "INuc"}], ",", "INuc"}], "}"}], ",", "...", ",", 
     RowBox[{"{", 
      RowBox[{
       RowBox[{"Iz", "[", "NSpins", "]"}], ",", 
       RowBox[{"-", "INuc"}], ",", "INuc"}], "}"}]}], "]"}]}]],
  CellChangeTimes->{{3.8723100217605658`*^9, 3.8723100549982023`*^9}},
  ExpressionUUID->"8a1759ec-a73b-462b-bf21-6eea3643dd6b"],
 "\n\nExpansion of the square in the sum gives two types of terms:\n- Squared \
deviations for individual nuclei, ",
 Cell[BoxData[
  FormBox[
   SuperscriptBox[
    RowBox[{"(", 
     RowBox[{
      RowBox[{"Iz", "[", "i", "]"}], "-", "MeanBoltzmann"}], ")"}], "2"], 
   TraditionalForm]],ExpressionUUID->"19273afc-0217-4679-85b8-30797cf61620"],
 "\n- Product terms 2(Iz[i]-MeanBoltzmann)(Iz[j]-MeanBoltzmann) for distinct \
pairs of nuclei i\[NotEqual]j\n\nThe expectation value of each deviation \
(Iz[i]-MeanBoltzmann) is 0. The deviations of the different nuclei are \
independent. Consequently, the expectation of the product of the deviations \
is the product of expectations, which is 0. This result can also be verified \
directly. The expectation of the deviation for any one spin is:"
}], "Text",
 CellChangeTimes->{{3.8723104868242993`*^9, 3.8723105481856937`*^9}, {
   3.872310609001377*^9, 3.872310738786871*^9}, {3.8723107981255713`*^9, 
   3.872310803173732*^9}, 3.8723108491116652`*^9, {3.8723109575580654`*^9, 
   3.8723110155855103`*^9}, {3.872311164841315*^9, 3.8723112105780816`*^9}, {
   3.872311383730998*^9, 3.872311423375057*^9}, {3.872313117749219*^9, 
   3.872313295963056*^9}, {3.872314048303231*^9, 3.8723140680627127`*^9}, {
   3.8723221191217566`*^9, 3.8723221915649214`*^9}, {3.903585902313927*^9, 
   3.903585920615351*^9}, {3.903585977368329*^9, 3.9035859787492566`*^9}, {
   3.9035860418505387`*^9, 3.903586042134222*^9}, {3.903589155479744*^9, 
   3.903589177845004*^9}, {3.9123581529505453`*^9, 3.9123581611128917`*^9}, {
   3.9123582112065725`*^9, 3.9123583821220665`*^9}, {3.9123585578826084`*^9, 
   3.912358625125539*^9}, {3.9123586629206405`*^9, 3.9123588179068456`*^9}, {
   3.912358908744728*^9, 3.9123589242034492`*^9}, {3.9123589696661763`*^9, 
   3.912359067563901*^9}, {3.9123591666007843`*^9, 3.9123591769357815`*^9}, {
   3.9123592237051907`*^9, 3.912359281322627*^9}, {3.9123593336873484`*^9, 
   3.9123593362115*^9}, {3.91235940807873*^9, 3.9123595234280624`*^9}, {
   3.912359600759863*^9, 3.9123596076685777`*^9}, {3.912360044772398*^9, 
   3.912360073530778*^9}, {3.912396971891866*^9, 3.912397075304658*^9}, {
   3.912397150541676*^9, 3.912397280592003*^9}, {3.912397330440735*^9, 
   3.9123974397459855`*^9}, {3.912397871991482*^9, 3.9123978781845865`*^9}, {
   3.9124026126572533`*^9, 3.912402749584995*^9}, {3.9124030782622557`*^9, 
   3.9124032457566175`*^9}, {3.912403328071769*^9, 3.912403361900117*^9}, {
   3.912403579915348*^9, 3.9124037003348503`*^9}, {3.9124082581473837`*^9, 
   3.912408315829266*^9}, {3.9124095488043413`*^9, 3.9124095535085735`*^9}, 
   3.91243795967813*^9, {3.912438135086519*^9, 3.912438207761506*^9}, {
   3.912438578849264*^9, 3.912438657975819*^9}, {3.9128667016601963`*^9, 
   3.9128667194460506`*^9}, {3.9128668337164145`*^9, 
   3.9128669519865847`*^9}},ExpressionUUID->"1b690549-e50c-4a5d-8130-\
3b9e542ffd44"],

Cell[CellGroupData[{

Cell[BoxData[
 RowBox[{"Simplify", "[", 
  RowBox[{
   RowBox[{"Sum", "[", 
    RowBox[{
     RowBox[{
      RowBox[{"(", 
       RowBox[{
        RowBox[{"p", "[", 
         RowBox[{"Iz", "[", "i", "]"}], "]"}], "/.", "pBoltzmann"}], ")"}], 
      "*", 
      RowBox[{"(", 
       RowBox[{
        RowBox[{"Iz", "[", "i", "]"}], "-", "MeanBoltzmann"}], ")"}]}], ",", 
     RowBox[{"{", 
      RowBox[{
       RowBox[{"Iz", "[", "i", "]"}], ",", 
       RowBox[{"-", "INuc"}], ",", "INuc"}], "}"}]}], "]"}], ",", 
   RowBox[{
    RowBox[{"NSpins", ">", "1"}], "&&", 
    RowBox[{"INuc", ">", 
     RowBox[{"1", "/", "2"}]}], "&&", 
    RowBox[{"\[Beta]", "\[Element]", "Reals"}]}]}], "]"}]], "Input",
 CellChangeTimes->{{3.9124035652676325`*^9, 3.9124035687214603`*^9}, {
  3.912403704079027*^9, 3.9124037119653845`*^9}, {3.912866993504836*^9, 
  3.912866994260787*^9}},ExpressionUUID->"28f641df-49ea-47d1-999d-\
c701bfb954c5"],

Cell[BoxData["0"], "Output",
 CellChangeTimes->{3.912403570400457*^9, 3.9124037133006854`*^9},
 CellLabel->
  "Out[180]=",ExpressionUUID->"c4c39e97-04af-4f50-af30-11ee873793e2"]
}, Open  ]],

Cell["\<\
Direct calculation of the expectation of a product for a pair of nuclei i \
\[NotEqual] j. The summation goes over only Iz[i] and Iz[j]. The summation \
over other Iz[k] simply gives the total of probabilities p[Iz[k]] as a \
factor, and this total is 1. Direct calculation of the expectation of the \
product:\
\>", "Text",
 CellChangeTimes->{
  3.91240368513585*^9, {3.91240375959299*^9, 3.912403777326449*^9}, {
   3.9124038985027037`*^9, 3.9124039037897215`*^9}, {3.9124083546793475`*^9, 
   3.9124084652489743`*^9}, {3.9124089611174154`*^9, 
   3.9124089751929846`*^9}, {3.9124095165298157`*^9, 3.912409520160078*^9}, {
   3.912438675506731*^9, 
   3.912438685690332*^9}},ExpressionUUID->"56b4d87c-519c-446a-a03e-\
4b69efaa59f9"],

Cell[CellGroupData[{

Cell[BoxData[
 RowBox[{"Simplify", "[", 
  RowBox[{
   RowBox[{"ExpandAll", "[", 
    RowBox[{"Sum", "[", 
     RowBox[{
      RowBox[{"ExpandAll", "[", 
       RowBox[{
        RowBox[{"(", 
         RowBox[{
          RowBox[{"p", "[", 
           RowBox[{"Iz", "[", "i", "]"}], "]"}], "/.", "pBoltzmann"}], ")"}], 
        "*", 
        RowBox[{"(", 
         RowBox[{
          RowBox[{"p", "[", 
           RowBox[{"Iz", "[", "j", "]"}], "]"}], "/.", "pBoltzmann"}], ")"}], 
        "*", "2", "*", 
        RowBox[{"(", 
         RowBox[{
          RowBox[{"Iz", "[", "i", "]"}], "-", "MeanBoltzmann"}], ")"}], "*", 
        RowBox[{"(", 
         RowBox[{
          RowBox[{"Iz", "[", "j", "]"}], "-", "MeanBoltzmann"}], ")"}]}], 
       "]"}], ",", 
      RowBox[{"{", 
       RowBox[{
        RowBox[{"Iz", "[", "i", "]"}], ",", 
        RowBox[{"-", "INuc"}], ",", "INuc"}], "}"}], ",", 
      RowBox[{"{", 
       RowBox[{
        RowBox[{"Iz", "[", "j", "]"}], ",", 
        RowBox[{"-", "INuc"}], ",", "INuc"}], "}"}]}], "]"}], "]"}], ",", 
   RowBox[{
    RowBox[{"NSpins", ">", "1"}], "&&", 
    RowBox[{"INuc", ">", 
     RowBox[{"1", "/", "2"}]}], "&&", 
    RowBox[{"\[Beta]", "\[Element]", "Reals"}]}]}], "]"}]], "Input",
 CellChangeTimes->{{3.9124032725234275`*^9, 3.912403314103591*^9}, {
   3.912403557590794*^9, 3.912403560064872*^9}, {3.912403722198783*^9, 
   3.912403735386366*^9}, {3.912403908888976*^9, 3.912403914158478*^9}, {
   3.9124081882562733`*^9, 3.912408190024285*^9}, {3.912408326338067*^9, 
   3.9124083319907813`*^9}, {3.9124088157045975`*^9, 3.9124088206992445`*^9}, 
   3.9124089558267736`*^9, 
   3.912866999241308*^9},ExpressionUUID->"eef7ec3c-2eb8-4f17-9c8c-\
8b9fdc2baf7b"],

Cell[BoxData["0"], "Output",
 CellChangeTimes->{3.9124033893678026`*^9, 3.9124039064031053`*^9, 
  3.9124081911172056`*^9, 3.9124086684195433`*^9, 3.912408775179891*^9, 
  3.912408872798957*^9, 3.912408934022822*^9, 3.9124089743397207`*^9},
 CellLabel->
  "Out[195]=",ExpressionUUID->"e46697ba-d846-478c-99ff-568f9abc97bb"]
}, Open  ]],

Cell[TextData[{
 "Thus, only the terms with the squares of the deviations ",
 Cell[BoxData[
  FormBox[
   SuperscriptBox[
    RowBox[{"(", 
     RowBox[{
      RowBox[{"Iz", "[", "i", "]"}], "-", "MeanBoltzmann"}], ")"}], "2"], 
   TraditionalForm]],ExpressionUUID->"28dbfdd6-cb2a-46ba-bcf6-2e19952dea18"],
 "  contribute to the variance:\n",
 Cell[BoxData[
  RowBox[{
   FormBox[
    RowBox[{
     FractionBox[
      RowBox[{"V", "[", "NSpins", "]"}], 
      SuperscriptBox["NSpins", "2"]], "=", 
     RowBox[{
      FractionBox["1", 
       SuperscriptBox["NSpins", "2"]], "*"}]}],
    TraditionalForm], 
   RowBox[{"Sum", "[", 
    RowBox[{
     RowBox[{
      RowBox[{
       RowBox[{
        RowBox[{"p", "[", 
         RowBox[{"Iz", "[", "1", "]"}], "]"}], "*", 
        RowBox[{"p", "[", 
         RowBox[{"Iz", "[", "2", "]"}], "]"}], "*"}], "..."}], "*", 
      RowBox[{"p", "[", 
       RowBox[{"Iz", "[", "NSpins", "]"}], "]"}], "*", 
      RowBox[{"(", 
       RowBox[{
        RowBox[{
         RowBox[{
          SuperscriptBox[
           RowBox[{"(", 
            RowBox[{
             RowBox[{"Iz", "[", "1", "]"}], "-", "MeanBoltzmann"}], ")"}], 
           "2"], "+", 
          SuperscriptBox[
           RowBox[{"(", 
            RowBox[{
             RowBox[{"Iz", "[", "2", "]"}], "-", "MeanBoltzmann"}], ")"}], 
           "2"], "+"}], "..."}], "+", 
        SuperscriptBox[
         RowBox[{"(", 
          RowBox[{
           RowBox[{"Iz", "[", "NSpins", "]"}], "-", "MeanBoltzmann"}], ")"}], 
         "2"]}], ")"}]}], ",", 
     RowBox[{"{", 
      RowBox[{
       RowBox[{"Iz", "[", "1", "]"}], ",", 
       RowBox[{"-", "INuc"}], ",", "INuc"}], "}"}], ",", 
     RowBox[{"{", 
      RowBox[{
       RowBox[{"Iz", "[", "2", "]"}], ",", 
       RowBox[{"-", "INuc"}], ",", "INuc"}], "}"}], ",", "...", ",", 
     RowBox[{"{", 
      RowBox[{
       RowBox[{"Iz", "[", "NSpins", "]"}], ",", 
       RowBox[{"-", "INuc"}], ",", "INuc"}], "}"}]}], "]"}]}]],
  CellChangeTimes->{{3.8723100217605658`*^9, 3.8723100549982023`*^9}},
  ExpressionUUID->"33882d81-ab56-46fc-9692-0a0de40419f5"],
 "\n\nThe contribution of the first nuclear spin is: \n",
 Cell[BoxData[
  RowBox[{
   FormBox[
    RowBox[{
     FractionBox["1", 
      SuperscriptBox["NSpins", "2"]], "*"}],
    TraditionalForm], 
   RowBox[{"Sum", "[", 
    RowBox[{
     RowBox[{
      RowBox[{
       RowBox[{
        RowBox[{"p", "[", 
         RowBox[{"Iz", "[", "1", "]"}], "]"}], "*", 
        RowBox[{"p", "[", 
         RowBox[{"Iz", "[", "2", "]"}], "]"}], "*"}], "..."}], "*", 
      RowBox[{"p", "[", 
       RowBox[{"Iz", "[", "NSpins", "]"}], "]"}], "*", 
      SuperscriptBox[
       RowBox[{"(", 
        RowBox[{
         RowBox[{"Iz", "[", "1", "]"}], "-", "MeanBoltzmann"}], ")"}], "2"]}],
      ",", 
     RowBox[{"{", 
      RowBox[{
       RowBox[{"Iz", "[", "1", "]"}], ",", 
       RowBox[{"-", "INuc"}], ",", "INuc"}], "}"}], ",", 
     RowBox[{"{", 
      RowBox[{
       RowBox[{"Iz", "[", "2", "]"}], ",", 
       RowBox[{"-", "INuc"}], ",", "INuc"}], "}"}], ",", "...", ",", 
     RowBox[{"{", 
      RowBox[{
       RowBox[{"Iz", "[", "NSpins", "]"}], ",", 
       RowBox[{"-", "INuc"}], ",", "INuc"}], "}"}]}], "]"}]}]],
  CellChangeTimes->{{3.8723100217605658`*^9, 3.8723100549982023`*^9}},
  ExpressionUUID->"29e1c5eb-d35e-4705-9376-53850b868d7f"],
 "\nThe sums over all Iz[i] except Iz[1] are trivial, since they simply give \
the total of the probabilities Sum[p[Iz[i]],{Iz[i],-INuc,INuc}] as a factor, \
and this totaled probability is 1. Thus, the contribution of the first spin \
simplifies to:\n",
 Cell[BoxData[
  RowBox[{
   FormBox[
    RowBox[{
     FractionBox["1", 
      SuperscriptBox["NSpins", "2"]], "*"}],
    TraditionalForm], 
   RowBox[{"Sum", "[", 
    RowBox[{
     RowBox[{
      RowBox[{"p", "[", 
       RowBox[{"Iz", "[", "1", "]"}], "]"}], 
      SuperscriptBox[
       RowBox[{"(", 
        RowBox[{
         RowBox[{"Iz", "[", "1", "]"}], "-", "MeanBoltzmann"}], ")"}], "2"]}],
      ",", 
     RowBox[{"{", 
      RowBox[{
       RowBox[{"Iz", "[", "1", "]"}], ",", 
       RowBox[{"-", "INuc"}], ",", "INuc"}], "}"}]}], "]"}]}]],
  CellChangeTimes->{{3.8723100217605658`*^9, 3.8723100549982023`*^9}},
  ExpressionUUID->"910d678f-822f-4aaf-a159-3275cde8440c"],
 "\nThe explicit form of this sum is:"
}], "Text",
 CellChangeTimes->{{3.912409569352656*^9, 3.912409922186824*^9}, {
   3.912409974398678*^9, 3.9124099860562944`*^9}, {3.912438722506194*^9, 
   3.912438730027172*^9}, 3.912438789505379*^9, {3.9124388253798447`*^9, 
   3.912438852471751*^9}, {3.9128667234880724`*^9, 
   3.912866729532937*^9}},ExpressionUUID->"089ebd70-eaf7-40d4-9e03-\
35c8b6429eb6"],

Cell[CellGroupData[{

Cell[BoxData[
 RowBox[{
  FractionBox["1", 
   SuperscriptBox["NSpins", "2"]], "*", 
  RowBox[{"FullSimplify", "[", 
   RowBox[{
    RowBox[{"Sum", "[", 
     RowBox[{
      RowBox[{
       RowBox[{"(", 
        RowBox[{
         RowBox[{"p", "[", 
          RowBox[{"Iz", "[", "1", "]"}], "]"}], "/.", "pBoltzmann"}], ")"}], 
       "*", 
       SuperscriptBox[
        RowBox[{"(", 
         RowBox[{
          RowBox[{"Iz", "[", "1", "]"}], "-", "MeanBoltzmann"}], ")"}], 
        "2"]}], ",", 
      RowBox[{"{", 
       RowBox[{
        RowBox[{"Iz", "[", "1", "]"}], ",", 
        RowBox[{"-", "INuc"}], ",", "INuc"}], "}"}]}], "]"}], ",", 
    RowBox[{
     RowBox[{"NSpins", ">", "1"}], "&&", 
     RowBox[{"INuc", ">", 
      RowBox[{"1", "/", "2"}]}], "&&", 
     RowBox[{"\[Beta]", "\[Element]", "Reals"}]}]}], "]"}]}]], "Input",
 CellChangeTimes->{{3.9124099477683754`*^9, 3.912409959077444*^9}, {
  3.91286700548283*^9, 
  3.9128670060777254`*^9}},ExpressionUUID->"a7558e5a-4741-42ae-9986-\
fddd703131b1"],

Cell[BoxData[
 RowBox[{"-", 
  FractionBox[
   RowBox[{
    SuperscriptBox["\[ExponentialE]", "\[Beta]"], " ", 
    RowBox[{"(", 
     RowBox[{
      RowBox[{
       RowBox[{"-", "4"}], " ", "INuc", " ", 
       RowBox[{"(", 
        RowBox[{"1", "+", "INuc"}], ")"}]}], "+", 
      RowBox[{
       SuperscriptBox[
        RowBox[{"(", 
         RowBox[{"1", "+", 
          RowBox[{"2", " ", "INuc"}]}], ")"}], "2"], " ", 
       RowBox[{"Cosh", "[", "\[Beta]", "]"}]}], "-", 
      RowBox[{"Cosh", "[", 
       RowBox[{"\[Beta]", "+", 
        RowBox[{"2", " ", "INuc", " ", "\[Beta]"}]}], "]"}]}], ")"}], " ", 
    SuperscriptBox[
     RowBox[{"Csch", "[", 
      RowBox[{
       RowBox[{"(", 
        RowBox[{
         FractionBox["1", "2"], "+", "INuc"}], ")"}], " ", "\[Beta]"}], "]"}],
      "2"]}], 
   RowBox[{"2", " ", 
    SuperscriptBox[
     RowBox[{"(", 
      RowBox[{
       RowBox[{"-", "1"}], "+", 
       SuperscriptBox["\[ExponentialE]", "\[Beta]"]}], ")"}], "2"], " ", 
    SuperscriptBox["NSpins", "2"]}]]}]], "Output",
 CellChangeTimes->{3.9124099665102625`*^9},
 CellLabel->
  "Out[196]=",ExpressionUUID->"16af0fd5-4704-4a51-8512-bf038dbb58c8"]
}, Open  ]],

Cell["\<\
The contribution of all other spins are identical. Thus the total variance is \
the variance originating from the first spin, times the number of spins \
NSpins.\
\>", "Text",
 CellChangeTimes->{{3.9124099954448457`*^9, 
  3.912410032884614*^9}},ExpressionUUID->"eba395a9-9857-4ba4-a608-\
6afd6a1f1672"],

Cell[TextData[StyleBox["Main result. The variance of the ensemble-average \
mean of the Iz polarization is:",
 FontSize->18,
 FontWeight->"Bold"]], "Text",
 CellChangeTimes->{{3.872322337606558*^9, 3.872322445173805*^9}, {
   3.8723227459024286`*^9, 3.8723227592044554`*^9}, {3.903586104653454*^9, 
   3.903586115556857*^9}, {3.9123597124207363`*^9, 3.912359725284583*^9}, {
   3.912359825856739*^9, 3.912359866797369*^9}, {3.912360206921624*^9, 
   3.912360215901637*^9}, {3.9123602761236663`*^9, 3.912360283538171*^9}, {
   3.912360321783993*^9, 3.9123603895796633`*^9}, {3.9123609435883904`*^9, 
   3.912360981568248*^9}, {3.9123634663397417`*^9, 3.9123634805018625`*^9}, 
   3.912410059581815*^9, {3.9124246768812494`*^9, 
   3.9124247269042397`*^9}},ExpressionUUID->"a72a3f6a-c54b-40b5-bdfe-\
4859429007f0"],

Cell[CellGroupData[{

Cell[BoxData[
 RowBox[{"VarianceBoltzmann", "=", 
  RowBox[{"FullSimplify", "[", 
   RowBox[{
    RowBox[{"NSpins", "*", 
     FractionBox["1", 
      SuperscriptBox["NSpins", "2"]], "*", 
     RowBox[{"Sum", "[", 
      RowBox[{
       RowBox[{
        RowBox[{"(", 
         RowBox[{
          RowBox[{"p", "[", 
           RowBox[{"Iz", "[", "1", "]"}], "]"}], "/.", "pBoltzmann"}], ")"}], 
        "*", 
        SuperscriptBox[
         RowBox[{"(", 
          RowBox[{
           RowBox[{"Iz", "[", "1", "]"}], "-", "MeanBoltzmann"}], ")"}], 
         "2"]}], ",", 
       RowBox[{"{", 
        RowBox[{
         RowBox[{"Iz", "[", "1", "]"}], ",", 
         RowBox[{"-", "INuc"}], ",", "INuc"}], "}"}]}], "]"}]}], ",", 
    RowBox[{
     RowBox[{"NSpins", ">", "1"}], "&&", 
     RowBox[{"INuc", ">", 
      RowBox[{"1", "/", "2"}]}], "&&", 
     RowBox[{"\[Beta]", "\[Element]", "Reals"}]}]}], "]"}]}]], "Input",
 CellChangeTimes->{{3.8723224400056257`*^9, 3.8723225022997417`*^9}, {
   3.8723228126211443`*^9, 3.8723228129514294`*^9}, 3.912360994507313*^9, 
   3.912361708600456*^9, {3.9124100856270266`*^9, 3.912410123658393*^9}, {
   3.912410155754661*^9, 3.9124101575783544`*^9}, 
   3.9128670152288923`*^9},ExpressionUUID->"ea1953db-2aa2-4766-8e02-\
9c91eeb6b5eb"],

Cell[BoxData[
 FractionBox[
  RowBox[{
   SuperscriptBox[
    RowBox[{"Csch", "[", 
     FractionBox["\[Beta]", "2"], "]"}], "2"], "-", 
   RowBox[{
    SuperscriptBox[
     RowBox[{"(", 
      RowBox[{"1", "+", 
       RowBox[{"2", " ", "INuc"}]}], ")"}], "2"], " ", 
    SuperscriptBox[
     RowBox[{"Csch", "[", 
      RowBox[{
       RowBox[{"(", 
        RowBox[{
         FractionBox["1", "2"], "+", "INuc"}], ")"}], " ", "\[Beta]"}], "]"}],
      "2"]}]}], 
  RowBox[{"4", " ", "NSpins"}]]], "Output",
 CellChangeTimes->{
  3.872322502718399*^9, 3.872322836574587*^9, 3.912360996302898*^9, 
   3.9123617120377893`*^9, {3.912410098089587*^9, 3.912410124508922*^9}, 
   3.912410158609228*^9, 3.9124216855758286`*^9, 3.912422019599653*^9},
 CellLabel->
  "Out[244]=",ExpressionUUID->"cad36123-d08a-4f08-935f-08e18203d151"]
}, Open  ]],

Cell[TextData[{
 StyleBox["The variance of the total Iz (rather than of the ensemble-average \
mean Iz ) is found by multiplying the above result by ",
  FontSize->18,
  FontWeight->"Bold"],
 Cell[BoxData[
  FormBox[
   SuperscriptBox["NSpins", "2"], TraditionalForm]],
  FormatType->TraditionalForm,
  FontSize->18,
  FontWeight->"Bold",ExpressionUUID->"1fcef5d9-429c-4dce-8dc6-9ba9d901077b"],
 StyleBox[":",
  FontSize->18,
  FontWeight->"Bold"],
 " "
}], "Text",
 CellChangeTimes->{{3.9035892243495455`*^9, 3.903589227459175*^9}, {
  3.9123610098282576`*^9, 3.9123610504790754`*^9}, {3.9123633586134195`*^9, 
  3.912363388909877*^9}, {3.912410177176609*^9, 3.9124101900909*^9}, {
  3.912424765425624*^9, 3.9124247862960553`*^9}, {3.912424835396269*^9, 
  3.912424871537842*^9}, {3.912436570499996*^9, 3.9124365713819413`*^9}, {
  3.9124389538346834`*^9, 3.9124389806307077`*^9}, {3.912439017700693*^9, 
  3.9124390188719807`*^9}},ExpressionUUID->"3ce6ff55-ce8d-4b7e-9250-\
7e1d3bba48b5"],

Cell[CellGroupData[{

Cell[BoxData[
 RowBox[{"FullSimplify", "[", 
  RowBox[{
   SuperscriptBox["NSpins", "2"], "*", "VarianceBoltzmann"}], "]"}]], "Input",
 CellChangeTimes->{{3.9035892155678673`*^9, 3.9035892187193184`*^9}, {
   3.903589610205167*^9, 3.9035896133316226`*^9}, 3.912361708603933*^9},
 CellLabel->
  "In[204]:=",ExpressionUUID->"42b05e3d-7064-46d5-bd73-168fac892024"],

Cell[BoxData[
 RowBox[{
  FractionBox["1", "4"], " ", "NSpins", " ", 
  RowBox[{"(", 
   RowBox[{
    SuperscriptBox[
     RowBox[{"Csch", "[", 
      FractionBox["\[Beta]", "2"], "]"}], "2"], "-", 
    RowBox[{
     SuperscriptBox[
      RowBox[{"(", 
       RowBox[{"1", "+", 
        RowBox[{"2", " ", "INuc"}]}], ")"}], "2"], " ", 
     SuperscriptBox[
      RowBox[{"Csch", "[", 
       RowBox[{
        RowBox[{"(", 
         RowBox[{
          FractionBox["1", "2"], "+", "INuc"}], ")"}], " ", "\[Beta]"}], 
       "]"}], "2"]}]}], ")"}]}]], "Output",
 CellChangeTimes->{{3.903589219398681*^9, 3.9035892317814894`*^9}, 
   3.9035896140844097`*^9, 3.9123610548855453`*^9, 3.9123617140246773`*^9, {
   3.9124101662225237`*^9, 3.9124101931580524`*^9}},
 CellLabel->
  "Out[204]=",ExpressionUUID->"c0ed4b29-bc11-45d8-b750-a9930a222bb6"]
}, Open  ]],

Cell[TextData[{
 StyleBox["The variance of the total Iz characterizes the uncertainty of the \
total nuclear spin magnetization. This uncertainty is responsible for the \
dephasing of the central electron spin:",
  FontSize->18,
  FontWeight->"Bold"],
 " "
}], "Text",
 CellChangeTimes->{{3.9035892243495455`*^9, 3.903589227459175*^9}, {
  3.9123610098282576`*^9, 3.9123610504790754`*^9}, {3.9123633586134195`*^9, 
  3.912363388909877*^9}, {3.912410177176609*^9, 3.9124101900909*^9}, {
  3.912424765425624*^9, 3.9124247862960553`*^9}, {3.912424835396269*^9, 
  3.912424871537842*^9}, {3.912436570499996*^9, 3.9124365713819413`*^9}, {
  3.9124389538346834`*^9, 3.9124389806307077`*^9}, {3.912439014032863*^9, 
  3.9124390363903575`*^9}},ExpressionUUID->"74347411-1fd7-4a27-9cc6-\
3c07f4bb4d6c"]
}, Open  ]],

Cell[CellGroupData[{

Cell["Numerical verification", "Chapter",
 CellChangeTimes->{{3.8722651353983574`*^9, 3.8722651373037753`*^9}, {
  3.912362964884364*^9, 
  3.9123629676993036`*^9}},ExpressionUUID->"3540cb42-8ce3-4e2d-b090-\
d10db2481ddc"],

Cell["\<\
Once again, we assume that each nuclear spin is polarized independently, and \
that Iz of each spin follows the Boltzmann distribution. The standard \
deviation of the polarization degree as a function of the mean polarization \
degree can be calculated numerically by randomly sampling the Boltzmann \
distribution.\
\>", "Text",
 CellChangeTimes->{{3.8722677788500676`*^9, 3.8722678338201528`*^9}, {
  3.912361148909071*^9, 3.9123612252337313`*^9}, {3.912436591543912*^9, 
  3.9124365918128242`*^9}, {3.9124399865908766`*^9, 
  3.912439990585293*^9}},ExpressionUUID->"119c3a7c-ffda-44b8-9163-\
37c21ef0fcaf"],

Cell[BoxData[
 RowBox[{
  RowBox[{"(*", 
   RowBox[{
    RowBox[{"Number", " ", "of", " ", "nuclei", " ", "NSpins"}], ",", " ", 
    RowBox[{"numerical", " ", "value"}]}], "*)"}], "\[IndentingNewLine]", 
  RowBox[{
   RowBox[{
    RowBox[{"nNSpins", "=", "100000"}], ";"}], "\[IndentingNewLine]", 
   "\[IndentingNewLine]", 
   RowBox[{"(*", 
    RowBox[{
    "Number", " ", "of", " ", "different", " ", "random", " ", "polarization",
      " ", "configurations", " ", "of", " ", "the", " ", "nuclear", " ", 
     "spin", " ", "ensemble"}], "*)"}], "\[IndentingNewLine]", 
   RowBox[{
    RowBox[{"NRndTrials", "=", "10000"}], ";"}], "\[IndentingNewLine]", 
   "\[IndentingNewLine]", 
   RowBox[{"(*", 
    RowBox[{
     RowBox[{"Spin", " ", "quantum", " ", "number"}], ",", " ", 
     RowBox[{"numerical", " ", "value"}]}], "*)"}], "\[IndentingNewLine]", 
   RowBox[{
    RowBox[{"nINuc", "=", 
     RowBox[{"3", "/", "2"}]}], ";"}]}]}]], "Input",
 CellChangeTimes->{{3.8722651416362753`*^9, 3.872265188784078*^9}, {
   3.872267281008786*^9, 3.8722672825540032`*^9}, {3.872267710640401*^9, 
   3.8722677134936543`*^9}, {3.9035863101375704`*^9, 3.903586333114964*^9}, {
   3.903586446594346*^9, 3.9035864501085553`*^9}, {3.91236120545364*^9, 
   3.912361206401801*^9}, 3.91236127524319*^9, 3.9123613791179376`*^9, 
   3.9123614091198854`*^9, {3.912361484533502*^9, 3.912361499922353*^9}, {
   3.9123619538557644`*^9, 3.912361955490119*^9}, {3.912362941340974*^9, 
   3.912362941456168*^9}, {3.9123635350169044`*^9, 3.912363549306083*^9}, {
   3.9123962620366316`*^9, 3.9123962701239076`*^9}, {3.9123963006997123`*^9, 
   3.9123963053331957`*^9}, 3.9123975717580366`*^9, {3.9124102021763515`*^9, 
   3.912410204222146*^9}, {3.9124216802676125`*^9, 3.912421682669018*^9}, 
   3.912421891900044*^9, {3.9124220014051456`*^9, 3.912422010603217*^9}, {
   3.9124391185636044`*^9, 
   3.9124391209158173`*^9}},ExpressionUUID->"66d878e7-0fa2-4a92-a7b5-\
77184f1181e8"],

Cell[BoxData["\[IndentingNewLine]"], "Input",
 CellChangeTimes->{
  3.912396312328724*^9},ExpressionUUID->"13a47ebd-3734-48cf-b5eb-\
91328666c7ca"],

Cell["\<\
This function calculates n trial implementations (rolls of a dice) of a \
Boltzmann distribution. For each trial, a sample is drawn from the possible \
Iz\[Element][-INuc,INuc] spin projections.\
\>", "Text",
 CellChangeTimes->{{3.9123618736833944`*^9, 
  3.912361940988097*^9}},ExpressionUUID->"dbd6f5c0-59b8-431b-a1f7-\
a39e1c2879de"],

Cell[BoxData[{
 RowBox[{
  RowBox[{"Clear", "[", "fRndSample", "]"}], ";"}], "\[IndentingNewLine]", 
 RowBox[{
  RowBox[{"fRndSample", "[", 
   RowBox[{"\[Beta]_", ",", "INuc_", ",", "n_"}], 
   RowBox[{"(*", 
    RowBox[{
     RowBox[{"Number", " ", "of", " ", "samples"}], ",", " ", 
     RowBox[{
     "which", " ", "will", " ", "be", " ", "the", " ", "number", " ", "of", 
      " ", "nuclei"}]}], "*)"}], "]"}], ":=", 
  RowBox[{"RandomChoice", "[", 
   RowBox[{
    RowBox[{
     RowBox[{"(", 
      RowBox[{"Table", "[", 
       RowBox[{
        RowBox[{"Exp", "[", 
         RowBox[{"\[Beta]", "*", "Iz"}], "]"}], ",", 
        RowBox[{"{", 
         RowBox[{"Iz", ",", 
          RowBox[{"-", "INuc"}], ",", "INuc"}], "}"}]}], "]"}], ")"}], "->", 
     RowBox[{"Table", "[", 
      RowBox[{"Iz", ",", 
       RowBox[{"{", 
        RowBox[{"Iz", ",", 
         RowBox[{"-", "INuc"}], ",", "INuc"}], "}"}]}], "]"}]}], ",", "n"}], 
   "]"}]}]}], "Input",
 CellChangeTimes->{{3.872265730089161*^9, 3.8722657437562265`*^9}, {
  3.8722658177430716`*^9, 3.872265853933784*^9}, {3.8722672975466757`*^9, 
  3.8722673285519447`*^9}, {3.903586154396894*^9, 3.9035861584800153`*^9}, {
  3.9035862353832593`*^9, 3.9035862875320954`*^9}, {3.91236194657452*^9, 
  3.912361947673092*^9}, {3.9123624403362484`*^9, 3.912362445876051*^9}},
 CellLabel->
  "In[241]:=",ExpressionUUID->"c927f70d-534b-4001-ae96-9269633b29fd"],

Cell["Analytical result derived above", "Text",
 CellChangeTimes->{
  3.912361965235828*^9},ExpressionUUID->"57cf2d0c-ca67-4a08-a79b-\
59435d42eee6"],

Cell[BoxData[
 RowBox[{
  RowBox[{"VarianceBoltzmann", "=", 
   FractionBox[
    RowBox[{
     SuperscriptBox[
      RowBox[{"Csch", "[", 
       FractionBox["\[Beta]", "2"], "]"}], "2"], "-", 
     RowBox[{
      SuperscriptBox[
       RowBox[{"(", 
        RowBox[{"1", "+", 
         RowBox[{"2", " ", "INuc"}]}], ")"}], "2"], " ", 
      SuperscriptBox[
       RowBox[{"Csch", "[", 
        RowBox[{
         RowBox[{"(", 
          RowBox[{
           FractionBox["1", "2"], "+", "INuc"}], ")"}], " ", "\[Beta]"}], 
        "]"}], "2"]}]}], 
    RowBox[{"4", " ", "NSpins"}]]}], ";"}]], "Input",
 CellChangeTimes->{{3.9035866096856527`*^9, 3.9035866327048035`*^9}, {
   3.9123613401064672`*^9, 3.9123613442927923`*^9}, 3.912361708606899*^9, 
   3.912361968358642*^9, 3.9124220247354507`*^9},
 CellLabel->
  "In[245]:=",ExpressionUUID->"4d1e90bf-04be-4334-b045-4a4b7fc2d6ea"],

Cell[BoxData[
 RowBox[{"\[IndentingNewLine]", "\[IndentingNewLine]"}]], "Input",
 CellChangeTimes->{{3.9035870954233923`*^9, 
  3.903587095553854*^9}},ExpressionUUID->"f52c004a-1740-415f-a52a-\
e53dc9a8a5c5"],

Cell[TextData[{
 "Some specific examples of the variance V of the total ensemble Iz spin \
projection at different polarization degrees PN. Using the analytical result \
and ",
 Cell[BoxData[
  FormBox[
   RowBox[{"NSpins", "==", 
    SuperscriptBox["10", "5"]}], TraditionalForm]],
  FormatType->TraditionalForm,ExpressionUUID->
  "675e9410-bf53-448e-bd7b-e5adca9ca030"],
 ", which corresponds to the number of nuclear spins in a typical epitaxial \
GaAs/AlGaAs quantum dot."
}], "Text",
 CellChangeTimes->{
  3.9123618516494017`*^9, {3.912362076885667*^9, 3.912362078284325*^9}, {
   3.912362118339015*^9, 3.9123621649480333`*^9}, {3.912362329127286*^9, 
   3.9123623539502525`*^9}, {3.9123635645585184`*^9, 
   3.9123635645585184`*^9}, {3.9123963289289913`*^9, 
   3.9123963765137568`*^9}},ExpressionUUID->"0cb57fae-6307-4187-9cdc-\
6b587ce35cb8"],

Cell[CellGroupData[{

Cell[BoxData[
 RowBox[{
  RowBox[{"Map", "[", 
   RowBox[{
    RowBox[{
     RowBox[{"{", 
      RowBox[{
       RowBox[{"\"\<PN\>\"", "->", "#"}], ",", 
       RowBox[{
        RowBox[{"\[Beta]PN", "=", 
         RowBox[{"(", 
          RowBox[{"\[Beta]", "/.", 
           RowBox[{"FindRoot", "[", 
            RowBox[{
             RowBox[{
              RowBox[{"(", 
               RowBox[{
                FractionBox["MeanBoltzmann", "INuc"], "/.", 
                RowBox[{"INuc", "->", 
                 RowBox[{"3", "/", "2"}]}]}], ")"}], "==", "#"}], ",", 
             RowBox[{"{", 
              RowBox[{"\[Beta]", ",", "0.1"}], "}"}]}], "]"}]}], ")"}]}], ";", 
        RowBox[{"\[Beta]", "->", "\[Beta]PN"}]}], ",", "\[IndentingNewLine]", 
       RowBox[{
        RowBox[{"\"\<V\>\"", "->", 
         RowBox[{"NSpins", "*", 
          RowBox[{"(*", 
           RowBox[{
           "Sqrt", " ", "to", " ", "calculate", " ", "std", " ", "deviation", 
            " ", "from", " ", "dispersion", " ", 
            RowBox[{"(", "variance", ")"}]}], "*)"}], 
          SqrtBox["VarianceBoltzmann"]}]}], "/.", 
        RowBox[{"{", 
         RowBox[{
          RowBox[{"INuc", "->", 
           RowBox[{"3", "/", "2"}]}], ",", 
          RowBox[{"\[Beta]", "->", "\[Beta]PN"}], ",", 
          RowBox[{"NSpins", "->", 
           SuperscriptBox["10", "5"]}]}], "}"}]}]}], "}"}], "&"}], ",", 
    RowBox[{"{", 
     RowBox[{
      RowBox[{"1.", "*", 
       SuperscriptBox["10", 
        RowBox[{"-", "3"}]]}], ",", "0.1", ",", "0.5", ",", "0.9", ",", 
      "0.95", ",", "0.99"}], "}"}]}], "]"}], "//", "MatrixForm"}]], "Input",
 CellChangeTimes->{{3.912362151136448*^9, 3.9123623022369413`*^9}, {
  3.9123963827560787`*^9, 3.9123963834438543`*^9}},
 CellLabel->
  "In[246]:=",ExpressionUUID->"8f8a6352-fcb2-4cd4-abab-563e71bc8246"],

Cell[BoxData[
 TagBox[
  RowBox[{"(", "\[NoBreak]", GridBox[{
     {
      RowBox[{"\<\"PN\"\>", "\[Rule]", "0.001`"}], 
      RowBox[{"\[Beta]", "\[Rule]", "0.0012000004894609164`"}], 
      RowBox[{"\<\"V\"\>", "\[Rule]", "353.5531741790186`"}]},
     {
      RowBox[{"\<\"PN\"\>", "\[Rule]", "0.1`"}], 
      RowBox[{"\[Beta]", "\[Rule]", "0.12049292257728032`"}], 
      RowBox[{"\<\"V\"\>", "\[Rule]", "351.3852039803096`"}]},
     {
      RowBox[{"\<\"PN\"\>", "\[Rule]", "0.5`"}], 
      RowBox[{"\[Beta]", "\[Rule]", "0.6739963939839232`"}], 
      RowBox[{"\<\"V\"\>", "\[Rule]", "296.3697527089215`"}]},
     {
      RowBox[{"\<\"PN\"\>", "\[Rule]", "0.9`"}], 
      RowBox[{"\[Beta]", "\[Rule]", "2.0300117734269514`"}], 
      RowBox[{"\<\"V\"\>", "\[Rule]", "130.10990951660577`"}]},
     {
      RowBox[{"\<\"PN\"\>", "\[Rule]", "0.95`"}], 
      RowBox[{"\[Beta]", "\[Rule]", "2.661407595272119`"}], 
      RowBox[{"\<\"V\"\>", "\[Rule]", "89.6401811337634`"}]},
     {
      RowBox[{"\<\"PN\"\>", "\[Rule]", "0.99`"}], 
      RowBox[{"\[Beta]", "\[Rule]", "4.214581158311389`"}], 
      RowBox[{"\<\"V\"\>", "\[Rule]", "39.018499866622165`"}]}
    },
    GridBoxAlignment->{"Columns" -> {{Center}}, "Rows" -> {{Baseline}}},
    GridBoxSpacings->{"Columns" -> {
        Offset[0.27999999999999997`], {
         Offset[0.7]}, 
        Offset[0.27999999999999997`]}, "Rows" -> {
        Offset[0.2], {
         Offset[0.4]}, 
        Offset[0.2]}}], "\[NoBreak]", ")"}],
  Function[BoxForm`e$, 
   MatrixForm[BoxForm`e$]]]], "Output",
 CellChangeTimes->{{3.912362192007889*^9, 3.912362207623867*^9}, {
   3.912362288449897*^9, 3.912362302821371*^9}, 3.912362946134224*^9, 
   3.912363556116415*^9, 3.912396384353853*^9, 3.912422030348536*^9},
 CellLabel->
  "Out[246]//MatrixForm=",ExpressionUUID->"77623923-c480-485e-a189-\
4aace8c86d1e"]
}, Open  ]],

Cell[BoxData["\[IndentingNewLine]"], "Input",
 CellChangeTimes->{
  3.8722672909184656`*^9},ExpressionUUID->"dd5f51c1-7167-4b53-a955-\
d9098a50a9a1"],

Cell["\<\
Calculate numerically the ensemble-average mean polarization degree and the \
standard deviation of the mean polarization for different spin temperatures \
\[Beta]. Computation with a large number of random samples is time-consuming, \
hence using parallelization.\
\>", "Text",
 CellChangeTimes->{{3.912362976236889*^9, 3.91236303535165*^9}, {
  3.912440102505237*^9, 
  3.9124401141618795`*^9}},ExpressionUUID->"5d09640f-c2c0-4a85-8674-\
1060e2e1a1a7"],

Cell[CellGroupData[{

Cell[BoxData[
 RowBox[{"AbsoluteTiming", "[", 
  RowBox[{
   RowBox[{"ExpMeanStdDevTab", "=", 
    RowBox[{"ParallelTable", "[", 
     RowBox[{
      RowBox[{"Join", "[", 
       RowBox[{
        RowBox[{"{", "\[Beta]", "}"}], ",", 
        RowBox[{
         RowBox[{"(", 
          RowBox[{
           RowBox[{"{", 
            RowBox[{"(*", 
             RowBox[{"Polarization", " ", "degree"}], "*)"}], 
            RowBox[{
             RowBox[{"1.", "*", 
              FractionBox[
               RowBox[{"Mean", "[", "#", "]"}], "NINuc"]}], ",", 
             RowBox[{"(*", 
              RowBox[{
               RowBox[{
               "Standard", " ", "deviation", " ", "normalized", " ", "by", 
                " ", "spin", " ", "number", " ", "INuc", " ", "and", " ", 
                RowBox[{"1", "/", 
                 RowBox[{
                  SqrtBox["NSpins"], ".", " ", "INuc"}]}], " ", "converts", 
                " ", "it", " ", "into", " ", "polarization", " ", "degree"}], 
               ",", " ", 
               RowBox[{"and", " ", 
                RowBox[{"1", "/", 
                 SqrtBox["NSpins"]}], " ", "removes", " ", "the", " ", 
                "explicit", " ", "dependence", " ", "on", " ", "NSpins"}]}], 
              "*)"}], 
             RowBox[{"1.", "*", 
              FractionBox[
               RowBox[{"StandardDeviation", "[", "#", "]"}], 
               RowBox[{"NINuc", "*", 
                RowBox[{"(", 
                 RowBox[{"1", "/", 
                  SqrtBox["nNSpins"]}], ")"}]}]]}]}], "}"}], "&"}], ")"}], 
         "@", 
         RowBox[{"(*", 
          RowBox[{
          "NRndTrials", " ", "implementations", " ", "of", " ", "Mean", " ", 
           "Iz"}], "*)"}], 
         RowBox[{"Table", "[", 
          RowBox[{"(*", 
           RowBox[{
           "Mean", " ", "Iz", " ", "over", " ", "NSpins", " ", "spins"}], 
           "*)"}], 
          RowBox[{
           RowBox[{"Mean", "[", 
            RowBox[{"fRndSample", "[", 
             RowBox[{"\[Beta]", ",", "NINuc", ",", "nNSpins"}], "]"}], "]"}], 
           ",", "NRndTrials"}], "]"}]}]}], "]"}], ",", 
      RowBox[{"{", 
       RowBox[{"\[Beta]", ",", 
        RowBox[{"-", "10"}], ",", "10", ",", "0.049"}], "}"}]}], "]"}]}], 
   ";"}], "]"}]], "Input",
 CellChangeTimes->{{3.8722665036330676`*^9, 3.872266571201584*^9}, {
  3.872267069273624*^9, 3.8722671258189535`*^9}, {3.8722673400153246`*^9, 
  3.8722673415491667`*^9}, {3.872267380915333*^9, 3.872267469001827*^9}, {
  3.872267703679803*^9, 3.8722677206834126`*^9}, {3.903586380798859*^9, 
  3.9035864081411057`*^9}, {3.9035864564520364`*^9, 3.9035865615104427`*^9}, {
  3.9035868935272455`*^9, 3.903586925761525*^9}, {3.912361739211258*^9, 
  3.9123618325699196`*^9}, {3.9123627128390026`*^9, 3.9123627129246283`*^9}, {
  3.9123630225503006`*^9, 3.9123630237920527`*^9}, {3.9124401611628895`*^9, 
  3.9124401630666795`*^9}, {3.9124402076921606`*^9, 
  3.9124402427653513`*^9}},ExpressionUUID->"e6d72b1f-bd32-4f4b-88c0-\
3ae6e8c60ecd"],

Cell[BoxData[
 RowBox[{"{", 
  RowBox[{"8373.3421076`", ",", "Null"}], "}"}]], "Output",
 CellChangeTimes->{3.9124304078615327`*^9},
 CellLabel->
  "Out[247]=",ExpressionUUID->"a159f13f-46df-4090-8147-2a24d09178d3"]
}, Open  ]],

Cell[CellGroupData[{

Cell[BoxData[{
 RowBox[{
  RowBox[{"ListPlot", "[", 
   RowBox[{
    RowBox[{"{", 
     RowBox[{
      RowBox[{"ExpMeanStdDevTab", "[", 
       RowBox[{"[", 
        RowBox[{"All", ",", 
         RowBox[{"{", 
          RowBox[{"1", ",", "2"}], "}"}]}], "]"}], "]"}], ",", 
      RowBox[{"Map", "[", 
       RowBox[{
        RowBox[{
         RowBox[{"{", 
          RowBox[{
           RowBox[{"#", "[", 
            RowBox[{"[", "1", "]"}], "]"}], ",", 
           RowBox[{
            RowBox[{"(", 
             RowBox[{
              FractionBox["MeanBoltzmann", "INuc"], "/.", 
              RowBox[{"INuc", "->", 
               RowBox[{"3", "/", "2"}]}]}], ")"}], "/.", 
            RowBox[{"\[Beta]", "->", 
             RowBox[{"#", "[", 
              RowBox[{"[", "1", "]"}], "]"}]}]}]}], "}"}], "&"}], ",", 
        "ExpMeanStdDevTab"}], "]"}]}], "}"}], ",", 
    RowBox[{"Frame", "->", "True"}], ",", 
    RowBox[{"FrameLabel", "->", 
     RowBox[{"{", 
      RowBox[{
      "\"\<Dimensionless inverse spin temperature, \[Beta]\>\"", ",", 
       "\"\<Nuclear spin polarization degree, PN\>\""}], "}"}]}]}], "]"}], 
  "\[IndentingNewLine]"}], "\n", 
 RowBox[{
  RowBox[{"ListLogPlot", "[", 
   RowBox[{
    RowBox[{"{", 
     RowBox[{
      RowBox[{"ExpMeanStdDevTab", "[", 
       RowBox[{"[", 
        RowBox[{"All", ",", 
         RowBox[{"{", 
          RowBox[{"2", ",", "3"}], "}"}]}], "]"}], "]"}], ",", 
      RowBox[{"Map", "[", 
       RowBox[{
        RowBox[{
         RowBox[{"{", 
          RowBox[{
           RowBox[{"#", "[", 
            RowBox[{"[", "2", "]"}], "]"}], ",", 
           RowBox[{
            FractionBox[
             SqrtBox["VarianceBoltzmann"], 
             RowBox[{
              RowBox[{"(*", 
               RowBox[{
               "Same", " ", "normalization", " ", "as", " ", "for", " ", 
                "numerics"}], "*)"}], 
              RowBox[{
               RowBox[{"(", 
                RowBox[{"3", "/", "2"}], ")"}], "*", 
               RowBox[{"(", 
                RowBox[{"1", "/", 
                 SqrtBox["nNSpins"]}], ")"}]}]}]], "/.", 
            RowBox[{"{", 
             RowBox[{
              RowBox[{"INuc", "->", 
               RowBox[{"3", "/", "2"}]}], ",", 
              RowBox[{"\[Beta]", "->", 
               RowBox[{"#", "[", 
                RowBox[{"[", "1", "]"}], "]"}]}], ",", 
              RowBox[{"NSpins", "->", "nNSpins"}]}], "}"}]}]}], "}"}], "&"}], 
        ",", "ExpMeanStdDevTab"}], "]"}]}], "}"}], ",", 
    RowBox[{"Frame", "->", "True"}], ",", 
    RowBox[{"FrameLabel", "->", 
     RowBox[{"{", 
      RowBox[{
      "\"\<Polarization degree, PN\>\"", ",", 
       "\"\<Standard deviation (fluctuation) of PN, normalized by \
\!\(\*SqrtBox[\(NSpins\)]\)\\n to remove explicit dependence on NSpins\>\""}],
       "}"}]}], ",", 
    RowBox[{"PlotLegends", "->", 
     RowBox[{"{", 
      RowBox[{
      "\"\<Numerics\>\"", ",", "\"\<Exact analytical derivation\>\""}], 
      "}"}]}], ",", 
    RowBox[{"ImageSize", "->", "600"}]}], "]"}], 
  "\[IndentingNewLine]"}], "\[IndentingNewLine]", 
 RowBox[{
  RowBox[{"ListPlot", "[", 
   RowBox[{
    RowBox[{"Map", "[", 
     RowBox[{
      RowBox[{
       RowBox[{"{", 
        RowBox[{
         RowBox[{"#", "[", 
          RowBox[{"[", "2", "]"}], "]"}], ",", 
         RowBox[{
          RowBox[{
           RowBox[{"#", "[", 
            RowBox[{"[", "3", "]"}], "]"}], "-", 
           FractionBox[
            SqrtBox["VarianceBoltzmann"], 
            RowBox[{
             RowBox[{"(*", 
              RowBox[{
              "Same", " ", "normalization", " ", "as", " ", "for", " ", 
               "numerics"}], "*)"}], 
             RowBox[{
              RowBox[{"(", 
               RowBox[{"3", "/", "2"}], ")"}], "*", 
              RowBox[{"(", 
               RowBox[{"1", "/", 
                SqrtBox["nNSpins"]}], ")"}]}]}]]}], "/.", 
          RowBox[{"{", 
           RowBox[{
            RowBox[{"INuc", "->", 
             RowBox[{"3", "/", "2"}]}], ",", 
            RowBox[{"\[Beta]", "->", 
             RowBox[{"#", "[", 
              RowBox[{"[", "1", "]"}], "]"}]}], ",", 
            RowBox[{"NSpins", "->", "nNSpins"}]}], "}"}]}]}], "}"}], "&"}], 
      ",", "ExpMeanStdDevTab"}], "]"}], ",", 
    RowBox[{"Frame", "->", "True"}], ",", 
    RowBox[{"FrameLabel", "->", 
     RowBox[{"{", 
      RowBox[{
      "\"\<Polarization degree, PN\>\"", ",", 
       "\"\<Residual difference between the numerical and the analytical \
results\\n for the standard deviation of PN\>\""}], "}"}]}], ",", 
    RowBox[{"PlotRange", "->", "All"}], ",", 
    RowBox[{"ImageSize", "->", "600"}]}], "]"}], 
  "\[IndentingNewLine]"}], "\n", 
 RowBox[{"ListLogLogPlot", "[", 
  RowBox[{
   RowBox[{"{", "\[IndentingNewLine]", 
    RowBox[{
     RowBox[{"Map", "[", 
      RowBox[{
       RowBox[{
        RowBox[{"{", 
         RowBox[{
          RowBox[{"1", "-", 
           RowBox[{"#", "[", 
            RowBox[{"[", "2", "]"}], "]"}]}], ",", 
          RowBox[{"#", "[", 
           RowBox[{"[", "3", "]"}], "]"}]}], "}"}], "&"}], ",", 
       "ExpMeanStdDevTab"}], "]"}], ",", "\[IndentingNewLine]", 
     RowBox[{"Map", "[", 
      RowBox[{
       RowBox[{
        RowBox[{"{", 
         RowBox[{
          RowBox[{"1", "-", 
           RowBox[{"#", "[", 
            RowBox[{"[", "2", "]"}], "]"}]}], ",", 
          SqrtBox[
           RowBox[{"1", "-", 
            SuperscriptBox[
             RowBox[{"#", "[", 
              RowBox[{"[", "2", "]"}], "]"}], "2"]}]]}], "}"}], "&"}], ",", 
       "ExpMeanStdDevTab"}], "]"}], ",", "\[IndentingNewLine]", 
     RowBox[{"Map", "[", 
      RowBox[{
       RowBox[{
        RowBox[{"{", 
         RowBox[{
          RowBox[{"1", "-", 
           RowBox[{"#", "[", 
            RowBox[{"[", "2", "]"}], "]"}]}], ",", 
          RowBox[{
           FractionBox[
            SqrtBox["VarianceBoltzmann"], 
            RowBox[{
             RowBox[{"(*", 
              RowBox[{
              "Same", " ", "normalization", " ", "as", " ", "for", " ", 
               "numerics"}], "*)"}], 
             RowBox[{
              RowBox[{"(", 
               RowBox[{"3", "/", "2"}], ")"}], "*", 
              RowBox[{"(", 
               RowBox[{"1", "/", 
                SqrtBox["nNSpins"]}], ")"}]}]}]], "/.", 
           RowBox[{"{", 
            RowBox[{
             RowBox[{"INuc", "->", 
              RowBox[{"3", "/", "2"}]}], ",", 
             RowBox[{"\[Beta]", "->", 
              RowBox[{"#", "[", 
               RowBox[{"[", "1", "]"}], "]"}]}], ",", 
             RowBox[{"NSpins", "->", "nNSpins"}]}], "}"}]}]}], "}"}], "&"}], 
       ",", "ExpMeanStdDevTab"}], "]"}]}], "}"}], ",", 
   RowBox[{"Frame", "->", "True"}], ",", 
   RowBox[{"FrameLabel", "->", 
    RowBox[{"{", 
     RowBox[{
     "\"\<Deviation from full polarization, 1-PN\>\"", ",", 
      "\"\<Standard deviation of PN, normalized by \
\!\(\*SqrtBox[\(NSpins\)]\)\>\""}], "}"}]}], ",", 
   RowBox[{"PlotLegends", "->", 
    RowBox[{"{", 
     RowBox[{
     "\"\<Numerics\>\"", ",", 
      "\"\<\!\(\*SqrtBox[\(1 - \*SuperscriptBox[\(PN\), \(2\)]\)]\)\>\"", 
      ",", "\"\<Exact analytical derivation\>\""}], "}"}]}], ",", 
   RowBox[{"ImageSize", "->", "600"}], ",", 
   RowBox[{"Joined", "->", "True"}]}], "]"}]}], "Input",
 CellChangeTimes->{{3.8722671357706237`*^9, 3.87226714613064*^9}, {
   3.872267679427728*^9, 3.872267689218475*^9}, {3.872267745173077*^9, 
   3.8722677706162734`*^9}, {3.872268108268769*^9, 3.872268134168782*^9}, {
   3.872309360295223*^9, 3.8723093918659563`*^9}, {3.8723226706711426`*^9, 
   3.8723227015099373`*^9}, {3.903586731486096*^9, 3.903586732640607*^9}, {
   3.9035869442714233`*^9, 3.9035869716787395`*^9}, {3.903587018387885*^9, 
   3.903587068855421*^9}, {3.903589249283955*^9, 3.903589284798459*^9}, {
   3.9123617086138983`*^9, 3.912361708617509*^9}, {3.912361739223258*^9, 
   3.912361739231473*^9}, {3.9123623817738457`*^9, 3.912362403375962*^9}, {
   3.912362463597951*^9, 3.9123625280186644`*^9}, {3.912362611912668*^9, 
   3.91236268396996*^9}, {3.9123627879745054`*^9, 3.9123627921121893`*^9}, 
   3.912362865777005*^9, 3.9123629301523027`*^9, {3.912363067448989*^9, 
   3.9123630905512486`*^9}, {3.912363241435957*^9, 3.9123633050661373`*^9}, {
   3.9123963949604883`*^9, 3.9123964049473753`*^9}, {3.9124372965368595`*^9, 
   3.912437313907217*^9}, {3.912437349348703*^9, 3.9124373509828215`*^9}, {
   3.912440303003299*^9, 3.9124403071116133`*^9}, {3.912440348023565*^9, 
   3.9124403672206907`*^9}, 3.9124404131558747`*^9, {3.9124404728549895`*^9, 
   3.912440474204101*^9}},
 CellLabel->
  "In[274]:=",ExpressionUUID->"ae55a2ba-3ccc-4795-af4e-775299e967ba"],

Cell[BoxData[
 GraphicsBox[{{}, {
    {RGBColor[0.368417, 0.506779, 0.709798], PointSize[0.007333333333333334], 
     AbsoluteThickness[1.6], PointBox[CompressedData["
1:eJw1mHlYzcsfx1tU2rfTvp2FblxbFFlnIoWfSgoRUcl1y74mLXZdlH0LKZQl
ihBFzZDrylIpShTt6zlnaNWifvOdjvNPz+vpeeb5znw+n/f7PSPwXz8/UEFO
Tu68vJwc93fgNwQngJBvuJ+gtl8fQhrrRLhqOY7Polzfc/NH4TsRvjdRPT6D
8peuiKCnD0T4wszwvHTK+Z2e1YkXRDigqv5qGuWcdpulR/eI8A0ccSyVcnor
XfBvEf65OKD4FuVbPwpd/eeJcN+iNZFJlOPI9Zf/myDCOduW9iRQPi4JA/aW
IlzZ8G38Jcr7mz0eWyqJcHq/z/VzlEMarW0Hi4U4dZ9G4wnKa9gHCnFo/OJB
MZRX1BYIv2QI8d5lTzwPUvaiX/ciXoivHNWYu5uyS2UoL+WgENsN9lEOozz5
m3v02XVCvGCHeuYWyqPLhyjvXiDEMZa69Wspi7gNTxHiDeu1pq2ibFSa1+kp
EuKxx/JOLKesVnJ1w1Q1IW61vbx9EeU+enzWPwT4j8+HhW6UW+h2dT4J8KHm
Q7edKNfRz+vKFuBr/BzhFMrcctWJAtybPrnHlvK7t/R3RIAzl4yU+4Pys9cJ
M9M3C7C328TlFpQfvNqWfXmJADsv2V6rS/kGPb1/HAVY16GzW4nyhRf8u5ts
BNi2+ei2rj6Cjj6nBdEW4A35YeebKe/FdMEOPp5A4heXU96efdl0dDkfe/ur
nMinHPR0y0njF3x8aYaH1zPKvpmzNRSS+fjnkvvTUinPf2y5v/k4H/tIuv53
mbIzKzAfx3z6NDGG8iTuA5fzsbqVok4o5ZFpl8h1Zz5O9TjX+hdlwd1Nq4+P
5OMc176SeZQNUriK8LGX2tcHUynrek988KrDCrdgDXtryj+59nphhadUdfC1
KVdw5TphhWs9N3e3/yLoP277K6zwrMbXbmWU2XKjrPBfle6p2ZRPzzhMW8QS
Xz00peMK5XBg75uZa4mH5Xem7qO8kjWAJW7ZZJi7kvJcbrlASxwwI6bakfI4
9rPEtWql2XzKplyDyFvi9drnbXp7CVL486BhaZ4FHvfYy6mIMteety9aYN0i
db9kyu+FXANZ4Kgqk+F7KHPH5+FggfPnJEV6Uo5nC1pg/Xa7HyLK3GqdReZ4
/IZjX1p6CFqvx1XMHJu/CTuQTXmhFj3R9eZY/5LN/SjK01gDmuOgZ8PC5lIe
qrz79Ax1c5ybMK1Xi7IG+0AzHL9/QnhRt2y+k8xwlkqd9ES3bJ63mOHh1955
zu6Wze90M+wpjDGS65bNq44ZDrxj05HWRdAJbj6/muJhFa15/pR3sA2b4pK4
t+6aXbL522GKF9uv5N3/SdAsbt5cTHHC3yM0FvyUzZeBKe75eDjrRydBhmwA
TPBYL/mCaMrc51nfM8HXHp3qs6LMLdcVYYKHfjz9IbmDIG483s41wV7le9ps
O2TzYGqC9SyTvj1sl/V/gzF+UW+SPZryHq7f042x/YkfNTfaZP29zxg/fmjb
YETZgxXEGD//lOwT3krQRG5BK2PcJHXr/9RCEJ/rV4kRjo/c+X4M5cG3zZes
fGKEMyuTy0N+EMTk6x8jrHN9zpns7wQxOVhkhIPXeh1oJwSx8RpihJN3fVw/
knIS94Ethvjmz3AVbylBtJtphQ3x02E/722REES/btDCGEPsxi9vDBcTtJQN
sCE2efohZE8zQaydhxniP8dHZ4U1EcTar9MAL74+X35VI0GsXf41wNOyPRpc
Ggjq5sp70gArrPH9rFdPECuHnwG+aGv/saiWIHZ8ow3wpNCPoyNrCGLb7eVh
97lDsoyrCWKf95qHu86dsrlUSVAkt9w5Hr4lGrfQvIKgVezHw0vtI9MivhLk
5q/jPdGOh0M/xFUVlhFkzwSEh2sMqhepfCHIYgmduHx9/GvQqZvDSgkaxBpa
H7+7bH98ZAlBYq4gwfr49eqR5/kfCSpy5RbUx+Ikj6LWQoK41f5U0cdO7lFR
DwoIujKTEyA9vNC6Tzg7jyA6vbUFV/Rw0MyYqIw3BG2cyg2IHnYclJc2JJcg
Tl62TdPDYcuXnVj0kiDIPlAPK5W7oVU5BP1Bu9n8sy52+W+xvCcmSIsJmC7u
+Hd8tH4WQR10PJ5v1cXrxA1rEzMI4tr59AxdvOdNk9Q8nSCu/Vbr6mLHgBq7
ZWkEJZtzG9bBbgGhMwNSCOLKq3VHB1vMe6Jkd4sgrhyVoTrYaMKc4P8SCeJ2
+2CWDu5b57V3agJBs9kA6+COcZob/C4S5Mf9/5U2Fqt7CsBZgsawhtTGW6/r
XW48TlA/+2nhFIyswRGCmL1c0ML6JdqP5xwg6BJrWC0ct+6miequ3/6pieMu
m9fs2EH1m/mhJv4ObvOObCJIlTW0Jh6VU1UzJZigT2xBDdxsoXLkTABBrP0d
NbBvb2HoNh+CWDuVq2P0K0jYNp8gVp4QdawUrFbYPZsgtl2eOg6Pn1oRCQni
1J1/Vw3PmfVq5enxBKWxD1TDIc2H1ymMIGgXE3BVvC7KyL+bT5A7GxhVPLV2
4hVnA4IsWUBQxYvkgg8NViWIkyffzMF4TEpyuXKvFD1lAzUY9+XFN3hJpegw
27AKvjQpIa7smxQtYQaggh2MrhbeLpCiYWzgVPA9lVupoVgq8x9lbLR1f/vu
VCli212hjCXiWXMPXJLK/EUJx27xuHv1kFTmJ0p40rnwjO3bpDL/UMI33a/g
AD+pzC8G4U3jvLZ3zJHK/GEQzvPJdV08Tirzg0FYNSJJNMRUKtN/Rex6O39n
er9EpveK2FqO53emWiLTdwU8x/DJ5pp/JTI9V8AtlYt2+yVJZPqtgFeoSa6S
fRKZXsvjxg1XH/r6SWT6LI+XBfjWlk6WDOSbajnskp6q26UvQTVMf+VwV/qI
y9WNYnSfCYYcnpuYriF+KkaKu7kT6EeenfdMeNFilLCBG7g+FH/sQv31JWIE
mCH8Qr4LgN2rIWJUxgr4C3UcerDjSHMzCuXKNbsXffg4PehwSjMyZgbRg2bH
+MS+XNuM0lmBu1HN9Pc7a2yakTcbyC70/VL8quRvTaiDGUYXyirOvxN3vAmd
ZA3wEw3NH5+2f1oTsmUD2omST7lesa5rRPnMQDrQrZLz6RpRjWgNa5AOpKQY
F/xG1IjUuHGa3I6UFErahmQ0oBvMUNoQfrL05EKXBuTMGqgV1eU/KY7Mq0cV
bIBb0JPduqZ6bvWIya1xC9JJGbak/0UdMmMN9gPVLtLXsrOrQxlsoL+jBq3L
r4WxtSiF09swmsuuTbt7r6MGNTJDkqCL6YG6CbNr0BBOj7hzfGNTlH2iGq1g
89+Eght6Y+XeV6ELbJ4bUVOjygVvpSpUwOazHvXn/RjtNaoSqbN5q0M1I3NP
Wc6tQC5sfmrQkQC1Dl/0Fe1h81CFtjel/vk9rwxls/6uRPLWibctcj+jlgXc
gX9Dx0qfWqqlfEKr2QCXocCdff+5Rhajb1x7eZeipl1fnJ2nfEALWYAvRs6u
ylrK9e8H8ppeERJ0fkgvlM9HKUwP81HqP/vWpZi8RhfOc79cVBDknd1m9C+K
YoEgB8WsVLzuLI+RmGtX80x0fVGiZ9LDh+gYp+/CZOTns86tKzYJybEG34CG
74kXZV0MRoOZXl0HzR9jny8afRXcYP3/GIz6O8C6v/8+kOulcuf6HDSNCN1W
OT8b6DFDewUceCXLjWa+AEMHBhTgScVlk/6XCy5y9nu0EFy7H9dk45AHhjLD
+ghUl77PWbLvPUhhAvcJfF7RVdrwpQg4MD/+AhyX5AVrCorBMzYv34DyHafu
WK9PYCjTq0pQddrdff6mz6CC6V8VEK6xMfszrAwkMoGpAZZF0Ehu/VfwN9Pn
WpCzJ6N2inUFGMX0vh7kZX2ZY65WCVo4P2pvANrZ08oKqyrBI9ZfTaDAfeSY
i3TdMNaPYqDMe1yhuKUaQNa/EmA/wWHTohE1QIn1OwFj4y1vOH6pAauZn38H
yhPHKOrsqgWvmaD/AItWzY8uNasDI9n+KCedv+icUgeOsoDQAq6uXpXi5VAP
fjBDaAWab7LvNGXUAy+Wr9rAu026J3vGNYB0dh7toHrJtafnkxqAMdObdmBj
MtT7oV4jYPe72x3g3lZ7sUpII/jM9KwTuJ6enbmgpBEwO5/6E4wk4Y8CxzQB
Fq+Uu0AhWjN/0r4mIM/K1wVKKi2VxhY1gQE97gZhmcs+21k0gwH97gH/xZI0
4t8M2PHZ9AKfNJ7WsmvN4Bibh14g5xR7u6KyGbQwP/kFeLoBG9PNxGABm58+
0GZ+2I03XwweMb/qB8OO7kxx2S8Gmqz/5GDHPt9Kr4diMI35qRz0EA2uz6wS
g/WsnnLQqjPQZIemBMSz+ZWHiqvPGt2xl4AC5tfy0NZtrM0/PhIgz+7nCnCo
aeis+ZESMJbVXwG276199SteAlYyPVCAkjw7rRosAae5fDFSEW73HNbx9qsE
vGQBVhFOXyVRU++RgE62YUVoG6XZ/M5ACmyYvgyCls58fdvRUsDyUfYgOP7g
hOQpLlLA8pRQCfL2eQs+LZMClr8OKsGZo1T8h2yWApbXmpVgep/3Q9+DUsDy
nbsy3DImyn5PrBSwPPhAGSo/8fty5bYUsHEzVoGd3st6cJYUsLwZpgK7+OGt
xnlSUMP0VAXqXgvaEFAuBQbswjoY7q7N2qQiloIB/R0Mt5oljvzcJQUhLFCp
Qkf94fLdygTcZHqtClV3Dpq9Sp+Az1w5SlRh7iKhu4EVAeqs39XgDeeuk9OH
EzCFXSDU4C2XBetr7QgY8AN16CkwKSifRsAlFujUYejJ1gOhswjIY/6hDs/Y
Xly324MAuY9cx2rAfqdbr8yXEDDgNxrwrE9z/Dx/AvzZBUYDNo99xtMMImDA
nzThtGtfE1dvJOAFJy/PNWH7JI9Rf4UQwO5n1lpQfCjWTzGSAHafO6wFu66N
2jZvPwEsLhMt+POi3xHHwwQM6KU29Fu7rbH/GAEZzC+1YYRDh/e6MwRsZeej
A1/mJMVEXSAghmtfqAPdwozq1sUTwO4jm3Rg8tK8HK1EAjA3UNd04KOW1sU7
bxJQys5PBwbOGH3oyR0yMN+qulAcGve/1HsEDPilLvTJvZ224yEBQq6ga3Xh
qayXt4wzCJjMzlcX/rVB68GRp2RAD97rwvB5ZMVL9Pu89eAq7Rmnvz0nYB9X
7vF6MD3wmWP+v7/PXw/+QV4MT31FwENuuVg92LtAES5887seehBqrp9a9o4A
9r7SpweDjbtcZxYQ0M8dp60+/KJUcuFSIRnQmwB92LgupOXtBwLGsHrpQ9dx
xf6VxQSwPPSfPsxPjXf68okAP1Y/fShSA3mZnwlg+WkEDxqdk0+KLiOA3Yd9
eTBRmBY06SsBzI6O8eBBF1T88RsB7D79nAfzuycnB1USUMbpWRsPJtwb7lFR
9bveBnDqLPfjM2oIYHlusQEsX36q+Hzt7/obwKgOhddf68iA/mUZwJbvu18a
NvzuBwPoY9spnNxIALuuCQxhotOrvnlNBDC59jSEdhmTurybCWD58oAhHJVh
/3WpmAAmz48NYSgvssNdQkAhF/eaDKG40jF4lJSAZua/RtCXHAzSJAQocvrq
ZgRtDBTLyiibs7xmBJ3nR+5M+k6AHRd37xvBeRaJrct/EODKyW2tEZwQNvaN
dgsBqzg9NjKGtw229j+hHMHynzHECb/sfFsJOMfl6Z3GcGJYeXUv5Xvswc4Y
jl665VF0GwG5nH5XGENdl54Q43YCqli+MIFVkzPa4ih3c/LpZAIL/bcL+B0E
6DNBM4GB3e03zlIewcnfDRMYfix7h0YnAU4sn5rA6R4uq3ZSXsrJl6YpHBuR
6lNNeSsnT8AU3vj7q/asnwREc/Kz0RQW9SzTSKScxPKuKTz6Uv9DP+Vsrp2L
TaE+yfTz7CKghBmaGbyjcfF1IuXvXLtMMoMJ2ZUGrZQHs/xsBs2k2kWgmwA+
V444M6gpetO8n/JEJsBm0Cn931OvKHtw21U0hxvzT7mp9BAQxPKWOayISnzg
SHkPt9xf5rAk3NszkvJAvjKHc9oXb35M+QHnV2/MYVLosQ1NlN8mcAHGHAYd
Ng606CWghssjYyygwhb5EXMo/+Likr8FTI/uDguhzN7rTlnAmDMOo69RHsUu
bBZwzqj9Pm8ps/fAnxZQFzqeaqe8nBmGJVzw4SYy+0VACBcnllnCI3ePP5lC
+RjLV5bwjcveVl/K7D3zmSVMPjpVbhdl9v7ZaglPepbuiqPM4sJQK2jpsjEg
kzJ7X/W2grrKuxYWU2bx4JAVHDcqwaaFMnu/fWoFh9151q7aR/We82OpFXRa
/KeFoE82rzp8OHzF6vMOlNl1dRgfBkTgs26U2edN58NZB9JdVlJm790+fFg0
WXR/O+WB+xYfWhSebo+izOw9mg99xdYvLlJuZe9tfPjh9qWNKZSZnWM+vL8j
M+dpn2zeS/kwd3ie0TvKzL5b+PB8xOURZZTZ84K6AM4MdG5upMzseogAzvWd
sLujT6YHUwWwzVnjkGI/AcyeFwogz46/UJsyi+/rBTBWOuyFCWVmx1ECeLmh
4pF1v0wvEgTQ32nZmzGUwzj7zRRA0zqnjEn9Mn8pEsBNE6KPOlFm+UIigDlH
bLvnUk5g+UsI7Qolrgso3+HswEoI40vTCpf1y/zIQQgLI1auDaTM8oiHEHqE
w4I1/TK9CRLCd1mW7pspf+U2vFcIQ2sdUCjlJvaeKoR5E9Wu7KLM8stDIVQ2
n9Z+oF+mR3lCmD692i2asjYnh/VCeH3w+hMnKJux91oRXDZC3/QsZZZ3TEXQ
SOvh/ov9Mr0aJ4L+fwwtiKfM3oPmiqB4RefoJMoD78EiaNcr5t+ivJiTkwj6
/7jN0juUA1m+FMHwj612aZTZe9NdEdy8eMPYdMoD780iWFn5OTmD8iFunKtE
0Gxf/vGnlM+w9wMRHBrRFowo/x/gWWlg
      "]]}, 
    {RGBColor[0.880722, 0.611041, 0.142051], PointSize[0.007333333333333334], 
     AbsoluteThickness[1.6], PointBox[CompressedData["
1:eJw1mHlYzcsfx9vTXqf9tJ0lFVfJTUQ0Y7+2SCFbqYuLe23ZioQs/SwpsqSI
UEl0XbeypRmRvU2uUrRpr3Om0qJF/eY7Hecfz+vJM8935vP5vN/vGaH/lkVr
FeTk5C7Ky8lx/w79rPG+swNH8CBBHT8+BDbWibH314rFTyjX9yW3vc8V463v
nvU/pFzWE7IxM02MPSbEBmZQzu/2/JoQK8azoye9vEf5WafdyohQMU4N869L
pZzxjS64QYzbttwqukX5Vtv7+f4LxThbI+pkIuU4kvRi7ngxnvllj/Y1yqcl
wcDZUozXR8QtuUz5SLPHA0tl+vepxv7RlAMbbcYMaxHh3Kcl9lGU/2IfKMKj
E/7OCKe8urZAVPZQhCcuAT1hlL3o1z2/KsJug4NtBynPqtpjkBomwot9Jl3e
S9m1YkH4hc0iHBKs072D8ugv1ioHF4vw6ln+fZsoi7kNTxJhA83GhHWUjT/l
dXuKRXhjoaDdh7J68fWtk9VFWD5yXtkSygP0+GzahPjYzICV7pTb6XZ1S4TY
q2Hp1hmU6+jn9WQJsZv1Ab1JlLnlviYIsbKC7cRfKee+o7+TQtzm6VZjS/np
m/gZGduFeG/vBjULymmvdmVdWS7ET7v7rulRvklP79gUIXZd2JqsTDn2ueBu
gB3ljAajngGCIrJpQXSEeMkP2+pmyocwXbBLgI08wxXLKe/OusIf/UWAn02I
CMinvDFzR5TJcwGeP3WcDabs82i2pkKKAH86aGx4l/KiB5ZHmk8L8C3k7nyF
8kxWYAE+tTQwOJzyRO4DfQXYOvdWxR7K9vcuk6SZAvxOY6vnH5SFdwPWn7YX
YPkFWW8XUTZM5SoiwBWpra6TKet5T0h71WWF789F520of+fa67kVNjUYn6dN
uZIr1xkrPGj1T1HnD4JecttfbYWvxb6+UEaZLedghdUnLVHHlM9NO0FbxBIf
Hr+Sf53yPuDs8+i1Jb7wWDnjMOU1rAEs8e5P59+soTyPW26tJR5Z7Td9GmUn
9rPEpSMfawso87kGkbfEHmNa9Pv6CVL4JczoU54FPmliM/kDZa49b1+ywGd2
bA9IoVwo4hrIAv+5MjnmAGXu+DxcLPC2B0tjPSlfZQta4IHsB97WlLnVuovM
8a67V9Lb+wjawuMqZo7PbF8XlUV5iTY90S3muOh0aWEYZTfWgOY4us9ugTvl
4SoHz03TMMeHSl/V61HWZB9ohkf+tnbX+17ZfCea4eXlOUURvbJ53mGGLfQy
Ps7ulc3vVDO8aGqzp1yvbF51zbDdvkaLf3sIOsPNZzkfO7ysU/KnHMQ2zMdP
vt3+qNkjm78gPv5YE+Tz73eCfuPmbRYf61mXr1n8XTZfhnx8NvPi3+3dBBmx
ATDF5yfvlj9Bmfs8m39M8bh31nxLytxyPSGmuMJOIyOliyBuPN7NM8XKJ0Wn
nLpk88A3xfNcc5amd8r6v8EEK9zf/9yRcijX7xkm+NGq8oMJHbL+PmyCY/xc
JuhT9mAFMcFFDbsjgr4RNIFb0MoExztWWJe0EyTg+lVijLXC3px1oDzstvny
NY+N8TPJ5p3BbQQx+TpmjGPHnlv6tJUgJgdLjTHf2+NFPyGIjZe1MbZtSZ/p
QDmR+8B2I7zO+9DSxVKCaDfTChthlaT3W7dJCKJfp7TklBFee/2xYmgLQSvZ
ABthoXxX0NFmglg7jzDCvmCnc0gTQaz9ug3x3u6BiPWNBLF2yTHEleBx6fQG
gnq58kYZ4u8vslbx6gli5fAzxDFTTy0tqCWIHd9oQ/zXm5j+fTUEse32G+B1
KRm7+F8JYp/3xgDbuobW3KgiaD+3XLQBvmxX4G1eSdA69jPAY7LkSveXE+Tu
r+s9YawBPrTf0y/vM0HOTEAM8IiDDqUqZQRZLKcTl6+Pl+cuF9p9IkiJNbQ+
ruM7K40pJqiFK8if+viI1nsg+I+govncgvp4ha3hgY73BHGr/aKqj8WhD31u
FxB0bQYnQDx81Guu/8w8guj01hZc4+F9Tno/8FuCtk3mBoSHZzR9PcF/TRAn
L7vceFgl5ZuXxwuCIPtAHg6EQUd/f0aQLe1m81I9PPWdh/MCTJA2EzA9HBxy
aAXvCUFddDyyd+rhusjkj7ceEsS187lpevj+rRnrjDII4tpvvZ4e/ju5I3nR
PYJSzLkN6+LnVw5brUoliCuv9h1dPOpGo8DpFkFcOar26GLlKu3qwgSCuN2m
/aaL5TUPbh4XT9BsNsC6WMGFJK66RJAf9/dXOvh+Uojb9AsEObKG1MHb+yT3
604TNMh+2ng7PuQ/5SRBzF5itbG5xvMlC48SdJk1rDYOX90QoHPgp39qYd0c
g6V7gqh+Mz/UwiPmTfc7GUCQGmtoLZyjUH8T/klQCVtQE8sFj+w9/TtBrP2n
aGJpSm3BnhUEsXb6ooGX6Qk8OxcRxMoTqIFf7vxlbt9sgth2DTRwVPZM4VFI
EKfugrvquDwSfTg1jqB77APV8TXHsA6tUQQdYAKuhkc2OFzoExC0gA2MGhYL
3RYtMCTIkgUENfyv2QdHOTWCOHnyeTQMq545kqzUL0WZbKAo710btUgqRSfY
hlUxv9CGX1EhRcuZAahiQeu0f+IKpGgEGzhVDHKMVI5gqcx/VLBaxtvWw39L
EdvuahUc9dF4TeRlqcxflLFO/sUV0celMj9RxhsfvX11cpdU5h/KeO66P0NW
+kllfqGELz2fzO+cI5X5gxJ2sedJpjpJZX6ghNXWNlU68qUy/VfED9fbr7o5
KJHpvSL+Uv/O7vRXiUzfFfDlzb/NKcyRyPRcAR97vK92XqJEpt8KWFNxknHd
YYlMr+WxyDM6L9hPItNneTzCT/OG1FUylG++ymGFxbtTjQwkqIbprxy2gCOX
5Da2oH+ZYMjhntPQpiGzBSke5E5gEN3LvXppQngLit/KDdwAulkl7olc3oIA
M4QfqOuf45qPrFvQZ1bAH6j/In/YvuZmtIcr1+x+NPXNN/e41GZkwgyiD23x
CJxTvqkZZbAC96KX/eun9dg1I282kD0oYm/GlKSKJtTFDKMHfZm1oTP2dBOK
Yg3wHYWO3JZy1K0JjWED2o2Mptzw4NU1onxmIF1IPeFeeG1YI/qLNUgXsrDz
bL4mbkTq3Di5diLf8RtsGh80oJvMUDpQQq3nec9ZDWgma6BvyItq/Z68elTJ
BrgdxVtqGXTOr0dMbk3aUUIKv3JpTh0yYw3WhtZ8PLHLZWwdesgGuhVlrimJ
so+pRamc3gYT9D5XqljYVYMamSFJUJLDsuNPZ9cga06P6Dke0LTTSjjzFa1m
89+EWvMqB0cWVqNYNs+N6Ema/TAd5WpUwOazHu1yby40c6hCGmze6lDlxTBF
h3mVaBabnxo0Ldhz3+aschTK5qEa2T4T2IXmfUZZrL+rkGdk9sWKV6WofTF3
4BUoPjs4Xy21BK1nA/wZyaeiOdkhH1EF117en9CFuVsGNSZ9QEtYgP+Izg7u
LhhVXziU13hFaNb81gfLFfNRKtPDfDRSs+PDHf4bFHuR+71G19zvpfmY5KD/
sUDwDFW/cR1RJ4dRC9eu5o+QVH7ftLH30lEkp++iFORQd8JxQ3QikmMNvhWl
7dGNDnL/Ew1jepUEyit9Cvwcr4ObrP8fAN6djuElcmlArp/K3fxsEPPKyDLf
KwvwmKG9ApNK1Fyrpj8Hw4cGFKTFRaR3znkNLnH2G/EeGEi+vTZzyQPDmWH9
BxTVTuzjHy4EqUzgSsDl33Wtc8uKgAvz4zJgUNUZdEb4ETxl81IB7FrXJ5l6
lYDhTK+qwII740u9AkpBJdO/avDi13yNwL2fQQITmBrQMP/6nK7N5WAD0+da
4LZjdZ2bTSVwYHpfD55UJh/vUasC7ZwfdTaAomO8x+nVVeA+668mME0uMzqK
rhvM+rEFPIiJzczZ/hVA1r8SkGl3EZwaVQOUWb8ToLSTV+laVgPWMz9vBbX5
sV62B2rBGybobeCzunnxXbM6YM/21wa2zLAjk1PrQAQLCO0AezSEjHepB23M
EL6BHxvKeMMe1QMvlq86wOPpJwP4YxtABjuPTuBrfWFzSWIDMGF60wmKqqfU
J/MaAbvf3e4CbS/Gq3TsbgSlTM+6wR2llAST4kbA7Hzyd2Coalyx07EJsHil
0gPW9mtlrj3cBORZ+XpAs02holtRExjS415gG1EpWGjRDIb0uw/4Ko/gN/o3
A3Z8dv3g0MmuWI8bzSCSzUM/mPjLAq28qmbQzvzkB+j/431qnFkLWMzmZwA4
n0/Ggx4t4D7zq0FQINlzZ8SRFqDF+k8OXtl028UjvQW4MT+VgznJUalJ1S1g
C6unHHScuNNwhZYEXGXzKw97RgT4nHeWgALm1/Lw5uq0cwdXSIA8u58rQOdN
i/Wm7peAX1n9FeAX97i43qsSsIbpgQJsz1xx5y2WgHNcvrBXhCZVpkFF5RLw
ggVYRThxmr2jQ58EdLMNK8JZh/eZdBlKgR3TFyVobcy7N220FLB8lKUErw5s
KLafJQUsT4mUYYxDatnrVVLA8leYMvze+j7xl+1SwPJaszLc0I3y14ZJAct3
C1Sg+HN02rEYKWB5ME0FLh2Ap5NuSwEbNxNVKDQZdzbviRSwvBmsCsNyP7dp
5klBDdNTVVjQtKxryxcpMGQX1mFw7xiekVKLFAzp7zCYfqix/0OPFASyQKUG
eRrLLklUCEhmeq0Gz9wOcPHWJ6CUK0exGjR8Wbfd0ooADdbv6jC4ymrF7JEE
TGIXCHVYcfHo5qqxBAz5gQac/XkgRepGwGUW6DSgaETqhcDfCMhj/qEB+YdM
px/1IEDuP65jNeHl4JvLLJcTMOQ3mnBR3kWLWf4E+LMLjCasrdoRqLKRgCF/
0oJRBQr9ftsIeM7JS7YWzA4safAJJIDdz2y04eRDe5wU9hPA7nMntKFgh/jY
wiMEsLhMtOGI8U5e7icIGNJLHRja7Y4HIwl4yPxSBy46OD5r/XkCdrLz0YVm
tStUw2MJOMW1L9SFbjH2wq1XCWD3kQBd2CSZuNowgQDMDdQNXZhkbdC8P5mA
T+z8dGHjksHMe3fI0Hyr6cH0xyE37/5DwJBf6kGPnNvLgtMJEHEF3aQHPe23
eZs8JMCVna8ePPX2tHpYJhnSg0I9+L04Pv0N+nnePDha/v2B2mwCDnPlHseD
HyKu7/qU8/P8eXBe/IGjN18RkM4tF8ODDitcj3q9/VkPHpQr2ulUkUsAe18Z
4MF3UzvGzikgYJA7zjH6UFOpzOzCezKkN7/rQ9U7n9a8/ECAI6uXPtx8ZnrQ
548EsDz0Uh+++mhxt7iEAD9WP33Yw9dZ8KiUAJafRhnAG3leJ458JoDdh30M
4FfNS8cnlhPA7CjSAFpWFv1eWkEAu09nG0DvB+1W66oI+MzpWYcBVC28+6i8
+me9DeEUZxfxjBoCWJ5bZgj5Km8nxdT+rL8hzIpZXVFeR4b074khPKc6sUS/
4Wc/GMJ7kZubJjQSwK5rQiOoFro136OJACbXnkYwqvL4+JXNBLB8edQITvD1
frOshQAmzw+MYF+fk+1cCQHvubjXZATvX7te6yglVEc5gTCGPvZPzmkQAhQ5
fXU3hrf0j+IyyuYsrxlDTWP3hvhWAsZycfdfYzjcSfmYTxsB8zm5rTWGRkbh
Jrx2AtZxemxsAgNWq6g+oRzC8p8JVG8wRb7fCIjm8vReE5jr7JbYS/kf9mBn
Asdv7zE/1UHAa06/K03g1+9W+/mdBFSzfGEKL93Wsb5KuZeTz+mm0HhFg49V
FwH6TNBModO4pyHRlEdx8nfTFDbEleVpdBMwneVTUxjjW3Q+iPJKTr60+FAr
6B2/mvJOTp4AH3Zei4ud8Z2AcE5+tvFhQtzAkhuUE1ne5UOToISwAcpZXDt/
5MNLxTvXevUQUMwMzQw6bbgyPJFyK9cuE81g/1nc+43yMJafzaDiPhVDt14C
BFw54szg2D/nXjtMeQITYDPo/MQp7yVlD267iubwsf/sbNU+AjayvGUO1eWN
EqdTDuWW+8McKue6XgmhPJSvzOFfo8IL0ymncX711hz6Ooh9myi/i+cCjDnc
3hiw3ryfgBoujzhaQJc8P815lH9wccnfAur0ea8Posze685aQJu4pdE3KDuw
C5sFrNymdD+XMnsP/G4Bc3yyvnRQ9mWGYQnl3W9b838QEMjFiVWW8MW4d9cm
U45k+coSGmyV3+xLmb1nPrWEoQtFsfsps/fPb5Zwk7WyWxxlFheGW8HfD53c
8Jgye1/1toI2mv+OLqbM4sFxKzg14nx8G2X2fptpBe3/Ds1XH6B6z/mx1Aom
9ve+Eg3I5lVXADvPPb80gTK7ro4QwG/uxHsBZfZ5UwWw6Y9y9TWU2Xv3CgFM
LFmIdlMeum8JYN/YDaHHKTN7DxfA0tHpvpcof2PvbfT/Px3rf4cys3MsgI5d
q88+GZDN+ycBrF73q1wuZWbf7QJYvMb27zLK7HlBQwhti2ffaqTM7NpaCO8V
jO3tGpDpwWQhHFdlmqQ4SACz5yVCWGr94oEOZRbftwjhJsOkcWaUmR3/Twi9
BPm2NoMyvYgXQg2l3jOOlIM5+30khG3dkSETB2X+UiSEXVdTW6dRZvlCIoRn
/xOReZTjWf4SwQSnXfsXU77D2YGVCFYdkySuGpT5kYsIPjQO37iWMssjHiKo
l2CW/9egTG82iqDijuGftlMu5zZ8SASPaw+e3EO5ib2niuCDtpfSA5RZfkkX
wUHjTQphgzI9yhPB6DUpb09S1uHksF4Eq1v13M9QNmPvtWL4YrJS+AXKLO/w
xbBnduaJS4MyvXKifz81b348ZfYeNE8M19XEf0igPPQeLIaCBUesb1FexslJ
iBj6ZlwGqZTXsnwphslHt9ndo8zem+6KYRxYX5VOeei9WQyrpW//ekj5ODfO
1WL4NfrNu0zK59n7gRguiNytiCn/H011W4Y=
      "]]}}, {{}, {}}},
  AspectRatio->NCache[GoldenRatio^(-1), 0.6180339887498948],
  Axes->{True, True},
  AxesLabel->{None, None},
  AxesOrigin->{0, 0},
  DisplayFunction->Identity,
  Frame->{{True, True}, {True, True}},
  FrameLabel->{{
     FormBox[
      TagBox["\"Nuclear spin polarization degree, PN\"", HoldForm], 
      TraditionalForm], None}, {
     FormBox[
      TagBox["\"Dimensionless inverse spin temperature, \[Beta]\"", HoldForm],
       TraditionalForm], None}},
  FrameTicks->{{Automatic, Automatic}, {Automatic, Automatic}},
  GridLines->{None, None},
  GridLinesStyle->Directive[
    GrayLevel[0.5, 0.4]],
  ImageSize->{641.4, Automatic},
  Method->{
   "AxisPadding" -> Scaled[0.02], "DefaultBoundaryStyle" -> Automatic, 
    "DefaultGraphicsInteraction" -> {
     "Version" -> 1.2, "TrackMousePosition" -> {True, False}, 
      "Effects" -> {
       "Highlight" -> {"ratio" -> 2}, "HighlightPoint" -> {"ratio" -> 2}, 
        "Droplines" -> {
         "freeformCursorMode" -> True, 
          "placement" -> {"x" -> "All", "y" -> "None"}}}}, "DefaultMeshStyle" -> 
    AbsolutePointSize[6], "DefaultPlotStyle" -> {
      Directive[
       RGBColor[0.368417, 0.506779, 0.709798], 
       AbsoluteThickness[1.6]], 
      Directive[
       RGBColor[0.880722, 0.611041, 0.142051], 
       AbsoluteThickness[1.6]], 
      Directive[
       RGBColor[0.560181, 0.691569, 0.194885], 
       AbsoluteThickness[1.6]], 
      Directive[
       RGBColor[0.922526, 0.385626, 0.209179], 
       AbsoluteThickness[1.6]], 
      Directive[
       RGBColor[0.528488, 0.470624, 0.701351], 
       AbsoluteThickness[1.6]], 
      Directive[
       RGBColor[0.772079, 0.431554, 0.102387], 
       AbsoluteThickness[1.6]], 
      Directive[
       RGBColor[0.363898, 0.618501, 0.782349], 
       AbsoluteThickness[1.6]], 
      Directive[
       RGBColor[1, 0.75, 0], 
       AbsoluteThickness[1.6]], 
      Directive[
       RGBColor[0.647624, 0.37816, 0.614037], 
       AbsoluteThickness[1.6]], 
      Directive[
       RGBColor[0.571589, 0.586483, 0.], 
       AbsoluteThickness[1.6]], 
      Directive[
       RGBColor[0.915, 0.3325, 0.2125], 
       AbsoluteThickness[1.6]], 
      Directive[
       RGBColor[0.40082222609352647`, 0.5220066643438841, 0.85], 
       AbsoluteThickness[1.6]], 
      Directive[
       RGBColor[0.9728288904374106, 0.621644452187053, 0.07336199581899142], 
       AbsoluteThickness[1.6]], 
      Directive[
       RGBColor[0.736782672705901, 0.358, 0.5030266573755369], 
       AbsoluteThickness[1.6]], 
      Directive[
       RGBColor[0.28026441037696703`, 0.715, 0.4292089322474965], 
       AbsoluteThickness[1.6]]}, "DomainPadding" -> Scaled[0.02], 
    "PointSizeFunction" -> "SmallPointSize", "RangePadding" -> Scaled[0.05], 
    "OptimizePlotMarkers" -> True, "OptimizePlotMarkers" -> True, 
    "CoordinatesToolOptions" -> {"DisplayFunction" -> ({
        Identity[
         Part[#, 1]], 
        Identity[
         Part[#, 2]]}& ), "CopiedValueFunction" -> ({
        Identity[
         Part[#, 1]], 
        Identity[
         Part[#, 2]]}& )}},
  PlotRange->{{-10., 9.992}, {-0.9999698986666666, 0.9999694888797509}},
  PlotRangeClipping->True,
  PlotRangePadding->{{
     Scaled[0.02], 
     Scaled[0.02]}, {
     Scaled[0.05], 
     Scaled[0.05]}},
  Ticks->{Automatic, Automatic}]], "Output",
 CellChangeTimes->{
  3.87226781244857*^9, 3.872268135211678*^9, 3.8723094728854914`*^9, 
   3.8723227027288094`*^9, 3.90358664028125*^9, 3.9035869741297293`*^9, {
   3.9035870542859373`*^9, 3.9035870693608203`*^9}, 3.903589287817826*^9, 
   3.912362365918048*^9, 3.9123624077866883`*^9, {3.9123624991042194`*^9, 
   3.9123625286491776`*^9}, 3.9123626135696373`*^9, 3.91236265138822*^9, 
   3.912362684732812*^9, 3.912362796495643*^9, 3.9123628666555123`*^9, 
   3.9123631067457914`*^9, {3.9123632707800274`*^9, 3.912363305857464*^9}, 
   3.9123968887998514`*^9, 3.9123992895322*^9, 3.9124102596734104`*^9, 
   3.9124218668070917`*^9, 3.912436178660561*^9, {3.9124372987742825`*^9, 
   3.9124373154078026`*^9}, 3.9124373518149853`*^9, 3.912440415988717*^9, 
   3.912440478127392*^9},
 CellLabel->
  "Out[274]=",ExpressionUUID->"23f250e2-347e-4afd-a45e-aeeac0230c59"],

Cell[BoxData[
 TemplateBox[{
   GraphicsBox[{{}, {{{
        Directive[
         PointSize[0.007333333333333334], 
         RGBColor[0.368417, 0.506779, 0.709798], 
         AbsoluteThickness[1.6]], 
        PointBox[CompressedData["
1:eJwV13c81d8bAHD72u51r6Qiq0JFQkV0EtEwKiQ7REVGQ5lppyVJg8wyilAq
Ms/T8k0yMhtky7wfe4/f+f31eb1f5/Oc12c85znPkXPxOeDGxcHBEc3JwfH/
axLyb4FFCg8k+xx8GiMB7U6QWEw8cTvZ0veRBLzWFkrMJ36nXTKS6iMBT3aG
VOYS1y0z+yJ4WAJc2/89yyHOWnmrYnqzBDyH8xHZxOUGDlfL1krAlI1rQzox
feTygVmmBCxYnwhNJd7sC9+fsVnw6az9bBIxThCMK/vNgraelk1xxLv3tho8
K2dB7qJd2mPil4UbjVASC7KvCPdGEn9vV0/NCmdBYKINTzhxkc29e7PnWHDZ
odDiOnEOd0dOjAMLnt4VNrlIXBJiLzulwwJNfju+YOLSywttD1exwCpAqOAM
8S/DrP0Vy1kQLsP450V8UEItascYE3x9RLe5ExvuNY726mHCxojKSCfi2ZJy
tswXJoyqJ5yzJu432Phe+zkT1vy+JW9GbPqgQOdSOBNu9t98aUiclmDLaA1k
QrLsJ3ld4vee51yUXZgwl7t1Vp24hd4eG7GLCQW26znWEDc8FqANrWPCITNt
J2li7/rLr3QYTDCyPdfFIL6ckdscPSEOjC2TM7zEa0f3SHzoEwf1/rtnpxco
XDGntX66VBx8q4Kj+4kZXt7DvnnisJlKtGkmvl0zuzQgQhwOudAiq4i7P3zw
KzsvDnEG+y0/EC846OqGO4vDlO2bbdnEA/V9bpMm4mA3OL03gfhV6/e0is3i
EP7zp3Y4cc759286l4iD0EpueiDxYI7RbPocA7L3Px49SixWcsJVoIUBn0wX
GvcRm177ejPzGwMsBf++1SMWsVo9hHMYMALCWquJj3Rx7fjxiAG67ROyYsTp
yj4OW28xoMvi9Mz4PIXfCE6vMD/OgF2938yaiDP+GxeoOMaAo23m2SXEUpbN
LXz6DHh2U3fiKfHKFZxZFUsZoFw1mX2F+Ln6upbUOTqMnFpSdoRYTVhXc3KQ
Dq4G4R36xPBP0f1HLR26BH+VyBKr6LSGvM2jg49YtNLcHPl/Bz8/dsmig8Z7
S8Na4sPxcz+dQ+jAqBVyziCutnAZY3vTIaxdSuUSsZ6b/cw+czpU7UkNtSAe
GYzju65JB+a45rACcWFdfPpmGTps8o34MzJLYX0H9gktYTqsKA++VkL87Opx
7ktVYsCMU3oTRrxgL50u8kIMPD4oB5sQS4yfX/Q/IQZlSdvmRIn53zPWm+wT
g8Srm0NqZ8h4yPz22KViUEzrZkcSX1cJPq00IgoqyRUWu4mjvkrH/moQBQv5
cEkO4s98fl8G/UXBLVNpImeawtlzOhsO7xIF5dbRShfihyZVDZayotAY/91c
hPhmkfVr32YRsNE6wnozRZ5X8MG+2lwRSDq+TtiKePfdi1y0qyIwW3+reHiS
wttSH1VPGInARkvO6jvEz1dfFcheKQLJeVELK4nF/W71RpcLw6r6B3UZExRW
3Zsk8uC9MFg2XxpTJz57/dGKJReEQVwmteXdOIWVBUrah/YKw+d/UiVqxEFN
1ZxRssKgFTnc+XyMwjsLukbuTwvB+3fqPZLE5bGNtjxvheDjzwy7kNH/z//5
5I17QtDHNlv8OUJhY5MVEUn6QpAYGvRjA7GRahnNVlsICtoymv2HSX2o+pih
JCwE9LQ9D0uGKCw317ParEwQPL0sr41TFP4ov992SaAgZFyo91lPLHX99tgW
G0F4MRVCO8SmcKjW/pEbyoJQpDz1+swghU9m7rJNEBEEM9nm3pABCsscEG1R
bBEAqaI6/0v9ZLyyQ8DxkQCs3XSnOLiPwku+7TGOdRYAm7QDnO69FHaKO2Pv
oygA20r29xj3kPU513o4Z4AfuE44/hb/R2GeU+qnM3P5IVZdq762i+TDwsjy
snh+0AmsVwvtJPGCBdGT7vxgbqJYvLSDrF/OPPMSOX6YfhylFNdG4Rpxf57r
IzRIV9A4uKKVwkI2XPVCZTSw1wrNOf+Xwvdfw0faGRoE1sW31zRR+HTX4zVS
5jTolOiwpv2hsM5g4pT9KhrM80S9UP5F8ifRrTNOmgYVCVr31jeS9Rs++sOv
nA++HVsfLVtP4U++Ui0pD/lgIHV/7WgNhf+zSW6W8uADQ/OwsLfVFI47rXE/
dBMfHFy9IL+7ksLzJno+KRQveOwMD8svp3DXNYtYdikv6PNU5iiWUdhazrE1
6i0vBDs5RFqXUljpvT9l5cQLvM1m2P0ThbU67K1SNvCC8X82nBZAYVoUfftH
Ji9MfNl0h1lMYdGbVyr4qnnAe6DHKyWfwlPai8F7UnjgUnkfe0UuhQ0aHzLy
T/KAvmunpkMOhfc5be2OWsIDZq6BO12zSH1GDqZBY9wgva+QVzOdwo1HuG4c
/swNkpv3eP6XQuGN7nS9+gRuWPC2vKyXRGF1ydyn+fbcMKEh4uscS2HzdZsm
nfS4YUDIQg49ovCDRxntHQxu8EsTT+i9R+FNJj+bb5RwQRbg1eg22S8e35/S
fMMFzEax93uukeeVzvNyOsoF8d4vpAQuUHiv7V+qVZs4YUVnQACF/+3n/ajW
ywlD6CXr9ikKW9ECV+EiTlD91N6p60nhGy5FqhWXOKFfmnb7oSuFdROqeFY5
coLjXE3gWTsKP3aqz8jcxAl43kN+7ACFuU74XuNp4QBeT8Gamd2knqylVSUU
cUBIol5r6HYKzwlZVuX6cMCeXV+PPNhEYe6A9YcK9nOAf/8tb651JP+Dks+f
E+MA7zBJlxlZUs++3si53LyI9bq0nxpJkHqp9kUpbPcitubwvMkvQOH2S+fs
pjgW8YasjGa+OTY+t0H+smjeAl6oTOyxZLNxwPHjsuKCCzhOJym+qYWNHzt3
zX8Om8dbJJ/VvKxm4/Ueps1vts/j17T07EBgY2n5PNrK13NY0u/q+MVsNl7U
fx6RdmIODw7sMrkWx8ZCjKaOP+WzOObM/lfPbrKxV3RmcNPpWazzOCT/3Fk2
nn+5MzeNNotfmD8FV2c2VjhXfEW2Ygaf0rA8N7GHjW0q3R+so8/gSrsyUxsN
No77e0UstmYaC5xPVVBcxsZa7bN8bJ1pbPqyKih3cRArqh9GtdFTeDUHy/lh
xyAWr3w2Fb5uCu9ZUni688sg9vqvNiXp7yQeabO+6Jw6iMcVRTcy3CfxYcHB
Z9SVQayvoJz+ZnQC9/o+e+foPIitbxzzajg2gR1cHbt+bR3Eid/STVDlODbO
zWZMMwdxCduvMMB1HE/nrkvo6B3A8YZxHyoWxrBJSq7wQNEAvpLCSO64PIYt
Jl9Lse4M4Lm3morfOMdwYsSTf2m2A3jvpvH+5Iej2NEKaX5VHMDXBDxFuzVG
8cTNtwG3+/vxm8fhx1VjRnBd/Q6PW1n9OE/yJ716ZBjvDreLKfXqxz8aG6US
ng/jzh0/gjqV+vHGZYoPKdFhPBSX6J7R0ofrAp40ZV4ZwsUNVZnx9/ow642e
4GqRIbyqalPO1W19mPnUucJLjtSVKNOnq7t7se6ScbqfMBunN0bnCof1Yqvm
IxHa2wcxL3e8Z7lCL5Z36ix5sWsA83I1jinm9+AV/qUZVQ19GArt7x807sE7
eMa8vA/24e6qwobQyn/4r3RyJJunFxdeZCwTN/uHvw/87qoP7MH0LGXbxc/d
eHULT8Ap1X+4y5opqqnZja0s5z9o7+3GPaIJ3+RjujDrE1fBPckufDl526vX
E524OOcrV82RThyb68ZI2t2Jj0XUdAr4dWBUrlRbEtmBu19x57tMt2PPnrkY
jh/teP5FbF15XRvu66U9OcTbjotyFfylW1vxYuWwmqVqGw4UaRzK12nFnevL
omRMWnGkt9uQjl4Lvu0qOOGI/+I9m9TPxeY24XN92WuHKpvwpqMci6bLmjDn
6pSX0mW/cfhWpq975y8c8atIRjDrJ46mtiW56/7CbkEL/5mGNuDHBwoXt/Q1
4r4Lf4yMdOtw2PHouw8/NmIjUz5Rvn8/sMLsK8thWgOWm6zLreGswsU0vTfq
9XU4+8YV7yypb7i+rMb7ZU8trvY4VDIm+QWvufvlyfH+Whx+hDvNiJQRA9ap
b706tTjNOsUi9d07rIutKD1GLXa28zabjknFOTytEXZ3a7HKpUSF4lhPrDpr
NyZzswb318d8tFZ7hiZ9luT/k6nBqsddVy8uvkGBsj0R+fE1uG9d4Nm2AyVI
Bm51ikvX4S2sRifJnZ/RB5G4gHHZWgw6DU06e8uQfpx2WG9HHU5+E9+ntKUS
6S+4r68JqscC9j8+2V75gS7USugIRdbj34enf/X8qUVI4ucZRc1GrG9b6Ski
14CGv0t07utsxHyZhjMxlj+Rzx+/8Ui/n7j9gbn5gVO/UXq9VPeLp7+w/Aml
5WuDm1AtFb+47mwTlqndLsnh8xcVrpg2z7Jqwp8u5Xfprm5FylTw8rVxf3Fl
8Z89KwTbUPOw5frJsBbSV29rqmlvQ7MbRuXWrGvD1ebrN8S+akdJHe+PPLNo
w3ys963cZzpQVNlc/GaLdqy1ecsp63WdaA1nYub87g68MVHmuf6fThTrpjJx
zaQT82lv4KZf6EJ+G26UJXl1YWv3A3d+Le9GUYWKN/zaiFOjY42yutEDE4NS
e6obPzvmnmW55R96tElWzUm8B4uUl2T25f9DXx2DPCoce3HFKcb9WY0e9FBu
y8W7P3pxh21yUXRqD+o7Wh9VktyHlaRWHXon3ouutJbSGHID+LWf1gDNvxeZ
nVDOqFcYJOeo3QVWjb1I2qmCLyZvEK+nQvLcNvQhYx4vNw0Z0pfgEwd0rvSh
ww/pOUq0IdzYJsO7sbYPmVXndZWEDuHgAoffmtL9SH6bssfy5cP4vxgqh3Lp
R7trRvetPj+M7XJYog7J/chqYDH2gcwI5jCMedna1o+Q5z6my90RzGK4nsxd
PoBEzEa4lrSO4LEVt8xYBwZQuMKbmPUPRrHy3aAs46sDyPzTyTsj+aS+XXFs
s3w3gN7odOgEeo/h/Qr8/wraB1DUHQXlS/RxvHLSTSpAZBDppy4X0dMbx9zH
Hklmag0iY97r29f2jmN1s41KN+yIbc9wclyYwKuWBe46EDqI1uZ/Olk0P4HH
L3d9nU8k8cIhnZOBk3iwUlO0EwaRsj53X2D2JD5noTzx/e8g0pJS6c/ZMIV3
uA8KCs0Ooq3Lf95Pi5vC6mEi/RUSbGSmYYe96dNYxkiWqa7GRj9T67etfDuN
N13fnKFrzEbvttonO89NY9aVQ3I/HdiIm8PK/rzzDN6pSnNRPE3inSKjv3+b
wbkLh945Xmej3JG3vgrrZ/GZDWFal2LYqEjvzLu7abOYr9D5z9OXbLRps9o7
U405PHnIYRaK2eiBwb+C/qQ5PC0bMrq0ko0+fnmULac2jxnJHr6uzWx0S7Hs
8b4H8/hiV/Ep2gAbBQnf1wsZm8d+y1PW/55mo9LzZfYWQQtYn6nCOcNHoaN9
Vk9OzC1ggSCe3e5MCrHpXXBYYxGXWcubS6yk0IXH1Lap/EX83Gj6/g4VCmW5
PA9TWcYB6cZWPl2aFLo5wlF2Yy8HWMhJVTdvoxCNbRAyHMABgfdHrwXuotBX
G42qh+854KF6rPfF/RQ6sPzK9ok2Dlg0TP+6wpZC/Y4jk/eFOOGRXX/iPhcK
CSspyJtZk35p4weWiAeF1Ex6LyVf5oRtyX9Tjp2k0LqrpUHPYzhhXGe/6lF/
CsUqVZmO8HDBwM0YZ+5QCiVoRxucF+GC6WTVs/uuUija81XLMQcumIp1vq1/
i0I5kZzpxRe4wNnrbO9iBIUcJqqOurzlgvNbJg55P6TQbea1cKdSLij9lBoe
9oRCNTSv4yp7ucEsWLLbO5FCT19F1/eYckOGfeUn0RQKBbL5Sjc+5oa8kVGb
oBcU2pXVIXy/gBvcDNRuFmZSyPEDezJ1mPSfgfF7s19TSHQrX8qoKg/Ylb3M
CXhHobGAv8Z++3ggqrg0fWk+hd42fVgiF8EDR31F394uotBLudtXVf7jgZB9
1OFSTKE5oS0mp0d4wF3M4EHLRwr5Dz6qeCHPC7luH/SrvlAoTvNCY4YjL6yh
Pqtkf6WQ70qBVyb3eWHOinv7wXIK3dNK35pWwwvbRXz0mioolHgmvbOLgw88
l06b7qym0OrB5JpgXT74w9v4JK6GQjr15yKavPmg19t/5Hsd+b7j2WpjkXxg
qtHg0tZAoWWLp7SPYT6oyk40/POTQqZPLtZ85qaBgiCqLPhNobsRCeHcW2kg
+Zgz9U4Tmf8Xz4XgIzRIkc/x0PlLIXrb9bX6t2hw3Rg31LdQaDDLUskriwZV
M1szPNoodPGQZ1FAPQ2SXqvsb22n0J9CU/SbnK/0dpnfM+ik0Nl7vwNSTPmh
2SmqIbqLQnUBCdc/+vBD2ATXt7/dFFr1Kw6fTOCHkaGLpUt6KLRTeYm8zBQ/
2KlPym/tpZDQaY0DIXICkGL4dWFfH4Wu+WZKvLASAM18nelD/RS6tZn+kZYo
AKr5Wn/tByh0qmU0/kSmAASyQifMBymEp+grhnoFYKBN31OVTfJHZ3jsP7og
OFLXPUQoCu0wqN++zVIQlCS4m5qI9TyOjJpGC4LRgdCg1CEKBed8qGooEYR9
0imjTsMUkjr5Od5xUBA2B28sFxuhkHLsRgFRcl5+KeG3WEgcua6Ks9ZVCCBp
XtNxlEIdkb7K/j5CoB3c3DFHvLMyf8PT70KgZn8m784YhS6v5ONmtAsBw3jW
f+k4hTTzGEff8gtD+9b8sXjiJVnu7WVmwlDjck5OdoK8j4Td86sBwuA2M/78
EfHEL9qTpRnCEBJREiA8SSHvQcMUzy5h2LHf2D2I+HdemLbwMhHYeD7broPY
UNeby+6wCDw//lds1xSFtnBZNGpfF4HaWQfhFOJs8+yuH7kicLeUWbdIXLws
ZXDZDxFgUgXOFtMUOp66a9RUThQyhWO/pRBbfr8XaqgmCkklbRKjxC4pK9IM
PERhOVusFs1QyH4JPNN4JgoiCuX9V4nT6i9/YdaLgmHul6ivxHZoaIh/UhRO
VkWZ0WYpxJsbXO2iLgatYSlv9Ykni0YyClzEoDHkkEUoseyOVcjssRjsGbc5
/Z64dOpp8Oh3MUgNjPDtI5a8XZRA56KDx62lbtJzFLovP/xj0xo6cJ3hXLeH
2I7neu8DLTrk3pkJ9iduVZP7zWlGh/CHW9SSib3ve9hV+dBhj+pVu+/EEofy
b7w7TwfGdv2oceIbJ/Hn8QQ6WNW9wMvnKWSiJ/GHWUiH26/uFeoSr5FVmMmu
pUO58eVRR2JOq6yvrh10yLirx3GBOC3nSwV9hg73LX5diP///aeaLBRXMEDG
+KRrATGtxH6CWssABt+Fgw3EajZ/R6RMGKChmqQ0QvwqPKvkiB8DlDM/jAss
kPU+2nKn5SQDDG3WSssRqxh9FbxwmwEqh49FbyEOC+rhmX3JANfz8MiMeNj5
rIx9JQN2Xcs1PkJ8x0W4O6+BAbVbFd6cI87mH48wGGCAdM2D8TDijS/ehb9m
ioPjwOrPscQaMoK/nFTFoe5l3Mms/7t3Kn3vVnF4E1DwqYg4sW7A1OKwOJSp
VEpWEE/K8rTeDRCH6PMJ65qIdy+q7TpwTxx2uhn19xIvVCnWxL8QBxPHzRcn
iLeLLa43+CwOY0bCN7kXyf4Xca0iplscWJqyB8WIVVwtt3IMiEMMW/mzFHFi
nnTpZWEmJPS05q0mPhxcYK62kgkuhg7lG4hhp92GGSMmLOs2zNchVm0/YaJL
fGrznbuGxMyXxZXafkz4dFt9xoTY4L2CVMZlJmjWDJpa/X++FvsD7+OYkPgr
p8aB+IPJjNOFcibUnD/i5UZscoMV8r2NCftDtlefIA79E2AuMsKEimIZ89PE
p20N0lctZUFg1xYcSDy6D6fnqrCgUlvw6QXih36U1M5tLOBbsW38GvHL3fcv
PrdmQe6ODrM7xI2OfMpGASxI4/eJjCTuf/rHIDucBQ7rmMseEbcItu5UTGWB
pOi7q7HEp3bYtul/YIHLmlXVicQ5af+J3apmwcDhSbVU4vKMulNmfSzQnBuQ
TScW50++oblAxuNPszOJF6s29PpKS0BI/ahmDrHRxeom1x0ScNrGd2MusV3r
RWdrFwloa/udkU/80b/GJsRZApZfqbpX9P944ZN5DUclYNX5MU9MPBtwZLYm
SgL+B2QB+Hk=
         "]]}, {
        Directive[
         PointSize[0.007333333333333334], 
         RGBColor[0.880722, 0.611041, 0.142051], 
         AbsoluteThickness[1.6]], 
        PointBox[CompressedData["
1:eJwV1nk0VV8UB3DzM/O8J2mQFKEyi1ROSonMZEioREppkAaFSoPMiRIyFJqU
CEVxNipJUaYSmWfPuzJP8Tu/v+76rHXXveee/T1735UHT1i7c3FwcNzn5OD4
/5qKzrfCAoV9jv+zV0iWhA5XSCkiPuFfpSN2QxKyNwqlFBD76Q2LTR2ThIQd
/lX5xHvqF1rbbCTBraP3UQ6xYnDs4wo9SXgCAVFZxJl2hh45KyVhytGt4Rmx
TOX9pQn8kjBvfywwg7gpa3l5EMWEsrP7ZlOJD3208jzWwIT2vtYND4hfn8me
ty1iQv6C0+M44lf+2be2pDEh65pwfzSxbyrmVwhlgl+KI08EseuubRdFTzMh
yPmdzU3iq6vi2iYcmPAwUtj0CvGRCindVsQELX4nvkvEv8zErpQrMGHPBaHC
M8S76soKs0SYECFD7z1O3LPsVNe9MQacPCGq70H8Vcj4X2ATAzSiqqJdiVcr
+/B4ljJgVD35nD1xh6zwtMVTBqz5HSpnTvxnnfxvnSgGhAyGZBoSl4eWZaw4
x4A02TK5zf8/r73VmebCgLn8TbPqxMfvuc+zDRlQuHc9xxpiVVWNmw1rGeBg
vtF1+f/7Ec2cLJJgwM6957rpxHV2X03TpyWArjs5w0tsMcF/M6xNAtQHI89O
z5N6ch1J8ymXgJPVl+4PEnsbX3i096UE6FApjn+Io/++vmoQKwEOB2nR1cTK
twK3Kl6SgAfbrWxLiGUFVZpE3SRgau9r/Szi+e+zluPGEuA0NL07mTjkhmhK
k5oERPz6tTGC2GnW51OJlAQIreAW9yMuGJMtfTxPhyyruNHDxCP9VFR4Nx3K
zOZ/WhIHZCer+Xylg61gS+4W4qllNUkOr+kwAsLaCsTrggQbt8TTYXPHhKwY
sbFOZrPcFTp02/jMjP+jsC5rKoPmSYdd/V/Mm4nluMW0WeZ0ONxukVVMLPOh
N+i7Nh0ehWyeeEhcEbgnKncZHZSqJ7OuEX+P47SP4ybvO72o4hDxrM/RuosD
4uC2PaLTgPiRWTuP6w9x6BZsLJYlFhq92WXwVhxOiN1XnJujsLmL+YnVyeKg
+dbWsJbYVnM4he+GONBrhQ48J968bORM3zFxCO6QVr5KfJc7uafCRhyqTTIC
bYizlHn/PtMTB8a41t9VxIwloxGhK8Vhw8moppFZkuejY4Ve/OKwrPLSjWLi
sk+JLXdbxIDxQPF1MHFay9TuPZlicLRE6ZIpMQc4ZEv4iUFFqv6cKDEvzZez
2kgMUq7r+NfOUJhH2EklRFIMimg97Gji4U2HlAw7RUE57ZuNMbEhx/rOuVei
YCMXIcVB/FwtdHdugCi4v1CcyJmmsBr/NaujpqKg1DZadZC49J5Bp8wSUfiZ
9NVChHh1Fo39o1cEHLUPMV9PUfiMtqJLUJ4IpB5ZJ7yHOL1/QkYzSARm60OL
/k5S2CDo/ZJ2SxHQsOX8Hk5suPapXriMCKS9iZlfQbzV8JOHDksY5Otj655P
kHyc773eWiAMtn+ujqkTP6Ml+F+/KQwSMhmteeMU3rBVWkNpjzB86JUuViU+
oKx544ucMGhH/+16MkZhR+OtTkeGheBtnnqfFHHaSaHbvMVCUPrruZP/KIXt
kop5k0OFYIBtvvBrhML427dYbUchSAm8+EONeCy3bWmFghAUtj//c/4vhbVd
3510HBME8ccmd4uHKbwmVt6rp0QQvI7b3hinKHye+0friUhBeH65/sR6Yj8x
/dTxfYLwdMqf5sAm69+VHHhOWRDeK01lnxmisIr7u13jkwJgLvun359F4fj8
b+XeHwVA+n3d+auDFDbldv/YGS0AazeEF10aoDD3q6002/0C4PjYmtOjn8Lb
Vq+zxOsFQL/Yqs+oj8JGNr9c5Wf5geuYy2+JXrIe69cj1z/zQ6K6dn1tN4UX
dReVtMXyg55fvWpgF4VPdblc1XbjBwvT1UWLOykcc1SrJ0iNH6bjYhQftFO4
Ja0jvvIfDZ6t0rRb1kZhmmabsXAlDfZpB+YEtJDzOIHidsTRwK8uqaOmmcLh
mucVzrnToEuy057WRGFLlkJUigYN/vHEPFVqpPBu81qvkgU++JasfXv9TwqP
Ls80afzKB18819+XrSfzZW7b2977fMDKsKodrSH9+qihHsuDDwwtgoNzv5P6
nlhn2aPJB3YK83LGVRS2fj95up6DD47uiAguqCTzyOAHs+AbLxjwVOWsrqCw
g+D7lKh4Xrjk6hxt/4nMN8eNfk6HeYH3jzn2KKPwm/aBucVavGBU7shpAxS+
Lq1+6TMHL0x83BDOKKLwtdiP24584wFvVt/x9AJyvo9YRc/c54GrlQPsZfkk
35ELDy968ICBW5eWcw6Fiw8LPRrU4AFzN78dbi8pHOm0O994gRuWW77j1XpG
8lr/ZjymkhukdEy8ytNJfXLZ3l/vccO8t23QllSSl1uvV1Fu3DChKXLyQCKF
fw4dE5hT5QaWkM1KdI/Cy7yT+UdmucD3sURy/23ST257zFWXc8FLwAoojMI2
r1jZMXe4gPFT7K3JDZLPox29+q5ckOT9VFrgMjm/pRNm35SJk5d1XbhA4Wm6
1TX9CU4YRpnMsNMUbtMWXXq7hBNUyjq6NntRuDGn9HZZGCcMLqeF3XWjMP9b
bvs6e05wmavxO+tE4S3W0+UlcpyA/x2VG7Mm++c7pxoyxAG8XoI1M8Ykn9T2
z2vfcoB/ypa2wK1k/yoevUm7ygEmuz4fit1A+reym8SoKQecHwz15lpH4QfW
638zpTjAO1jq4IwsWe/wjjmx0gW8pXvjw52SFLbqWZUfs2cB23N4hfALkPnT
8/rc6755rPby+R++OTa2TRDKPXxxHs9XpfTZstnYJX17UabIPH6gl5rU3MrG
AarZn/yT/2FdqUc1md/ZeKl9SW+92j+cTXuW5QdszHk5fMWrkjks5Xt9/EoW
G+fPGjjSrOfwEGuX6Y0HbLyo6vSphvZZHH/G6tWjEDZWqry0efGpWawX519w
7iwbR5YwIsoXZvBTi4fgdoCNDzXIbmsNn8GnNW3PTZiwceydRUZ7l87gKqcK
M0dNNj7r2vFU88k0FgjIWLV6CRuXiKY/8tCaxmaZ1RfzF4awbZ/zUzaewgoc
zAN3O4dw+pNc/3KTKWyy6J1P18chXFsgtmOobhKPtNtfOZAxhOcqViXuc5nE
+wWHHlHXhnApj1K2RO8E7j/5KM/lwBB+bt7mKnJiAju7uXQ3biKujLTcPTGO
jfKz6NOMIZx6S3rJ10vjeDp/XXJnPwtPrTU+HMU1jk3T84VZ71n4AxxfEX9z
DNtMZkszw1nY1mR3NEtoDKdEJfQ+3svCgr/cHodFjmKXPUjr82oWzpYOEb8i
MYonQnIvhA0O4s18yYE1MSO4rn7b0dCXgzjMzrg1dNEINo5wiv90fBD7Ltkf
UXjvL+7a9uNil+IgZlx8+sB78V88/CDF43nrAF5X4iP2Lm4YFzVUv0i6PYCb
ek8uzl88jOWrN+Rc1x/A78t1S0fUyByLMXuo0NOP1T4khRuqsfGzn/fzhYP7
cdlBbp001SHMy53kVbmqHweILvm0T5WFebl+jq0u6MP+lpukS1UHMbzbd8fO
qA83eCaZqasP4J7qdw2BVb1YwSlCmq7Vj99doS+RMO/FGQ87mTW6fVj8pdLe
hQ89OFc2b5CNenG3PUNUS6sHD4d1nmUZ9+A+0eQvcvHdWPZva56jfTcOStN/
lT3Rha1lW9KqPbtwYr47PdW4C695ETkwHNCJUaVibXF0J34kHuNwJL4De/XN
xXP86MC/RQT1ht6144F+WoIDbwe+Ja94TLerDS9U/VW1VWnHEujKFhFmG+5a
XxEjY9qG4watV3nEteAwN8EJF9xC8vU0qn/JH3xuIGvtcFUz9jkU/mNLdhPm
VEjPXF7xG3uXiCjN7vuNoxrfywi+/IXlWneE565oxO4X58vNAhvw17j2qpGZ
n3jgctPOnZvrsF1RQ4DqcAPeacYnytf7A1fId2ZWczTglZN1+TWc1bhJSjNJ
RqUeZ9265v1S+gsefBGWvOtCHf5+1KF4TOojzqOLSdt11uKIQ9yPd5I2MqHw
UHDN8Vr82D7dJiMvD7+g7ZE6IVWLDzh5m0/HZ2D9H1PbcjpqsPLVlFVFiV7Y
5czOy9uqa/BgfXypveojJPdhSEH/Tw1WOeKmsLDwGi2kftgfKVyLB9b5nW23
Lkb1nufvsPbVYl3mT1epHR/QDdp4aeO3Wgx6Dc16uyvQcp6PLc9c6nDa66QB
Rd0qlO5j03VDtB4L7PtRtvfaD3Q/seStV3M9/r1/urGvqRZFPnp1T6O8ARvs
rfISWdmALPil/sZ8+4n5XhjOxNv+Qnsj+SLV2b9wR6yFhfXp3+hsBf+f22t+
Y7ljikvXXmpGTq1r16ueb8IytVulOE60IJG4R7/PtTTjsqsF3ZsV2pBkaaJK
nUMLripqMlkm2I4+qK/6+6y7FYsV6zfXdLSjDqOcLzklbfi7xXq1xFcdyCJx
aGZjXDvmY75t4z7TiYwGO74+9u3A2jq6p+3XdaEN9yq3IsdOrJEi88SgqQu1
vagpMtnWhfk2qnGLX+5G8QuPuJardWN7D+vwxqU9iGfeo5Uu14PtM+4n7nzZ
g9yc5IsipHrxI0+Pl7a6vcixfOUkl3gfFqksfjFQ0Ivktw8K9gn242+n6Xdm
NfvQg2fiaSW0Ady5N+39/Yw+xM/eFbycbxArSss75En0o58Fbz3v8JI+4avN
op3vR4/XFyd+4B3CZrHGhXt+9qPCVOcvTnxsvJ7yf+OuNoBSipiXhWkUrsHH
rPWuDaDdxfhABfcw/tkuw6tRO4C65Yd3NwYN40uFzr+1lg+iX4WpOIH7Ly6P
p3Kog4Oog245N331L3bKYYo6pw2iC++CAto4RzCHYXxmW/sg+pRaU6x/eQQz
6W6n8peyUOoa2gjf/AgeWxZqzrRmod4Owcr1F0exUuTFl0bXWSjoJgM9myT9
7ZpLu20eC21c42vq6zOGrVbx9xZ2sNDK7Yc+3GKP4RWT7tIXRIbQDoNmqS7P
cczteU/qhfYQUo+pXHO1Yxyrm2so3nIaQg8U7y52c5rA8kv8dlkHDqGkfcOK
N2sn8HhQ9+d/KUPI9y1/GGUyiYeqtES7YAgNZ7F2JpVM4nM2ShNfW4ZQRbYw
/a7OFN7mMSQoNDuEXEOKdH5nTmH1YJHBb5JsdO9k1DXvldNYZqcsQ12VjV5W
2CvYx07jDTd1nm82YiOfhMzEOP4ZzLzmsPKXMxtVxpWn61ycwTtUaAdX+7DR
5uDLKhuHZnD+vEOey002SrA0MnzoMovPqAVrX41no33Sg/znq2cx37sDTQ8z
2UjwKu8TjObwpIPzLBSxUWlHu1lA1hyelvUfXVzFRkvyClcUyPzD9LSjJ93+
sJFeopK2b/g/fKW76DSNxUY5f59Ev5n9h32Xpq//Pc1GLlr88tePzGMDhjLn
DB+FSpTeFHU0zGOBizzGHgwKZfZ9E6vfvoAr7OUsJFdQ6JVt4Yv9rxbwk53T
d7YpU2ihs5h7hygHPDPac6Jbi0K6ba9zlQ05wGal9Pc/+hTasz7Jv/MCB/jd
Gb3ht4tCdxKbXE9lccBd9UTvK1YU8o9WMWno4oAFw2efl+2lkM/Kz4uZSzjh
ntNgiuVBCvWLe8eusyD/SxolTJGjFOpc/PbcymucoJ/Wku55ikLyKvvdx95y
wrielcrh8xTS2/ZwJGOIE1gh8Qe4Ayn00/rJQz05LphOUzlreZ1CPOIcfa/s
uGAq8UCYQSiFToKUvFAoFxw4frZ/IYpCgfsh0wRzQYDuhIP3XfL+7a9LT45y
waeyjIjgBArt+yCdGLCGG8wvSfV4p1AookRyv68TNzzfV1Ummk6h5wPGinaR
3PBmZNTx4lMKOYzv55Qr4wb37aoh714Qi9wZbJwg/59+SbuzsilU1q/YFKDM
A04VmTkX8ijkS597S3fhgZiiT88WF1Do0d/Rg3du88Dhk6K5Ye8pNBEQmMnz
kQf8Lan9nzCpx1ohV48pHvAQ2x7bWkohIxEfvYK1vJDvXmJQ/ZFCHxafGv/n
wgtrqA/KWZ8pdMOTpq8dzQtze7i32lVSSOFmT4HrR17YKnJiS/M34rJqvoAp
XvBaPG224zuFVsSOFkat5YMm3p8JD2oolLjG1D3OhQ/6vc+PfK2jUBFjLDz2
Nh+YaTYcbG+gkNKRC/nBH/igOivFsOkXhVyXrN97epIPVgmiqsLfFNre5822
VqaBVBxnRngzhdz7xzuUnWmQLpdzVK+FQvpfJB/ORNLgphFuqG+l0OYujtul
pTSontn0/Gg7hb4b08SDxmmQmq1s1dZBoajuGr/NivywZZfF7e1dFLL5kqJI
7eWHP64xDfe7KdT149yxhHB+CJ7g+tLSQ6Elj/fFGgA/jAxf+bSoj0L19kHs
9hF+cFKflNvUT6FTIQH4krwApBt+nrccoJDHqWOmEg4CoFWgN+0wSCGTeysb
HoYIgEqBdss+FoV4E63iVYoEwI8ZOGExRKEns3m1eZQAsNoNvFTYFFo9oVGo
KycILtTNoyIU2Z+XM1ff2AqCoiR3czNxb8zL/Ro3BWGndeDFjGEKSegEBj0t
EATL5emjrn8pJBxoIr2cJQg6lzQqxUb+91uzcBkhyJT0XXhHrF9vZzJjKQSQ
+k/LZZRCW9/lbDgUJAQbL/3pnCPe/uOUbmWeEKjuO/MmfIzUL/eIj2qfENCN
Zs8vHqdQ1cl8gdtLhKFjU8FYErFSY/XSYVNhqDl4bqXsBIWyfz34bBooDO4z
40/uEe/6GLr+cbYw+EcVXxCepJBZabzHQqcwbLMy8rhIfF/fJ2LPIhHQCMhy
6iT+E+db/HSXCDw50iK2a4pCsuMVonN+IlA76yycTrzf7MRd0xciEPmJUbdA
vKjc2CuhVQQYVOEBm2kKxdqpPeyji8IL4cQv6cQaBdPmWoaikFrcLjlKrFsV
fC3grCgsZYvVohlynux+2ZY/EQWRVZWD14k7V/H9EG0SBcP8jzGfiemFzgJ7
RMTgVHWMOW2WQt0nD4rEIzFoC07PNSC2k2wc/HNKDH76O9gEEr9n/siRTRMD
k3FHn7fE5htenDjYIAYZflEnB/6/fyz2nhWPOBwNXey+fI7kOeZNwKnl4sB1
hnOdCXEIN9do1AZxyA+fuXSeuKl3bDrLQhwi7uqqphGrHv8aV+UpDiYq152+
Es9fvVbHuiIO9K0GMePEWiNN2YIJ4rCn7ile+o/0I1N7bcVccQh7dfvdZuLR
gu1uO76JQ6VR0KgLcd+DAnSwRxyeR27huEx8cFVyVcCCONyxabycRMyX9oyR
sJgOMkan3AqJG0cPSbxRpwOd77JdA7Ft1NqqGhM6aKqkKo4QB+dqmLDd6KD0
omRcYJ5CxTY3bwn408HQce3ylcSps+KRq+/SQXm/531dYovkO84oiw5uAXDP
/H+bZk86fqbDrhv5RoeII74Mup5pp0PtplWvzxHvUcyIi5ihw/Ka2PFg4u2a
CmlPGBLgwlL4kEis1Rp7rXSdBNRlPjj1kvhXAs/m5h0S8PpCYdl74rH7nl/H
XSSgQrlK6hvxAkeKjth5CbgfkLyumZgteTpQ8bYE7HDfOdhPXGkTlW7wTAJM
XXSuTBC3n733fG+ZBIztFA7hXqAQ86L4HZ9mCWBqydqJEfNHnHIOG5eAeLbS
B2nip+MywumiDEjua3ujQPxk0CulaA0DDho6V6oRe3onLG3YyoAlPYYFesTz
tPYAtiMDTuuERxoSh4YeqOTzYUBZmPqMKXF8hSbXijAGaNUMme0h/rzpwGqd
dAakNObUOBMbPunRsChmQE3AoePuxIeLclUO/2SAlf/W78eIe9JfLQ4cZsC3
IhkLH+LW2Ny/dwWY4Neti/2Ita2iCl/KMaFqo+DDy/+v77nAmU+bmMC3TH/8
BrEr5x+ZFlsm5G/rNA8ntnxR9G78OBMe85+IjiZW8LXbLXKTCc7rGEvuEd8d
Na5ancIEKdG864nEGnMaOzYXMOHgGvnvKcSPZ9Je2dQwgbV/UjWD+ILZOrrX
IBO05liyz4j3J5ofvsojCawkH/YL4hvKoa/vL5cE//pRrZz/v3+108SrDZLg
43hSI5/YhqWu9tlCEtrbfz8vII529j/Q6ikJS69V335P/IWRETJxRRLkA8a8
MPHpp2KZIgmS8B+Ahfc1
         "]]}}}, {{}, {}}}, {
    DisplayFunction -> Identity, GridLines -> {None, None}, DisplayFunction -> 
     Identity, DisplayFunction -> Identity, DisplayFunction -> Identity, 
     DisplayFunction -> Identity, AspectRatio -> 
     NCache[GoldenRatio^(-1), 0.6180339887498948], Axes -> {True, True}, 
     AxesLabel -> {None, None}, AxesOrigin -> {0, -5.806267452731852}, 
     DisplayFunction :> Identity, Frame -> {{True, True}, {True, True}}, 
     FrameLabel -> {{
        FormBox[
         TagBox[
         "\"Standard deviation (fluctuation) of PN, normalized by \
\\!\\(\\*SqrtBox[\\(NSpins\\)]\\)\\n to remove explicit dependence on \
NSpins\"", HoldForm], TraditionalForm], None}, {
        FormBox[
         TagBox["\"Polarization degree, PN\"", HoldForm], TraditionalForm], 
        None}}, FrameTicks -> {{
        Charting`ScaledTicks[{Log, Exp}, {Log, Exp}, "Nice", WorkingPrecision -> 
         15.954589770191003`, RotateLabel -> 0], 
        Charting`ScaledFrameTicks[{Log, Exp}]}, {Automatic, Automatic}}, 
     GridLines -> {None, None}, GridLinesStyle -> Directive[
       GrayLevel[0.5, 0.4]], ImageSize -> 600, 
     Method -> {
      "AxisPadding" -> Scaled[0.02], "DefaultBoundaryStyle" -> Automatic, 
       "DefaultGraphicsInteraction" -> {
        "Version" -> 1.2, "TrackMousePosition" -> {True, False}, 
         "Effects" -> {
          "Highlight" -> {"ratio" -> 2}, "HighlightPoint" -> {"ratio" -> 2}, 
           "Droplines" -> {
            "freeformCursorMode" -> True, 
             "placement" -> {"x" -> "All", "y" -> "None"}}}}, 
       "DefaultMeshStyle" -> AbsolutePointSize[6], "DefaultPlotStyle" -> {
         Directive[
          RGBColor[0.368417, 0.506779, 0.709798], 
          AbsoluteThickness[1.6]], 
         Directive[
          RGBColor[0.880722, 0.611041, 0.142051], 
          AbsoluteThickness[1.6]], 
         Directive[
          RGBColor[0.560181, 0.691569, 0.194885], 
          AbsoluteThickness[1.6]], 
         Directive[
          RGBColor[0.922526, 0.385626, 0.209179], 
          AbsoluteThickness[1.6]], 
         Directive[
          RGBColor[0.528488, 0.470624, 0.701351], 
          AbsoluteThickness[1.6]], 
         Directive[
          RGBColor[0.772079, 0.431554, 0.102387], 
          AbsoluteThickness[1.6]], 
         Directive[
          RGBColor[0.363898, 0.618501, 0.782349], 
          AbsoluteThickness[1.6]], 
         Directive[
          RGBColor[1, 0.75, 0], 
          AbsoluteThickness[1.6]], 
         Directive[
          RGBColor[0.647624, 0.37816, 0.614037], 
          AbsoluteThickness[1.6]], 
         Directive[
          RGBColor[0.571589, 0.586483, 0.], 
          AbsoluteThickness[1.6]], 
         Directive[
          RGBColor[0.915, 0.3325, 0.2125], 
          AbsoluteThickness[1.6]], 
         Directive[
          RGBColor[0.40082222609352647`, 0.5220066643438841, 0.85], 
          AbsoluteThickness[1.6]], 
         Directive[
          RGBColor[
          0.9728288904374106, 0.621644452187053, 0.07336199581899142], 
          AbsoluteThickness[1.6]], 
         Directive[
          RGBColor[0.736782672705901, 0.358, 0.5030266573755369], 
          AbsoluteThickness[1.6]], 
         Directive[
          RGBColor[0.28026441037696703`, 0.715, 0.4292089322474965], 
          AbsoluteThickness[1.6]]}, "DomainPadding" -> Scaled[0.02], 
       "PointSizeFunction" -> "SmallPointSize", "RangePadding" -> 
       Scaled[0.05], "OptimizePlotMarkers" -> True, "OptimizePlotMarkers" -> 
       True, "CoordinatesToolOptions" -> {"DisplayFunction" -> ({
           Identity[
            Part[#, 1]], 
           Exp[
            Part[#, 2]]}& ), "CopiedValueFunction" -> ({
           Identity[
            Part[#, 1]], 
           Exp[
            Part[#, 2]]}& )}}, 
     PlotRange -> {{-0.9999698986666666, 
      0.9999692066666667}, {-5.806267452731852, -0.2831363017555754}}, 
     PlotRangeClipping -> True, PlotRangePadding -> {{
        Scaled[0.02], 
        Scaled[0.02]}, {
        Scaled[0.02], 
        Scaled[0.05]}}, Ticks -> {Automatic, 
       Charting`ScaledTicks[{Log, Exp}, {Log, Exp}, "Nice", WorkingPrecision -> 
        15.954589770191003`, RotateLabel -> 0]}}], 
   FormBox[
    FormBox[
     TemplateBox[{"\"Numerics\"", "\"Exact analytical derivation\""}, 
      "PointLegend", DisplayFunction -> (FormBox[
        StyleBox[
         StyleBox[
          PaneBox[
           TagBox[
            GridBox[{{
               TagBox[
                GridBox[{{
                   GraphicsBox[{{}, {
                    Directive[
                    EdgeForm[
                    Directive[
                    Opacity[0.3], 
                    GrayLevel[0]]], 
                    PointSize[0.5], 
                    RGBColor[0.368417, 0.506779, 0.709798], 
                    AbsoluteThickness[1.6]], {
                    Directive[
                    EdgeForm[
                    Directive[
                    Opacity[0.3], 
                    GrayLevel[0]]], 
                    PointSize[0.5], 
                    RGBColor[0.368417, 0.506779, 0.709798], 
                    AbsoluteThickness[1.6]], 
                    PointBox[
                    NCache[{
                    Scaled[{
                    Rational[1, 2], 
                    Rational[1, 2]}]}, {
                    Scaled[{0.5, 0.5}]}]]}}}, AspectRatio -> Full, 
                    ImageSize -> {10, 10}, PlotRangePadding -> None, 
                    ImagePadding -> Automatic, 
                    BaselinePosition -> (Scaled[0.1] -> Baseline)], #}, {
                   GraphicsBox[{{}, {
                    Directive[
                    EdgeForm[
                    Directive[
                    Opacity[0.3], 
                    GrayLevel[0]]], 
                    PointSize[0.5], 
                    RGBColor[0.880722, 0.611041, 0.142051], 
                    AbsoluteThickness[1.6]], {
                    Directive[
                    EdgeForm[
                    Directive[
                    Opacity[0.3], 
                    GrayLevel[0]]], 
                    PointSize[0.5], 
                    RGBColor[0.880722, 0.611041, 0.142051], 
                    AbsoluteThickness[1.6]], 
                    PointBox[
                    NCache[{
                    Scaled[{
                    Rational[1, 2], 
                    Rational[1, 2]}]}, {
                    Scaled[{0.5, 0.5}]}]]}}}, AspectRatio -> Full, 
                    ImageSize -> {10, 10}, PlotRangePadding -> None, 
                    ImagePadding -> Automatic, 
                    BaselinePosition -> (Scaled[0.1] -> Baseline)], #2}}, 
                 GridBoxAlignment -> {
                  "Columns" -> {Center, Left}, "Rows" -> {{Baseline}}}, 
                 AutoDelete -> False, 
                 GridBoxDividers -> {
                  "Columns" -> {{False}}, "Rows" -> {{False}}}, 
                 GridBoxItemSize -> {"Columns" -> {{All}}, "Rows" -> {{All}}},
                  GridBoxSpacings -> {
                  "Columns" -> {{0.5}}, "Rows" -> {{0.8}}}], "Grid"]}}, 
             GridBoxAlignment -> {"Columns" -> {{Left}}, "Rows" -> {{Top}}}, 
             AutoDelete -> False, 
             GridBoxItemSize -> {
              "Columns" -> {{Automatic}}, "Rows" -> {{Automatic}}}, 
             GridBoxSpacings -> {"Columns" -> {{1}}, "Rows" -> {{0}}}], 
            "Grid"], Alignment -> Left, AppearanceElements -> None, 
           ImageMargins -> {{5, 5}, {5, 5}}, ImageSizeAction -> 
           "ResizeToFit"], LineIndent -> 0, StripOnInput -> False], {
         FontFamily -> "Arial"}, Background -> Automatic, StripOnInput -> 
         False], TraditionalForm]& ), 
      InterpretationFunction :> (RowBox[{"PointLegend", "[", 
         RowBox[{
           RowBox[{"{", 
             RowBox[{
               RowBox[{"Directive", "[", 
                 RowBox[{
                   RowBox[{"PointSize", "[", "0.007333333333333334`", "]"}], 
                   ",", 
                   
                   TemplateBox[<|
                    "color" -> RGBColor[0.368417, 0.506779, 0.709798]|>, 
                    "RGBColorSwatchTemplate"], ",", 
                   RowBox[{"AbsoluteThickness", "[", "1.6`", "]"}]}], "]"}], 
               ",", 
               RowBox[{"Directive", "[", 
                 RowBox[{
                   RowBox[{"PointSize", "[", "0.007333333333333334`", "]"}], 
                   ",", 
                   
                   TemplateBox[<|
                    "color" -> RGBColor[0.880722, 0.611041, 0.142051]|>, 
                    "RGBColorSwatchTemplate"], ",", 
                   RowBox[{"AbsoluteThickness", "[", "1.6`", "]"}]}], "]"}]}],
              "}"}], ",", 
           RowBox[{"{", 
             RowBox[{#, ",", #2}], "}"}], ",", 
           RowBox[{"LegendMarkers", "\[Rule]", 
             RowBox[{"{", 
               RowBox[{
                 RowBox[{"{", 
                   RowBox[{"False", ",", "Automatic"}], "}"}], ",", 
                 RowBox[{"{", 
                   RowBox[{"False", ",", "Automatic"}], "}"}]}], "}"}]}], ",", 
           RowBox[{"Joined", "\[Rule]", 
             RowBox[{"{", 
               RowBox[{"False", ",", "False"}], "}"}]}], ",", 
           RowBox[{"LabelStyle", "\[Rule]", 
             RowBox[{"{", "}"}]}], ",", 
           RowBox[{"LegendLayout", "\[Rule]", "\"Column\""}]}], "]"}]& ), 
      Editable -> True], TraditionalForm], TraditionalForm]},
  "Legended",
  DisplayFunction->(GridBox[{{
      TagBox[
       ItemBox[
        PaneBox[
         TagBox[#, "SkipImageSizeLevel"], Alignment -> {Center, Baseline}, 
         BaselinePosition -> Baseline], DefaultBaseStyle -> "Labeled"], 
       "SkipImageSizeLevel"], 
      ItemBox[#2, DefaultBaseStyle -> "LabeledLabel"]}}, 
    GridBoxAlignment -> {"Columns" -> {{Center}}, "Rows" -> {{Center}}}, 
    AutoDelete -> False, GridBoxItemSize -> Automatic, 
    BaselinePosition -> {1, 1}]& ),
  Editable->True,
  InterpretationFunction->(RowBox[{"Legended", "[", 
     RowBox[{#, ",", 
       RowBox[{"Placed", "[", 
         RowBox[{#2, ",", "After"}], "]"}]}], "]"}]& )]], "Output",
 CellChangeTimes->{
  3.87226781244857*^9, 3.872268135211678*^9, 3.8723094728854914`*^9, 
   3.8723227027288094`*^9, 3.90358664028125*^9, 3.9035869741297293`*^9, {
   3.9035870542859373`*^9, 3.9035870693608203`*^9}, 3.903589287817826*^9, 
   3.912362365918048*^9, 3.9123624077866883`*^9, {3.9123624991042194`*^9, 
   3.9123625286491776`*^9}, 3.9123626135696373`*^9, 3.91236265138822*^9, 
   3.912362684732812*^9, 3.912362796495643*^9, 3.9123628666555123`*^9, 
   3.9123631067457914`*^9, {3.9123632707800274`*^9, 3.912363305857464*^9}, 
   3.9123968887998514`*^9, 3.9123992895322*^9, 3.9124102596734104`*^9, 
   3.9124218668070917`*^9, 3.912436178660561*^9, {3.9124372987742825`*^9, 
   3.9124373154078026`*^9}, 3.9124373518149853`*^9, 3.912440415988717*^9, 
   3.912440478180382*^9},
 CellLabel->
  "Out[275]=",ExpressionUUID->"cfccfce0-0d28-4d71-88d0-afc28cfa5631"],

Cell[BoxData[
 GraphicsBox[{{}, 
   {RGBColor[0.368417, 0.506779, 0.709798], PointSize[0.007333333333333334], 
    AbsoluteThickness[1.6], PointBox[CompressedData["
1:eJwd1nk8Vc8bB/BjiaxlC1/7kiRk3+LOVbaUnZAlSygKRYXIVSopLVJJshQq
a4ii3LlFRQohZCeyk+3KEr+Z31/39X59njNn7sxzzhkpryBbH0aCIB4yEAT+
zQRhfbSNGUiIwXWn7wukwSO0jCpsXf0QSSt+WKzLkVGBvbW3nmVojPrIOKqh
HJkyEun7eJoLeg+OPC3BucLP4oeJk6TntAu3i3AePf4+5j92+NfZuy0XO2Mq
dUyGG647nojOwfVrHOVu4i2k6rOuq5nYjTdfvHb/Sx0Y7dN6jEwu73+l7c4P
yzdcniXjfMdvSb60WVJRLOdYIvZQQI8wWKRGZDgz38QWjGOO1WeEl9ze2l3F
HudZfGD2j/rkFufBGOzC1vk7XRskjc0uLJHY8q45x572kRzCOSpD8fw8FHYr
dwvCm+I8IydxLnTlYXLKB1JwEDfJF5nWfkSmmr4Nqt1uSDyC80vX7u/umafO
q6afc8ROHuKRdugn7ei8Lm2JrUeW2eowToqfiM83wva1dj8S94+aJVktrY+9
Pbe0J5eAa+V7VlWxW4s7CJZ1auVhJWIH9suljxrPB6lOlrpHxLBrhYquHRon
mRw+N8yDnVa8cl95lcSjs7SyCbvUYERHVRCqTtw6u7yOvJmR2X7iOym4MfLh
BDJFRcjMrlQAas9kOPfgXDqoreIOK3DyYk1sxM4N7CXOrVAf77Oxf4+99udB
EtcM6e/hUlIR9nRq39e6DarL1PKBdOy/fTNPanjhzY4O3ZvYrpeij2v8InFI
MG2NwLbUMRl4TicV2STP++H7T0uSa/n4QLXFers1zkNnxV5oL5Ls2XtfGWDT
eNfSDXtIczROTTlsrcxovwvrJP1BuuQWfP35uSzLXZJw2C5kZfEf3j+Fbvve
P1SzsS+W3cj9gTbv/nuoCf0GrIqoOJfxOe5gIwOfxuvTn2CvPZdgrOYAOxuX
imKxfVd4xpyFwdzpbXVHsfu9jUcn2aD3vpu/DLH/MYtyFDLCYfafVElsfpev
0GqAFLTlofzaGurPZjXhM27KUP2NvVELMuXuEHdkpxTgaeHwzEMmxM0S3Lcw
wLhBYYWL2HMHrrq58YFG85xoO2wNE8MxIxHAt6gxK4M9uBLQDLiBVvDtrrlV
vP9W32Xv8UDR+sgrVGTKKfs4MTZpwPdYvjQO5zfja202E8D//c7Igzhf7vqS
wCcF6jJJa9w4z9nOWlIpADMua0e1rODx7y2USBGwivX3dCK2+8j20jUZqJD1
zW4/MrlOK45rWBfaSd8UJHA+/e5FjttW4FMgTy9ZRhalD42HsIKd/fMNXthZ
x8bdA3lhe9pXKy7sDTmzhBIJ4Kx5lL/0L7JRXvczzz/UzOOKnA7YZgHzmp5L
1NUf16tml9B83/Tde3xAEqjZMzQlLOH+vi2le3KamvU6aV0COyLFt9dSH2z/
ca81j477I9v73p45kn3PxQVV7FAPQ8rcf4BXPKevbBGN94j2s1BKCtSMCFN3
IxNqPpvZWgmgmTg79HwB5XR/q/hGKfimTHVUEDvzAHMIsyz40JHnEjWP6sPY
v/xVEILj05YbHXPImsoxu7p1QEb0+e8qyBTSG6WsLnVYOZDXEzaLLCEv4caj
B7c+M79P/YPq04Vsc4skYcBJ+yuLMyhvyeDsaNEBeZQfQUrIBDM5/lIVD3jx
N4rVaRr5z50jBpxzpHc7/xaHTiG3vbgi0KEHLSV7xqIm0fuGq4Q/y4oMhd+1
hl2cwOtt8aL+uCDcpZVQFTmOTLm68O7iKtX5mS2D7xgy32xUYO5OQKLajJqO
ovsrhTdeCNIAjCfcO3lHkEuzDwYN6YJUVc0fLcOoPiRbNNNWAepF/NgdPYR8
SG/HQP02aHVQtkroF+7nyN8bW7XBcnKS/OMBZF+jCOtNaiBXRv2QaD/ezxv0
blV24KoZXXKhF/VPTVNH81NLENGaNtjcjSyrrEa12QeGBH45snah+oDPwR1B
2uAfc9KLnT/R/7PLeyJcbQ6/pWveUWrHz5dDXdwdZvDlmNJDyR/IX3fq7qUK
gckcm5b5ZmSTQIOkciFoZBUX96oJufn9htAbfnhIbl16fwOa37/EqCfZhsDf
+GZcRT3K97b6pl9WBIbMDSWydfh5iH/MVncARh5xS3T8hPz++dmuclWwqccS
+lbj79uUX5CeBDD97MxgR0NmCupVGjSG9I9aCXxVeH4/WL3bhWDg5OjJ7Arc
n55m7pF74MX68WnRcrwfsjqPGPShofeQhlsJms9+pQZnU1tg6R1h7F2I3wen
b9uG6QMx67ebNHKRDzrYy4aoA0Ft84DP2ciSvkcu7dSC64H2lwwykY8+2/4y
TAPQ1bmCPVPxfs7qy/vtg5McdlLgAVo/Xfe7hibW8Mwz3vSxO6j+9jG5mCB9
UEiDcuAGynnLpCzSnSBf+5Y35ldQ/i3q8z9RPZgW+EKYjYLGS+wba2wwg2np
okPh4SiP6edVVzMBf0A+/43TyGwzafCzClCuHhzSD0Ce8AlbajIEE2KsN+57
434T26ezTRu6rzVHnHVB+y30zOxaui2E//ylF2xRnnTnx6rwQbApgL15ZT/y
W+etTx+pwqgMg/5oMrq/yw0tBRs7YG5We/SeFn6fy9S6jKrDsInrgYyKyO35
F+IcyCAwTtBrRRJ/H3VvDPBaQoNh3ScmAng/c11UDPYARyIgfjMbfr8RD5Y4
DkKVwrwelrVpdP5I+FCT7gnXGzJG7aenIaH4qzDyiRR4rJeZ1t2HbDlHepV2
EOgIPm3Ob0Ke4Wj5EGQEi1lziyJoyJLu4wxMJkDwzOXFmCI0Xsjy0AS/LZya
NDt45THK32z2XOm2BCmhNi+fxiNnMD2h/pSAeslRFefOIv+uZW7arw1fWD2h
eXtOQ7Jr6e/Ofj94Wt3+HN0c5YwrNeKxhqDBpc7CWR3la+NOKcsekO1Cjozs
fyhfO/+zAX3PLPIbz5dvTEHilpjhDQsPIEfwe97/NQUp/lx58vcOA/Ntb0OG
PqJ84p/MgUhDODfgGOOZg/xyW1bvfX3owT71dCYW+evFCQURMzgW/LTM3RNZ
zWN7fqQOcPN2H/65Bznn+Q5m36PAtLyIZ5kPWTGLzf3KYbBcrpj+a2wSErFE
Tr2KCjiYXc45+Q5ZvnlUJFwF2C0VC/MnILc9fHRfxRRk3H408uww8te7NIlS
MnR3ABq1ssj9J7xXVY9Cevyr8BsTE6j/JfwSWvRg64+9/tcLJyCFd3P3vKIf
2H/TJeXTSZTz1/9rDT0Eh/Z+Pz8kj2x/dGBU0hz8eZzhm9c3Domuyu/0C66g
qq2xIO0Ocho/R/GMNdjeqFVymYT8YUHu0SlTkJdk8UTu9xgkzN1TL8+6gNz2
h+Wcccj9LaYBaeZwE1NaQL0M8l0GreQ/9nATY/uCbMUoJF9urf8sHgJob13v
HjIdRfPpWjnp7QF/N75ti24YgZRI+y+mMT7gbQzPf7yWI5BIFTDtaw+EWwt3
Ht6o+Q2JYA/FjSlrMOzIx62hgUw7Hn3gAz8c5U7/Ip0yDCm1WS5dgcHgUhbp
ZTF9CK2nRf/OfhWQWu7Dk7kf+Y2AhHiCMQD18i3UxF+Q6LbeJ+AbAQNG11KI
74Po/PVh6VGcKxwfY33ktAl5K1tlmoc62GiY3W2vPIDON+XXTZ384JBSXZL4
wX5I6avclxoQDm94s9PdYS8ktiWSTCaDwLnxol1/GrohpS1n0X4tGDLIZeeL
1XWifk8auMQeCm7/fCfOXtgBCZKa3TNXO+hzfv2zRXQb+v6qCsQwmoJxSpeJ
iX4rpBV259fsvQhNLFi4WUa+Q4KQujivowGlllrLmxkaIeF/2KKVMRgUXYsN
LBT+gs7bEdlz7hGgyd+JuiD4EZ2fw7sf5GnDm0eZnpkw0FA/nkj3TvQCzxyz
7XLKyiDhZOAh4qUGPF0CLZdTciDh+WPs2FI0VLiYIVOVGgCJI3lvJJqPg4kf
KR8cdz8FxOG7867NMUD5uLfcxkYpIG4o9XicCQXjihFnB2ypgDzV+YoxOwbq
8LcfETSuAUQoD4Pqr2hA02vr1jtQByhMppQ+qTCYVZo2Lq/TAAi6fR49OQSy
uX6vPhz7HRDvYzZPRvqDTo/ln6NdLYBiH+BoxBwCDQ83BHBJtQEirvMOj50V
ZCkwWkmx7wCUq6eFD1NCweA9Kyvb052AIGx04nadBdIn5EV2RXYDSuW7p3EX
Y6F4C1mQCOoFBOsHBfe+M6D6YsWwvlw/ICi5LQK6PrChqstclH0AELTZdFaD
E2ALldTdPDgAKMLijU520bDJSkkl9eUgIP4ucNj3hQAW/jf9TKG/AGHWeU/Y
yxtoauucdlQcAoS48h56oTVQyxB/btiFHNZwwLbCGLLoqjBtpQwDoqGYSzA1
CDr62ib8FPkNiP8s6Y8NgoFjzsNUk0LksifVTUne4Okx30J7nRE0vnQp6zcp
yFVPLRivGAGUHUq+0/wh8Ntpnrur6qPIrp8VRY6BX4ez3j3MGQXkQGG5IM4z
QF54u1MZ7xggjDlsH/ccgsVnNCdZw5CjT11n0neCFvf2Vzq0jwFKebuC51Ig
UJqJeu2jMg4II9cfy3E2sBmesNWLRdboKatqVoftA+Kb1FqQJ13K+3y0QWSl
W6eG2AQgLG+XuSp7wM8pMyUzXshDQXWne3SBSwk/t1sWcqGnyuJtL3RuTcnv
H0Ae/F51nNkO8vN4nyoXmQTETzX/d4e8wILodUt+W+QjkclShe5w563zhaaX
JwHNt5zbsPMUoMe6D9iXoTz/Qxyjlhawkdk8UjmILCsbWL3fC0os+QiHc00B
Iu/0+zIWP8B07IFggSYyTfItl/geqGqpJn/NZQrQJgQFQlm84Pb/Isxso6cA
xbj8tbPCUbh4abj2XwZy86Vrg8a+cKpBg3uIhq7/dO6kXrg1OGe3k/61F5nx
kzrdRAfs9Z1i51hFzpIcOsRtDlTjuCa+CUwDQnXTWQWHg0DcRJJPdTdyk+uF
h1+coNZV7Tx9U2QeavaI3j7AH+sk1eE2DSheQ70MFXbAWJnVSzYE5aM8gjol
zqB83anM/eo0oJ3n8D1DeIFQlTjNiykot2j8JaDpCljeenY9yUdOrsu32mII
lpzcVmlVyJdm5f1F9oJlyah5oQZkgfw/w7rGkCfLP9i7Bzl1NNy3QR3GDFed
Zp1E1pELH6xRBWdEspU6l5F5+ZTlSMbQkE+BYYVlBhDU0TJ2mgNkO8+835cP
efjAtwcv94I6R2krAQlkcqa23g5N+Nxk+e5eBeTB3T2DMfthrqlD0LAG8jH/
4MJmErSTEm7qISETIQanbn2lRtydvxJhhtwsrhwssxfeV00NjLFBLnTqV9ov
BzaMcmtFDyPPCfW9Cj0AHrhMZFh7IUvNrFxpM4ATau/5ufyRPbh6I9ZWSaSs
3uxjp2YArYi1czTrMFjUs1H2C0O5yXeTj6/s4GR8iidT9Ax6/yT4yZvZgOUs
5bPWl1G+VmB0uUgT/k31vGF4Hd9fe8nBhAw8T54d27iNHJ6p7PmVDC7o0J0C
788ASV/5/FpuT/CpOudm3CM03lTAtfRGZ2gZKfg7MAP53Y5bo077QJ5rQzV3
Nrr+xdEr/vE68PXcvPP5F8iP7jWxaWoDn327498WIJeT91mE7QKTEWkHioqR
veDooxE56FKXXxJehnw2oiFIyhAkVX3KFapANttntm7DCfyCuV/deIdsP7/9
diQ/jLKe8fgEkZOzWGHFLuC7Zd+9vg/ItZKbilI0QLnPe8PGj3j9IxzzX/8m
7ZipUSiqRabp9HS0M8I1BybyoXrkjfz3sj17IJkryKD7G/J3lXkFXVUYILRs
YdyEHKgQP9VHhl2b2h89bkYu/hzXmw3gWGDY3NdWPL7P1qpeZmih3uY10IZ8
qtgti18GNBZlGHV1oPVhKFY5b6wFZdhBQ2Uncmxw/dJRAyiYzJCT0I3qNU8L
x2vshNnSJf56vci/pVjt2yTAVVPY9qMP1Ue2TL77SAaNK3vy/AdmAHli45N5
536QWaxg0z+I91u1cnpZBhiYWd3ZN4TqkwTPbFhrgJ4jSW0Ph1F/CGlKP3U2
AXF0xi+9v1H93Ye2tDVTMPcn5tO2UeQM59g/D8Sgi+qS9J4x5Isj574JbQPZ
RrXr1uPIine+sq6zAY0KvWWnCTR+U/umFfoeqFyh2es6ifu/rlvdVANE8EfT
raaQV4QDuCZEweSAYYDyNKp/aT6jf0QTuM9c9eeawc/P6osVjkGSvABTdzcy
Zdv4sWt/NKCJbfT5nD8o51xWmwkShNZi2fNHZpHjTG7t0qJTtSPV6rfMoXr1
mUAvDg2QL3Bm4y32wAO/bqo6pGX+03CfR36gJbt2UwPoRvb8WkMmX3URmX+v
BXe7hr5OWEDjGV3LK6ALAh7T1TChRZSrCflWiaqCwT0VC2nIxKS/ZeP1VWqz
1zkpSTpynvBxwCwAfFYWnz/AFjHuvmMiCKJuU8M5l5A3p9y6kT9P3Wtj6nse
O/Fvwlk2Nqh2ocjlFzI5er+lrrc6fH68d4vZXzS/aNF54xQZ2LLqxpmNTJwx
/pz4UQze+sTXuoHt5xy92VAO8M1Uetot437m3XN5UA4WcKZ+ycYefH6S5aky
yKQOCMwjU1Y5hmpOSAGR6S0tYAXlTdc7LOjcgEumfuIydjrXurf6VmBU/jGp
Flvt1Kuhe0rgVGOSJesqcu/rHcfcpUF/XPYrQ+zaBz1bBWVAexQ6BWBrqhRp
8YoB80XnkDfYJI05+fRtICfidvA49ukUQyrPJuB/XchHbA3NZ3jG+JucHGQM
ZVA0RyZq3t/nOT1LKk9YiQzDVnxhpKf0j3Tzvs7uLGw6sNaLF4PmypddvmL3
y+jpPGIHPGTDpEXssZTP4x/5oEPrCyjyDz//oq/3S4jAGy/vvNXHHj47yndd
CNabXpp3x85/QR4LYQF5twwICvb2PcfrfvGBu3Y/KWnYa2EJGrvYoLjpKe9K
ZIrPRN2HHfyAh4VyqA3nrh3CS4dmqerKmfJzyGT+nt138xXhzoL3i2zrKOdz
ScuQkQZGzrvEpJApyTYRCQniQMHj2EMdnI+b7PGbWSV5X6A9sMS5ez6v1D8e
aHal3PQodrfqvaB0CdCyR6b0HDKZVuzlflcWiDXfW4zD11NeDbb1JVPdJ+Vq
UrFZMrca3JmltuY/PlWIr+9sOh+uKQpKwyur3+H84Ja5NPNJap1Cg+A37LhD
Vlc9p6kPL6QrdmOT/RJDPldQjX1MJsb+P76LNktsB+mgu3YMHft2DacyzwB1
wYQznmkD+UBwf42CIOTXkDy0Bbtr4e6ZswIgZXpnjTD2/QJxifQ5Uvpo/2s5
bFH/HzyWvMDLyK1eBfsn05+VUDb432+jCj1kcmJvQfsuWXBaO+GWEc5fF7gp
+MxSq2+orhzEHv7ayeuzFWg0T1k4YB/Ntmhy4QQZP0ua3ZBpOyJ3hogIweYL
R0/6YPvU7WK6zQttoshNJ3B9suHn/E/D1G9V4lYh+H4lvh4WpUIwYlgHRuA8
ipz7uIAdNuiyP6H8/35HK+K0/1BZREmLV7BzZpu/lsxSy/f+skxApjia2pYE
8sBnm4MSE3HeXRBDrLNAN0W+/x7gfOz+3b9ZDFCQu+xyKnZhi6giAyv02rG9
KQPXm6/HP9syRJr0WNqdg10bPiDt00HSWJuUzMVm+PbBbJwAk2kh0wXYtLk7
GWm5pKgf8xol2P0lTskZXDDEOVitHI9fufB7o3MbHBjozKvAuWThCukvAxCJ
bbzzDq/H98oWGSsJsP3CQgDE+SWryaNda6T/Afgk9o4=
     "]]}, {{}, {}}},
  AspectRatio->NCache[GoldenRatio^(-1), 0.6180339887498948],
  Axes->{True, True},
  AxesLabel->{None, None},
  AxesOrigin->{0, 0},
  DisplayFunction->Identity,
  Frame->{{True, True}, {True, True}},
  FrameLabel->{{
     FormBox[
      TagBox[
      "\"Residual difference between the numerical and the analytical results\
\\n for the standard deviation of PN\"", HoldForm], TraditionalForm], None}, {
     FormBox[
      TagBox["\"Polarization degree, PN\"", HoldForm], TraditionalForm], 
     None}},
  FrameTicks->{{Automatic, Automatic}, {Automatic, Automatic}},
  GridLines->{None, None},
  GridLinesStyle->Directive[
    GrayLevel[0.5, 0.4]],
  ImageSize->600,
  Method->{
   "AxisPadding" -> Scaled[0.02], "DefaultBoundaryStyle" -> Automatic, 
    "DefaultGraphicsInteraction" -> {
     "Version" -> 1.2, "TrackMousePosition" -> {True, False}, 
      "Effects" -> {
       "Highlight" -> {"ratio" -> 2}, "HighlightPoint" -> {"ratio" -> 2}, 
        "Droplines" -> {
         "freeformCursorMode" -> True, 
          "placement" -> {"x" -> "All", "y" -> "None"}}}}, "DefaultMeshStyle" -> 
    AbsolutePointSize[6], "DefaultPlotStyle" -> {
      Directive[
       RGBColor[0.368417, 0.506779, 0.709798], 
       AbsoluteThickness[1.6]], 
      Directive[
       RGBColor[0.880722, 0.611041, 0.142051], 
       AbsoluteThickness[1.6]], 
      Directive[
       RGBColor[0.560181, 0.691569, 0.194885], 
       AbsoluteThickness[1.6]], 
      Directive[
       RGBColor[0.922526, 0.385626, 0.209179], 
       AbsoluteThickness[1.6]], 
      Directive[
       RGBColor[0.528488, 0.470624, 0.701351], 
       AbsoluteThickness[1.6]], 
      Directive[
       RGBColor[0.772079, 0.431554, 0.102387], 
       AbsoluteThickness[1.6]], 
      Directive[
       RGBColor[0.363898, 0.618501, 0.782349], 
       AbsoluteThickness[1.6]], 
      Directive[
       RGBColor[1, 0.75, 0], 
       AbsoluteThickness[1.6]], 
      Directive[
       RGBColor[0.647624, 0.37816, 0.614037], 
       AbsoluteThickness[1.6]], 
      Directive[
       RGBColor[0.571589, 0.586483, 0.], 
       AbsoluteThickness[1.6]], 
      Directive[
       RGBColor[0.915, 0.3325, 0.2125], 
       AbsoluteThickness[1.6]], 
      Directive[
       RGBColor[0.40082222609352647`, 0.5220066643438841, 0.85], 
       AbsoluteThickness[1.6]], 
      Directive[
       RGBColor[0.9728288904374106, 0.621644452187053, 0.07336199581899142], 
       AbsoluteThickness[1.6]], 
      Directive[
       RGBColor[0.736782672705901, 0.358, 0.5030266573755369], 
       AbsoluteThickness[1.6]], 
      Directive[
       RGBColor[0.28026441037696703`, 0.715, 0.4292089322474965], 
       AbsoluteThickness[1.6]]}, "DomainPadding" -> Scaled[0.02], 
    "PointSizeFunction" -> "SmallPointSize", "RangePadding" -> Scaled[0.05], 
    "OptimizePlotMarkers" -> True, "OptimizePlotMarkers" -> True, 
    "CoordinatesToolOptions" -> {"DisplayFunction" -> ({
        Identity[
         Part[#, 1]], 
        Identity[
         Part[#, 2]]}& ), "CopiedValueFunction" -> ({
        Identity[
         Part[#, 1]], 
        Identity[
         Part[#, 2]]}& )}},
  PlotRange->{{-0.9999698986666666, 
   0.9999692066666667}, {-0.01001459836660712, 0.008702017005288276}},
  PlotRangeClipping->True,
  PlotRangePadding->{{
     Scaled[0.02], 
     Scaled[0.02]}, {
     Scaled[0.05], 
     Scaled[0.05]}},
  Ticks->{Automatic, Automatic}]], "Output",
 CellChangeTimes->{
  3.87226781244857*^9, 3.872268135211678*^9, 3.8723094728854914`*^9, 
   3.8723227027288094`*^9, 3.90358664028125*^9, 3.9035869741297293`*^9, {
   3.9035870542859373`*^9, 3.9035870693608203`*^9}, 3.903589287817826*^9, 
   3.912362365918048*^9, 3.9123624077866883`*^9, {3.9123624991042194`*^9, 
   3.9123625286491776`*^9}, 3.9123626135696373`*^9, 3.91236265138822*^9, 
   3.912362684732812*^9, 3.912362796495643*^9, 3.9123628666555123`*^9, 
   3.9123631067457914`*^9, {3.9123632707800274`*^9, 3.912363305857464*^9}, 
   3.9123968887998514`*^9, 3.9123992895322*^9, 3.9124102596734104`*^9, 
   3.9124218668070917`*^9, 3.912436178660561*^9, {3.9124372987742825`*^9, 
   3.9124373154078026`*^9}, 3.9124373518149853`*^9, 3.912440415988717*^9, 
   3.9124404782806253`*^9},
 CellLabel->
  "Out[276]=",ExpressionUUID->"4e846bff-fdf9-443a-b995-035d9cc8aed9"],

Cell[BoxData[
 TemplateBox[{
   GraphicsBox[{{}, {{{}, {}, {
        Hue[0.67, 0.6, 0.6], 
        Directive[
         PointSize[0.004583333333333334], 
         RGBColor[0.368417, 0.506779, 0.709798], 
         AbsoluteThickness[1.6]], 
        LineBox[CompressedData["
1:eJwV13c8ld8fAHDjcl3zTtlcbmUkRMrqUVoKSTSMFKVsKl80lUpKUpQRSWaS
CmVUziehrGQlkX1vkXnt/Xt+fz2v9+s85zzjfD6f8/owXXxtTvLx8PDE8/Lw
/P+a+zXDR2U9BxtK8z34LIEBMXrm9Uzc0xFptn6xDJC9PPRNEfdbg1Juhi8D
To2quCngbpaxqhA+xoCw6h/WcrhzFe/UzW1igKWt0hcZ3DVmTjeqNBig9kDC
Qwo3mRtqs0BjgLrs/S2SuDf5QW3qCB2+DN9YpOFGycJJVb/okCSxPYGC23xv
t1lqDR00rl62kcCd837DTiyFDjdW9p8VxV3bq5ORG0mH7+aTPMK4Pxy5f38h
kA4BgslZgrjz+PvyEpzoUFPzKY0fd+klR6VZQzoYFPTx8uKuDF3uebSaDkyd
AoclTQ7Wtj13f50sHbaf1uLO4T7I0IrZNkmD3FXp8tO4t+/dFe/9lwYFs4tf
uLgXSmtGFCpo0NVpXzKC+5/ZhiKDLBqwHpRLDOK2fFhieC2SBk8fv7Nl485M
tqd0n6fBzpEKiR7cRZ6BLmouNHDazV1ox91F7k2M2k2DucnDl3/g/hFHIo6t
o8Hylm8vG3D7tIS+NqTQIMb351gN7tAX737HT1MhI/3qQgVujYk9jE+DVBAd
1StGuOsWN2rOVVJBSieyugg3xdtn3K+QCuavQ7Lf4I5oXJAKjqLC1p7oymzc
nE+fAqouUyF57aPMVNzLTsbGkcepcJQdl5iAe6hl8OSMBRXohpTUB7hfd9dm
1m2iwqGr36Vv4867XJTfL0mFhtrnhBDcw3k7F7IXKeA7ZjT9H26JUi9XUhcF
Dq9TOe35//9z8+vtl9UUcGTt/3Ect5jdmjGUR4G/z2mSB3GfYPNta4ilwC39
N3f24M5W83UyukOBVBuRWRPc+cJzcvvcKZDXUsPUwf3iyxSp7jQFDBUj9ivj
lrb93SW4lQKcE9fO0XEryvHm1klR4IlNnbUA7iyddV0Zi2TgsSxxnFrHwbRE
jfVmhskQf91ooA83/GG5NTSRgb9qzcEm3OqG3ZcKCsng6qQl/Al30cHyOJdc
MjwjkWNzcB97svjz+CUyhIqfTovD/f2Ay+SIDxny21uI13GbnHSct95Hhu2J
lm+8cHOHkwTD9MgwHpf71xb3++Yn2ZsUyHB+7JCjMe6tTiNeG0XJ0L1TVlsZ
d+oNd/5r9RKQ8vjxdiLuZUf5bLHnEqApMLlmQIODMaYurwR5SUD3tpcnqnEL
FVE0LawlYHde/bOc/49fWjJNlJIAWf/5wxG4w9QvnlXlisMWouGtU7hjvson
tv0Qh/zVwNmGu1wwoGI4SBwOWh+2kcP9atFQ+9hucQiwzTOcVOdgjyzqf9gq
icPTd4/+q8J9+8OhN36/xcBrV8eBRNypwg+tm96JQb2J6R5v3Ob3rvIRb4hB
OWpJNMK9JSP2+/ROMSDlPkkm4c5ac4P0SlEMXuoGv2pU42DUgDsD8TWikD25
8UEc7vV7U8QeFolCvLZEvAPu/8Ji5SRDROHLWM91edxqpNLesb2ioOEr4v5L
lYNd6PjOG6MkCsfbqsYe4d5RwuZGz4mArqDJSSvcNYmt9oQCEejJNiDzqv5/
/XL/8PsiEDRztyF3LQfbZSEXlbJVBPSZg1n2uHeuryLaG4iApUJKwvIavD7U
l71QFRWBUT/seApu5uLfNVZVwpBX+RyMcZcp77eXPC8MDJWCxz9X4/EYFjG5
+Ygw2CWVVXvjvrJxPzdcTRj6RRpWFlgczP/lbvtkMWEYWiYFhuBWsBHvYnWR
QMtAO5bv/+Pf+khHY0lwpSEi8ooKB5Os3rMr8TgJ3D8d5JlU5mDOSeccfVkk
2Ga1gk7gfr3YfSxvSAiMtTcuVzE5GOGMztmX74Sg71abkTpuxjJXtuqJEJRt
TU65ooTPFy6Jn3ETgucLqtK1inj+8hbuK2UKwe1N9dNiuBupQYQwLhECBpq0
LBU4mMgRvhaRKiJIsWQmL8lzsOg3UEY8RwRu2Or4TDkOdpYdt1Z6HxEcny/s
/yTLwQyHn846ribC7RaR4QYZPH6enuxPkifCzGXnbU3SeP5GTjQE1AjCUpm5
TK0UB/vsJ92V/kgQ2qOezhSs4mBfjqT9lvYQhIS/zGsxkhws6axu9BV9QWgy
m+hzYnCwJQsT3/RRAbBpLCYz6ByMffNA4kilAHQOnoiqonKwQ8yj3TEFAuB6
4M/n4xQOploUNGrnLACXFRyW/khwsI19jnbp2gJQnRr6xFGcgxFjyKZlNAG4
rxNj+F6Ug4nfvl4n+J0AYtkSNnwiHGzWYOXinnQC7PTPpRqTOJhZ6yNKsT8B
hOfn548QOZi1sxEnRpIADt1TN+0F8PqMOVlemOQHzUuTa0z5OVjrCb7wY+X8
YJz/tVqQl4NtcCObtCTzw2n5wNuly2xMZ9W7Z8WO/DA3cL/aYpGN7VunP+Ns
wg9Bc06hhXNs7GHsi94+Cj/UbX5nKjTDxvQtfv4OL+WD5GLaouYkG/OJi57V
y+eDsd9H9daPs7FZ+UJv51N8IHmBhRFH2Nhe+87RbgM+iN74pqNokI392S9Q
pjXACw2TV7wM/7AxO+L51egDL/CaOwfd7mNj4S4f1tdd4wUV6+BVuV1szDi5
nrD6KC/MRu+siG5nY3HOLS9e6vNCcETitl2tbIzPy+8moYsHpg9qCZQ2srFy
DWJ98gceGGcei+TWsbFFEdv6d748QNTfODD8lY3xB2seLtnPA2fVm5WjP7Mx
hQtplwMleODiy43yix/ZmNDX8LzQ3yvILr+MIFbExt5rVajeMl9BrWHvY3+8
YWO91wIdZnlWEGG/TpzRCzYWqK0cKl64jHIOOMTtSGNjwe7uSlThZdT+YQtr
IBF/3+PspfJbS6i6ueia5kM2pulh+TvfdAllJm3eORTBxuSVC4mKbxbRG0/y
LbPrbGxla1ZUptciygnjV6BfYGMilI6+9poF5Cl0guPpz8a8419e7Di7gHL+
JQhLnWJjSzk73mUSF5Byr2WLuSMbUwn8eF2pbh6t/SUeW2nNxo58c3u4jjyP
EkMUu55tZ2NJndclEhvn0JWsHuusTWxsY++C4IjhHGJxk/WI6myMpXMMa4qf
RbJHs7KuyLIx6rfU2ch1s+he2KQDUxR//pem9JTOGTStut2qeqEfm2KJb6C4
zSDxMweD3Af7sa0qatn5E9NoJGWe2t/ajx0KP+394/Q0CvFoLbQq78eeVmdb
YN+mkI373KDfq36sdCTgfbDrFFIWIPc6xvdjT7YnfapbnkSELHpJwdV+7Ho6
Ja0vdBLx7tL9G3C6H1ss0GNV804i96lcaoVlP7ZXf+pf2qMJJP1QpWetTj92
k+QpztGdQEH0I+Xp1H4sPy7SfX0CF9nre4zycPuwwlU/yd+54yjGp7tat74P
a2htlU7OGkfx4bFzgtl92AYZ1qNR8XEk0v2H78C1Pqw5+HHHy+tjSPPDozvV
h/ower6J8BqxMXTHPd7VTL0Poz07XufNHEX+t/rF78/1YsaSU+QA0RHEfMn1
P1HRi9n9PhFlYDqMjPuxNX53ezFl5/7S57uH0FsSH/fS/l5MLqjyRf2PQVRC
2ouRKL3YNsKkt8/BQSQ8fymBVNuDdcqnPRghDKA3HccWJK71YLVDv9gt5/+i
Pg0zXacNPdiaLkLwmfV/UCvJ0+PA727Mznbpk8FeDvoq0RzacbUbo3/mK7m/
io0CzNsr8xW7sY95X/kaT/SjGe91ViNeXdjpqMZ+UkAfquaT+hB+pxPjvOYv
dpnrRVvetEfaxv/Glp4nNtc09yDWt0zD+kcd2Id3KkHy3d1o773ROqer7dh5
sdaxYsNuZEfK6Nt/+Bf2wOfkmKFJF2LttmctyLZhe/R1AhPfdaByufwljapW
TP8Uz4qlTAf6Vdg4oHzsBxZpRPNz629DOkMbjZ51NWPxo1tS3IzbkK1B9Mcj
u5qwOJv3K5sHW1HUgMPTzQ8bsFvu8fcelbWiRgHTN4wH9ZjKwmvbceIPVJ5l
or78uQb7SDTJ12lpRhRzyTdd8AVrqWr0yfnbhErP+3VG3vyMrb1X8dj9XxO6
VlWibKFWipnRz1QPGDahc5Lbcm7+KMCMkd2oCaUJ/ZB7MtOhkIHlEbqjHO41
odV6LMNfUZ7Y+gWHSYXbjUj5UKN28d1UNOMrWfxHoRFptFL9yU0F6LzS36ji
J40o+XHHhm0qgBTgTj9Vvhmx3EyCTCiV6JNYUvCUUhMyGzKqWLO+Fm1NMrg1
0NeMMvQUhHcaN6Cty26ajRda0IW7SociAptRSBPDUORBCyqTSJ2MqmxFGOPn
OZZeK9pRrVmZsLYdjdcy+q37W5HE1hbPoMRO5NseMPUg4CfqP3JQ1UqiB2W3
SHOeP2tDzKmyQ1d/9qKm0Scr6/7rQH58lSHlGf3ovdzcvly7DrRQvQlJXeAg
tdGLshpJnajcOFn8nu1f9HvcVnPmVhdqq3fxfK8ziBa0J5hr1/WgUxuk2+Sp
Qyilr+hE6oEeNOR1//jg1DCKqVp8sulAL3o4Yc+S+DWK1vI+fblk3odMwwLj
KrvHUOJJ9embFv3o4NdQw+vN4yhAO7wqxZuNyu4a1lOquCjmPSs8oIeNzG+7
nBT7OIEeWphVOo5y0GxEMGfjm0kUq6+k5Uz9i27kFmT6pU2hr0cveNQdHUDn
5g3R/dhp9Ii5+eq9hgF0fmu5c234DBo81RJTmjaIUvJ1vHUuzqLr3ZVECnMI
vfIJ+7veew5Zeam9aFEZRqaLRX+ineaRvHOdYELhMHKZLwss3buAdhG8T+oq
jKKOSt3fNgaL6Ngjcp4qcQwV2Pc6Bq9ZQlbfC9mlV8bQWRW1tDHKMlLeouYh
KzuO+tasa2IvLiPzxgnrNZfHke/h1XdsOfi5MrSS+FCBi3T0+Bg2p3gA87Sm
udzjIpP0V9m9v3hAzIrLJ9nNRV/E+DjfLHkhUiU/QfPhBBqi1rTtAF7Y99n/
Lrd4AmV4MMTbdPgg37DP8LzPJAoQo+3cnsoHMXdV1K6Rp1CQ+6UP8nR+2Joh
K2ZiMoXiNA6zTa/zwy6BMFONgSlEODcw/2UCt/05Xp6QaVTaSxhY5UoAjeLP
/h+WptF7A9aNzAYCbBW91D9zfgYdf+K2Vd9UANS28g+efzWDVi6x42JfCsBG
afV/edqz6LWbT0yYjCAYyf6MzkyaRUEtKiInwgTBStcB+ZDn0Eoor4flpCD8
zGjZolgwh5puCLhJHifCWyPHtOOLc+iHPt/4v1oi8PPYOV4+Po/UHzsHL2wS
AivnB/G11fMI1TWEKqYKwTtugZ+K5gI6F3h3x4gYCT6YnHt7L3MB1U59dL0a
RAL9TVpvLXUXESkhfSWklwQPzf6U/EtZRGv/HKyQthSGsorYV0ytJWTn6l6i
8E4Y7rCq4qwfLiGtYPtdi4oicEE02uTS5BISTCLMGYSLQOXlKscDF5ZRic8e
hgdXBE4N2j32wveV5NwoutlBFEbIbDimu4J4vWXMR8tEISRudMts8QoSQGJn
bTTEINcl65a6DA80lD953h4tBre5PFXhe3ngs1hE5fi8GBBHzC6NB/PAQU0L
8Suu4vD1iG79oyIe+Jt9+XBNtTjYyF43ne7hAdelTwquGyTg31HuTLQILygm
55G3JEiAqKqKstUhXhixu6f3jIcMWhYD19JCeSHuZ5bTWrzvW3ej8kJWAi9U
XNs7kHmKDImq9ZZcAh/s4mWKtiSQIdkg3uyyGB9gvh62Ct/wvtTzdddpJz7w
crzVMcGD970PeLM/hvDBwpm02UQ9CjhN159yKeCDJQW3/xZPUSCCdjPSuZIP
tDs/975LoEAj0dtdfS8/BJRunxuoo8Cz1/Etfy35QW11z74CHiqcHxGs3BDH
D4KsmdIKXSrszu0TjS7hB4zbZOt4igpHP43MZIzzQ2Ey07MyngriRoLpE+sJ
YOOdrRxTS4XJ4M5dAdYEkPBV/hezQoWCjk+SzCgCJH8ze/l2Aw1ymBE31L8Q
oDdSwaL3BA0WRTZbnOUSwLMrz+56LA2ChmPrnisLQFZw0+hQFQ2S9EJaXxwV
gMLHc+11SzTwUyS9togWAO0rl9yUtOlwf2O2UWajAPiUnVA/7UKHp+ey+9k8
giC9bsWnPYYOa4bTGi8aC4LZ0J48/690MGwJjOrwEYTpTym/Z+bpkDz1Smvy
gSBY9ISVXtZkgMzKGYPTSBBM1xy6OOzMAMvHVxvL+YlwM4vhxHrAgHtRyZH8
RkTIf/RyZ2gFA9a0EUIuniBCetfEP9oMA8g9YRpb7xDBxz/FgldNEoZzbVW9
c4ngSn+qnOIoCVcPe34IbiECITdEviBSEtrfW2K/8P4qlr9QPw8k4b/7v4LT
LYVgk2SQs/mEJDQHJ4eV+QpBZrkjA61eBavbkpB/shAI+CXkZhxeBTvUJJUV
ZoVgIHeVaPntVSByVtfmEpMELamxM18+rIKbfi8Zz+1I8DX/tVvOyCq4s4lc
RnxKgtve3xT2KEvBma6JJ14vSVB2NMpUxE4K0CxZbmyABB7fA4/W3ZCCCMPx
yS9kYXj8q9NRqVgKtpm1mG6xFYZwHauZvf+kwMTjxIRlvDDkSv9svqUgDRfz
PtX/KBWGgIhpcxFraZD2L39ydFgYzHn9oi2vSoNa4gaSON4vi6mOW0zmS8OD
dfW8Ta4iINLvfZbKkYa+B35qQb4icPfC2a1x0jKw41ux9rNa/H5pqfPLe2Qg
VFGQn9IrAq8yPVgvLsqAXiHlVIGQKDyY7HM3fCUDkrluvVVWouCk9IbPrFcG
EMMh60awKHDYToTfNFmYbiM+lnohCsnZIcOVO2XBZ3h7uidbFAxX65Y8DJaF
X4W3DERlxKAntWwx4YUsbDf24XM4JgY1Soc7r3bKwma+A60GYWJAVXXj/JaQ
g1f7XrEb3omBi3OTdOA2Ofgokz4s0yAGE46MLPuzcuCesXvCkikO149kuM+l
y4Ft7f0r27XEITAokK+1VQ5c0uUyzTzEISinwbFLRB7wEEnVTRWH+/mFMs0m
8pDZElpBaxGHvsdfvd76yoMDNjYmNCMOaj4izLmn8iDw7uJ3Fx0JCGmfjaI2
yMPMB+6LEhcJuPVmMNpNUAGUtq3GrOIkYCH4gfhZQwWonH12caJWAlrWJCzu
8FCAVREfksl8ZLDQ67HzTVKAaOXxBv21ZGgovD2SUKsADoSwgYcbycDo+rNc
s6IA3VrMX7xWZNA14NZHblAEn2gPh3pfMpiqSVlGuioC43Bx+NvLZLin2qZx
Mk4Rwv1R+VQyGTIctVf31CiChQmjnfaeDL+k3bh35xVhrZLK/KsmMoSG/OFm
SyoBr13uV9c+MrivON4/o60EmXkVdeR5MuwdyDY6a64Ea890HGDJUWBbRKO3
93ElIJY6To9qUIDRtvlS2nkl0DrSyZW2oACrSHCY9FAJXkfmlp4IoECIrD3z
U44SJE903e3yp8AmS9e54XIlUN/5VTgkggJ1AvsGczqV4NaFv4SFHAp8V0ta
JMwqwfjx/xQcv1Fgr86Ra5ZUJtx1EeUU/qDAC5muw8IaTHglNBVlNkSBScqB
bNo2Jmx4/jbyDY0Kj1KXPNudmKCrINzmvJ4KpJy27qVA3AOz2XuNqFCzOXlB
K5IJT5uHLA8co8K1g36mJVlMmFEidN8LpsJEg2/xzTImmK9o7ba5T4Uep6f6
hu1MWK5nNT55ToWknsvtY1wmmEqsaJqVU2Ffyf51haLKcCrqZl0ChwrFC6kl
m1Yrg7qrrRHPEBWsbU06OUbK8LRQvjJUlAZ7zfbN3jmiDMculuzTUqSB7I3t
r9v9lQF2OGjP76SBseqetTx3lGF9r5eFMW7nU153tNOVgZbz8ZtBAA30Wjl7
3n1QBrMiFekXoTSgYqGHpVvw9bocbYqSaOBYl31636gyfLKYdw6pocG5t/7T
bKIKWITTL9X24HXe0wH/VhW40h68T4xLgx6RPW9om1XgrL1Z9mopOpx5bj3V
e0AFJqxR9jt1OoieT3EleKrAo4BR6R1b6PBPXzZK6oYK5JhHX806RAeB3IKe
V09VoPWooNrOYDrY+euNfCxSgX/P2s1eRdIh434F5vpNBbqEu3ewMuhwVLXF
7+6ACpzZZt+z9RMdEqK8bijxsCAv84vEne90aFTlkHrlWVDzovmM1SAderqe
9rfrsYAqlBaut0yHiMfUP6IWLFip1x7wk2eAS3S2n/8pFuy8+r3DdRsDGNT6
KbdrLHDovnr8kAsDNuc0sVY9ZkFZUOORS8cZUOS1US71NT5f1L/wxykG+Jx+
Uv65koXn6YmFxhgG/A8iit+8
         "]]}, {
        Hue[0.9060679774997897, 0.6, 0.6], 
        Directive[
         PointSize[0.004583333333333334], 
         RGBColor[0.880722, 0.611041, 0.142051], 
         AbsoluteThickness[1.6]], 
        LineBox[CompressedData["
1:eJwV13k0Vd8XAHDTwzO9wZw8PC8ZknmMrlC+lEZKIolIEirRJEJJFFKGBhUh
IVNRydkZy1BJCGV+zzzP8+/+/jrrs85d5+y79t7n3Ct30vvgKQ42NrZEdja2
/485X9POyW9lYZ+tZtNDvYUhTtvyhxxuQ+pQTJutMEgFjnyXwX2H8FCzU08Y
3Mfl3Wi4D0+Hy1fIC8Ptmub9G3GXzSvNevIIg7WNbPWG/7vTK8ZvmgpKsaQz
Erh/N+76od9MBWWpmO1iuFffFp+qKqFC9WjYijBueOXyNjaFCk9J5kkU3N40
IRcsggoqwYEHSbhTvEf75C9QIWz9wAUB3PGN+XwXjlDhp+UMGx/uxFDUsmxC
BT/u5Axu3B929/l8ladCbe2XVE7cDv13HBv4qGBQ2MvO/v/4JucGJmcpIKdR
eGxVFY/P3nOvSxsFzE+rTS3iZujmPGV+oUCO+CvpOdzDUdS4T+kUKFxYqZ7C
He19M3kthgKdHfYfx3CrouCmLwEUYMRWkIZw8/DwLSk5UuD54/c2TNyFqQSv
F6YU2DVWSerGrTfB/vqHCgUc/5tabsftRL4xPUahwOKMXWAz7m+67cSj82RY
2/49uwH3WfOkT7RuMsR5/5moxf00pTH9dzUZ0l4FL1fiTih/d/B3DhkExrU/
INx2f1B8w0MySGjcqyn+//pvE1UuXyWDZW5QZh7uu7prNSXOZNjR/aAqE3fn
QPgwwYoMyZsfpafgdveaXHyqSYbjzIQnSbivtfqmHxMjg4ghJSUWd9rW1WeH
V0lwJPinZARudmWZM5N1JGioe80VhLtFaM/huEck8J7YNncJ909+N2OJ0ySw
2yJ/2hP3hZWJ6Dw1EjgwDjQ74zYpyZIx5CTBwGthscO430V/0WL8EIJw3by7
VrgNZGNbfZ8JQcpB/gVj3BI/j+j3egpBflOtnAZuptGnihJDITCUiTxAx10Q
/k33O5cQsFxvXhTB/UdoOPbrb0F4drB+P+H/8T0ol6x9KQhs1h8dZrewMMfj
VTdf+AhCYui2wV7cF5o/xXgbCQLnN4XDjbiHmz4b6woKgoujGt8X3G45ymqB
7QLwkkiOz8LtbrowmJImACFCp1MTcCtwr1175CcABe1NPKG4ZyZmxU13CoD5
E+u8s7h5unYoKVIEYDIhZ8AGt+DNOWpGBz9cmTjiYIRbpuT9XUI2P3TtklKn
41Z6be/2/Ao/vHj82JwH9z32ZWtTS35QJcwoDKqwsJhgq+73IvjzptmuNbi3
5XSr5nfzwX/5P15m4f59bbnnVT4fSPku2UXiPvR7tHIsmA+28xiGu+OO313K
L2LNBwWbgGWKu7xKSY8ixQeH99sd3IjboI0RPjhABD+bfMMZZbz/Bw8U7iwi
wvP3jy59w336HC2xNZQIZy3+HnqCO/mOsLTWQSL8MDax8sLd92Ho9YwMESpQ
05NtuDVBx9V3lBeIOc+SibiXEl/5c37mhWyty29/KbEwjr8M8r4IXsic0YlN
wP2Fx+bdriO8kKhOSjyG2yj72a3DDF6onugOlcb9c3H80ewUD6h483u0KbKw
U86menTgAefWbxOPcMcF2Vtcus8DWtzGp/bivrqeVBrvyAPdmQZkdtzkA4Y1
y8o8EDAf1ZCzGe/PQI6HVfPcoCs3lGGP+58qqbS/khusaS+S1hTwejFWzWWP
5YZxH8z5BW79EM837Ce4Ib/qNRjh1g2c003bwg2i8oWP/2xiYbV5BO3lZQLY
Pi2r8cIdkPu2I7iGAH38DevLDBb2MCzQcn8CAUbWiP5BuIX/jYxfcSWAmoF6
PAfuQLHXNcaaBLjREHnvhjyez3BRofNsBPD4cphths7C2i5efDZTzwWme9eR
K+6LnNw5SU+4wEhdZ+2bHAtb9vNYa/Hggt7w1m3KuLNVC4/P63FB2Y7kFzdk
8ffbe+K1OYELXi8rStbJsDDRTrmZ4F+cEKH3Y04Q95GvoU5OyZzgN9ioZk3D
z++x+jzCOU6QYGyYuS7Nwk7YUz/f3MYJU7c3JaZvZGFV6q/lq4ic4PB6+cAX
KRY2uWNP5HAzB0Q08Y82bGBhG7Yq0Z6lcsB8oJNpoyTeL43GToW+HLBaZrmh
ToKFTTSGlKViHNAe/Xy+UJyFUdIKk6UEOSBpQO5mnBgLy+emyLu1s0Oj2XSv
oygL6yq+P+CXwQ4Hf30gi4rg+62Ee6j5sUPHkGv0Nyqe/xKxy6tm7OByqL/c
mcLCiC8W7ipT2CGQdmy1n8TC/NW3+Xl0sEFNSsgzByE8vstCwT1v2CBGI87w
kwALS7UUD9l0mQ0EM0kHOfhZmIrYfT/VXWywyzeHakRkYTbToloGImzAt7S0
dJSHhUVZfBO9V76OjnXN3rInsLD+fZY2ZY7rSPX6jIIJJ15v3Jh69/waMir4
WsPNzsIevODp8otZQ6el/SNK15gY277T/26qrqHFwZiaPStMTL3xknt+9SoK
WHQMKVpkYrnLcyJezquoXv+9Ce88Ezurfv6z88oKSv4gvKI6w8QOveMR3f9o
BU38O669dZKJ3ahccTukvoLErjIwnjEmFn/6/N6LNcvogU7e3+IhJnaAoqff
77qMGmZunDXsZ2Kqkh75Q2tLiN3SKSCil4mNVVpVpScsIfn9l8VzOpnYnz79
DyOaS2jhwa7KB+1MTHvgVPC2ukV0OfKJqUULE9v0Yfo2n9simjusRij9xcS+
C1/Pe7G+gCblTtybqsd9459Ca8IC4tHVGRz9ysQ4Et7wvddcQBeUf9MflDOx
7QahEaa18+hato70ymd8fq9HW7nrPLItKOMSLGZihP16xiGrc6jl9qf45jwm
dj/Xu2ji0RziOqCRsO0NE6t6+GnnFbU5lHXoWMLOVCZGWl/OEP46i9pLtjMG
nzCxSJ+CvFMnZlHN7+Kbqg+Z2GCQxBB9cQalP9XfNRLJxLiPeCxkRs+gPE9y
uFkoE2M/bxPfojiDsm5z0kSuMrEh57nNITCNPHldWZ6+TKy3JT492W4aZQ0n
8Um4M7Ha4jV73/EpRO+xbrJ0YGJ3EqPzLG9Poc1tQvFV+/H8bHA4ZUGbQk+C
ZDpfmjOxJrvpgYh3k+hGRvf+DD0mpnmOzJ29exIxppK1eZSZ2H8xKrqPeyaQ
1PGMjBtSTKxa/JFmdcAEun975picABPL+mN7jkKaQHOK5ntrlvswlYGKpEnL
cSR0/nCAx1Aftm/65Biv3xgae7FE7Wvpw5zC455LJI+ioDMtRXsr+jCzu9wH
hr6NoIMei0M+b/swLaoYbXp6GNEJ5B6HxD7sGolsVUcbRlwZIh8Lg/swd/5r
9f0WQ4jdQmvA73QfdibRtczWZxB5zOZQK637sEPixW81kwaQ5EP57s0afZjz
pstX0sr6UYDI0YpX1D7s1U0HJmWYhex1z4yzTfViUegYrZvKQnHnumq0fvRi
0jecmaRtTJR4J36RO7MX61jdNefk0of4u/o5Dt3sxWJPJrSRInuRasmjuzVH
erGnR5MF8wp70F2PRBcz5V6sWt4oM/dfN/IN7xOKWezB9uYahfjzdCO57Clf
18oeLH031WxYowsZ9WEKPlE92N+u8DNmHzvQOyLH1PUDPVia/9B7/BBGH4m7
MSKlB2u49ObNqFc74lu6nkSs68ZsSk4/b65rRXl/TyyTbnZjTtrOqUtqf1Cv
ipmWo2Y3FlXaG09/1IxaiJ5nDv3rwsyl/stY5mxCX0m/Q/4Gd2G0q6X9BP9G
5GfZXlUg04U59nxyI0w2oHmvLXvHznZipNgEfYMLP1ENh0TJnbsd2DyPQkHd
aj3antd+zybxH8b4WtDvtrkWMb6nG/549BcrpRWqTHt8Rbvvj9c7Brdjh9hT
YrzKK5EtMa33gF0bFlQWV3dXrxwx/rNnLEu1YoujpNGQWkAVGwtWVb61YKQN
WRP2yyWorejXIP1EM1Z8MmtcNq0YaYzobHvZ+Rs7Beuetx4XIhuDB5+PWjRi
d4xSyYPduSh68Nhz/YcN2JEyxVfpc5noF8EkTzT2BxaaK1eU356KKjKMldfK
azGTEWWu83PPEMVSLK8TqjHWmriNfelDVHrFp+PerXKs3fsv5xWNSHTz20f6
HqVSzKg3SXaMHoQuiplm3WouxGLvP+uWi/ZCzRufzf+lpWGpU+s2hIV9aJM2
w7At2hPz/3G0/HZjSyn9yC/1D1Ep6MUpy78yBAuk0kL1JTcWIvONI3uShD1Q
8uO/mqbygEJMLtXYTlxDDDfjAGNKFVILb5z4wB6BzEa2VSpsrUOKOfaHWl3j
UJo2jW+XUQPq/a97cKvjU3Q1SvZIpP9vJL8nMkJxPAWVkVJmoqtakFiGgRZr
6DXaWaNalbS5Hf06Qayx2JOLSDuaPAOedKCE8APHuZYLUN/Rw4p7Sd3opif3
v8j5IiQ3W3Yk+E8PWm2pEuY1LUE+HFVBFWl9iFb5tnnMHdByjR6SuMpCpUcz
Fzb9LEMVRslC920GUIFTtOP04UrU+uOk5yeNIcRZGBTQs1CN3DUlW6WpI+iL
xZFRVFCDRs7GOA/NjqLBSsnRgFv16OG0PYPUNo5oZ1n37uj8RCa3/ROquiZQ
6eL7SN/8BnT4a4hh6O9JxL6LGga6jagsyvAH5dsUyqZ3CWmX/0aWESdPCX6e
RoVTsl3cts1oIfIySydvBrXk7AiaGmlBYTmF6T6ps+jOvKZ5engrurhkiGLi
59BURXektFI7urKjwqnuzjw6H9GYHFv3F70o0PDSuLaAbriGorCLHejtudsD
W70WEYn1rnJSqAuZrBT3P3BcQhE6Zvx9fV3o5FKZf+nuZcSUyowN/NiN/lZp
/TtosILU6YJxYjE9qNC+x+GywioKtjslXHi6F12QV0qdoKyhJO+8aDGTPtSr
sKWRubKGzo/z/6cnwUTedpvu2rDW0SfvLfykCSbS0OYQPejOBpuVsYesahYy
fvU2s6eNDfSOp257nNyPqgU5WN+t2eGDK7rC7j+ARqi1rTuBHSKLxjxO7B1E
aWdEhVo1OCDnlcCXFsYQ8hMU3mWewgHUZ0FPPi0PoQCP6yXSIpxwL+viuu6v
YZSgYsc0CeUET80zMfPpI4jr4uBS9TQn2BAqD8hfH0WlPVyD4i5ccPXNjmWf
g2PokwEjLL2BC4Ja5rh/Kowj52duO3RNCDAr2haWvjyO1q8zE+KzCTDDKpM6
7D6Bct3Oxd3ewA0T44OCz39OoIAmeX7X29wgO1LMRjScROsh7GesZ7iBtsMm
PjtlEjWGEdzEnHkg6zNzh5PgFGrW5ZgcruOBordzfdaXppDyY6fLy3r4d3s+
V8jLjimE6htCZFJ44eu7+SdqFtPoon/UzjFBIljbvGTefTuN6mY/uwQHEIE4
4mLzXXwGEZNerQf1EKFL6mXPsxszaHP/4UpJ/L8j0i3Ohz4wg2xdPD7S3vOB
4dJZTp19s0jtsr3Figw/NAfUNugUzSLup1yLBnf4IRY78y2PNoc+nrMSPTPF
D0SLADO9W3OI6PRLQP+YAJg6byjyHZ1D7F4bLMfLBODXCetP2YfmEQEJXjio
Igjin/afTPs4jxoqnr1ufyAIt7oq25rlFlC5YGTV5JIgxJzs4My8vYAOq+4R
uuEiBLvUaHJs4wtoIDPQrrZGCHw1rzoq2i4il9UvNBdNEgRPu/5+/WkRySTn
k7cnkcBgenP2VfoSGrO9r/2SjQxdf67SwsOXUMKfDMfN2mS4aR3fmTq2hCpv
7h5MdydDVKzOtgqbZWTBLifQlESGwu43Oyw/LiPM+4wN7TsZ3O4oPCfLrqCz
DuF/p9koIHnKdvNK6ApaPp+68ESbAloaT6weDq+gVZrbpRV3ClirKe1/dWAV
qXeU97xPokDuqYJWv/eryK/UfHGwngKt9VpW2zeuIaVN3fsK2ajgbtRK3x68
hrgZ86WVWlSIuN2f8Yu1hrCpRhsHdyowrfdu8LdeR0XJcp5ViVRIE7FSq8tb
Rwe9MulxdVRg3VrqvMTPBiRv+nDcOhUONf+6ZLydDZK/m2W/0xSGDIZbiYIv
G/Tco+3pcRWGl62b7sqksIFnZ75taLwwXAsq/nm/iQ0yLjeOj3wThjUrafNv
POxQ9HixvX5VGDyfVPJe28YO6jeuu8mqi4CBP3EtxYsdzpW5Kp8+KQLNb2J3
lCezg+SW9XPtcSKg3h/dQvrFDmYjVvm+X0Xg1PfkK0EEDpj78uLf/JIIiBhY
JfTqccCe7tulgaqiMKKkvtHyDAeYKBy5NuokCtfbORQTnnDArQxRR0asKAwd
1V/L/c4BBY+yd4VUisLYjqLXU+yc8Kpzelh4XhTEG7ZcPK3FCed8X+xhVxKD
y2WNZKNTnOAi8pz+wkEMjhhIR5UlcAJXTpB04T0xGJR7Ry+t4YR4ziLdfBCD
gjaetVcrnKAnFuBkOS0GHZmuHzarcUF6hYMo2iQOmGSP+B1nLiD4JOWk2YnD
Vb+/So5xXDCYIy5QESEO1zlZhqeruKApJX6+ukQcWv4+K7Nf4IKvBbluWWPi
ILKamLVVmQARXt9pVnQJoIdbypU4EqDseLQJv60EjE4vCJyLJsCZn/7H68Mk
gDH7GKN/IcDjtg4H2Q8SwBZobuU+Q4A7Gnvndw9LgILjjqEwBW7IkfzzO5wm
CRpbPyi/P8oNfpFzlvz7JYGr8ClB9S43WLL7PLAOloRrk0r7XEu4QVBxcs9M
gSQM/NtoxjbODfx9XheoLEkQjNQyF5HjgairF3YkSG4A/RnnTdE2PCAoKXFl
zWoD7FFk7BsN44G36WcYb65tgCD7tt0xRTwQO9PrYfh2A4yVayhKDPGAo2we
h1nPBvBoGM6SkOYFFtOR65+wFNh5sOm82csLyZlBo1W7pEDck+9nVDAvGG7S
+vjwshRosnFk2xbyQndK2UrSGykgVp30tmHxQq2sXUdwhxS8nR3l0pEkAlXR
jfWPtBEYH0ON7loR4aRTo6S/6UboTWoso10nwrSDaIb9hY1AMs8SX80mQujR
NI/FVxvBeUIx/1EXEfwD/DlaWjaCSmO9nzeVDwKyGhw6+aUhjNXLeWEXH8QU
FG34bSwNtIZ2J5cAPuh9/PXsO29peDHGedskkw+UzvHLLT6Xhp39R/cFtfNB
UPtCNLVBGobtkiUe8fNDeN7QAzduGoiWH9/BMuGH5cuxQhcMabDjY7XS+EV+
aFJIWtl5hgbHiqvnS1P5YY92t633UxrUBT6QY7bwQ0NRxFhSHQ36R1NGBXkE
QLSzf612nQZe8dUSRoYCoGUw9eOepgxc9Q7funJWAEyUJKzvuchA6suviotP
BeC+YqvKqQQZEHn370L9LwFIc1Df1F0rA93kk3wW3ILQJuk2FbUkA/rrX6on
tQUhJKh/KlNMFio+xcUXuQuCx7pDzHl1WeDqe1Zu/lgQdg9mbrtgKQsax2nq
5vWCYBr5y8vLWRYYo1rNuquCINqqfz31iiy8lAKdFDUhYBRzjxIfykLvRhW7
s65CECRlL/clSxb2DE6btT4QAj1rl8XRClk4nxQarFEhBPWEfUNZHbJgGho1
nD0vBD+Vnq5wLcgCb6lhroMyCXZrHL1pTZWDv5czT4wcJ8GbDZ12fCpycKVr
vtk1mgQzlEOZwqZyELM1/9SlUhI8Sln1bHeUA3818SyuORIQs1q7Vv3l4L/R
AGOGKBlq9ZOX1e7JwWezN0xbFfweOOxj8jFDDsZNWtM7d5JhusH7w60yOfi3
opbxxokM3Y7PdQ3b5UDytEfR8QAyPO0ObJ+YkoMLxY/mRaLJsO/jgS1FAnRA
ZnJdba/J8GE55aPeJjo0XqGQj5WRYb+NcQdrGx20Dxp0EVvJsNts38Ldo3SY
pmXF5syRQSrMPLfdlw7957mWVoUoYKRotZntLh1a/iXK0RUp4OR+9q76Kzoc
H+PVO2hKAe0WltX7EjoUX1EtaDlKASoWYifZRAempUqg4XkKONRnnt43ToeT
aypWPpEUuPjOd47JIw9hZRsfc7+iQIDnMZiXlYdTQuNKEqUU6Oa3yhPWl4c1
CxZLq4kC51/vn+05JA9ScZ7jHJMUELjywoXLUx4kr77ayuClwrCuVLREmDwc
1A1T1KdTgZBT2P32uTycUDhg8cOYCra+2mOfi+Xhummh0j9b/J6KqcRcvsvD
UU7eIzc9qXBcscknalAeEnZ9dMi6RYWk6LNhsmwMkF9a3Ys9pcIvRRaxR5oB
ml8CMtg+UaG783lfuzYDOF68cVlqoELkY2q/wB4GvF/PtVAZpMLJB5k+vu4M
iKoVeXufSxhEqT9m3W4yINDEWiRMRhj0sxoZ4o8ZMOV+a7OOvjAUn9XZmJLL
AC/3Yp4v1sJw7vSzivIqBpRs2p/Y7SIM/wNE7AC5
         "]]}, {
        Hue[0.1421359549995791, 0.6, 0.6], 
        Directive[
         PointSize[0.004583333333333334], 
         RGBColor[0.560181, 0.691569, 0.194885], 
         AbsoluteThickness[1.6]], 
        LineBox[CompressedData["
1:eJwV13c01t8fAHD7sZ9tZj92slMaH6FBlISUVSmRMpJvqm8UlbKFCIVQkkRU
KO6bjKx8ESVlPw8i2Xv8Pr+/7nmdc8899577HvfKnfa2PsvBxsb2iJ2N7f9j
/udnXgpbWJjfxbVjSml0iNcza5HD7X3jiwHxLh0kA8e/yOC+ZjhJXLxAh3N/
Fdykcdt2bPT2HaVDaEOn1SbcKvcSntcb0sHSRrZOAneenanbGzk6qD4gnhfD
Ld34SDKFlw5qkrG7RXB3v5aqC/lLg7o/d1apuM/UHHG/0EmDx0TTZDLuosuF
6zblNFC/FWhNxF1wo/D+riwa3Nk44ieI2z8D8SqF0+A/s1k2ftwuB4yvC1+i
gT9PWg4P7mCFpL55exo0NlZmceL2qBfd1ovRYHvxIDs77u+WxFt1SjSQ0y52
WNNgYQe+fip7LUQDU3fN6SXcrE2+Q4mzVMgXzZaax90kYLYW1E2F4sXVumnc
DDU/LvcqKvT2nCibwD0gK7h0+AUVGA+qib9x/9qs+MMghgrpKe9smLjrwj89
k7lChX0TNcT+/6/X3+tEcKaC04HplW7cFxPPrk+YUmFp1j6wE7empk5opzoV
1nd/edWKu+gBbaGcQoV47++Tjbi/2jVZZC9R4Fn2rZUa3IfneUMj+igg+Fev
FOH24/DI8qujgJh2VEMJbi+zq5kn8ilgVnAztxD3g6mi4D0JFNjTH1ebi1vt
fpCRyr8USFN++DwTtyz/lm5hVwo4M5NSk3Gv/7diNWdGAZohOfMB7rC7wund
WhQ4dus/8TDcDit+tZWiFGhtesF1E3fprGzV83UyeE/umP8H9/To35hIJhns
Nyu4e+IOLEzT8msigyPjSOcp3Iub2p7YF5Fh5AVVxA735hD+rl3JZLi3tTDc
HLeZQd5P+VtkyLQWWNyFe9v44jOCOxnedDTKaeOW5yTqjx8ig6FMxBF53NLV
wyH/6ZOBdSb4Mg13fZBtTPEmMjyxbrbixv1fEvuxJE4ysFmWOc5tZmErfue/
Xv9Ngke3d4wO4s607OdyaSUBZ72SXTtugZnQoT0lJHB10uSvxH3I+ZA3I40E
T/lIiXm4bXQn03nukiBE2D0rCffOTdOXRy6QoKi7g3Ab90PONFb9URKYploW
XsD9Wo17KteQBFNJ+SM2uKkSM1HhciS4NnnMcSdul/OzZZ68JOjbJ6klj/tT
bWrPwx4iZKSkmBJwZ/UsHrTNI4IG96zSqDoLYwP7Qso1IvQZvzrTgJub4M/e
sp8IB960PM3DzSXosCWMTgRJ32X7CNyTO86omg4Kw26C4b1zuE3ZNAZXC4Sh
SBFYxrhfaoUfLA4UBjsre+tNuLV4bx85byEM/jZvDGfVWFhV4p5BaQlhSH/3
8J963IzXhInWYSG4sP/n0VTcl/VVnEPeCkHLLiPzi7izR+eldUOEoBp1pO7A
vSfko0S/lRDw5T9J48Ntqv7CMFJaCF7pXn3dpsrCjExr3QzGBSF3Vv9BEu7F
gOE7vaWC8EiL+MgBdy4h5cadUEGom+y/LYV7q5G4jqqtIKh7C3j8UGFhp9R0
7zbIC8KprvrJh7iPmxk5eEwKgC7PrrOHcGf5CMRyVwhAf+52EjtuuycV3Gnh
AhCwENmar8zCUHNzgv5xAdgq9zvnBO7Z4j7JeiUBsJTOSF5XYmH6Lh98js/y
w18f7FQGbuUERU9WJT+8qX0BO3EHcLb2ekfzA12hOOW7Il4/ibsz5hz5wfZx
VcNF3LkH0oKuqPHDkEDrxgqDhW05++HA3AIfjK/zXbmJO/ldc51XDR9obtdK
5MBtwXm2ZvABHwS1RkQFKbAwzgIjgs1JPvCotGOblWdhxozNVkiDD4wPbaAz
uPcf/e6iuMILO7X01+vl8P1YF03f+cwLg/e6dqjhFmGWV/Yl8ELVnrSMIFkW
5jvkHKzvygsvVlTEm2RYWPx5PVaIFi+EGbTMC+HuyRpIblwjgP9ou6alNAsj
6PaZCTYSQIwhMXtDCs/HeSxpbxIBpkMVHz3fxMIidQOUrpwlgOOLlSOVkizM
alwpJl2HAGEdAn9aJVjYwUPtnpUbPLAQ6GLcLs7CZqTyzLuaeGCtykyiSQzv
L6vGJcOPeKA7Jn2hWBSv1+dNDcfdeCB5RC44XgS/X+/NVixdHmg3mRl0orMw
648LlzrYeMC6rZREp+H9aE8rrbSZG3p+n4mpp7Awe/6P6THJ3OB6dPjTKTLe
345vv+ZwjhsCpR3Whoks7H3/71UxPW5oyAx54ijMwu6Ia//7mY0bYrXjDT8I
srDbCTXGHs1cIJRLtOYQwPPb48iD5UdcsM83n7KTD4/v6I2n1924gH95efk4
gYVVnBPIHNPhAoe+ubsnuFlYtMPBd2YbnKBxY1bJiBOP1473c/GNnLCz6HMD
Dzt+P8UTXk2JnOAudSWsYp2JXbtfpPDXlROWRmMbLFaZ2Lc/F/hWNTkhYMkp
5P0SE9vklcY7vcIBzdveGfEuMLHXsW6rLXUckFZKXdWYZWJHC8YL4+M4YPKX
s96WKSamfH5geLcLB4hcZ2CECSZWVTVv2azGAXH6hT9LfjOxJfKR27vn2aF1
NuiC4TAT69MXloytZAd2M5eAsEEm1vWmKvZTBDsoWF0Vze9lYrwlnMe+HmOH
xbh9NXHdTGyX9VJdpTw7XI1INd7/jYnd8V/VDPvDBvN2mtwVbUzM+K/JZ/US
NpiSOxk13czEdtZnvs8KZgPCVv3RP5+ZmLyaK2XGgg381L7Kx31iYo+tNX7Q
RNng31f6Uqvl+H4n964SqzaQbVEVl1AJEzvCUngXb7uBvoV+SOwsZGIOrKIr
RSPriOuIdtKOl0zMJkWg+Nz1dZR31CFpbxYTc842Kc8TWkfdH3czRlOZWKBm
Ye2NtDXU8LUkWCOBiUkeqxzu0FpDzx9v2zcewcTYb0bKFFSuokJP0j2T20zs
3cqe4wTrVZQXyilNu87ERL5c8u3sX0GevGdYnr5MTLXx351ivisobyyZX+wc
E4uupEbVbSwj+QHLDjNHJnamU9a4N3IZKf8QTqy1YmIJcSL7T0guo9SbMr1P
TZnYPy4DL3RzllBQTr9VjgETqxTOznTTW0KM6TQ9ghp+nhGnFxNoEUk65+QE
STKx7JziG3Xmiyg6dNZBTpCJtZcS9/75uoDmVUwPNawMYav1CqmOzgtI+JJd
gMfvIayKS7WQMjyPJjKWKUPfhrCXh/pchLzn0c3z394fqsbdGG11cH4OWXss
/fZ5PYRl3BeXaPp3DslzkwYcHw1hi+pm52I45hBXDq2s+NYQVg0XZZJDZxH7
ft0Rf/chzMb84INxgVnkMZdPqbEcwvi/uz6PiJ5B4gkK/craQ1iheBjpFmUG
BdCOV2dThrCdPGlBbfHT6MTW83/ZpgexCDuz3nCRaRTv1deg2zKI+UucjCpL
nEKP7icu8eQOYtTrLx57iU0hgb5hjqPBg9jmSj/ih6RJpPHxYXjDsUGse9hH
7J3YJAr3eORqojaIfazbVjWt9Rf53hsSjl0awLSqn0Saak0guVfTvmdqBrBP
pzkNsjT/oJ1DmJJP5AAWKCxR66g5jt7ycUzfODKA3bDaIV6lOYbK+A5ifOQB
rNP9iaW29m/Ev3wjma+pH1NyiBIn642iwp8nV4jB/dizp4O0tm0jaFDdRNdJ
px8rln07NoENo298nueP/urDJiMG/xk3Y6HPxK8hP2/1YbJTvW+PH2Mif7Pu
2iKZPsxatierxX0ILVzcfGjiQi+m/Cr692TgIGrgEPt4P7wHyyTF23skD6Dd
hd1RNo9+YT+E+A3/fOhHjC/PDVse/sTuK6pc2DbUhw5G/212utWNUbBbu4Ro
fciW79ngEfsfWNKYtYJbUg9iHDjBWJHswuPrRcyoxC9UvaloTb3+G+Z3JrJ1
V2E3+vG+bVT+ZCfmVSmkuuL4A2mP6+942vsVk+/dG1ks04VstseVH9/fjjUl
9X+ZXv6GYkYd0rcltGJ25Z2BmpOdqI3bqJD+oAWrVxzMa2HrRNU5u9TWPzVi
3aK6T6S3dCCymUhhL9RhY68i0g5c/Yoqrvn0RN39hL0lE8XtBttRcH2ZvIVq
BTav9JRf+WI7uixinHe3sxh7RbAV9RZtR52bniz8lH6G7W5dNH4z0IYU9RiG
P2I8MefL+24at7Qh+WNtWqWRmUi++o/S7l9tSP0bxZfUXow2MqpPRgu2o7SU
nzrGCoA63APixh3bEcNtV8Auci26S5ir6mpuRybjO2qUtjQhKa6anlznr+iZ
njT/vp2tKNvv6NBd4Q50PVL2WMSVr+hRamWJ588OVEXMnI2p/YaiMwsSdeo6
0d4Gjdpk5W50mFd0Kr75GyLu6fAMSO1BJ6J5orUnvqOh43Yqh4j96J963l+x
yj+Q3FzVsVvfB5BDr7qGZkA38uGovVn9bAgJJWX+uNLzE600GCCx6yxEr0rd
8tW+B1XvTBOOthlB1doKU7nMXtTVctrzAx6XA/vfNLyp7EPndMS7pCjj6HDq
n+XtSf1o/ELsqd9zf9D+sYGm5/4DKGHmBIP44y/amthohB0fREahV5Jq+yZR
36u2cnPjIWT3OcTw9tcplLyRySGlxURVkYYt5PppxLXu1kuWZyGzsNNnhcpn
kKuDYnmU6DBajLjK0i+cRcfr5BY4SCPoTn7xc5+sOaRoMsY/wj+KLi8botjE
efQ4l5RVSfiNru2pdmm6v4B4Jw7ck+IZQxlF2he1/11E30pL3OO4x9Frr9CR
LReX0HONitRq7j/IaLVkOM5pGZVlODU48Eyg08tVVyoOrqD0ctpNQcJf9LNW
95f19lV0sAKdquecRMUnBhyvKq0hpuLkwa6QSeSnoJo1SV5H38syUArnFBpU
2tzOXF1HA2Sr1aXgKeRtrxhuw9pAVz+EBPaxTyNtPQ669Tk2qM1oq9h9cxrt
yn6dO/CDDTKUCdM869OoToiD9cWSHYYH+Bs1rs+gcUpj115gh5BQKpa7MIOe
nacLd2lzwHZlfwt/v1nkL0TdZ5rJAXImZ6rvT8yiAI8bH6VonLB3z0/RIfc5
lKRuzzS6zQna8Y3KwQN4fb08ulw3wwmPVR6KuTrMo4oBrlFRVy544jipEto+
jz5sZ9x53soF/iW8EX/NF9CpJ257thpxw+Tr8X1PKhfQxg1mUuIrbqgvFCQ/
NFhEBW5e8aESPOASVm7wI28RBXQoCJwJ5YFEn5jbXnJLaCOE/bzlLA/k1x9T
OpawhNrvcLuJnCKAX0peahLvMurcyjE11kSAxqS6bIPry0gtxeXqigH+rrx3
c8v2P8sINbeGyGTyQorVftOnzivo8pXIvRNCfOAoPsYb0LKCmubKXW8F8AF/
MHcOwlYRX3L2xs0BPqga6LcMfL2KlIftasQt+UHibZlMqfQasnX1KJN+xw+G
qar6/pFrSPPqif2rMgLwZirnwfuVNcTzmGtp+30BcNbjVbzjsY7KvMzp56cF
oFL1fflA5zric2kT3OYgCHkjzcQOkw3EflHC7G+VIBTYlL06WbCBuJGQn7W6
EGwMVnDuFWaD1uonL7rjhGBbX1GxmikbfBKKqJ1aFgJbjSc3Bq+ygZ2GhXCQ
qzDEpXa7+L5mg5HcQPvGBmG48WCLeecQG7iuVUq76hDBT+6zGE2CHWTS3pB2
JxNhlOSVsPkwO0zYRus9ZSPBoFjJFbnb7JD0PcdJWY8EiltOnp0tYYea4IOj
z8+RwND46fSzP+ywn11OsCOZBN+sc54aynMA5n3eRvoLCbhIbCMFdhxwwfHe
zxk2MviAqKJAOAesXMpaTNUjQ9BJyDNHHLAm7fbP6jkyjJoUVfnMcIBWz6eB
d/g/2rFaPDVQmRP8K0yXRpvJEFVJP+nvwAmqiv2Hi9ko8PK3mYpdNCfwMBYq
anQpYD93kl3+Eydg0+02judwC8WNdc1zwvs0Oc/aRxT4NKrSHajGBdYXc+Xj
myjgT14tITtzAdFbfix+gwKZUzOn42K5IO2Lyau3OlSYDwzK46rhgoEoaYuB
M1QoUBdwcVvkAs/eN7a3E6mwX8jPsFSdG3Kutv8dr6dCtZjv3JozN7xPWepu
XqPCXXfCbv0H3KAVdMNNVosGSqGsUpcabvCqOqPmfhr3pxaewEVuEN+84dUd
TwOZhJmyGHUeMBk3f+P7mQapyhZnk5x5YL4y49fCMg3KqbORCbE8YNEfWhGo
QQdVj6vv7lXzgJHSsX//uNDBRULjxKUFHribQ3diPKCDyYjXhLUaAYoevtoX
UkOHs6NzA2pOBMjunRmjLtBhdwP96XI0Abx8MyzYVUVg5xBbbFUVAVxp6fIZ
jiLwnxmBFDJHAK78m1LFUSIQw2y7tlOFFxI53299AyJwtCFd5e8JXjAQCXAx
mxGBodYrF1IieeF5tSMdKYqCxHPHhD3AC9w+yfnP7EWh41jIRP80L4zmiwpW
h4mCb1gg+leRDzoyExfqPoqCm+8FC4o9H3wuKnDLmxAF80S5zqdhfBB28Yu0
ubwYcKceSd5Sjuehc4yRgK0Y5Ky8bX/7lw/O/3fFufmOGDDmdcq2yfNDyo8e
R9lSMVDNXw5+b8MP97UPLRwcE4Ph+PyTOqH8kC/+/es9aXGgGASFvCjlB/+I
eTMBK3EQDDIXlxrnBzN2nzjLW/93iWWktAAIqUxZzBaJw+4OO/NlKwEQGLro
R2GJg9GHN1vPhAhA5HW/PUniEmDS6rut8S0+X1zs2rq5BKQWe/hpjgjA6+fn
GS//lYAvPu/4YiUE4cHsoIfhawlQ7WqRnLQQBCfZQg6TAQko/P74s0WQILCY
Tly/qJJwoCZc43mhIKTl3vxTu08SLKuS3TYGBcFQUbcs4aokPNrtF2UrIgT9
mVWryS8l4VeSf8WLA0LQKGvfc6tHEmTn6oVXrwkBRcWN9Yu4CU5aej+0eCUE
p13axa8YbwKROjPPlF4hmHGk55zw2wQJdlpPR8jCcPv4M4+l7E2gU7p0SM9U
GK4EXOH49m0TbPty73bgP8IQkNfq2CsgBZ/svtvU5QhDbNF7ia+7pGBQgadV
uFsYBlM+X3jrLQXkMic+WyEiqHoJyC2lSwHT57RQMkaEm92LMZRWKbCjd439
8iXCvcLfcW480vCR1vpGNosIK1cfCPsZSsOhra+8T3cSoUMpeXXveWmwm01I
PMJFAgu9flvvx9JwNv59oK8UCVrfh00kN0lDGCfHTMxWEtB7h9cbN6She3h2
6fVhEuhun26J0pEBzYtNSV/cSWCkKmYZ5SoD68G3v47fIkG0Spf62SQZ0Jvu
LuRPIcEzRy3F/kYZGLU4pq9STIIf4m7TkcsyMFNq4rq3mQQhN4enc0VkYeRx
KXaaRQKPDcfYS1qycFoh7UvgBgkOjubu8DOTBZ6sXGqKGBmMI9ouXjwlC10z
ZyjvtclA79p2I+uaLNjEqH9pMycDo4TnD1+CLNwr1jGfcCXDTckTcpV5slBx
NPQ+3w0yGFi6Lv2ploWMFVI04yEZmrkP/87rkYXDaXFO2Gsy/Kf6eJVrEbdF
4cLxz2Q4qH082JIiB1ENYy6X+8nwUqLXnl9dDmxVniVFLZNhlnw0l2osBya6
Slk5VAo8zFzz7HaSA73ehNtVmynAl9fVt3ZFDr6ncO38uZcCjdvSVjSj5GD2
kXvTnDMFgu18jMpy5GCDLd2AGECBmVbv0rtVcjBBvxSkEkuBfqf0rYbdctB4
NCZ7Ty4FHvcHdk9Oy0H/P4kvT3yiwOGyI5vfC8oD7Topzu8nBUpXMssMFOWB
N8rXKWKOAlY2u3pYO+ThxZy0YLYwFQ6aHF4MPy4POWOe6eXKVJC8Y1rQ7SsP
7l4pkp1GVNipYq7MFi4P64T+wInjVHA5dyFcK1sewsNPNfL4UUHvG8v83Ud5
SK7X5ZCJoAIFC7EX75CHzztOMQyyqeDYnOt++K88mOawdA5XUOHyW995JkEB
zpUXbzn3jQoBng6wIKsArOwCsaBJKvQLmBdStylAb0Lx1EM+Glx6YTU3cFQB
9I/ElOXL00DwWoYrl6cCuL/ku1y7gwZjWyVjxO4ogAv7L+keGxpw5xf3v05X
AKtX5R/mLtLA1ldvorxEAZT87Q4KhdLgWWwN5vpFAR7OmH1hpNPAWaXDJ3JU
AXRWdfbuLKVBcsyFO7JsDHi+nFVwtI0GbSosvgEpBly13Ez2HKNBf2/6ULce
A06mHjoXzEWHiBTKsKAFA+6qhRc9kqLD6bhcH99zDPjMcJgv2EoHOqVlzi2Y
AUfHtbU+H6bDtrx2hmgKAx443TjV606Hkgv6mzILGNBAfRY2f4sOXu5Pqj/V
MvBzE/OEUujwPz8O3ng=
         "]]}}}, {{}, {}}}, {
    DisplayFunction -> Identity, GridLines -> {None, None}, DisplayFunction -> 
     Identity, DisplayFunction -> Identity, DisplayFunction -> Identity, 
     DisplayFunction -> Identity, AspectRatio -> 
     NCache[GoldenRatio^(-1), 0.6180339887498948], Axes -> {True, True}, 
     AxesLabel -> {None, None}, 
     AxesOrigin -> {-10.854744639254328`, -5.828424030609637}, 
     DisplayFunction :> Identity, Frame -> {{True, True}, {True, True}}, 
     FrameLabel -> {{
        FormBox[
         TagBox[
         "\"Standard deviation of PN, normalized by \
\\!\\(\\*SqrtBox[\\(NSpins\\)]\\)\"", HoldForm], TraditionalForm], None}, {
        FormBox[
         TagBox["\"Deviation from full polarization, 1-PN\"", HoldForm], 
         TraditionalForm], None}}, FrameTicks -> {{
        Charting`ScaledTicks[{Log, Exp}, {Log, Exp}, "Nice", WorkingPrecision -> 
         15.954589770191003`, RotateLabel -> 0], 
        Charting`ScaledFrameTicks[{Log, Exp}]}, {
        Charting`ScaledTicks[{Log, Exp}, {Log, Exp}, "Nice", WorkingPrecision -> 
         15.954589770191003`, RotateLabel -> 0], 
        Charting`ScaledFrameTicks[{Log, Exp}]}}, GridLines -> {None, None}, 
     GridLinesStyle -> Directive[
       GrayLevel[0.5, 0.4]], ImageSize -> 600, 
     Method -> {
      "AxisPadding" -> Scaled[0.02], "DefaultBoundaryStyle" -> Automatic, 
       "DefaultGraphicsInteraction" -> {
        "Version" -> 1.2, "TrackMousePosition" -> {True, False}, 
         "Effects" -> {
          "Highlight" -> {"ratio" -> 2}, "HighlightPoint" -> {"ratio" -> 2}, 
           "Droplines" -> {
            "freeformCursorMode" -> True, 
             "placement" -> {"x" -> "All", "y" -> "None"}}}}, 
       "DefaultMeshStyle" -> AbsolutePointSize[6], "DefaultPlotStyle" -> {
         Directive[
          RGBColor[0.368417, 0.506779, 0.709798], 
          AbsoluteThickness[1.6]], 
         Directive[
          RGBColor[0.880722, 0.611041, 0.142051], 
          AbsoluteThickness[1.6]], 
         Directive[
          RGBColor[0.560181, 0.691569, 0.194885], 
          AbsoluteThickness[1.6]], 
         Directive[
          RGBColor[0.922526, 0.385626, 0.209179], 
          AbsoluteThickness[1.6]], 
         Directive[
          RGBColor[0.528488, 0.470624, 0.701351], 
          AbsoluteThickness[1.6]], 
         Directive[
          RGBColor[0.772079, 0.431554, 0.102387], 
          AbsoluteThickness[1.6]], 
         Directive[
          RGBColor[0.363898, 0.618501, 0.782349], 
          AbsoluteThickness[1.6]], 
         Directive[
          RGBColor[1, 0.75, 0], 
          AbsoluteThickness[1.6]], 
         Directive[
          RGBColor[0.647624, 0.37816, 0.614037], 
          AbsoluteThickness[1.6]], 
         Directive[
          RGBColor[0.571589, 0.586483, 0.], 
          AbsoluteThickness[1.6]], 
         Directive[
          RGBColor[0.915, 0.3325, 0.2125], 
          AbsoluteThickness[1.6]], 
         Directive[
          RGBColor[0.40082222609352647`, 0.5220066643438841, 0.85], 
          AbsoluteThickness[1.6]], 
         Directive[
          RGBColor[
          0.9728288904374106, 0.621644452187053, 0.07336199581899142], 
          AbsoluteThickness[1.6]], 
         Directive[
          RGBColor[0.736782672705901, 0.358, 0.5030266573755369], 
          AbsoluteThickness[1.6]], 
         Directive[
          RGBColor[0.28026441037696703`, 0.715, 0.4292089322474965], 
          AbsoluteThickness[1.6]]}, "DomainPadding" -> Scaled[0.02], 
       "PointSizeFunction" -> "SmallPointSize", "RangePadding" -> 
       Scaled[0.05], "OptimizePlotMarkers" -> True, "OptimizePlotMarkers" -> 
       True, "CoordinatesToolOptions" -> {"DisplayFunction" -> ({
           Exp[
            Part[#, 1]], 
           Exp[
            Part[#, 2]]}& ), "CopiedValueFunction" -> ({
           Exp[
            Part[#, 1]], 
           Exp[
            Part[#, 2]]}& )}}, 
     PlotRange -> {{-10.854744639254328`, 
      0.6931321297800161}, {-5.828424030609637, -5.6806302858209095`*^-6}}, 
     PlotRangeClipping -> True, PlotRangePadding -> {{
        Scaled[0.02], 
        Scaled[0.02]}, {
        Scaled[0.02], 
        Scaled[0.05]}}, Ticks -> {
       Charting`ScaledTicks[{Log, Exp}, {Log, Exp}, "Nice", WorkingPrecision -> 
        15.954589770191003`, RotateLabel -> 0], 
       Charting`ScaledTicks[{Log, Exp}, {Log, Exp}, "Nice", WorkingPrecision -> 
        15.954589770191003`, RotateLabel -> 0]}}], 
   FormBox[
    FormBox[
     TemplateBox[{
      "\"Numerics\"", 
       "\"\\!\\(\\*SqrtBox[\\(1 - \\*SuperscriptBox[\\(PN\\), \\(2\\)]\\)]\\)\
\"", "\"Exact analytical derivation\""}, "PointLegend", 
      DisplayFunction -> (FormBox[
        StyleBox[
         StyleBox[
          PaneBox[
           TagBox[
            GridBox[{{
               TagBox[
                GridBox[{{
                   GraphicsBox[{{
                    Directive[
                    EdgeForm[
                    Directive[
                    Opacity[0.3], 
                    GrayLevel[0]]], 
                    PointSize[0.5], 
                    RGBColor[0.368417, 0.506779, 0.709798], 
                    AbsoluteThickness[1.6]], {
                    LineBox[{{0, 10}, {20, 10}}]}}, {
                    Directive[
                    EdgeForm[
                    Directive[
                    Opacity[0.3], 
                    GrayLevel[0]]], 
                    PointSize[0.5], 
                    RGBColor[0.368417, 0.506779, 0.709798], 
                    AbsoluteThickness[1.6]], {}}}, AspectRatio -> Full, 
                    ImageSize -> {20, 10}, PlotRangePadding -> None, 
                    ImagePadding -> Automatic, 
                    BaselinePosition -> (Scaled[0.1] -> Baseline)], #}, {
                   GraphicsBox[{{
                    Directive[
                    EdgeForm[
                    Directive[
                    Opacity[0.3], 
                    GrayLevel[0]]], 
                    PointSize[0.5], 
                    RGBColor[0.880722, 0.611041, 0.142051], 
                    AbsoluteThickness[1.6]], {
                    LineBox[{{0, 10}, {20, 10}}]}}, {
                    Directive[
                    EdgeForm[
                    Directive[
                    Opacity[0.3], 
                    GrayLevel[0]]], 
                    PointSize[0.5], 
                    RGBColor[0.880722, 0.611041, 0.142051], 
                    AbsoluteThickness[1.6]], {}}}, AspectRatio -> Full, 
                    ImageSize -> {20, 10}, PlotRangePadding -> None, 
                    ImagePadding -> Automatic, 
                    BaselinePosition -> (Scaled[0.1] -> Baseline)], #2}, {
                   GraphicsBox[{{
                    Directive[
                    EdgeForm[
                    Directive[
                    Opacity[0.3], 
                    GrayLevel[0]]], 
                    PointSize[0.5], 
                    RGBColor[0.560181, 0.691569, 0.194885], 
                    AbsoluteThickness[1.6]], {
                    LineBox[{{0, 10}, {20, 10}}]}}, {
                    Directive[
                    EdgeForm[
                    Directive[
                    Opacity[0.3], 
                    GrayLevel[0]]], 
                    PointSize[0.5], 
                    RGBColor[0.560181, 0.691569, 0.194885], 
                    AbsoluteThickness[1.6]], {}}}, AspectRatio -> Full, 
                    ImageSize -> {20, 10}, PlotRangePadding -> None, 
                    ImagePadding -> Automatic, 
                    BaselinePosition -> (Scaled[0.1] -> Baseline)], #3}}, 
                 GridBoxAlignment -> {
                  "Columns" -> {Center, Left}, "Rows" -> {{Baseline}}}, 
                 AutoDelete -> False, 
                 GridBoxDividers -> {
                  "Columns" -> {{False}}, "Rows" -> {{False}}}, 
                 GridBoxItemSize -> {"Columns" -> {{All}}, "Rows" -> {{All}}},
                  GridBoxSpacings -> {
                  "Columns" -> {{0.5}}, "Rows" -> {{0.8}}}], "Grid"]}}, 
             GridBoxAlignment -> {"Columns" -> {{Left}}, "Rows" -> {{Top}}}, 
             AutoDelete -> False, 
             GridBoxItemSize -> {
              "Columns" -> {{Automatic}}, "Rows" -> {{Automatic}}}, 
             GridBoxSpacings -> {"Columns" -> {{1}}, "Rows" -> {{0}}}], 
            "Grid"], Alignment -> Left, AppearanceElements -> None, 
           ImageMargins -> {{5, 5}, {5, 5}}, ImageSizeAction -> 
           "ResizeToFit"], LineIndent -> 0, StripOnInput -> False], {
         FontFamily -> "Arial"}, Background -> Automatic, StripOnInput -> 
         False], TraditionalForm]& ), 
      InterpretationFunction :> (RowBox[{"PointLegend", "[", 
         RowBox[{
           RowBox[{"{", 
             RowBox[{
               RowBox[{"Directive", "[", 
                 RowBox[{
                   RowBox[{"PointSize", "[", "0.004583333333333334`", "]"}], 
                   ",", 
                   
                   TemplateBox[<|
                    "color" -> RGBColor[0.368417, 0.506779, 0.709798]|>, 
                    "RGBColorSwatchTemplate"], ",", 
                   RowBox[{"AbsoluteThickness", "[", "1.6`", "]"}]}], "]"}], 
               ",", 
               RowBox[{"Directive", "[", 
                 RowBox[{
                   RowBox[{"PointSize", "[", "0.004583333333333334`", "]"}], 
                   ",", 
                   
                   TemplateBox[<|
                    "color" -> RGBColor[0.880722, 0.611041, 0.142051]|>, 
                    "RGBColorSwatchTemplate"], ",", 
                   RowBox[{"AbsoluteThickness", "[", "1.6`", "]"}]}], "]"}], 
               ",", 
               RowBox[{"Directive", "[", 
                 RowBox[{
                   RowBox[{"PointSize", "[", "0.004583333333333334`", "]"}], 
                   ",", 
                   
                   TemplateBox[<|
                    "color" -> RGBColor[0.560181, 0.691569, 0.194885]|>, 
                    "RGBColorSwatchTemplate"], ",", 
                   RowBox[{"AbsoluteThickness", "[", "1.6`", "]"}]}], "]"}]}],
              "}"}], ",", 
           RowBox[{"{", 
             RowBox[{#, ",", #2, ",", #3}], "}"}], ",", 
           RowBox[{"LegendMarkers", "\[Rule]", 
             RowBox[{"{", 
               RowBox[{
                 RowBox[{"{", 
                   RowBox[{"False", ",", "Automatic"}], "}"}], ",", 
                 RowBox[{"{", 
                   RowBox[{"False", ",", "Automatic"}], "}"}], ",", 
                 RowBox[{"{", 
                   RowBox[{"False", ",", "Automatic"}], "}"}]}], "}"}]}], ",", 
           RowBox[{"Joined", "\[Rule]", 
             RowBox[{"{", 
               RowBox[{"True", ",", "True", ",", "True"}], "}"}]}], ",", 
           RowBox[{"LabelStyle", "\[Rule]", 
             RowBox[{"{", "}"}]}], ",", 
           RowBox[{"LegendLayout", "\[Rule]", "\"Column\""}]}], "]"}]& ), 
      Editable -> True], TraditionalForm], TraditionalForm]},
  "Legended",
  DisplayFunction->(GridBox[{{
      TagBox[
       ItemBox[
        PaneBox[
         TagBox[#, "SkipImageSizeLevel"], Alignment -> {Center, Baseline}, 
         BaselinePosition -> Baseline], DefaultBaseStyle -> "Labeled"], 
       "SkipImageSizeLevel"], 
      ItemBox[#2, DefaultBaseStyle -> "LabeledLabel"]}}, 
    GridBoxAlignment -> {"Columns" -> {{Center}}, "Rows" -> {{Center}}}, 
    AutoDelete -> False, GridBoxItemSize -> Automatic, 
    BaselinePosition -> {1, 1}]& ),
  Editable->True,
  InterpretationFunction->(RowBox[{"Legended", "[", 
     RowBox[{#, ",", 
       RowBox[{"Placed", "[", 
         RowBox[{#2, ",", "After"}], "]"}]}], "]"}]& )]], "Output",
 CellChangeTimes->{
  3.87226781244857*^9, 3.872268135211678*^9, 3.8723094728854914`*^9, 
   3.8723227027288094`*^9, 3.90358664028125*^9, 3.9035869741297293`*^9, {
   3.9035870542859373`*^9, 3.9035870693608203`*^9}, 3.903589287817826*^9, 
   3.912362365918048*^9, 3.9123624077866883`*^9, {3.9123624991042194`*^9, 
   3.9123625286491776`*^9}, 3.9123626135696373`*^9, 3.91236265138822*^9, 
   3.912362684732812*^9, 3.912362796495643*^9, 3.9123628666555123`*^9, 
   3.9123631067457914`*^9, {3.9123632707800274`*^9, 3.912363305857464*^9}, 
   3.9123968887998514`*^9, 3.9123992895322*^9, 3.9124102596734104`*^9, 
   3.9124218668070917`*^9, 3.912436178660561*^9, {3.9124372987742825`*^9, 
   3.9124373154078026`*^9}, 3.9124373518149853`*^9, 3.912440415988717*^9, 
   3.912440478343196*^9},
 CellLabel->
  "Out[277]=",ExpressionUUID->"d64e5937-86b9-4f66-87db-8bce290877e7"]
}, Open  ]],

Cell[TextData[{
 "Summary of the results:\n- Very high polarization degree PN~99.99% is \
required to get a factor of ~100 reduction in polarization fluctuations.\n- \
The exact analytical equation gives a very good match (within ~ \
\[PlusMinus]0.01) to the numerical result. (The larger the number of the \
random samples, the better the match.)\n- Standard deviation of the nuclear \
polarization doesn\[CloseCurlyQuote]t follow the ",
 Cell[BoxData[
  FormBox[
   SqrtBox[
    RowBox[{"1", "-", 
     SuperscriptBox["PN", "2"]}]], TraditionalForm]],ExpressionUUID->
  "500be2a7-8582-4742-bf9d-4c7a2711e0ce"],
 " dependence. In the limit of high polarization degrees the exact variance \
follows ",
 Cell[BoxData[
  FormBox[
   SqrtBox[
    RowBox[{"1", "-", 
     SuperscriptBox["PN", "2"]}]], TraditionalForm]],ExpressionUUID->
  "74fba238-fd94-4105-9a31-2ebb23a46f22"],
 " up to a constant factor on the order of ~1/2.\n\n"
}], "Text",
 CellChangeTimes->{{3.872267886663745*^9, 3.872267913171547*^9}, {
  3.872268164097887*^9, 3.872268239351081*^9}, {3.8723227151136894`*^9, 
  3.872322730381054*^9}, {3.9123628074492664`*^9, 3.912362845908927*^9}, {
  3.912362880957555*^9, 3.912362925800169*^9}, {3.912363151272726*^9, 
  3.912363224787467*^9}, {3.912364402644851*^9, 3.912364403982209*^9}, {
  3.9123975555279665`*^9, 3.9123975605206566`*^9}, {3.912436505768186*^9, 
  3.912436506347356*^9}, {3.9124366220691924`*^9, 3.912436625443488*^9}, {
  3.91243737670815*^9, 3.9124375128686557`*^9}, {3.91244048791293*^9, 
  3.9124405008326163`*^9}, {3.912440532747672*^9, 
  3.912440544869578*^9}},ExpressionUUID->"5ca79c4e-7ace-4b02-9a61-\
98a6f18c24ce"]
}, Open  ]]
},
WindowSize->{1140., 574.8},
WindowMargins->{{0, Automatic}, {Automatic, 0}},
PrintingCopies->1,
PrintingPageRange->{Automatic, Automatic},
PrintingOptions->{"Magnification"->1.,
"PaperOrientation"->"Landscape",
"PaperSize"->{841.8897637795276, 595.2755905511812},
"PrintingMargins"->{{72.00000078, 72.00000078}, {54.000000584999995`, \
54.000000584999995`}}},
FrontEndVersion->"13.2 for Microsoft Windows (64-bit) (November 18, 2022)",
StyleDefinitions->"Default.nb",
ExpressionUUID->"50088c07-ba03-41e9-8f68-aa1d11cf5bfa"
]
(* End of Notebook Content *)

(* Internal cache information *)
(*CellTagsOutline
CellTagsIndex->{}
*)
(*CellTagsIndex
CellTagsIndex->{}
*)
(*NotebookFileOutline
Notebook[{
Cell[CellGroupData[{
Cell[580, 22, 313, 5, 69, "Chapter",ExpressionUUID->"bc91b0c8-87c4-470d-8715-941b8f03dc08"],
Cell[896, 29, 530, 10, 70, "Text",ExpressionUUID->"d4ca7604-2373-4eb5-9847-af74c38e5815"],
Cell[1429, 41, 220, 5, 35, "Text",ExpressionUUID->"e4489f0f-5886-4dbc-a7fe-13c664da0d3d"],
Cell[CellGroupData[{
Cell[1674, 50, 177, 2, 28, "Input",ExpressionUUID->"2e6e13f0-1f90-495b-94d5-7456d65d4147"],
Cell[1854, 54, 216, 3, 32, "Output",ExpressionUUID->"0db3e5b6-86d8-4638-8108-67ad72c6169e"]
}, Open  ]],
Cell[2085, 60, 147, 3, 48, "Input",ExpressionUUID->"a087488b-9fe5-4cb3-88ac-626a331e19a2"]
}, Open  ]],
Cell[CellGroupData[{
Cell[2269, 68, 222, 4, 69, "Chapter",ExpressionUUID->"9bbc40e7-4466-4043-83d7-95938660f3a2"],
Cell[2494, 74, 1303, 22, 202, "Text",ExpressionUUID->"9ec10410-bfe1-4ef8-8e31-7798df1dfc56"],
Cell[3800, 98, 193, 4, 28, "Input",ExpressionUUID->"d200488a-dbc6-441f-bc8c-1b80bf3f5358"],
Cell[3996, 104, 149, 3, 48, "Input",ExpressionUUID->"27039a71-e9d9-4394-b902-8fc28c442558"],
Cell[4148, 109, 495, 9, 58, "Text",ExpressionUUID->"5ffec8d3-365d-462c-ad23-2618d410ea4e"],
Cell[CellGroupData[{
Cell[4668, 122, 736, 19, 28, "Input",ExpressionUUID->"db1ce735-f9d2-4315-b70d-f38225f9e225"],
Cell[5407, 143, 646, 16, 60, "Output",ExpressionUUID->"ef4e6f09-6e71-49ed-8712-ebb3ae91beca"]
}, Open  ]],
Cell[6068, 162, 273, 4, 35, "Text",ExpressionUUID->"155d6698-a51c-4313-b99d-740fb9e702ac"],
Cell[CellGroupData[{
Cell[6366, 170, 493, 12, 28, "Input",ExpressionUUID->"d3c7de65-9cb5-4649-9266-13fd3cf20496"],
Cell[6862, 184, 794, 22, 51, "Output",ExpressionUUID->"0d9f99db-c0fd-42b8-8954-8b46f3b07d9c"]
}, Open  ]],
Cell[7671, 209, 636, 11, 35, "Text",ExpressionUUID->"55ae8418-dae2-458c-b2a0-fa7a854c9d51"],
Cell[CellGroupData[{
Cell[8332, 224, 961, 23, 66, "Input",ExpressionUUID->"f1e035da-5967-4d91-9dea-a13b3298d9b9"],
Cell[9296, 249, 566, 14, 48, "Output",ExpressionUUID->"398de71e-edaf-4a71-972e-ca966a72270a"],
Cell[9865, 265, 14574, 261, 246, "Output",ExpressionUUID->"a2b4cde3-54e6-4935-8ec9-4f38fbcf9fec"]
}, Open  ]],
Cell[24454, 529, 1050, 17, 104, "Text",ExpressionUUID->"ea10f1fd-3a12-4669-a7f2-de2ae3ac6cf7"],
Cell[CellGroupData[{
Cell[25529, 550, 404, 10, 28, "Input",ExpressionUUID->"84ed5ef7-7dee-46a4-85e4-e6fcbff366d3"],
Cell[25936, 562, 347, 8, 56, "Output",ExpressionUUID->"1ce5e645-7390-4f8e-b7c3-a9a9fe3b2021"]
}, Open  ]],
Cell[26298, 573, 695, 11, 58, "Text",ExpressionUUID->"50489081-87e3-4ddb-b598-c34edbe69393"],
Cell[CellGroupData[{
Cell[27018, 588, 352, 8, 28, "Input",ExpressionUUID->"f6969aff-70e0-4cb8-8905-e64a937a98b4"],
Cell[27373, 598, 297, 7, 61, "Output",ExpressionUUID->"0e790ac1-6fba-4f6f-9733-13c224d84282"]
}, Open  ]],
Cell[27685, 608, 610, 10, 35, "Text",ExpressionUUID->"669a5606-5b95-4e08-aea7-d2fd70529bfe"],
Cell[CellGroupData[{
Cell[28320, 622, 640, 18, 31, "Input",ExpressionUUID->"2a99de96-2335-48dd-970b-e5c646751e57"],
Cell[28963, 642, 458, 10, 28, "Message",ExpressionUUID->"2efe353a-dac7-42bc-9416-709c80c58ed4"],
Cell[29424, 654, 456, 10, 28, "Message",ExpressionUUID->"058091dd-53b9-436f-b926-920bc05aa4b1"],
Cell[29883, 666, 1120, 34, 60, "Output",ExpressionUUID->"386b0582-c8e3-4966-baec-6f73c4301902"]
}, Open  ]],
Cell[31018, 703, 9860, 234, 794, "Text",ExpressionUUID->"1b690549-e50c-4a5d-8130-3b9e542ffd44"],
Cell[CellGroupData[{
Cell[40903, 941, 927, 26, 28, "Input",ExpressionUUID->"28f641df-49ea-47d1-999d-c701bfb954c5"],
Cell[41833, 969, 177, 3, 32, "Output",ExpressionUUID->"c4c39e97-04af-4f50-af30-11ee873793e2"]
}, Open  ]],
Cell[42025, 975, 744, 14, 58, "Text",ExpressionUUID->"56b4d87c-519c-446a-a03e-4b69efaa59f9"],
Cell[CellGroupData[{
Cell[42794, 993, 1718, 45, 48, "Input",ExpressionUUID->"eef7ec3c-2eb8-4f17-9c8c-8b9fdc2baf7b"],
Cell[44515, 1040, 323, 5, 32, "Output",ExpressionUUID->"e46697ba-d846-478c-99ff-568f9abc97bb"]
}, Open  ]],
Cell[44853, 1048, 4707, 137, 325, "Text",ExpressionUUID->"089ebd70-eaf7-40d4-9e03-35c8b6429eb6"],
Cell[CellGroupData[{
Cell[49585, 1189, 1018, 31, 49, "Input",ExpressionUUID->"a7558e5a-4741-42ae-9986-fddd703131b1"],
Cell[50606, 1222, 1168, 36, 62, "Output",ExpressionUUID->"16af0fd5-4704-4a51-8512-bf038dbb58c8"]
}, Open  ]],
Cell[51789, 1261, 313, 7, 35, "Text",ExpressionUUID->"eba395a9-9857-4ba4-a608-6afd6a1f1672"],
Cell[52105, 1270, 812, 13, 38, "Text",ExpressionUUID->"a72a3f6a-c54b-40b5-bdfe-4859429007f0"],
Cell[CellGroupData[{
Cell[52942, 1287, 1276, 34, 78, "Input",ExpressionUUID->"ea1953db-2aa2-4766-8e02-9c91eeb6b5eb"],
Cell[54221, 1323, 826, 24, 59, "Output",ExpressionUUID->"cad36123-d08a-4f08-935f-08e18203d151"]
}, Open  ]],
Cell[55062, 1350, 990, 23, 38, "Text",ExpressionUUID->"3ce6ff55-ce8d-4b7e-9250-7e1d3bba48b5"],
Cell[CellGroupData[{
Cell[56077, 1377, 361, 7, 31, "Input",ExpressionUUID->"42b05e3d-7064-46d5-bd73-168fac892024"],
Cell[56441, 1386, 839, 24, 48, "Output",ExpressionUUID->"c0ed4b29-bc11-45d8-b750-a9930a222bb6"]
}, Open  ]],
Cell[57295, 1413, 793, 15, 64, "Text",ExpressionUUID->"74347411-1fd7-4a27-9cc6-3c07f4bb4d6c"]
}, Open  ]],
Cell[CellGroupData[{
Cell[58125, 1433, 222, 4, 69, "Chapter",ExpressionUUID->"3540cb42-8ce3-4e2d-b090-d10db2481ddc"],
Cell[58350, 1439, 620, 11, 58, "Text",ExpressionUUID->"119c3a7c-ffda-44b8-9163-37c21ef0fcaf"],
Cell[58973, 1452, 1959, 39, 162, "Input",ExpressionUUID->"66d878e7-0fa2-4a92-a7b5-77184f1181e8"],
Cell[60935, 1493, 147, 3, 48, "Input",ExpressionUUID->"13a47ebd-3734-48cf-b5eb-91328666c7ca"],
Cell[61085, 1498, 346, 7, 58, "Text",ExpressionUUID->"dbd6f5c0-59b8-431b-a1f7-a39e1c2879de"],
Cell[61434, 1507, 1412, 35, 67, "Input",ExpressionUUID->"c927f70d-534b-4001-ae96-9269633b29fd"],
Cell[62849, 1544, 149, 3, 35, "Text",ExpressionUUID->"57cf2d0c-ca67-4a08-a79b-59435d42eee6"],
Cell[63001, 1549, 879, 25, 58, "Input",ExpressionUUID->"4d1e90bf-04be-4334-b045-4a4b7fc2d6ea"],
Cell[63883, 1576, 208, 4, 67, "Input",ExpressionUUID->"f52c004a-1740-415f-a52a-e53dc9a8a5c5"],
Cell[64094, 1582, 850, 19, 58, "Text",ExpressionUUID->"0cb57fae-6307-4187-9cdc-6b587ce35cb8"],
Cell[CellGroupData[{
Cell[64969, 1605, 1840, 48, 101, "Input",ExpressionUUID->"8f8a6352-fcb2-4cd4-abab-563e71bc8246"],
Cell[66812, 1655, 1852, 43, 131, "Output",ExpressionUUID->"77623923-c480-485e-a189-4aace8c86d1e"]
}, Open  ]],
Cell[68679, 1701, 149, 3, 48, "Input",ExpressionUUID->"dd5f51c1-7167-4b53-a955-d9098a50a9a1"],
Cell[68831, 1706, 464, 9, 58, "Text",ExpressionUUID->"5d09640f-c2c0-4a85-8674-1060e2e1a1a7"],
Cell[CellGroupData[{
Cell[69320, 1719, 3023, 70, 292, "Input",ExpressionUUID->"e6d72b1f-bd32-4f4b-88c0-3ae6e8c60ecd"],
Cell[72346, 1791, 215, 5, 32, "Output",ExpressionUUID->"a159f13f-46df-4090-8147-2a24d09178d3"]
}, Open  ]],
Cell[CellGroupData[{
Cell[72598, 1801, 8717, 230, 711, "Input",ExpressionUUID->"ae55a2ba-3ccc-4795-af4e-775299e967ba"],
Cell[81318, 2033, 18633, 345, 420, "Output",ExpressionUUID->"23f250e2-347e-4afd-a45e-aeeac0230c59"],
Cell[99954, 2380, 28095, 536, 384, "Output",ExpressionUUID->"cfccfce0-0d28-4d71-88d0-afc28cfa5631"],
Cell[128052, 2918, 12360, 242, 378, "Output",ExpressionUUID->"4e846bff-fdf9-443a-b995-035d9cc8aed9"],
Cell[140415, 3162, 38662, 719, 395, "Output",ExpressionUUID->"d64e5937-86b9-4f66-87db-8bce290877e7"]
}, Open  ]],
Cell[179092, 3884, 1655, 33, 179, "Text",ExpressionUUID->"5ca79c4e-7ace-4b02-9a61-98a6f18c24ce"]
}, Open  ]]
}
]
*)
