# Supplementary material for: Approaching a fully-polarized state of nuclear spins in a solid
Source: Nat Commun. 2024 Feb 2;15:985. doi: 10.1038/s41467-024-45364-2 (PMC10837425; doi:10.1038/s41467-024-45364-2)
Supplement: Supplementary file 6 — Source Data [file 41467_2024_45364_MOESM6_ESM.zip]

Archive with 19 entries (19 files):
- EhfPumpDep(sigma+).txt
- Fig2a.tsv
- Fig2b.tsv
- Fig3f.txt
- Fig4a(sigma+).txt
- Fig4a(sigma-).txt
- Fig4b.txt
- Fig4c(QD2).txt
- Fig4c(QD3).txt
- FigS5(sigma+).txt
- FigS5(sigma-).txt
- SpinT(QD1,69Ga,Bz=10T).txt
- SpinT(QD1,69Ga,Bz=4T).txt
- SpinT(QD1,75As,Bz=10T).txt
- SpinT(QD1,75As,Bz=4T).txt
- SpinT(QD2,69Ga,Bz=10T).txt
- SpinT(QD2,75As,Bz=10T).txt
- SpinT(QD3,69Ga,Bz=10T).txt
- SpinT(QD3,75As,Bz=10T).txt
