# Supplementary material for: Approaching a fully-polarized state of nuclear spins in a solid
Source: Nat Commun. 2024 Feb 2;15:985. doi: 10.1038/s41467-024-45364-2 (PMC10837425; doi:10.1038/s41467-024-45364-2)
Supplement: Supplementary file 6 — Source Data [file 41467_2024_45364_MOESM6_ESM.zip › EhfPumpDep(sigma+).txt]

VPump (V)	PPump (uW)	EPump (eV)	Ehf (ueV)
-3.2	1271.325	1.5399628	-33.235202
-3.2	1328.001	1.5384075	-12.20335
-3.2	1339.815	1.5774773	-81.749976
-3.2	1350.891	1.5458053	-64.473081
-3.2	1354.209	1.554208	-89.703015
-3.2	1367.655	1.5310103	-4.234955
-3.2	1370.8755	1.5616053	-87.945851
-3.2	1370.8875	1.5700804	-79.012213
-3.2	1372.4235	1.5727669	-61.576623
-3.2	1377.696	1.5721549	-70.661973
-3.2	1380.288	1.576351	-79.838484
-3.2	1382.64	1.5858802	-81.724581
-3.2	1384.656	1.5484575	-75.154594
-3.2	1386.0645	1.5583796	-101.90556
-3.2	1390.581	1.563252	-68.494008
-3.2	1392.3285	1.5745536	-10.307176
-3.2	1399.2615	1.5878523	-74.172968
-3.2	1404.5415	1.5353771	-5.8855
-3.2	1415.2635	1.5636828	-62.91406
-3.2	1418.367	1.5962834	-88.404108
-3.2	1419.582	1.6016805	-77.557763
-3.2	1421.883	1.594283	-92.19448
-3.2	1422.3435	1.5243876	-3.908074
-3.2	1426.902	1.5605838	-92.887998
-3.2	1427.5485	1.5236132	-4.0145106
-3.2	1428.033	1.6101552	-80.624821
-3.2	1429.272	1.5748815	-35.304432
-3.2	1429.857	1.5380769	-15.413095
-3.2	1429.905	1.5561769	-97.909045
-3.2	1430.892	1.5679817	-79.89293
-3.2	1435.023	1.5151385	-4.5482729
-3.2	1435.332	1.5375384	-36.441606
-3.2	1435.9845	1.5432556	-38.505943
-3.2	1436.217	1.5751632	-48.072236
-3.2	1436.4285	1.565203	-69.591876
-3.2	1440.807	1.5219529	-3.5099655
-3.2	1443.4755	1.5921345	-87.314235
-3.2	1447.5405	1.5999884	-85.651734
-3.2	1447.7835	1.5441207	-59.712099
-3.2	1450.104	1.5356568	-19.167748
-3.2	1451.8845	1.5247629	-8.8200724
-3.2	1451.937	1.5361926	-36.017281
-3.2	1453.587	1.5754461	-68.85632
-3.2	1454.805	1.524576	-4.3756809
-3.2	1455.4815	1.5738922	6.6330979
-3.2	1455.891	1.5798373	-88.287014
-3.2	1460.2515	1.5519429	-84.691211
-3.2	1460.4285	1.5249498	-4.6249045
-3.2	1461.108	1.5689744	-83.338579
-3.2	1462.3065	1.5253256	-3.6534662
-3.2	1465.326	1.5393757	-10.92033
-3.2	1465.356	1.5368027	-35.258452
-3.2	1466.457	1.5260758	-3.9606093
-3.2	1467.4095	1.5643637	-60.847289
-3.2	1470.9615	1.5594075	-99.584846
-3.2	1472.88	1.607297	-74.097788
-3.2	1474.317	1.5250405	-3.1311102
-3.2	1476.5865	1.5287085	-2.9264619
-3.2	1477.569	1.5119788	-3.7400848
-3.2	1478.535	1.6185578	-78.338674
-3.2	1479.093	1.5626943	-75.071589
-3.2	1482.126	1.5472972	-71.039729
-3.2	1483.1715	1.6575549	-75.261602
-3.2	1483.32	1.5255096	-4.3706903
-3.2	1483.632	1.5755999	-72.5759
-3.2	1485.8415	1.5264514	-3.9662198
-3.2	1487.6025	1.5621381	-82.50014
-3.2	1487.9775	1.5341704	-4.4368679
-3.2	1489.2885	1.5268264	-4.0341355
-3.2	1491.8655	1.5251375	-4.6209585
-3.2	1494.258	1.5193759	-3.9285778
-3.2	1494.441	1.6491517	-73.215752
-3.2	1495.293	1.5258861	-3.8180144
-3.2	1499.7885	1.5706629	-68.765648
-3.2	1499.9985	1.5415672	-41.232836
-3.2	1501.6815	1.5712582	-64.48999
-3.2	1502.187	1.5551541	-95.230974
-3.2	1502.8305	1.6406772	-77.351642
-3.2	1506.225	1.5266416	-4.4439528
-3.2	1507.0515	1.5256997	-3.9012439
-3.2	1513.1295	1.6449159	-76.227706
-3.2	1514.1825	1.5405249	-46.200163
-3.2	1515.03	1.532673	-5.0899277
-3.2	1519.083	1.6280383	-78.045806
-3.2	1528.8	1.6533902	-72.430059
-3.2	1529.259	1.6041793	-65.874609
-3.2	1532.2635	1.61432	-83.782729
-3.2	1532.6205	1.6322748	-79.899032
-3.2	1535.0085	1.6227947	-74.226038
-3.2	1535.8815	1.6617932	-76.620591
-3.2	1538.1795	1.5262654	-4.6162767
-3.2	1546.368	1.6365127	-76.747543
-3.2	1550.6115	1.526773	-3.8185648
-3.2	1565.124	1.5573671	-105.54941
-3.2	1578.885	1.5836747	-81.046957
-3.2	1585.029	1.5499699	-80.723385
-3.2	1604.412	1.5816421	-83.218851
-3.2	1604.562	1.6119958	-83.067991
-3.2	1612.3575	1.6059171	-69.036814
-3.2	1617.9225	1.5901167	-82.384771
-3.2	1644.7635	1.5871183	-69.233077
-3.2	1644.843	1.5732395	-35.00236
-3.2	1646.0145	1.5985194	-86.273533
-3.2	1648.89	1.6165664	-81.721323
-3.2	1656.309	1.5658418	-77.839483
-3.2	2052.3135	1.5889809	-77.700458
-3.075	1363.3215	1.5586837	-105.65724
-3.075	1365.0765	1.5479921	-57.965347
-3.075	1365.1485	1.5475895	-64.941571
-3.075	1367.8905	1.5721441	-69.600231
-3.075	1387.533	1.546083	-44.161157
-3.075	1395.3285	1.5579166	-103.32033
-3.075	1399.7925	1.5501253	-68.845859
-3.075	1401.093	1.5347685	-34.971415
-3.075	1405.4595	1.5642091	-66.550537
-3.075	1407.855	1.5226447	-4.2995758
-3.075	1408.1385	1.5362902	-4.9093368
-3.075	1410.537	1.520684	-3.4630738
-3.075	1419.081	1.5360152	-4.9229147
-3.075	1419.4455	1.5563521	-94.730043
-3.075	1420.0065	1.5657892	-63.583197
-3.075	1423.8765	1.5287118	-5.47784
-3.075	1424.34	1.5302217	-4.9661512
-3.075	1429.9425	1.5470295	-43.364986
-3.075	1435.9035	1.5281459	-4.9471006
-3.075	1436.8875	1.5339012	-18.482607
-3.075	1438.989	1.5673742	-78.043577
-3.075	1439.5365	1.535617	-19.600853
-3.075	1443.9075	1.5594851	-101.73937
-3.075	1444.2825	1.5547916	-89.882221
-3.075	1445.0115	1.5287113	-4.1065556
-3.075	1448.427	1.533249	-4.8409394
-3.075	1448.5995	1.5285227	-4.7520126
-3.075	1450.44	1.5272029	-4.5401226
-3.075	1455.9795	1.522701	-3.9628103
-3.075	1456.611	1.5763652	-68.024637
-3.075	1458.6465	1.5424059	-38.310241
-3.075	1462.6185	1.534247	-5.8750873
-3.075	1463.112	1.5439464	-22.565215
-3.075	1463.1885	1.5383624	-5.8520283
-3.075	1463.964	1.5428467	-29.845941
-3.075	1465.161	1.5272034	-4.7922339
-3.075	1466.6775	1.5283335	-4.623211
-3.075	1467.564	1.525702	-4.9717056
-3.075	1468.32	1.5465456	-55.219156
-3.075	1469.7165	1.5448072	-41.13028
-3.075	1469.8155	1.5277694	-4.711284
-3.075	1469.844	1.5626295	-83.826815
-3.075	1471.8075	1.5296557	-3.9916445
-3.075	1471.8885	1.5737432	-61.613535
-3.075	1474.0905	1.5433664	-59.311378
-3.075	1477.3485	1.5742658	-33.037553
-3.075	1477.878	1.5689605	-80.735298
-3.075	1478.238	1.5416361	-18.761162
-3.075	1478.301	1.5610575	-98.158098
-3.075	1481.847	1.5516759	-75.996398
-3.075	1488.645	1.5352133	-4.4536909
-3.075	1491.9855	1.5294668	-4.042265
-3.075	1492.341	1.5485723	-75.278078
-3.075	1492.365	1.5408727	-32.482016
-3.075	1492.74	1.5748024	-16.622018
-3.075	1495.044	1.5275798	-4.4481389
-3.075	1496.385	1.5290879	-4.7792168
-3.075	1502.6115	1.5705512	-80.947511
-3.075	1503.1305	1.5317341	-5.0494351
-3.075	1503.597	1.5288969	-3.8967023
-3.075	1505.028	1.5242006	-4.9413205
-3.075	1506.4455	1.5279569	-16.88885
-3.075	1507.137	1.5532289	-83.430122
-3.075	1509.093	1.5292784	-3.8981861
-3.075	1511.0925	1.538877	-34.518372
-3.075	1511.784	1.5393439	-32.885073
-3.075	1517.7225	1.5400268	-33.205511
-3.075	1520.5245	1.5378136	-4.2342413
-3.075	1524.279	1.5335049	-16.258649
-3.075	1525.7265	1.5273935	-4.1240864
-3.075	1529.4	1.545157	-35.401054
-3.075	1537.9785	1.5444025	-58.74825
-3.075	1539.3645	1.545483	-63.798488
-3.075	1551.1125	1.5758849	-53.191553
-3.075	1556.7225	1.575341	-14.615636
-3.075	1573.947	1.5769444	-78.386537
-3.075	1612.2405	1.5766671	-78.19187
-3.075	1648.9095	1.5785524	-85.111584
-3.075	2021.454	1.5801627	-89.117882
-3.013	1354.344	1.52495	-4.3571448
-3.013	1371.8355	1.5301728	-4.6058539
-3.013	1411.0875	1.5501237	-67.051541
-3.013	1426.6185	1.5424055	-23.738782
-3.013	1437.0975	1.5439467	-20.373293
-3.013	1438.935	1.5359866	-5.326035
-3.013	1447.3215	1.5300161	-4.7223605
-3.013	1448.2695	1.5431739	-19.738965
-3.013	1451.073	1.5355305	-15.203022
-3.013	1454.5335	1.5532312	-81.650674
-3.013	1454.961	1.540331	-28.109957
-3.013	1455.5145	1.5372111	-14.616273
-3.013	1460.0265	1.5470297	-61.280654
-3.013	1460.2035	1.528981	-3.9724635
-3.013	1461.621	1.530351	-4.6594032
-3.013	1463.424	1.529553	-17.311031
-3.013	1463.634	1.5332502	-3.6950635
-3.013	1466.661	1.5387839	-4.7325599
-3.013	1466.664	1.5284798	-4.5819081
-3.013	1466.886	1.5340097	-4.1152383
-3.013	1468.011	1.5279965	-4.2421755
-3.013	1470.5205	1.5374199	-5.2342539
-3.013	1472.8005	1.5347673	-4.9375944
-3.013	1472.8845	1.5367575	-4.7624258
-3.013	1475.0175	1.5378149	-5.4481099
-3.013	1475.2095	1.5267551	-4.1942723
-3.013	1475.5545	1.5508989	-76.570178
-3.013	1477.515	1.5408741	-36.146148
-3.013	1478.0895	1.5357438	-7.9096735
-3.013	1478.1765	1.5391029	-6.2218988
-3.013	1479.5385	1.5447158	-60.863099
-3.013	1480.0215	1.5287287	-3.7338014
-3.013	1481.7795	1.5317327	-4.3358874
-3.013	1482.465	1.5524538	-79.787879
-3.013	1483.5375	1.5485731	-72.683223
-3.013	1484.805	1.5364409	-5.000711
-3.013	1485.426	1.5233455	-3.843784
-3.013	1487.7405	1.5370513	-23.615902
-3.013	1487.8005	1.5362914	-4.7848101
-3.013	1488.3945	1.5388916	-4.5367586
-3.013	1489.236	1.5324936	-3.8906475
-3.013	1495.9485	1.5547895	-86.275314
-3.013	1497.1995	1.5516777	-78.856587
-3.013	1501.98	1.5493477	-63.144416
-3.013	1502.979	1.5366494	-5.0585335
-3.013	1503.114	1.5563537	-94.461341
-3.013	1503.4155	1.5309756	-4.098498
-3.013	1505.562	1.5385785	-4.5510011
-3.013	1507.3635	1.5352187	-39.092961
-3.013	1512.2985	1.5416403	-28.030229
-3.013	1512.3075	1.5401094	-15.470835
-3.013	1515.2115	1.5298263	-4.5862576
-3.013	1515.48	1.5292638	-4.524981
-3.013	1515.8925	1.545483	-65.630462
-3.013	1519.374	1.5350122	-17.496842
-3.013	1520.5395	1.558701	-105.94766
-3.013	1520.9205	1.5404686	-39.332812
-3.013	1521.351	1.5555704	-92.688071
-3.013	1522.7115	1.5393431	-24.327567
-3.013	1523.3655	1.5478025	-52.959385
-3.013	1526.9025	1.5571345	-95.88224
-3.013	1536.2445	1.5376662	-5.1394199
-3.013	1546.389	1.540683	-52.164414
-3.013	1548.8475	1.5540106	-82.374358
-3.013	1569.72	1.5462539	-50.249329
-3.013	1570.6785	1.5579163	-99.952336
-2.95	1305.081	1.5514725	-83.460545
-2.95	1340.217	1.6016779	-84.729231
-2.95	1343.8425	1.5542055	-86.33513
-2.95	1348.299	1.5673674	-73.094035
-2.95	1353.4575	1.5774387	-75.558857
-2.95	1358.586	1.5616027	-96.652594
-2.95	1361.661	1.5458023	-29.809349
-2.95	1369.983	1.555793	-85.983167
-2.95	1378.383	1.5627675	-91.024504
-2.95	1380.0255	1.5664546	-50.382022
-2.95	1385.58	1.5384049	-11.841072
-2.95	1390.974	1.5419935	-53.664552
-2.95	1392.0195	1.5929295	-90.288028
-2.95	1395.309	1.5715984	-75.797705
-2.95	1399.434	1.5858773	-79.118703
-2.95	1400.0505	1.5770369	-61.039255
-2.95	1402.083	1.5826256	-83.931305
-2.95	1402.548	1.5359126	-4.1174516
-2.95	1403.598	1.544389	-22.423179
-2.95	1403.8125	1.5234313	-3.687536
-2.95	1408.6095	1.5753341	-16.013452
-2.95	1408.743	1.5432013	-29.153187
-2.95	1408.8945	1.5700772	-75.49335
-2.95	1409.82	1.5783232	-81.656649
-2.95	1409.9985	1.5301717	-4.9234379
-2.95	1412.2185	1.5789602	-82.041533
-2.95	1412.7465	1.5404925	-5.6918363
-2.95	1413.993	1.5834787	-78.421788
-2.95	1420.6545	1.5800439	-85.937878
-2.95	1421.664	1.5921741	-85.459664
-2.95	1421.859	1.527887	-3.6877618
-2.95	1421.964	1.5479729	-46.542333
-2.95	1422.1755	1.5438857	-24.138493
-2.95	1422.8925	1.5310075	-16.343285
-2.95	1425.411	1.5373629	-5.629257
-2.95	1425.621	1.5493511	-57.130723
-2.95	1425.894	1.5293489	-3.4632252
-2.95	1426.1535	1.5524742	-81.216025
-2.95	1426.9155	1.5588598	-102.50377
-2.95	1429.134	1.6101519	-78.848632
-2.95	1432.1295	1.5486426	-59.767212
-2.95	1433.9445	1.5203479	-3.0466455
-2.95	1434.798	1.5357163	-3.7665327
-2.95	1436.4315	1.6076407	-69.100494
-2.95	1436.907	1.5942802	-89.717951
-2.95	1438.3755	1.5312834	-5.151738
-2.95	1440.513	1.5638368	-83.800063
-2.95	1441.5375	1.6312677	-79.733243
-2.95	1441.8075	1.602284	-83.85412
-2.95	1444.089	1.5766096	-44.595893
-2.95	1447.509	1.6031349	-76.650301
-2.95	1449.4515	1.5304749	-5.0458647
-2.95	1450.0095	1.5736175	-76.74149
-2.95	1450.923	1.5353347	-4.362585
-2.95	1451.0055	1.5471378	-56.820641
-2.95	1451.751	1.5748997	-54.905632
-2.95	1451.892	1.5646021	-74.354529
-2.95	1454.4105	1.5878542	-77.407385
-2.95	1456.5975	1.5652656	-59.376908
-2.95	1456.7115	1.5334488	-4.0798626
-2.95	1457.58	1.6047384	-66.839281
-2.95	1457.9265	1.5424968	-38.432317
-2.95	1458.003	1.5395405	-5.2604202
-2.95	1461.006	1.5322745	-3.777367
-2.95	1461.3195	1.5363913	-4.3477087
-2.95	1462.839	1.6039039	-73.947371
-2.95	1463.7675	1.5597321	-105.01354
-2.95	1463.7705	1.5668211	-56.790628
-2.95	1468.752	1.5362895	-5.0956089
-2.95	1469.7105	1.6185553	-80.395559
-2.95	1470.579	1.5366715	-30.564589
-2.95	1470.9045	1.640676	-74.240833
-2.95	1471.2375	1.6123675	-82.921193
-2.95	1471.317	1.6575532	-73.668543
-2.95	1471.8255	1.5606317	-102.14172
-2.95	1472.589	1.5341679	-4.1412743
-2.95	1473.051	1.5743289	-74.706088
-2.95	1474.0365	1.5355298	-4.2541512
-2.95	1474.728	1.5267707	-3.5989593
-2.95	1477.392	1.5969883	-90.491133
-2.95	1480.047	1.5316414	-4.4059157
-2.95	1481.835	1.6165584	-84.022113
-2.95	1482.7965	1.6617901	-74.956219
-2.95	1483.185	1.5566202	-90.501484
-2.95	1483.467	1.6491503	-75.930328
-2.95	1483.533	1.5377173	-4.3105436
-2.95	1484.55	1.6280351	-76.952664
-2.95	1490.3445	1.5372413	-12.668524
-2.95	1491.2715	1.5374298	-6.4377529
-2.95	1491.5805	1.5360982	-4.7194581
-2.95	1492.7475	1.6249302	-72.02647
-2.95	1494.4305	1.53686	-39.281299
-2.95	1495.3185	1.6533872	-72.66254
-2.95	1498.176	1.5370535	-20.91783
-2.95	1498.2495	1.5465552	-58.78903
-2.95	1499.112	1.5758954	-20.953958
-2.95	1500.444	1.6227924	-72.021281
-2.95	1503.429	1.608645	-74.316408
-2.95	1504.941	1.5415652	-15.507864
-2.95	1506.3495	1.6213101	-73.561752
-2.95	1506.384	1.6449128	-75.302289
-2.95	1508.391	1.5364821	-11.122341
-2.95	1509.3795	1.5380048	-4.515657
-2.95	1510.974	1.5389058	-4.9115735
-2.95	1522.2795	1.5376254	-5.2189046
-2.95	1523.2545	1.6365096	-77.891955
-2.95	1525.6755	1.5573653	-96.091159
-2.95	1541.3715	1.5499683	-73.752705
-2.95	1545.0945	1.6143899	-82.507813
-2.95	1558.617	1.5378163	-4.3379422
-2.95	1565.541	1.6059153	-66.340339
-2.95	1578.2415	1.5732373	-73.310277
-2.95	1582.311	1.5658403	-49.929959
-2.95	1595.808	1.6201672	-78.068665
-2.95	1597.329	1.59142	-77.969981
-2.95	1642.7415	1.5816403	-86.559184
-2.95	1696.683	1.5901151	-77.697313
-2.95	1699.521	1.5985178	-87.410187
-2.95	2068.3185	1.5954922	-94.304914
-2.888	1362.609	1.5579186	-95.08753
-2.888	1379.616	1.5424089	-22.398786
-2.888	1382.313	1.5470294	-27.699247
-2.888	1416.2535	1.5362907	-3.8557318
-2.888	1427.5485	1.5387675	-13.904639
-2.888	1429.3065	1.5391216	-5.1298302
-2.888	1430.1795	1.5563531	-89.613233
-2.888	1434.3915	1.538235	-36.942996
-2.888	1437.2925	1.5249503	-3.8083124
-2.888	1438.212	1.5439448	-56.372851
-2.888	1439.1285	1.5436621	-63.360314
-2.888	1443.021	1.5547907	-81.581709
-2.888	1451.3895	1.5501257	-61.727619
-2.888	1459.2915	1.548572	-66.095871
-2.888	1459.3455	1.5331086	-4.2078561
-2.888	1462.182	1.5309774	-4.6467097
-2.888	1462.983	1.5332496	-4.1339344
-2.888	1464.408	1.5317329	-3.5352045
-2.888	1464.447	1.532758	-5.3440121
-2.888	1465.0725	1.5434826	-41.557602
-2.888	1472.007	1.53553	-4.165864
-2.888	1474.0635	1.5347673	-3.8819225
-2.888	1476.129	1.5431761	-21.688709
-2.888	1479.984	1.5324924	-19.811079
-2.888	1481.283	1.5571326	-91.230041
-2.888	1483.119	1.5378143	-5.1612071
-2.888	1483.2255	1.5524535	-71.535548
-2.888	1484.964	1.5340085	-4.7223481
-2.888	1487.583	1.5478027	-59.959711
-2.888	1490.3565	1.5532311	-79.048225
-2.888	1490.784	1.541642	-4.6139396
-2.888	1493.3295	1.5381447	-23.758835
-2.888	1495.6545	1.5442871	-53.444749
-2.888	1497.279	1.5322287	-4.0635148
-2.888	1504.221	1.531965	-4.2172864
-2.888	1507.266	1.5555732	-90.197884
-2.888	1507.662	1.5401081	-8.0062389
-2.888	1510.5795	1.5587	-99.262241
-2.888	1510.947	1.5393428	-5.8234065
-2.888	1511.6235	1.5454835	-28.713671
-2.888	1515.984	1.5493468	-59.065968
-2.888	1518.276	1.5385763	-22.914665
-2.888	1521.45	1.5509014	-63.978647
-2.888	1524.3405	1.5408738	-10.589249
-2.888	1531.86	1.5447154	-29.20867
-2.888	1533.219	1.5516763	-75.804249
-2.888	1535.244	1.5370494	-4.539469
-2.888	1549.6395	1.5462536	-23.390062
-2.888	1585.623	1.5445545	-34.379756
-2.888	1587.018	1.5540084	-84.021617
-2.888	1598.1765	1.5594851	-104.4347
-2.825	1338.0825	1.5512652	-73.11682
-2.825	1376.331	1.5721442	-76.33472
-2.825	1392.465	1.5651207	-71.524818
-2.825	1396.3005	1.5579166	-92.610648
-2.825	1399.542	1.5532299	-70.681076
-2.825	1409.2515	1.5490756	-68.535802
-2.825	1409.4675	1.564209	-85.085044
-2.825	1409.514	1.534767	-4.3366893
-2.825	1410.159	1.5673741	-60.872119
-2.825	1414.416	1.5657898	-69.264554
-2.825	1427.5515	1.5328716	-3.9434263
-2.825	1430.103	1.5470294	-41.351586
-2.825	1433.8695	1.5737431	-71.100486
-2.825	1435.308	1.5341961	-15.062852
-2.825	1436.4915	1.5563525	-88.608603
-2.825	1440.402	1.5432364	-5.239663
-2.825	1442.1735	1.5287108	-4.65645
-2.825	1443.801	1.5507305	-67.946723
-2.825	1445.2155	1.5424076	-5.3725518
-2.825	1446.507	1.5547917	-85.709394
-2.825	1448.8575	1.5758565	-54.320043
-2.825	1448.994	1.533248	-5.2635005
-2.825	1451.502	1.5362904	-5.2696984
-2.825	1454.403	1.5302189	-4.4120869
-2.825	1454.445	1.5501249	-38.229909
-2.825	1455.615	1.5330604	-3.5519431
-2.825	1458.4755	1.5399153	-49.330575
-2.825	1459.164	1.5634329	-93.426271
-2.825	1460.9955	1.5496116	-67.447138
-2.825	1461.213	1.5594849	-100.92721
-2.825	1461.6045	1.5302222	-4.6512075
-2.825	1462.0815	1.54039	-15.190496
-2.825	1462.7415	1.5447212	-24.678614
-2.825	1465.413	1.5480652	-21.129329
-2.825	1466.883	1.551675	-74.507646
-2.825	1467.705	1.5705508	-82.106144
-2.825	1468.7595	1.5393433	-4.3009143
-2.825	1471.959	1.5763468	-33.322887
-2.825	1472.8935	1.5439472	-5.6297811
-2.825	1476.045	1.5413884	-22.813217
-2.825	1477.5285	1.5332488	-4.4812994
-2.825	1480.1565	1.5347688	-4.1840369
-2.825	1482.315	1.5378155	-4.4389868
-2.825	1483.599	1.5353375	-4.1253706
-2.825	1483.6605	1.5317353	-4.7231331
-2.825	1485.003	1.52645	-4.3787706
-2.825	1486.0155	1.5610566	-104.09131
-2.825	1487.3475	1.5485721	-61.052422
-2.825	1488.1965	1.5338204	-4.716833
-2.825	1489.947	1.56896	-69.634945
-2.825	1490.142	1.5345751	-4.9989295
-2.825	1490.4495	1.5336266	-3.4742693
-2.825	1507.893	1.5408708	-36.58293
-2.825	1508.616	1.5626305	-99.743992
-2.825	1512.336	1.5351481	-4.1735487
-2.825	1516.0425	1.5334406	-3.7027097
-2.825	1518.1845	1.5753431	-76.547522
-2.825	1519.9695	1.5343898	-5.0639088
-2.825	1521.405	1.5349584	-4.7327932
-2.825	1530.192	1.5420756	-4.6540066
-2.825	1533.177	1.5776756	-67.227063
-2.825	1533.426	1.5454833	-24.774594
-2.825	1537.539	1.5769447	-40.119275
-2.825	1539.6135	1.5340091	-19.159991
-2.825	1571.3145	1.5781706	-79.378707
-2.825	1616.2395	1.5785519	-82.565706
-2.825	1846.1445	1.5801613	-83.390824
-2.763	1283.2485	1.5362887	-4.7103774
-2.763	1316.1495	1.5408732	-5.8823225
-2.763	1374.651	1.5411648	-21.54009
-2.763	1390.0065	1.5579193	-91.708616
-2.763	1396.62	1.5393444	-4.1269088
-2.763	1397.9145	1.5424098	-10.686781
-2.763	1399.4325	1.5445374	-5.5835721
-2.763	1423.2075	1.5378263	-3.3314219
-2.763	1429.1295	1.5355298	-20.541389
-2.763	1431.072	1.5302188	-4.3931739
-2.763	1434.873	1.5547925	-79.487723
-2.763	1438.788	1.5359126	-5.1715853
-2.763	1438.9455	1.5470296	-55.302338
-2.763	1442.4975	1.5264516	-4.3798251
-2.763	1445.0025	1.5516776	-66.55523
-2.763	1445.1015	1.5439446	-15.155813
-2.763	1447.767	1.5427752	-22.323836
-2.763	1455.0375	1.5360993	-4.9893982
-2.763	1457.4465	1.5364813	-4.597664
-2.763	1460.031	1.5454829	-18.173154
-2.763	1463.1345	1.5431754	-6.2852835
-2.763	1464.5475	1.5401062	-4.0450093
-2.763	1465.7985	1.5537676	-65.553106
-2.763	1473.0585	1.5441897	-4.7257502
-2.763	1474.8225	1.5347702	-4.0919258
-2.763	1475.4	1.5571335	-86.630522
-2.763	1475.49	1.5475556	-41.65623
-2.763	1476.351	1.5368616	-4.2572857
-2.763	1477.6785	1.5416414	-27.393322
-2.763	1478.388	1.5501232	-43.396763
-2.763	1478.742	1.5421298	-11.151835
-2.763	1481.52	1.5462537	-30.764053
-2.763	1481.8785	1.5493475	-24.251068
-2.763	1482.945	1.5418573	-18.948268
-2.763	1484.3925	1.5465827	-59.533826
-2.763	1487.427	1.5357172	-14.181458
-2.763	1492.5885	1.5353378	-4.465396
-2.763	1493.1915	1.5472816	-53.445961
-2.763	1494.396	1.5343895	-3.9038643
-2.763	1497.423	1.5351428	-4.1899713
-2.763	1497.663	1.5349596	-4.1184092
-2.763	1498.377	1.5509011	-75.129151
-2.763	1498.5855	1.5497295	-29.030958
-2.763	1501.1535	1.5524545	-70.231171
-2.763	1502.031	1.5485731	-30.488443
-2.763	1503.6075	1.5563531	-86.861161
-2.763	1508.208	1.5447148	-4.7889032
-2.763	1509.312	1.5467811	-72.235696
-2.763	1512.2805	1.5555702	-79.816528
-2.763	1512.804	1.5366694	-4.3111761
-2.763	1513.4085	1.5587023	-93.301504
-2.763	1516.2405	1.5345763	-4.0956734
-2.763	1519.143	1.5449629	-5.1924111
-2.763	1521.006	1.5478022	-31.801251
-2.763	1527.987	1.5505332	-69.003924
-2.763	1530.2115	1.5602704	-102.46416
-2.763	1537.449	1.5413834	-56.949735
-2.763	1549.9725	1.5451835	-6.1018498
-2.763	1557.7665	1.5540107	-74.96071
-2.763	1568.295	1.5594833	-95.689474
-2.763	1582.401	1.5362901	-4.0871229
-2.7	1318.2225	1.5616039	-105.0536
-2.7	1339.1295	1.5450017	-7.7147318
-2.7	1341.69	1.5590917	-97.466776
-2.7	1351.8645	1.5700783	-80.345165
-2.7	1352.448	1.5774041	-36.138907
-2.7	1361.7645	1.5564615	-81.073525
-2.7	1364.7525	1.5458036	-5.2730796
-2.7	1370.4	1.5966323	-93.841892
-2.7	1370.8455	1.5881186	-74.473465
-2.7	1381.4055	1.601679	-81.234429
-2.7	1383.72	1.5693648	-73.6279
-2.7	1384.944	1.5445901	-17.521034
-2.7	1390.0635	1.5924347	-78.255542
-2.7	1392.7665	1.5517458	-45.658259
-2.7	1397.82	1.5590929	-97.713902
-2.7	1400.454	1.5853641	-72.64039
-2.7	1400.901	1.5783229	-66.895249
-2.7	1402.488	1.5542068	-72.106451
-2.7	1402.953	1.5942813	-91.857325
-2.7	1409.4255	1.5384063	-4.0363936
-2.7	1411.29	1.5715005	-73.923051
-2.7	1415.436	1.5649246	-89.169389
-2.7	1417.446	1.531009	-3.4667448
-2.7	1417.635	1.5806894	-83.083786
-2.7	1418.637	1.5685163	-62.229201
-2.7	1421.6175	1.5429505	-5.2333499
-2.7	1422.7245	1.5846818	-77.415169
-2.7	1424.8455	1.5440408	-60.386663
-2.7	1425.663	1.58311	-85.152255
-2.7	1426.929	1.6101538	-79.171717
-2.7	1427.1015	1.5931893	-86.632075
-2.7	1427.3415	1.5356044	-4.547006
-2.7	1427.604	1.5858788	-71.082178
-2.7	1427.73	1.5512444	-34.287816
-2.7	1429.878	1.5523442	-73.984702
-2.7	1431.615	1.5284612	-5.0926988
-2.7	1431.8595	1.5626971	-102.30495
-2.7	1435.641	1.5689417	-73.872141
-2.7	1437.813	1.5785607	-72.697915
-2.7	1440.744	1.5236117	-3.3823793
-2.7	1441.236	1.5486496	-48.726277
-2.7	1442.2305	1.5560543	-81.953325
-2.7	1443.093	1.5437523	-15.559093
-2.7	1443.6405	1.5761807	-73.311024
-2.7	1444.098	1.5550728	-72.802123
-2.7	1444.41	1.5675277	-37.093093
-2.7	1444.5015	1.5953863	-94.560684
-2.7	1445.4885	1.5679947	-52.297488
-2.7	1448.298	1.5359093	-4.3936419
-2.7	1450.401	1.5372444	-13.41008
-2.7	1454.886	1.5476108	-65.508355
-2.7	1455.1005	1.5640862	-95.454935
-2.7	1457.8335	1.5601999	-98.568254
-2.7	1462.8675	1.5765741	-59.877859
-2.7	1464.1785	1.6312681	-79.538618
-2.7	1464.7425	1.5491236	-63.921665
-2.7	1465.2105	1.5461006	-5.1104115
-2.7	1465.7985	1.5267717	-3.8180448
-2.7	1466.1075	1.5768933	-51.906159
-2.7	1466.352	1.529533	-4.975027
-2.7	1466.5335	1.5302218	-4.3877221
-2.7	1467.2145	1.5768948	-52.235403
-2.7	1467.264	1.5798383	-84.785544
-2.7	1467.3645	1.5370521	-27.299547
-2.7	1468.2855	1.5780391	-55.266702
-2.7	1470.057	1.5374319	-4.9910031
-2.7	1470.5775	1.5478849	-37.24939
-2.7	1471.878	1.6185565	-80.974487
-2.7	1472.115	1.5364837	-4.4636181
-2.7	1472.235	1.6000732	-85.411661
-2.7	1473.5025	1.5755887	-78.827248
-2.7	1473.735	1.5366723	-4.3675862
-2.7	1473.7935	1.5399474	-4.857149
-2.7	1474.278	1.5425387	-4.8766138
-2.7	1474.5915	1.6406765	-73.755179
-2.7	1475.2755	1.5320929	-4.9586
-2.7	1476.204	1.5331702	-4.1462169
-2.7	1478.3265	1.538197	-4.1780494
-2.7	1478.679	1.5840656	-83.182569
-2.7	1479.8625	1.649151	-75.371414
-2.7	1481.652	1.6575541	-73.086037
-2.7	1482.2805	1.5741751	-77.693348
-2.7	1483.5375	1.5471486	-34.495671
-2.7	1486.3455	1.6166065	-81.609899
-2.7	1486.614	1.5340086	-3.6155394
-2.7	1488.1875	1.5495389	-56.026555
-2.7	1492.2975	1.5466481	-16.259914
-2.7	1493.454	1.5368609	-5.2709784
-2.7	1496.6835	1.6034604	-79.420542
-2.7	1497.882	1.5421307	-4.3918994
-2.7	1504.473	1.6617915	-73.845114
-2.7	1505.094	1.5362886	-3.945612
-2.7	1505.139	1.5361009	-3.82834
-2.7	1508.5935	1.6533885	-73.372245
-2.7	1514.6715	1.5666818	-63.864561
-2.7	1516.9035	1.6280363	-74.794727
-2.7	1517.4765	1.5357142	-3.7801693
-2.7	1520.4315	1.5378138	-4.5032926
-2.7	1523.523	1.6365114	-78.704197
-2.7	1528.122	1.5376259	-5.3631863
-2.7	1531.5195	1.6449141	-73.730303
-2.7	1532.2515	1.6049387	-72.558206
-2.7	1537.9575	1.5816413	-85.449874
-2.7	1538.6715	1.5368224	-4.783571
-2.7	1539.966	1.5415663	-4.2403198
-2.7	1541.028	1.5380035	-4.0568735
-2.7	1542.8265	1.6124561	-82.706899
-2.7	1544.316	1.534169	-3.8225477
-2.7	1545.381	1.6227934	-72.742401
-2.7	1572.2535	1.5499688	-38.129096
-2.7	1577.9505	1.6209341	-78.479773
-2.7	1595.94	1.5732382	-75.02985
-2.7	1613.4765	1.5901162	-75.664664
-2.7	1617.8325	1.5573667	-91.624937
-2.7	1620.1755	1.605916	-67.768178
-2.7	1627.8015	1.6143908	-84.294747
-2.7	1630.9425	1.5658411	-73.68089
-2.7	1634.715	1.5985191	-89.207018
-2.7	1644.1845	1.6076029	-70.045607
-2.65	1420.0545	1.5438157	-21.555045
-2.65	1431.507	1.5619969	-108.17454
-2.65	1459.338	1.5447152	-22.78409
-2.65	1460.979	1.5497048	-58.393827
-2.65	1461.1845	1.5360694	-3.8648835
-2.65	1464.132	1.5388386	-4.5535731
-2.65	1468.053	1.5489646	-42.560434
-2.65	1468.173	1.5371394	-4.1816873
-2.65	1473.1005	1.5389803	-4.4322913
-2.65	1481.4525	1.5492059	-75.849392
-2.65	1483.758	1.5532299	-63.830229
-2.65	1486.656	1.5419197	-4.6389891
-2.65	1492.836	1.5555724	-66.741538
-2.65	1493.4105	1.5377683	-4.6726385
-2.65	1515.492	1.5524535	-42.366159
-2.65	1527.768	1.5587014	-89.629781
-2.65	1531.239	1.5481723	-22.157603
-2.65	1270.3695	1.538389	-28.695813
-2.65	1406.3145	1.550127	-56.106248
-2.65	1408.878	1.5579168	-89.883991
-2.65	1424.187	1.5470293	-5.734712
-2.65	1428.5415	1.5431758	-4.6254757
-2.65	1439.847	1.5385489	-6.8361518
-2.65	1446.261	1.5436745	-12.713822
-2.65	1449.18	1.5381819	-13.119162
-2.65	1452.33	1.5547907	-78.389519
-2.65	1453.2645	1.5378947	-4.8598248
-2.65	1458.591	1.5478042	-5.4505789
-2.65	1462.8045	1.5443435	-34.776589
-2.65	1464.6165	1.5516778	-27.550864
-2.65	1464.669	1.540314	-4.7153681
-2.65	1464.9255	1.5563522	-80.666828
-2.65	1467.945	1.5380502	-5.555674
-2.65	1468.908	1.5386789	-5.8703059
-2.65	1469.5425	1.5454824	-12.421821
-2.65	1471.0395	1.5365814	-3.6781871
-2.65	1480.1475	1.5493484	-75.414873
-2.65	1480.9995	1.5485707	-25.67585
-2.65	1481.547	1.5439468	-31.505442
-2.65	1484.937	1.5396289	-3.808454
-2.65	1489.0155	1.5424782	-3.7653077
-2.65	1489.089	1.5571361	-85.902471
-2.65	1493.484	1.5411178	-4.1689508
-2.65	1505.595	1.5594855	-91.05846
-2.65	1510.8615	1.5434566	-5.4204304
-2.65	1520.1585	1.5602719	-98.851033
-2.65	1521.888	1.5540101	-76.515916
-2.65	1527.276	1.5504488	-36.998486
-2.65	1535.5575	1.5508653	-31.630295
-2.65	1543.455	1.5462531	-5.6835065
-2.65	1576.719	1.5610564	-102.40764
-2.6	1236.159	1.5658507	-85.49643
-2.6	1298.6955	1.5539136	-73.383587
-2.6	1354.6335	1.5849204	-78.38025
-2.6	1356.4065	1.5700789	-70.514524
-2.6	1358.9925	1.5655367	-87.911642
-2.6	1368.345	1.5436486	-2.5740233
-2.6	1369.5555	1.5858792	-69.802442
-2.6	1378.3365	1.5478857	-16.425341
-2.6	1382.412	1.5642824	-95.990525
-2.6	1389.1905	1.5774761	-55.523625
-2.6	1391.016	1.5384064	-3.8195263
-2.6	1399.95	1.5633452	-101.23589
-2.6	1400.3235	1.5837959	-82.546425
-2.6	1400.7285	1.5542063	-71.084449
-2.6	1401.4395	1.5616036	-104.97603
-2.6	1402.695	1.5669177	-66.434502
-2.6	1403.9625	1.5458038	-24.692565
-2.6	1404.69	1.5726828	-66.532478
-2.6	1405.098	1.5942816	-90.830611
-2.6	1407.2955	1.5710835	-81.417539
-2.6	1407.4755	1.5534448	-34.985704
-2.6	1407.8565	1.5490005	0.96195852
-2.6	1408.383	1.5236116	-3.7340622
-2.6	1408.7265	1.5723239	-71.20107
-2.6	1412.187	1.5552832	-81.630472
-2.6	1412.553	1.563758	-99.146936
-2.6	1414.218	1.5647881	-92.484173
-2.6	1416.972	1.5510461	-53.418844
-2.6	1418.5605	1.531009	-3.7334653
-2.6	1420.161	1.5869555	-66.628298
-2.6	1425.2685	1.5795582	-80.369817
-2.6	1426.278	1.6101536	-78.57341
-2.6	1427.6355	1.5563831	-76.309401
-2.6	1428.1035	1.6016792	-79.659286
-2.6	1428.513	1.600673	-82.301513
-2.6	1430.2095	1.5921985	-83.682507
-2.6	1431.048	1.5289257	-4.3842998
-2.6	1432.1415	1.5387707	-3.9846823
-2.6	1435.6395	1.5340102	-3.9216982
-2.6	1436.2305	1.6164735	-80.866891
-2.6	1436.5875	1.6080703	-72.708841
-2.6	1437.0645	1.5805348	-84.101324
-2.6	1437.5505	1.5501685	-51.032132
-2.6	1439.127	1.5399176	-5.2436316
-2.6	1439.85	1.5363228	-3.964264
-2.6	1440.8535	1.624948	-72.700471
-2.6	1442.2815	1.5696832	-50.782421
-2.6	1442.3625	1.5267715	-4.2874571
-2.6	1444.464	1.5718405	-80.557212
-2.6	1446.774	1.5505181	-73.680038
-2.6	1446.8595	1.5778695	-37.678421
-2.6	1448.8545	1.5595204	-93.970781
-2.6	1451.5515	1.5627685	-104.49962
-2.6	1451.598	1.5320857	-4.0548163
-2.6	1453.164	1.5527426	-28.754589
-2.6	1453.644	1.5426123	-4.1241975
-2.6	1453.743	1.566337	-73.090393
-2.6	1454.3925	1.5589764	-92.780097
-2.6	1454.5035	1.5753211	-71.420263
-2.6	1456.6065	1.6312684	-79.760306
-2.6	1456.8615	1.5933044	-87.469347
-2.6	1456.9875	1.5674118	-57.874634
-2.6	1457.9085	1.5516881	-34.508132
-2.6	1458.696	1.6038334	-75.312177
-2.6	1458.771	1.5532096	-29.324248
-2.6	1459.1415	1.5953588	-95.106259
-2.6	1459.9425	1.5583871	-87.095951
-2.6	1460.7165	1.7028727	-73.079096
-2.6	1462.4235	1.630191	-76.983356
-2.6	1462.7685	1.7218331	-69.35718
-2.6	1463.055	1.6849892	-71.100553
-2.6	1463.7885	1.5746092	-74.893099
-2.6	1463.9685	1.582728	-84.802952
-2.6	1465.491	1.5949318	-94.433234
-2.6	1465.785	1.5383878	-4.4356875
-2.6	1465.8195	1.5690842	-40.745012
-2.6	1466.427	1.6670338	-74.100312
-2.6	1467.9	1.5385778	-3.8876102
-2.6	1469.556	1.7313134	-61.93864
-2.6	1470.921	1.6755086	-76.619128
-2.6	1471.3125	1.6933924	-70.498159
-2.6	1472.892	1.5472526	-4.3665808
-2.6	1475.1495	1.5509848	-52.70046
-2.6	1475.2725	1.5469022	-6.1636865
-2.6	1475.5695	1.5450455	-25.912859
-2.6	1475.6955	1.5580467	-81.050277
-2.6	1476.495	1.7123527	-72.71256
-2.6	1476.5805	1.618557	-80.799008
-2.6	1477.746	1.530221	-3.9720108
-2.6	1478.478	1.7081175	-71.172048
-2.6	1478.7945	1.5401085	-4.6777225
-2.6	1479.2055	1.5381981	-4.0217092
-2.6	1479.2355	1.6575539	-73.042253
-2.6	1479.5085	1.5402972	-3.9466057
-2.6	1479.744	1.5404885	-4.5779511
-2.6	1480.4595	1.5611594	-99.350882
-2.6	1481.4225	1.6597085	-72.160282
-2.6	1483.074	1.5443484	-3.6044047
-2.6	1483.1895	1.538003	-4.6987588
-2.6	1483.641	1.6406766	-73.728548
-2.6	1484.6715	1.5767815	-76.302475
-2.6	1486.2945	1.7175978	-72.376117
-2.6	1486.7445	1.5910347	-83.446228
-2.6	1487.469	1.5785991	-63.416852
-2.6	1487.946	1.6554711	-73.596358
-2.6	1488.0345	1.6217163	-75.97396
-2.6	1488.9315	1.5606346	-94.117513
-2.6	1489.3965	1.6385939	-75.722329
-2.6	1491.162	1.5968868	-94.420735
-2.6	1491.3975	1.649151	-75.353603
-2.6	1491.678	1.5680091	-35.905552
-2.6	1492.7325	1.5611563	-99.62162
-2.6	1493.3775	1.6986367	-73.734008
-2.6	1494.078	1.5389615	-4.2211842
-2.6	1495.221	1.6469969	-74.26229
-2.6	1496.547	1.6124154	-83.600944
-2.6	1496.5575	1.7270784	-63.578639
-2.6	1497.54	1.5738876	-75.575705
-2.6	1497.8745	1.628037	-75.236527
-2.6	1499.124	1.5485352	-4.6271999
-2.6	1499.175	1.6617921	-73.108961
-2.6	1499.8755	1.5391515	-4.9517296
-2.6	1500.3945	1.5493505	-19.277265
-2.6	1502.0025	1.7355541	-61.497675
-2.6	1502.259	1.5611589	-100.58311
-2.6	1503.6885	1.6512338	-76.221856
-2.6	1504.86	1.6807534	-73.975055
-2.6	1506.009	1.5397232	-10.981372
-2.6	1508.0505	1.6891565	-69.821042
-2.6	1508.829	1.6712729	-79.889758
-2.6	1511.8605	1.5341687	-2.9794909
-2.6	1513.581	1.6428314	-72.553719
-2.6	1514.508	1.6533897	-75.247191
-2.6	1514.763	1.5463214	-24.174021
-2.6	1516.9875	1.541566	-3.6145396
-2.6	1517.688	1.6343563	-81.218294
-2.6	1518.789	1.5395329	-33.890755
-2.6	1521.525	1.5759342	-78.293724
-2.6	1522.701	1.568606	-38.52841
-2.6	1522.746	1.6227931	-73.303173
-2.6	1524.774	1.5404917	-4.1846089
-2.6	1526.964	1.6449144	-73.136155
-2.6	1528.608	1.5522732	-42.995499
-2.6	1530.135	1.5771418	-69.474886
-2.6	1534.2105	1.6365117	-78.698939
-2.6	1542.7545	1.6143905	-84.553939
-2.6	1551.2235	1.5393433	-12.004034
-2.6	1563.4425	1.5499692	-39.800613
-2.6	1573.281	1.5573662	-75.96295
-2.6	1582.1685	1.5658406	-85.255157
-2.6	1582.4085	1.5732384	-55.950389
-2.6	1592.5785	1.5782326	-55.113529
-2.6	1604.6175	1.5988443	-91.395013
-2.6	1606.9755	1.5816414	-85.733593
-2.6	1618.56	1.6059158	-68.53176
-2.6	1643.5005	1.5985183	-91.64702
-2.6	1648.299	1.5901155	-76.159098
-2.6	1736.496	1.599827	-87.331454
-2.6	1747.053	1.5789604	-81.349078
-2.563	1417.761	1.557917	-70.249673
-2.563	1465.1625	1.5500508	-13.85619
-2.563	1470.4755	1.5547906	-78.430285
-2.563	1472.691	1.5618436	-102.2674
-2.563	1473.9285	1.539767	-4.3347498
-2.563	1476.3045	1.5493493	-10.470213
-2.563	1477.992	1.5457182	-14.299008
-2.563	1479.1275	1.5516778	-65.406363
-2.563	1481.976	1.5476433	-7.733246
-2.563	1482.4935	1.551952	-54.788664
-2.563	1485.4245	1.5478014	-5.5909754
-2.563	1499.3175	1.5427875	-4.4387148
-2.563	1509.5505	1.5399446	-4.9270358
-2.563	1512.9375	1.5401336	-6.992587
-2.563	1535.202	1.5587009	-84.288705
-2.563	1553.3355	1.5420141	-3.8158737
-2.563	1273.674	1.5391049	-5.0179223
-2.563	1415.5245	1.5406096	-10.086342
-2.563	1428.3015	1.538529	-4.0058676
-2.563	1436.4435	1.5441336	-4.2617965
-2.563	1437.042	1.5472236	-19.595953
-2.563	1441.146	1.5447152	-4.2470681
-2.563	1443.678	1.5504757	-35.097148
-2.563	1445.118	1.5470296	-36.050816
-2.563	1452.0255	1.556352	-76.046778
-2.563	1456.0605	1.5402992	-28.039409
-2.563	1456.2405	1.5571358	-77.509501
-2.563	1457.7675	1.5512185	-70.226231
-2.563	1461.8355	1.5461205	-58.390561
-2.563	1462.977	1.5450574	-4.5493933
-2.563	1464.321	1.5485734	-6.1980523
-2.563	1471.0755	1.551477	-76.977271
-2.563	1473.0495	1.5459668	-27.489752
-2.563	1479.1785	1.5594859	-89.148235
-2.563	1481.613	1.5407776	-4.7189218
-2.563	1489.278	1.5464602	-35.40576
-2.563	1490.163	1.5466811	-29.716324
-2.563	1494.8115	1.5509001	-47.79593
-2.563	1495.0905	1.5411493	-4.7219136
-2.563	1495.3575	1.547403	-14.727699
-2.563	1495.629	1.5454829	-6.1305047
-2.563	1496.6835	1.5532299	-44.410703
-2.563	1498.401	1.5409831	-4.8446597
-2.563	1504.2435	1.5462557	-61.506403
-2.563	1504.8105	1.5404222	-32.191447
-2.563	1511.0595	1.5540096	-32.822383
-2.563	1513.0335	1.5468286	-33.776563
-2.563	1516.8825	1.5413118	-4.6468796
-2.563	1517.1015	1.5555716	-84.277058
-2.563	1520.4465	1.5524528	-42.928675
-2.563	1537.77	1.5544402	-50.001859
-2.563	1551.0195	1.5522243	-59.058782
-2.563	1554.7665	1.5610555	-95.966794
-2.563	1557.366	1.5602711	-96.748569
-2.563	1720.6005	1.5434941	-4.5367207
-2.525	1393.596	1.5501247	-5.0787551
-2.525	1427.0475	1.550445	-4.9217285
-2.525	1438.032	1.5487222	-6.6987107
-2.525	1446.9315	1.5532305	-72.973296
-2.525	1449.0855	1.5547915	-56.842798
-2.525	1458.78	1.5470295	-20.015718
-2.525	1473.7905	1.5416396	-5.8841102
-2.525	1478.2335	1.5412565	-38.908523
-2.525	1481.9295	1.5493487	-13.850193
-2.525	1484.5635	1.5509003	-32.707028
-2.525	1487.4915	1.559485	-75.268363
-2.525	1492.0485	1.5495611	-13.874012
-2.525	1497.897	1.5478003	-27.323676
-2.525	1503.036	1.5420252	-4.4985259
-2.525	1503.3765	1.5422172	-4.7401265
-2.525	1506.1965	1.5406821	-4.0341299
-2.525	1511.0235	1.5524525	-35.937801
-2.525	1515.1185	1.539726	-4.2476674
-2.525	1528.947	1.5626319	-107.83083
-2.525	1536.3465	1.5634194	-105.03345
-2.525	1539.8115	1.5410664	-7.1736389
-2.525	1541.8125	1.5462219	-2.8680065
-2.525	1545.8145	1.560271	-95.383657
-2.525	1404.975	1.5579164	-85.568407
-2.525	1408.275	1.5399181	-4.0898271
-2.525	1415.148	1.5302216	-4.7240114
-2.525	1425.2565	1.5618433	-105.91578
-2.525	1427.724	1.557136	-83.14995
-2.525	1428.801	1.5563525	-50.843472
-2.525	1433.6715	1.5431748	-5.3893749
-2.525	1434.7935	1.5474852	-32.462205
-2.525	1437.039	1.5439465	-5.1916529
-2.525	1441.86	1.5502355	-7.2391191
-2.525	1443.888	1.5418316	-6.3275352
-2.525	1455.771	1.5340085	-3.3718111
-2.525	1457.589	1.5414489	-14.10293
-2.525	1468.7475	1.5497517	-26.963199
-2.525	1469.82	1.5500238	-12.64418
-2.525	1476.7845	1.5505478	29.303024
-2.525	1477.527	1.5404903	-4.5053157
-2.525	1483.4085	1.5489725	-5.5365378
-2.525	1488.4425	1.5536266	-36.790073
-2.525	1492.5195	1.5512665	-36.10863
-2.525	1493.6985	1.540298	-3.590234
-2.525	1494.288	1.5485726	-33.358974
-2.525	1498.26	1.5516752	-41.785166
-2.525	1501.155	1.5610559	-90.889041
-2.525	1502.9715	1.5401087	-4.281685
-2.525	1503.2745	1.545483	-4.9716339
-2.525	1503.372	1.5481563	-18.895516
-2.525	1504.098	1.5555709	-57.380465
-2.525	1504.572	1.5508231	-14.015283
-2.525	1511.766	1.5498982	-16.709825
-2.525	1514.559	1.5465653	-13.276492
-2.525	1516.797	1.5587006	-82.105154
-2.525	1518.7815	1.5491852	-5.6640429
-2.525	1527.759	1.5488679	-6.3602136
-2.525	1533.705	1.5408744	-4.5303066
-2.525	1534.29	1.5447148	-5.051487
-2.525	1546.248	1.5567788	-77.572419
-2.525	1556.628	1.5540107	-66.229079
-2.525	1561.572	1.552866	-57.169599
-2.488	1349.9535	1.5406834	-4.5999729
-2.488	1396.0245	1.5426806	-5.7241255
-2.488	1399.8405	1.5431249	-4.3045015
-2.488	1416.3645	1.5470297	-4.7326826
-2.488	1416.546	1.5579165	-82.236477
-2.488	1417.4595	1.5461064	-3.0572191
-2.488	1422.807	1.5618435	-98.241758
-2.488	1424.358	1.5489586	-20.106626
-2.488	1434.2145	1.5487455	-27.273248
-2.488	1437.168	1.5457532	-4.3284133
-2.488	1440.576	1.547471	-14.304477
-2.488	1440.813	1.5547893	-50.858505
-2.488	1447.578	1.5501232	-6.2144257
-2.488	1452.2265	1.5544517	-40.270182
-2.488	1458.987	1.553481	-66.141543
-2.488	1462.5045	1.5491699	-15.873598
-2.488	1462.803	1.5520806	-34.971253
-2.488	1463.6295	1.557136	-82.553069
-2.488	1464.243	1.5530282	-67.378506
-2.488	1468.5825	1.55323	-79.221671
-2.488	1470.3135	1.5485735	-45.358016
-2.488	1470.7725	1.5509005	-12.258715
-2.488	1472.1765	1.5454946	-3.834534
-2.488	1472.5005	1.5594851	-75.902866
-2.488	1476.651	1.5516769	-15.022099
-2.488	1478.004	1.556353	-80.092631
-2.488	1480.947	1.544439	-3.9128289
-2.488	1482.7485	1.5459413	-4.0025065
-2.488	1482.966	1.5480605	-61.311395
-2.488	1489.455	1.5478008	-36.089311
-2.488	1491.489	1.5416513	-4.1847883
-2.488	1494.174	1.5634198	-104.79607
-2.488	1494.948	1.5602709	-89.313944
-2.488	1496.7375	1.5410183	-4.1515133
-2.488	1497.1425	1.5462557	31.346901
-2.488	1498.053	1.5493495	-11.806738
-2.488	1499.9505	1.5558793	-43.990491
-2.488	1500.405	1.5524533	-51.384192
-2.488	1500.8415	1.5552171	-35.779502
-2.488	1500.9795	1.5412726	-2.8966419
-2.488	1506.2565	1.56263	-105.40365
-2.488	1508.5035	1.5528627	-65.264424
-2.488	1510.4685	1.5610572	-91.366326
-2.488	1510.5495	1.5422825	-18.226159
-2.488	1520.973	1.5540096	-60.83638
-2.488	1525.4295	1.5587008	-78.606293
-2.488	1531.761	1.546577	-4.5830193
-2.488	1531.836	1.5555717	-36.355391
-2.488	1532.4345	1.541953	-10.933287
-2.488	1534.5135	1.5468592	-4.3866955
-2.488	1542.8535	1.5561453	-62.416982
-2.488	1551.9405	1.5483431	-38.698314
-2.488	1581.294	1.5536236	-57.873555
-2.45	1325.01	1.5616016	-92.170259
-2.45	1335.8715	1.5458012	-4.8695744
-2.45	1339.65	1.554204	-75.274816
-2.45	1355.499	1.5436467	-6.2082376
-2.45	1360.6485	1.5583855	-78.537817
-2.45	1366.0005	1.5426412	-5.7204419
-2.45	1369.1535	1.5648509	-101.15689
-2.45	1376.712	1.5539054	-69.512933
-2.45	1390.356	1.5669162	-79.16097
-2.45	1395.705	1.5700761	-39.908091
-2.45	1396.743	1.5568803	-73.33029
-2.45	1397.121	1.5563235	-58.007428
-2.45	1404.7335	1.5622549	-100.97764
-2.45	1405.203	1.5710812	-57.157081
-2.45	1405.527	1.5774495	-83.677752
-2.45	1407.105	1.5806154	-82.125674
-2.45	1410.5415	1.5359095	-4.3675929
-2.45	1410.7095	1.5546551	-48.034626
-2.45	1412.622	1.5487092	-42.204001
-2.45	1414.0875	1.5505131	-9.4067468
-2.45	1414.4475	1.5533223	-58.693148
-2.45	1417.2255	1.5872406	-60.482681
-2.45	1417.3395	1.578466	-61.965524
-2.45	1418.7885	1.5637557	-105.9266
-2.45	1419.234	1.5627465	-108.50388
-2.45	1422.1875	1.5414468	-5.1149682
-2.45	1424.049	1.5490655	-49.658943
-2.45	1426.899	1.5510437	-8.3698895
-2.45	1427.811	1.5429836	-35.78316
-2.45	1439.568	1.5424068	-4.3552811
-2.45	1440.837	1.5723389	-72.436161
-2.45	1441.431	1.5706392	-63.715581
-2.45	1445.9265	1.5552815	-43.153659
-2.45	1447.9515	1.5605047	-85.614214
-2.45	1449.9585	1.5795559	-76.939646
-2.45	1450.3185	1.5502291	-40.17609
-2.45	1451.319	1.5692238	-28.246522
-2.45	1453.398	1.5445927	-6.7646664
-2.45	1453.563	1.5753189	-74.16361
-2.45	1456.1715	1.5879594	-62.089641
-2.45	1458.6765	1.5921964	-87.230576
-2.45	1459.6785	1.5763249	-71.599546
-2.45	1459.9575	1.5435598	-6.6042032
-2.45	1461.0105	1.5551671	-45.619783
-2.45	1462.089	1.5506425	-23.803502
-2.45	1465.434	1.5549344	-75.123093
-2.45	1466.259	1.5518855	-13.214376
-2.45	1468.08	1.547884	-5.5419097
-2.45	1468.998	1.5514726	-3.5397879
-2.45	1469.322	1.5682332	-56.300117
-2.45	1469.5485	1.544137	-4.2314785
-2.45	1470.594	1.5427929	-10.544253
-2.45	1470.603	1.5492641	-18.729792
-2.45	1471.257	1.5837937	-86.514019
-2.45	1471.2945	1.5595186	-79.276699
-2.45	1474.1745	1.5535452	-34.394289
-2.45	1476.4215	1.5849298	-84.149575
-2.45	1477.3665	1.5484387	-17.675771
-2.45	1486.83	1.5531315	-54.965628
-2.45	1490.5005	1.5482982	-5.267232
-2.45	1492.338	1.5467852	-4.6508034
-2.45	1498.02	1.5431758	-21.107831
-2.45	1499.148	1.5425991	-5.0694986
-2.45	1499.322	1.5524353	-39.109349
-2.45	1501.2525	1.5422163	-3.6598077
-2.45	1501.785	1.544522	-4.6537763
-2.45	1505.4585	1.5891232	-69.210509
-2.45	1505.736	1.55274	-24.626225
-2.45	1506.7965	1.5420208	-3.1014995
-2.45	1512.072	1.5437517	-5.4637114
-2.45	1519.0365	1.5443281	-3.8504148
-2.45	1522.6485	1.5499671	-19.214619
-2.45	1524.6015	1.543943	-4.4882732
-2.45	1527.516	1.5953561	-97.765865
-2.45	1531.716	1.5433693	-10.795235
-2.45	1546.551	1.5911565	-78.034156
-2.45	1547.6325	1.539724	-4.0520632
-2.45	1552.494	1.5858763	-79.406531
-2.45	1552.6935	1.582739	-85.000948
-2.45	1566.6615	1.5732357	-74.283435
-2.45	1576.98	1.5901137	-72.069775
-2.45	1578.3045	1.5816388	-87.994431
-2.45	1587.1425	1.5658386	-91.784292
-2.45	1605.927	1.59334	-93.612253
-2.45	1610.361	1.5573642	-81.680121
-2.45	1698.303	1.5942792	-95.732381
-2.45	1798.8285	1.5865293	-67.740486
-2.413	1283.4315	1.5478012	-4.2281557
-2.413	1372.458	1.5544363	-62.161208
-2.413	1376.244	1.5579185	-79.588285
-2.413	1392.582	1.5520449	-7.8751034
-2.413	1430.9445	1.5497285	-71.766965
-2.413	1435.2255	1.5512436	-13.074994
-2.413	1452.291	1.5485721	-5.998057
-2.413	1459.3515	1.5524529	-33.688261
-2.413	1468.2705	1.5536687	-32.367734
-2.413	1474.563	1.5516765	-9.6262671
-2.413	1475.1195	1.5435602	-5.7293037
-2.413	1475.5185	1.544906	-4.6374656
-2.413	1488.594	1.5618434	-89.827185
-2.413	1493.412	1.5509009	-15.702773
-2.413	1504.1415	1.5547886	-73.192007
-2.413	1506.171	1.5499028	-52.589909
-2.413	1510.5915	1.5443229	-11.045769
-2.413	1516.032	1.5555718	-65.342098
-2.413	1527.957	1.5540098	-55.753017
-2.413	1530.4305	1.5454842	-4.3741856
-2.413	1532.637	1.5488658	-5.7860941
-2.413	1536.6945	1.5587007	-79.896073
-2.413	1554.8985	1.5602708	-82.101123
-2.413	1577.985	1.5626324	-101.20176
-2.413	1391.829	1.5426005	-4.7225977
-2.413	1397.694	1.5501254	-51.61865
-2.413	1415.217	1.5444933	-5.9265636
-2.413	1423.8615	1.5441383	-15.228154
-2.413	1424.0385	1.5438722	-43.988203
-2.413	1430.271	1.5493479	-24.785629
-2.413	1430.3415	1.5502688	-36.153235
-2.413	1436.088	1.5495117	-34.629599
-2.413	1439.2395	1.5505952	-23.940783
-2.413	1450.314	1.5563535	-46.845851
-2.413	1451.2005	1.549081	-7.4802453
-2.413	1451.556	1.5594859	-86.490094
-2.413	1451.901	1.5445234	-5.5775642
-2.413	1459.881	1.5504437	-29.867059
-2.413	1464.7695	1.5429842	-3.2087725
-2.413	1470.8145	1.5532302	-16.708929
-2.413	1472.1915	1.5528266	-4.8188484
-2.413	1473.666	1.543751	-19.163014
-2.413	1474.695	1.552285	-26.825752
-2.413	1475.79	1.5507212	-20.180585
-2.413	1477.467	1.5463006	-4.4082623
-2.413	1488.165	1.5431759	-4.8750666
-2.413	1488.261	1.5451028	-4.7378429
-2.413	1489.041	1.5433692	-4.2233163
-2.413	1497.5505	1.5447148	-5.1069797
-2.413	1497.9435	1.552175	-14.660814
-2.413	1503.2085	1.5571353	-41.631254
-2.413	1507.5495	1.5610576	-85.592041
-2.413	1516.7565	1.5525645	-21.450869
-2.413	1521.3885	1.5634204	-107.00668
-2.413	1535.4705	1.5526966	-13.485784
-2.413	1543.71	1.5452892	-4.8140511
-2.413	1560.594	1.5559571	-51.805114
-2.413	1575.213	1.5551954	-66.595988
-2.375	1371.1515	1.5579181	-62.111244
-2.375	1424.397	1.5431754	-5.4775847
-2.375	1424.6775	1.5439465	-4.8636743
-2.375	1428.711	1.5457996	-5.0092721
-2.375	1440.2745	1.5520153	-14.901903
-2.375	1440.2775	1.55446	-32.920992
-2.375	1445.415	1.5470294	-5.2519838
-2.375	1445.9805	1.5594849	-65.486768
-2.375	1453.9995	1.5497538	-5.9980456
-2.375	1454.0415	1.5563524	-52.185144
-2.375	1455.429	1.5532306	-5.3471237
-2.375	1460.0925	1.5501249	-21.756626
-2.375	1460.1315	1.5536212	-5.5290007
-2.375	1462.2315	1.5618432	-88.075425
-2.375	1463.676	1.5527992	-7.6425422
-2.375	1465.5795	1.5547915	-52.644887
-2.375	1471.0395	1.5449849	-16.781043
-2.375	1471.6845	1.5540838	-19.902148
-2.375	1477.9845	1.5514443	-27.203015
-2.375	1479.5685	1.5571339	-66.75161
-2.375	1482.39	1.5509005	-19.018895
-2.375	1486.68	1.551675	-73.493828
-2.375	1493.9415	1.5493494	-2.8703299
-2.375	1495.575	1.5485721	-5.1595313
-2.375	1496.07	1.5454831	-13.477734
-2.375	1497.7095	1.5511776	-34.864967
-2.375	1504.077	1.5634194	-107.37022
-2.375	1504.698	1.5478013	-5.0947849
-2.375	1505.529	1.5447149	-4.8117449
-2.375	1511.715	1.5610565	-83.554748
-2.375	1515.2775	1.5540127	-36.44226
-2.375	1520.673	1.5555682	-35.847186
-2.375	1531.701	1.5587011	-67.289351
-2.375	1533.6885	1.5602714	-83.729457
-2.375	1541.1495	1.5524518	-28.590703
-2.375	1548.528	1.5626299	-95.176913
-2.375	1552.4985	1.5462208	-10.398353
-2.375	1615.479	1.5602932	-86.326695
-2.3	0.04347132	1.5858912	-4.9148967
-2.3	0.043761465	1.7355701	-4.8444558
-2.3	0.04397253	1.5489738	-4.072863
-2.3	0.04403763	1.7081327	-4.1737542
-2.3	0.0442998	1.5647741	-5.2958198
-2.3	0.04430706	1.6891719	-3.9077234
-2.3	0.04449375	1.5341793	-4.0058633
-2.3	0.04454964	1.7265917	-4.3945031
-2.3	0.044559675	1.5573767	-4.0642165
-2.3	0.04458459	1.5458155	-4.1660482
-2.3	0.044688285	1.6618074	-4.3149837
-2.3	0.04468887	1.6449293	-4.2057759
-2.3	0.04472517	1.5890489	-4.4807701
-2.3	0.04474269	1.5384178	-4.6109875
-2.3	0.044826915	1.5978584	-4.930478
-2.3	0.044842875	1.5616161	-4.2261537
-2.3	0.044861025	1.6059265	-4.352262
-2.3	0.044940435	1.6712879	-4.8230627
-2.3	0.044941515	1.6144009	-4.2428871
-2.3	0.045017835	1.6807681	-4.2590591
-2.3	0.04505121	1.5774883	-4.4391005
-2.3	0.04513113	1.7176135	-4.3586748
-2.3	0.04514556	1.5732483	-3.9841773
-2.3	0.04522707	1.6228038	-4.3682431
-2.3	0.045253395	1.6533326	-4.1142112
-2.3	0.0453852	1.5816517	-4.3632029
-2.3	0.0455265	1.6270456	-4.3753192
-2.3	0.04553925	1.698652	-4.0862714
-2.3	0.04609485	1.5700908	-4.1957711
-2.3	0.04629675	1.5415763	-4.3121426
-2.3	0.04631385	1.6185707	-4.8593491
-2.3	0.046503	1.5538831	-4.3239352
-2.3	0.0492903	1.601693	-4.2319333
-2.3	0.04973955	1.6101679	-4.8799502
-2.3	0.0503142	1.5942952	-4.6007608
-2.3	0.0569742	1.636526	-4.49109
-2.3	0.14502045	1.5636945	-5.0904676
-2.3	0.14510085	1.7260815	-4.8905976
-2.3	0.14573745	1.5603393	-4.9774983
-2.3	0.14584845	1.5975198	-4.3621278
-2.3	0.1458969	1.5845921	-5.1519403
-2.3	0.145911	1.5384154	-4.4310232
-2.3	0.14595525	1.6365215	-5.1250494
-2.3	0.1461609	1.5932859	-4.2570047
-2.3	0.1463304	1.5690302	-4.8574252
-2.3	0.14669685	1.5489701	-3.9960384
-2.3	0.1467657	1.6712821	-4.7734058
-2.3	0.14683965	1.5824755	-5.2240198
-2.3	0.1468644	1.5801478	-3.7429928
-2.3	0.14719755	1.5647704	-7.3737473
-2.3	0.14728515	1.5811458	-3.8159541
-2.3	0.14755935	1.7176066	-4.6091523
-2.3	0.1476447	1.6533991	-4.6808754
-2.3	0.1477791	1.5673905	-5.3382923
-2.3	0.14783505	1.6059231	-4.6830126
-2.3	0.14789925	1.6618021	-5.0341961
-2.3	0.14812995	1.5774854	-4.9364586
-2.3	0.14825025	1.5839229	-5.3508947
-2.3	0.14832345	1.6807626	-5.1388296
-2.3	0.1483533	1.5616132	-5.2442861
-2.3	0.14840865	1.5858887	-4.5037108
-2.3	0.1484589	1.545813	-4.3615236
-2.3	0.14861295	1.5890452	-4.923972
-2.3	0.14862855	1.5732452	-4.5156926
-2.3	0.1487394	1.5590339	-4.5702464
-2.3	0.14874375	1.6143975	-5.0210119
-2.3	0.14885355	1.570088	-4.3929018
-2.3	0.14890875	1.6185665	-4.663043
-2.3	0.14929155	1.7081263	-4.3746986
-2.3	0.14936205	1.6101634	-5.3498915
-2.3	0.14944815	1.6228005	-5.174073
-2.3	0.14954145	1.698646	-4.9609659
-2.3	0.14955045	1.6891658	-4.6840676
-2.3	0.14964045	1.5828105	-5.2699073
-2.3	0.14967375	1.5542158	-3.7958668
-2.3	0.14988135	1.5794791	-4.2550475
-2.3	0.149943	1.5626091	-4.682736
-2.3	0.15000675	1.5787076	-4.599822
-2.3	0.1503726	1.6449244	-4.3958286
-2.3	0.1506075	1.5816479	-3.9566478
-2.3	0.1506456	1.6270414	-4.8034419
-2.3	0.1507698	1.5574449	-4.4691769
-2.3	0.1509399	1.562932	-5.5939115
-2.3	0.15105555	1.5415727	-4.7801499
-2.3	0.15109005	1.6016885	-5.2794201
-2.3	0.1511166	1.5648878	-5.0801672
-2.3	0.15131445	1.5808091	-4.084526
-2.3	0.1514592	1.7355615	-5.1450929
-2.3	0.1515411	1.5632594	-5.2018666
-2.3	0.15190095	1.5680487	-5.0579834
-2.3	0.1525623	1.5661954	-5.6036022
-2.3	0.1576317	1.5341756	-3.9100641
-2.3	0.4036824	1.7355293	-10.455583
-2.3	0.43327005	1.578688	-5.0523439
-2.3	0.437724	1.5520892	-5.9412159
-2.3	0.43902045	1.5932461	-14.264652
-2.3	0.4390665	1.7070848	-11.777164
-2.3	0.43920555	1.6185987	-7.6808066
-2.3	0.43983135	1.5637251	-12.876041
-2.3	0.4408131	1.5690182	-4.8634536
-2.3	0.44103465	1.7165661	-12.756029
-2.3	0.4413162	1.5594877	-5.4626747
-2.3	0.44178615	1.5616442	-18.34933
-2.3	0.4421445	1.5869241	-7.2553101
-2.3	0.44218365	1.5457718	-4.8639151
-2.3	0.44237835	1.536289	-4.7484102
-2.3	0.44257995	1.5826863	-11.196502
-2.3	0.44292855	1.6448856	-8.651043
-2.3	0.44316675	1.5586008	-6.7524156
-2.3	0.44340675	1.5677209	-17.874634
-2.3	0.44374605	1.5643499	-34.67847
-2.3	0.443799	1.576705	-8.2483438
-2.3	0.44400135	1.5760562	-6.4324822
-2.3	0.44418285	1.5850105	-13.93403
-2.3	0.44418495	1.5911614	-11.528641
-2.3	0.4442652	1.6659988	-14.948671
-2.3	0.4443654	1.6396405	-12.984557
-2.3	0.4444953	1.6892006	-10.001397
-2.3	0.44455695	1.5531692	-5.857446
-2.3	0.445077	1.5816061	-4.756349
-2.3	0.44527185	1.6354772	-10.788185
-2.3	0.4452744	1.5622682	-14.625042
-2.3	0.44527785	1.5373684	-5.2484023
-2.3	0.4452957	1.5781714	-6.3597997
-2.3	0.4454934	1.5436858	-5.6277885
-2.3	0.44551725	1.6101237	-15.242791
-2.3	0.44556285	1.5774454	-11.660963
-2.3	0.44582745	1.5331291	-5.8641353
-2.3	0.4458861	1.5602735	-5.7377262
-2.3	0.44665275	1.6934341	-10.944116
-2.3	0.4469886	1.5995652	-16.78665
-2.3	0.44699265	1.5655512	-20.533318
-2.3	0.4472937	1.5862039	-5.8736177
-2.3	0.44756835	1.5986596	-17.570906
-2.3	0.44757675	1.5405258	-5.1248602
-2.3	0.4475943	1.5745928	-5.6032819
-2.3	0.4476582	1.582261	-10.724648
-2.3	0.44776815	1.5510845	-4.9761978
-2.3	0.447879	1.5901694	-7.3920833
-2.3	0.44833065	1.5436865	-5.7135346
-2.3	0.4486032	1.5489314	-5.4079898
-2.3	0.4486947	1.5943209	-12.07647
-2.3	0.4491477	1.5630673	-27.191396
-2.3	0.4494348	1.5922362	-7.5585977
-2.3	0.44945925	1.5394491	-5.5604244
-2.3	0.4496439	1.5711228	-5.3618741
-2.3	0.449787	1.6617639	-12.45476
-2.3	0.4498782	1.731284	-11.689587
-2.3	0.45001545	1.582014	-5.2804541
-2.3	0.450033	1.5637236	-7.0701051
-2.3	0.4504335	1.5701392	-5.3288654
-2.3	0.45060735	1.5641087	-24.279015
-2.3	0.4509678	1.5753584	-6.3392232
-2.3	0.45103245	1.6976042	-9.6883294
-2.3	0.45115245	1.601721	-15.881602
-2.3	0.4511901	1.5802969	-4.0373816
-2.3	0.4511994	1.675479	-13.712721
-2.3	0.45123	1.6091139	-16.598201
-2.3	0.45133725	1.5362889	-5.4052104
-2.3	0.4515921	1.683954	-12.914367
-2.3	0.451653	1.5740256	-5.8698479
-2.3	0.4517823	1.670239	-11.82358
-2.3	0.451971	1.5953993	-14.860236
-2.3	0.452109	1.5721982	-5.1668733
-2.3	0.4521957	1.7123232	-11.671443
-2.3	0.45226875	1.7029147	-11.885297
-2.3	0.4523295	1.5812764	-3.4695993
-2.3	0.4525095	1.6080362	-11.768836
-2.3	0.4525095	1.6481151	-15.115514
-2.3	0.4525155	1.5599521	-5.7658097
-2.3	0.4525173	1.580604	45.967885
-2.3	0.452586	1.5609103	-5.6176132
-2.3	0.4528725	1.7207986	-12.181084
-2.3	0.4530615	1.5837612	-8.142459
-2.3	0.453099	1.541606	-5.1469277
-2.3	0.453105	1.6123336	-19.297859
-2.3	0.453486	1.5732068	-11.147738
-2.3	0.453798	1.6006391	-14.650743
-2.3	0.4538025	1.6038032	-19.178503
-2.3	0.4540455	1.596402	-7.6872373
-2.3	0.4542615	1.5578063	-5.5339911
-2.3	0.454308	1.6575956	-13.751216
-2.3	0.4544775	1.5625087	-29.359062
-2.3	0.454626	1.529971	-5.4267964
-2.3	0.45516	1.5890071	-6.1690411
-2.3	0.4552455	1.5661922	-21.947934
-2.3	0.4552575	1.6143594	-12.563117
-2.3	0.4554615	1.5320517	-5.7017962
-2.3	0.4555575	1.5679609	-5.5672671
-2.3	0.455622	1.5594863	-5.7706551
-2.3	0.455661	1.5563264	-5.2978171
-2.3	0.455943	1.6227623	-14.467275
-2.3	0.456318	1.5673205	-20.62858
-2.3	0.4564245	1.5648035	-28.211388
-2.3	0.456441	1.5801316	-5.0855495
-2.3	0.4569045	1.5974815	-6.311429
-2.3	0.4571385	1.5879991	-7.385241
-2.3	0.457176	1.5552498	-5.6617639
-2.3	0.4572675	1.5753603	-6.0527935
-2.3	0.4574265	1.6312372	-12.39243
-2.3	0.457437	1.6058845	-14.759974
-2.3	0.457743	1.579596	-5.9779148
-2.3	0.457821	1.5799686	-5.7937332
-2.3	0.45819	1.5342085	-5.1830261
-2.3	0.458415	1.566885	-23.802244
-2.3	0.4586175	1.6533607	-8.5648965
-2.3	0.458685	1.5574061	-6.0827158
-2.3	0.458721	1.5479232	-5.1057537
-2.3	0.460785	1.7260472	-12.079269
-2.3	0.461853	1.6270019	-11.758068
-2.3	0.4619115	1.6797198	-13.945518
-2.3	0.4625205	1.6048769	-16.766075
-2.3	0.463299	1.6166019	-19.620425
-2.3	0.464262	1.608042	-23.037293
-2.3	1.216173	1.5648061	-27.153574
-2.3	1.438644	1.7260811	-19.797774
-2.3	1.450602	1.538415	-4.3535586
-2.3	1.450893	1.5960468	-14.054096
-2.3	1.4522445	1.6143971	-15.979101
-2.3	1.4547945	1.7081259	-18.31243
-2.3	1.4558595	1.5458125	-4.4636524
-2.3	1.4576775	1.5681582	-5.7507157
-2.3	1.458525	1.5584993	-12.25461
-2.3	1.4586255	1.6891654	-18.288192
-2.3	1.459545	1.6618013	-16.907363
-2.3	1.462014	1.5677202	-20.506086
-2.3	1.4625675	1.593285	-21.494344
-2.3	1.466265	1.5669558	-28.077635
-2.3	1.467354	1.5601189	-12.929814
-2.3	1.468782	1.5341755	-4.453947
-2.3	1.4715465	1.5489702	-4.9000418
-2.3	1.4717355	1.5812524	39.829906
-2.3	1.4726235	1.5975199	-7.695667
-2.3	1.474197	1.600126	-21.735634
-2.3	1.4755005	1.6101625	-23.24324
-2.3	1.4755875	1.5805916	45.25837
-2.3	1.4765025	1.5673916	-21.220617
-2.3	1.476576	1.5732451	-4.7712115
-2.3	1.4770245	1.599215	-18.87336
-2.3	1.478898	1.6270404	-16.377063
-2.3	1.479498	1.6712818	-16.766102
-2.3	1.480509	1.5711085	-11.473977
-2.3	1.480815	1.5621758	-15.024243
-2.3	1.4811585	1.5722041	-3.9773629
-2.3	1.481433	1.644924	-16.926163
-2.3	1.4823045	1.5780434	-9.2305202
-2.3	1.482375	1.579925	-5.6768954
-2.3	1.482513	1.5835826	-11.727291
-2.3	1.482918	1.5829231	-12.904186
-2.3	1.4841855	1.5744047	-5.0400056
-2.3	1.4848005	1.5616126	-24.054966
-2.3	1.486335	1.6365206	-17.048342
-2.3	1.486578	1.5793685	-7.0715296
-2.3	1.486581	1.5700873	-4.6895212
-2.3	1.4879805	1.5753953	-4.3420369
-2.3	1.4887275	1.5816479	-3.8092344
-2.3	1.4887935	1.5749531	-11.407375
-2.3	1.4902605	1.6185655	-15.283387
-2.3	1.4903685	1.5824761	-18.612859
-2.3	1.490763	1.5809238	-1.2208119
-2.3	1.4914335	1.5574445	-5.0325169
-2.3	1.4922045	1.5762765	-12.289808
-2.3	1.4922735	1.5858879	-21.50925
-2.3	1.4925615	1.5659778	-24.937168
-2.3	1.493463	1.6986457	-18.053639
-2.3	1.493988	1.6059226	-22.432994
-2.3	1.494915	1.5774846	-14.803109
-2.3	1.4956155	1.6016882	-20.616751
-2.3	1.4971455	1.5766084	-18.035793
-2.3	1.499541	1.5634769	-15.034882
-2.3	1.500984	1.5842611	-21.693854
-2.3	1.5011385	1.5690296	-5.9416531
-2.3	1.5014895	1.5715476	-5.0490245
-2.3	1.501512	1.5640185	-31.617617
-2.3	1.503228	1.6807623	-20.618847
-2.3	1.5039945	1.5787066	-5.3141621
-2.3	1.5067935	1.5608772	-4.5351032
-2.3	1.5071145	1.594688	-12.956016
-2.3	1.5076845	1.5890453	-16.211857
-2.3	1.508265	1.7176062	-18.831257
-2.3	1.5109155	1.5415725	-4.2397239
-2.3	1.514829	1.5802204	-2.3299717
-2.3	1.5184515	1.6533988	-15.653093
-2.3	1.5210525	1.5630443	-39.17491
-2.3	1.5267975	1.5590414	-4.5986873
-2.3	1.5298455	1.5533774	-4.4114376
-2.3	1.5370275	1.7355612	-18.111419
-2.3	1.545027	1.6228002	-20.01798
-2.3	1.555782	1.5845928	-19.931266
-2.3	4.306893	1.6754802	-29.368693
-2.3	4.3235985	1.6309647	-34.504973
-2.3	4.3633275	1.7312853	-27.518776
-2.3	4.3845465	1.6224177	-32.456634
-2.3	4.387086	1.5570461	-5.7127731
-2.3	4.3922835	1.5687061	-29.74935
-2.3	4.397277	1.5586785	-5.8941469
-2.3	4.397394	1.6122009	-37.747515
-2.3	4.399212	1.7028441	-29.391602
-2.3	4.404324	1.5945304	-27.720282
-2.3	4.410942	1.598343	-27.213599
-2.3	4.411674	1.6839552	-30.307303
-2.3	4.4140755	1.5693426	-21.100919
-2.3	4.4169525	1.5772772	-33.761312
-2.3	4.4198595	1.666	-32.947313
-2.3	4.4227215	1.5617019	-40.114535
-2.3	4.425303	1.7123243	-27.42511
-2.3	4.4253105	1.5342217	-5.3791304
-2.3	4.4305305	1.6575971	-31.005738
-2.3	4.432836	1.5898378	-31.591072
-2.3	4.434393	1.5614096	-30.728192
-2.3	4.4353215	1.5753623	-16.229773
-2.3	4.436847	1.5523208	-7.4434814
-2.3	4.438857	1.5860744	-35.419076
-2.3	4.439073	1.5637272	-32.127156
-2.3	4.4411025	1.5729358	-13.892596
-2.3	4.442115	1.5801239	-3.7618547
-2.3	4.4433495	1.5812547	-4.9535337
-2.3	4.443675	1.5374535	-4.8307734
-2.3	4.4439855	1.5520925	-5.0196765
-2.3	4.444872	1.5806278	47.990506
-2.3	4.445076	1.5664767	-38.769197
-2.3	4.4456205	1.5788909	-19.292157
-2.3	4.4464605	1.5575718	-16.388106
-2.3	4.4484915	1.5880025	-27.573594
-2.3	4.4489295	1.5802379	17.770633
-2.3	4.449624	1.5602161	-13.516496
-2.3	4.449903	1.5608674	-17.907415
-2.3	4.4506965	1.5594898	-11.031263
-2.3	4.4517315	1.5815586	-3.2158333
-2.3	4.4522445	1.570244	-21.38627
-2.3	4.452771	1.5706203	-13.476911
-2.3	4.454034	1.5580901	-15.242941
-2.3	4.4550585	1.5778225	-31.257404
-2.3	4.4560815	1.6197841	-34.032938
-2.3	4.458738	1.5884462	-26.96643
-2.3	4.458855	1.5782141	-17.796171
-2.3	4.4589525	1.6150448	-26.891417
-2.3	4.459803	1.5911631	-28.3679
-2.3	4.460346	1.5922403	-30.297717
-2.3	4.46097	1.5819424	-7.9652084
-2.3	4.462389	1.5837653	-29.527875
-2.3	4.463169	1.6026865	-36.254297
-2.3	4.464504	1.6362808	-32.646847
-2.3	4.464618	1.5299841	-5.3512131
-2.3	4.4649915	1.5770446	-34.345274
-2.3	4.4656785	1.6181815	-31.11196
-2.3	4.4691135	1.5675891	-33.939479
-2.3	4.469664	1.5937617	-35.946609
-2.3	4.4697	1.6267282	-32.625676
-2.3	4.470246	1.5995661	-31.339532
-2.3	4.4728845	1.5449229	-5.3557626
-2.3	4.4732655	1.5765795	-33.674546
-2.3	4.4733165	1.579926	-7.4263617
-2.3	4.4779365	1.6012313	-34.263596
-2.3	4.4836695	1.610708	-37.328479
-2.3	4.484913	1.6006432	-35.309201
-2.3	4.4870325	1.5721303	-11.429416
-2.3	4.4876115	1.5768117	-35.543329
-2.3	4.488153	1.5804725	48.211447
-2.3	4.489896	1.5807844	25.516141
-2.3	4.495017	1.5612408	-20.338936
-2.3	4.4965425	1.563727	-29.184046
-2.3	4.4972715	1.5826881	-30.986995
-2.3	4.498341	1.5747161	-15.093502
-2.3	4.5002445	1.6168505	-31.053651
-2.3	4.502907	1.5738389	-7.1378077
-2.3	4.5038235	1.693435	-28.605732
-2.3	4.5038805	1.5795282	-11.572984
-2.3	4.504809	1.6066093	-37.99133
-2.3	4.5048465	1.5852867	-34.481705
-2.3	4.5062415	1.5560425	-4.7142816
-2.3	4.5073935	1.5416908	-4.5372603
-2.3	4.5096555	1.5594897	-4.9072534
-2.3	4.512615	1.581049	12.015529
-2.3	4.51593	1.5766565	-33.69045
-2.3	4.51692	1.5565575	-6.0238888
-2.3	4.517445	1.596406	-28.227458
-2.3	4.517835	1.5954002	-29.989374
-2.3	4.51857	1.5651042	-34.318403
-2.3	4.5195	1.5668878	-42.474316
-2.3	4.5206145	1.5869252	-26.635411
-2.3	4.52109	1.6054677	-40.090381
-2.3	4.521165	1.571125	-9.3077095
-2.3	4.530225	1.5969933	-31.16253
-2.3	4.530549	1.6038032	-33.146213
-2.3	4.531635	1.5767338	-34.543864
-2.3	4.53483	1.6215522	-34.114269
-2.3	4.538355	1.5813297	-3.8318261
-2.3	4.539675	1.5627275	-35.310999
-2.3	4.541325	1.5563298	-5.1212784
-2.3	4.54212	1.604881	-35.228847
-2.3	4.54278	1.5763675	-22.460483
-2.3	4.54731	1.5552525	-5.4546364
-2.3	4.54773	1.5491601	-5.6539093
-2.3	4.54857	1.6798047	-34.645268
-2.3	4.54968	1.6893575	-33.304573
-2.3	4.550535	1.5823255	-30.968801
-2.3	4.55259	1.6532306	-29.632901
-2.3	4.554855	1.5725019	-19.928147
-2.3	4.561965	1.6447554	-31.608034
-2.3	4.56258	1.5679643	-22.889429
-2.3	4.562985	1.5795994	-13.600492
-2.3	4.56423	1.6139427	-29.658812
-2.3	4.566465	1.5672476	-41.874288
-2.3	4.57422	1.647986	-33.661521
-2.3	4.574655	1.5821938	-22.947096
-2.3	4.58973	1.5807244	33.782944
-2.3	4.59165	1.6617776	-32.956944
-2.3	4.59342	1.5813328	-4.217665
-2.3	4.59459	1.5797694	-22.096608
-2.3	4.60344	1.6394394	-32.834968
-2.3	4.610235	1.7350365	-28.957251
-2.3	4.627905	1.7207994	-30.104025
-2.3	4.629345	1.6702525	-31.859136
-2.3	4.63068	1.5803804	36.820684
-2.3	4.64223	1.6978323	-30.487036
-2.3	4.649415	1.6076473	-40.56894
-2.3	4.650135	1.7073849	-33.938902
-2.3	4.692405	1.7264898	-33.569051
-2.3	4.695315	1.6097061	-37.051632
-2.3	4.727235	1.7169375	-32.303241
-2.3	14.0853	1.534175	-4.6247162
-2.3	14.31231	1.543655	-5.0955479
-2.3	14.415975	1.5384137	-4.6079483
-2.3	14.446815	1.5761635	-32.997554
-2.3	14.46879	1.5478924	-5.0314571
-2.3	14.47131	1.5602924	-19.008632
-2.3	14.477505	1.5605471	-15.094293
-2.3	14.5341	1.7260801	-39.125864
-2.3	14.53434	1.5804113	29.550237
-2.3	14.54982	1.6080771	-46.522203
-2.3	14.56059	1.6059225	-46.810494
-2.3	14.573865	1.5577855	-5.2275446
-2.3	14.58441	1.5708015	-22.027347
-2.3	14.59791	1.5932844	-48.146514
-2.3	14.60583	1.5647698	-59.833094
-2.3	14.6091	1.7176053	-36.967116
-2.3	14.621175	1.7081251	-38.201375
-2.3	14.62662	1.5616117	-51.916498
-2.3	14.627745	1.5637643	-59.263366
-2.3	14.632455	1.5975194	-23.461299
-2.3	14.633445	1.569596	-3.2643872
-2.3	14.63397	1.689236	-37.518231
-2.3	14.647995	1.5458111	-4.5876301
-2.3	14.66103	1.6291201	-38.334977
-2.3	14.66322	1.5711617	-29.499071
-2.3	14.663835	1.5828613	-36.85962
-2.3	14.665905	1.6038398	-46.473626
-2.3	14.680845	1.6807616	-42.28963
-2.3	14.693625	1.5801962	6.3670157
-2.3	14.69664	1.5586412	-42.866434
-2.3	14.707215	1.5583684	-18.798526
-2.3	14.734395	1.5320919	-3.9767646
-2.3	14.73573	1.5911992	-37.137964
-2.3	14.748975	1.5575899	-5.7410697
-2.3	14.75598	1.5415727	-4.8757154
-2.3	14.76009	1.5816889	-2.1515251
-2.3	14.760165	1.5590388	-14.179725
-2.3	14.787375	1.5683688	-32.033614
-2.3	14.79105	1.6227997	-40.075192
-2.3	14.792445	1.5808093	20.630757
-2.3	14.803725	1.6365199	-38.194955
-2.3	14.814225	1.5560098	-27.146532
-2.3	14.815485	1.6249548	-43.628679
-2.3	14.819835	1.5722593	-13.463291
-2.3	14.82681	1.5982794	-25.836545
-2.3	14.83389	1.5610633	-24.777722
-2.3	14.83773	1.5489695	-4.5967736
-2.3	14.837835	1.61648	-35.536021
-2.3	14.840235	1.6449229	-36.61856
-2.3	14.84841	1.6986449	-36.629882
-2.3	14.85225	1.5786032	-14.876742
-2.3	14.854155	1.6101619	-43.995088
-2.3	14.861085	1.6712812	-35.620467
-2.3	14.868405	1.6618008	-37.924593
-2.3	14.871555	1.5780716	-31.319349
-2.3	14.87553	1.6533976	-33.62893
-2.3	14.895465	1.6270395	-35.792538
-2.3	14.898165	1.5923149	-47.470377
-2.3	14.904075	1.6143968	-33.115123
-2.3	14.90664	1.5996025	-41.763047
-2.3	14.90916	1.5838019	-39.855061
-2.3	14.91198	1.5969714	-37.885548
-2.3	14.913345	1.5764829	-45.978253
-2.3	14.922345	1.5564043	-5.6211772
-2.3	14.923005	1.6122429	-42.485851
-2.3	14.932455	1.5567983	-4.3269811
-2.3	14.943255	1.6016869	-38.197437
-2.3	14.954385	1.5596337	-15.907372
-2.3	14.960715	1.6185647	-33.815585
-2.3	14.97012	1.5700863	-15.125976
-2.3	14.97984	1.5869619	-42.942963
-2.3	14.98116	1.5510523	-4.8873564
-2.3	14.989815	1.569314	-35.590766
-2.3	14.991975	1.5957769	-37.735166
-2.3	15.0081	1.6207171	-40.225286
-2.3	15.032355	1.5669243	-56.985787
-2.3	15.04476	1.5552897	-4.9076109
-2.3	15.055785	1.5599231	-42.787077
-2.3	15.05805	1.5858868	-34.731896
-2.3	15.060915	1.5574443	-5.1881921
-2.3	15.066105	1.5732445	-17.893304
-2.3	15.068565	1.5821143	-35.172589
-2.3	15.068955	1.5963206	-34.366632
-2.3	15.070755	1.5774836	-48.707237
-2.3	15.07263	1.5832896	-31.713088
-2.3	15.09594	1.7355601	-36.367786
-2.3	15.129435	1.5770529	-43.400917
-2.3	15.135045	1.558051	-5.1185949
-2.3	15.14859	1.5813709	34.685159
-2.3	15.164295	1.5717389	46.721483
-2.3	15.17373	1.579134	-26.184184
-2.3	15.17658	1.5533761	-4.9989014
-2.3	15.180045	1.589045	-39.736516
-2.3	15.197055	1.5753271	-19.358001
-2.3	15.211515	1.559527	-13.979573
-2.3	15.2439	1.5394895	-4.6664
-2.3	15.258345	1.5795645	-2.6392666
-2.3	15.263385	1.562675	-41.201208
-2.3	15.296475	1.5676365	-54.173789
-2.3	15.496545	1.5363294	-4.9492959
-2.3	15.534855	1.5990418	-40.827117
-2.3	16.04604	1.5953652	-41.830285
-2.3	41.82474	1.5473667	-3.6381399
-2.3	42.13509	1.7116292	-47.464553
-2.3	42.28767	1.7307341	-47.690081
-2.3	42.50469	1.6660222	-52.72377
-2.3	43.4094	1.5456713	-4.5650169
-2.3	43.741035	1.7020771	-50.080839
-2.3	43.848315	1.592241	-56.914724
-2.3	43.85508	1.5438678	-4.1703918
-2.3	43.890945	1.5995664	-54.087627
-2.3	44.054295	1.5774212	-59.040451
-2.3	44.05668	1.5559976	-8.8265525
-2.3	44.093985	1.6267355	-50.322974
-2.3	44.1261	1.5588602	-22.675252
-2.3	44.155005	1.5675839	-67.715764
-2.3	44.190375	1.5806941	33.8777
-2.3	44.214135	1.569626	-16.814995
-2.3	44.25246	1.5801037	-9.0362206
-2.3	44.280825	1.5677139	-65.429366
-2.3	44.322135	1.6362878	-53.309947
-2.3	44.32563	1.5585042	-32.889294
-2.3	44.34741	1.5767477	-60.517709
-2.3	44.34762	1.5805092	33.454745
-2.3	44.3616	1.6936019	-44.591997
-2.3	44.368845	1.6755742	-52.630726
-2.3	44.3778	1.5904272	-52.314897
-2.3	44.40405	1.5779893	-51.939655
-2.3	44.42082	1.5954012	-50.49112
-2.3	44.4357	1.5626441	-65.504343
-2.3	44.45769	1.6012385	-56.93726
-2.3	44.47344	1.5608033	-31.759898
-2.3	44.47437	1.5602458	-39.458376
-2.3	44.526675	1.5734548	-36.269708
-2.3	44.53317	1.5557936	-6.1435281
-2.3	44.554785	1.6840497	-52.744344
-2.3	44.559375	1.609714	-58.244269
-2.3	44.56515	1.6181888	-47.497012
-2.3	44.570265	1.5746672	-29.562241
-2.3	44.57514	1.5521079	-5.9226297
-2.3	44.5854	1.5448588	-6.0995851
-2.3	44.5863	1.552093	-5.1925437
-2.3	44.598015	1.5711252	-24.111476
-2.3	44.609205	1.5647498	-82.714574
-2.3	44.61795	1.5594904	-22.477927
-2.3	44.62539	1.5641211	-87.42293
-2.3	44.632725	1.5574757	-35.229811
-2.3	44.658915	1.5630298	-60.652515
-2.3	44.66244	1.6893649	-51.762474
-2.3	44.67789	1.5795522	-22.605709
-2.3	44.686665	1.5911632	-53.928117
-2.3	44.695905	1.5615196	-75.033929
-2.3	44.724225	1.5644659	-80.882011
-2.3	44.751225	1.5523281	-13.711114
-2.3	44.75949	1.5864767	-44.91731
-2.3	44.78904	1.5668878	-73.525699
-2.3	44.797335	1.570714	-19.0726
-2.3	44.817105	1.5826886	-54.458896
-2.3	44.834355	1.5687083	-53.401702
-2.3	44.860515	1.5845238	-66.224138
-2.3	44.87082	1.5808271	28.552078
-2.3	44.874465	1.5852947	-62.279269
-2.3	44.89281	1.5637277	-67.051472
-2.3	44.89476	1.5884543	-37.244246
-2.3	44.89674	1.5563302	-7.6023366
-2.3	44.899845	1.5699126	-17.903465
-2.3	44.905995	1.5659783	-69.838238
-2.3	44.92746	1.5822221	-43.340649
-2.3	44.93148	1.5823851	-56.571816
-2.3	44.942235	1.5795286	-19.659687
-2.3	44.9436	1.589522	-50.260661
-2.3	44.94705	1.5534271	-5.3213515
-2.3	44.967075	1.5880032	-42.862809
-2.3	44.970345	1.5818144	-19.75932
-2.3	44.97684	1.5693498	-53.380781
-2.3	44.982255	1.5937695	-54.89978
-2.3	44.983395	1.578637	-23.748825
-2.3	45.03039	1.6164456	-46.894918
-2.3	45.030585	1.5837661	-54.51408
-2.3	45.03612	1.5801579	-1.7337318
-2.3	45.04353	1.5565653	-11.972635
-2.3	45.046485	1.5869259	-45.987686
-2.3	45.05529	1.5803566	25.73395
-2.3	45.061365	1.5538423	-11.618287
-2.3	45.06801	1.5753627	-38.802985
-2.3	45.081	1.5802929	16.184986
-2.3	45.09291	1.5814062	-4.0434756
-2.3	45.10398	1.6054762	-64.719646
-2.3	45.1263	1.5741042	-22.500467
-2.3	45.15855	1.5299912	-5.3918627
-2.3	45.1695	1.5981354	-45.844546
-2.3	45.17319	1.562234	-69.968527
-2.3	45.17337	1.596406	-49.107837
-2.3	45.173505	1.5716003	-42.906262
-2.3	45.18219	1.549168	-5.4555282
-2.3	45.19017	1.5810565	6.5765221
-2.3	45.2082	1.5613777	-66.374391
-2.3	45.22005	1.5860828	-57.87698
-2.3	45.22335	1.6309725	-51.709346
-2.3	45.23775	1.57251	-41.101766
-2.3	45.25254	1.534229	-5.2861201
-2.3	45.30465	1.5722025	-25.376207
-2.3	45.30525	1.5856571	-61.135556
-2.3	45.31395	1.5610988	-43.025729
-2.3	45.34725	1.5416985	-5.5533072
-2.3	45.36255	1.6048814	-60.666617
-2.3	45.36495	1.6574752	-49.869574
-2.3	45.3702	1.6076007	-63.314529
-2.3	45.37665	1.6479349	-55.848664
-2.3	45.4053	1.5763684	-50.060095
-2.3	45.41607	1.5509404	-6.1823173
-2.3	45.4185	1.62245	-55.455514
-2.3	45.4587	1.5758803	-48.415839
-2.3	45.46485	1.5679653	-51.185803
-2.3	45.4719	1.5651119	-69.713287
-2.3	45.4818	1.55949	-13.617549
-2.3	45.48675	1.5782472	-37.402735
-2.3	45.48675	1.6139511	-44.938053
-2.3	45.48945	1.5374607	-5.7953462
-2.3	45.5406	1.563728	-66.389249
-2.3	45.5994	1.5528736	-11.587997
-2.3	45.6171	1.6702603	-48.388388
-2.3	45.68685	1.6447631	-51.02141
-2.3	45.7008	1.6617852	-50.615985
-2.3	45.7917	1.5970013	-54.512365
-2.3	45.84165	1.555253	-12.66759
-2.3	45.8457	1.6006437	-60.437095
-2.3	45.85245	1.5671882	-71.085598
-2.3	45.87975	1.5570463	-23.286162
-2.3	45.89355	1.6038037	-58.746746
-2.3	45.89925	1.5434457	-3.6270249
-2.3	45.91275	1.5555138	-6.4368099
-2.3	46.04235	1.6532382	-46.986407
-2.3	46.07685	1.6798123	-54.888705
-2.3	46.1004	1.6394478	-52.674233
-2.3	46.13175	1.7211822	-51.266651
-2.3	46.2102	1.5580204	-32.632237
-2.3	46.2552	1.6204529	-55.368167
-2.3	46.2888	1.5428063	-4.4798802
-2.3	46.3986	1.6978403	-47.688037
-2.3	46.41765	1.6118255	-54.835893
-2.3	46.5633	1.7073926	-52.843765
-2.3	47.4486	1.716945	-49.032122
-2.3	47.6712	1.7264976	-50.935692
-2.3	48.2478	1.7360499	-46.242111
-2.3	116.4252	1.609136	-63.788864
-2.3	126.5412	1.5987125	-60.317729
-2.3	139.5006	1.5681602	-55.254063
-2.3	139.93755	1.5341746	-5.0307778
-2.3	139.9959	1.5436556	-4.3287041
-2.3	140.35365	1.5562603	-31.0694
-2.3	141.1023	1.5458101	-4.6441776
-2.3	141.8394	1.550069	-4.5447516
-2.3	142.38615	1.5705725	-33.094196
-2.3	142.39305	1.551531	-5.0406365
-2.3	142.48905	1.5547111	-2.2757683
-2.3	143.57925	1.5583118	-47.415077
-2.3	143.95185	1.5816471	-20.648127
-2.3	144.0297	1.6986435	-54.263443
-2.3	144.15495	1.5761611	-60.663967
-2.3	144.384	1.5669251	-77.056884
-2.3	144.4014	1.5384132	-4.6717053
-2.3	144.47385	1.5647698	-82.345881
-2.3	144.80655	1.5806104	2.8045203
-2.3	145.36515	1.5798764	-13.628015
-2.3	145.49085	1.6575604	-56.037911
-2.3	145.5768	1.6059222	-69.826743
-2.3	145.7178	1.5631674	-80.191211
-2.3	145.7691	1.5478929	-5.1718634
-2.3	145.80075	1.5838021	-63.681498
-2.3	145.88385	1.5616104	-74.908549
-2.3	145.9287	1.6016858	-62.108988
-2.3	145.9617	1.5982776	-58.247871
-2.3	146.00625	1.6080772	-68.946672
-2.3	146.18475	1.5820084	-49.88403
-2.3	146.20365	1.5695473	-11.228951
-2.3	146.28375	1.7260792	-57.232211
-2.3	146.31225	1.6249546	-63.360856
-2.3	146.3382	1.5595272	-35.372651
-2.3	146.4171	1.5923138	-65.057583
-2.3	146.52375	1.5717973	-4.31601
-2.3	146.58345	1.5949171	-53.110772
-2.3	146.59005	1.5826492	-64.034798
-2.3	146.7627	1.5700851	-31.880073
-2.3	146.98065	1.6185636	-55.355288
-2.3	147.0132	1.6807599	-60.683653
-2.3	147.0387	1.6494226	-58.838473
-2.3	147.0393	1.6660355	-58.651058
-2.3	147.04785	1.5937154	-60.359861
-2.3	147.2208	1.7176044	-55.701406
-2.3	147.312	1.5532076	-14.928974
-2.3	147.34545	1.6892347	-56.181906
-2.3	147.38205	1.5912	-60.670187
-2.3	147.4449	1.6420601	-60.286558
-2.3	147.5013	1.5589664	-37.648017
-2.3	147.51225	1.5774825	-64.711828
-2.3	147.5535	1.5890449	-59.542526
-2.3	147.76545	1.6270382	-55.474848
-2.3	148.0056	1.5609611	-53.192376
-2.3	148.01835	1.55529	-5.7002378
-2.3	148.04205	1.6227999	-62.125866
-2.3	148.2681	1.6933988	-51.393752
-2.3	148.3695	1.5789219	-39.870867
-2.3	148.48695	1.5510528	-4.4563252
-2.3	148.55205	1.6396773	-60.782791
-2.3	148.60575	1.5678004	-63.921233
-2.3	148.74015	1.6491575	-59.284638
-2.3	148.81365	1.5637648	-86.263389
-2.3	148.92285	1.6533963	-52.774892
-2.3	148.94025	1.6312747	-57.702232
-2.3	148.9719	1.6755157	-59.399717
-2.3	149.3025	1.6335154	-58.955648
-2.3	149.38965	1.5970821	-62.598899
-2.3	149.42565	1.5517778	-5.043326
-2.3	149.622	1.5986053	-60.197878
-2.3	149.6835	1.5800902	-10.785846
-2.3	149.75745	1.6101608	-57.322121
-2.3	149.9079	1.6449215	-56.431882
-2.3	149.9283	1.735559	-52.442738
-2.3	150.05355	1.5858856	-58.344415
-2.3	150.14595	1.6365188	-60.119763
-2.3	150.55785	1.6849959	-58.298411
-2.3	150.6537	1.5558531	-27.659018
-2.3	150.68565	1.6207172	-64.127114
-2.3	150.69825	1.631654	-56.916608
-2.3	150.76995	1.5587843	-48.805365
-2.3	150.85005	1.5964282	-62.938641
-2.3	151.0068	1.570795	-39.003825
-2.3	151.06245	1.6712794	-55.20202
-2.3	151.20405	1.5574439	-17.868977
-2.3	151.3644	1.5755603	-42.350225
-2.3	151.37145	1.5932829	-65.988937
-2.3	151.3902	1.6391358	-60.505711
-2.3	151.4397	1.6617991	-56.353181
-2.3	151.5189	1.5869628	-61.566423
-2.3	151.6698	1.5975192	-58.562342
-2.3	151.69485	1.5832898	-57.588228
-2.3	151.69665	1.614397	-49.718952
-2.3	151.84665	1.6164799	-56.061893
-2.3	152.12055	1.7081236	-56.662839
-2.3	152.1921	1.6134325	-51.198003
-2.3	152.2197	1.569209	-59.437993
-2.3	152.3646	1.5604414	-40.433605
-2.3	152.4315	1.5996025	-65.111024
-2.3	152.4342	1.6038399	-68.05502
-2.3	152.48535	1.5625887	-70.432754
-2.3	152.71125	1.5782823	-53.921471
[truncated: 5,854 more rows]
