# Supplementary material for: Approaching a fully-polarized state of nuclear spins in a solid
Source: Nat Commun. 2024 Feb 2;15:985. doi: 10.1038/s41467-024-45364-2 (PMC10837425; doi:10.1038/s41467-024-45364-2)
Supplement: Supplementary file 6 — Source Data [file 41467_2024_45364_MOESM6_ESM.zip › Fig2a.tsv]

5.	3.9751	3.6128	3.205	3.1505	3.2252	4.0798	4.2963	4.345	3.0722	2.8386	3.3397	2.4642	4.1705	3.8487	4.4581	5.3229	5.7463	5.288	4.1416	3.3492	4.151	3.0572	2.9801	2.6977	1.7318	3.0248	2.6582	3.0635	2.9738	2.905	3.2051	2.7067	2.7565	2.8623	3.0318	2.8809	3.3917	2.5526	3.2365	2.9567	3.5833	2.9893	3.531	2.9389	3.2868	3.2177	3.3103	3.3618	3.0715
5.	3.9751	3.6128	3.205	3.1505	3.2252	4.0798	4.2963	4.345	3.0722	2.8386	3.3397	2.4642	4.1705	3.8487	4.4581	5.3229	5.7463	5.288	4.1416	3.3492	4.151	3.0572	2.9801	2.6977	1.7318	3.0248	2.6582	3.0635	2.9738	2.905	3.2051	2.7067	2.7565	2.8623	3.0318	2.8809	3.3917	2.5526	3.2365	2.9567	3.5833	2.9893	3.531	2.9389	3.2868	3.2177	3.3103	3.3618	3.0715
2.9	3.6107	2.9346	3.0552	3.3796	3.4711	4.33	4.0765	3.4046	3.148	3.4006	3.3912	2.9149	2.9701	4.1008	4.7867	4.7903	4.9707	4.2618	3.852	3.2085	3.2934	2.7796	2.703	2.3658	2.6399	3.0211	3.1561	2.8079	2.6224	2.9696	2.5886	2.6486	2.3212	2.3201	2.3041	2.1195	3.0611	3.2168	2.6358	2.4117	2.8145	3.2268	2.9112	2.6844	2.8233	2.9169	2.8919	2.6935	2.7227
2.9	3.6107	2.9346	3.0552	3.3796	3.4711	4.33	4.0765	3.4046	3.148	3.4006	3.3912	2.9149	2.9701	4.1008	4.7867	4.7903	4.9707	4.2618	3.852	3.2085	3.2934	2.7796	2.703	2.3658	2.6399	3.0211	3.1561	2.8079	2.6224	2.9696	2.5886	2.6486	2.3212	2.3201	2.3041	2.1195	3.0611	3.2168	2.6358	2.4117	2.8145	3.2268	2.9112	2.6844	2.8233	2.9169	2.8919	2.6935	2.7227
4.45	3.8792	3.4472	3.7438	3.8851	3.5019	3.9802	3.089	3.7965	3.3162	3.0632	3.1787	3.0225	3.5629	4.2866	5.4123	5.8518	4.8851	5.0787	4.5445	3.5919	3.6736	2.8337	2.7106	3.4052	3.074	2.7463	2.9521	2.6732	2.7414	3.0791	2.9042	3.0342	3.1768	2.6554	2.6889	2.853	2.8448	2.462	2.7995	2.8424	2.8881	2.9353	2.3524	2.7818	3.0159	3.6034	2.9726	2.4328	2.6179
4.45	3.8792	3.4472	3.7438	3.8851	3.5019	3.9802	3.089	3.7965	3.3162	3.0632	3.1787	3.0225	3.5629	4.2866	5.4123	5.8518	4.8851	5.0787	4.5445	3.5919	3.6736	2.8337	2.7106	3.4052	3.074	2.7463	2.9521	2.6732	2.7414	3.0791	2.9042	3.0342	3.1768	2.6554	2.6889	2.853	2.8448	2.462	2.7995	2.8424	2.8881	2.9353	2.3524	2.7818	3.0159	3.6034	2.9726	2.4328	2.6179
4.0167	3.1103	2.8472	3.1529	3.249	3.3262	2.8628	4.0991	3.7614	3.2863	2.6056	2.5585	3.0698	3.818	4.6938	5.4683	4.8078	5.2719	5.0542	3.6214	3.1001	3.2574	2.2194	2.7139	2.8137	2.8489	2.6825	2.3334	2.4483	3.5194	2.6591	2.9302	2.4318	2.9299	2.3535	2.8885	2.9785	2.7203	3.2194	3.2572	3.0536	2.7226	2.9091	2.7577	2.549	2.6074	3.1367	3.135	3.4013	3.1431
4.0167	3.1103	2.8472	3.1529	3.249	3.3262	2.8628	4.0991	3.7614	3.2863	2.6056	2.5585	3.0698	3.818	4.6938	5.4683	4.8078	5.2719	5.0542	3.6214	3.1001	3.2574	2.2194	2.7139	2.8137	2.8489	2.6825	2.3334	2.4483	3.5194	2.6591	2.9302	2.4318	2.9299	2.3535	2.8885	2.9785	2.7203	3.2194	3.2572	3.0536	2.7226	2.9091	2.7577	2.549	2.6074	3.1367	3.135	3.4013	3.1431
4.0167	3.1103	2.8472	3.1529	3.249	3.3262	2.8628	4.0991	3.7614	3.2863	2.6056	2.5585	3.0698	3.818	4.6938	5.4683	4.8078	5.2719	5.0542	3.6214	3.1001	3.2574	2.2194	2.7139	2.8137	2.8489	2.6825	2.3334	2.4483	3.5194	2.6591	2.9302	2.4318	2.9299	2.3535	2.8885	2.9785	2.7203	3.2194	3.2572	3.0536	2.7226	2.9091	2.7577	2.549	2.6074	3.1367	3.135	3.4013	3.1431
4.	3.9874	3.7204	3.1868	3.8388	3.8876	3.4	4.047	3.7867	3.9785	3.5425	2.8868	2.639	4.0145	4.3954	5.2288	5.7071	5.5508	5.1027	4.0779	4.2182	3.1451	3.1137	2.5343	3.0462	2.6326	3.1268	2.806	3.0434	3.2019	2.2723	2.1365	2.5295	3.0759	2.1491	2.9448	3.2908	2.6387	2.1063	3.1853	3.2095	3.1231	3.1995	2.6126	2.2672	3.2238	2.761	3.1009	3.3563	2.8707
4.	3.9874	3.7204	3.1868	3.8388	3.8876	3.4	4.047	3.7867	3.9785	3.5425	2.8868	2.639	4.0145	4.3954	5.2288	5.7071	5.5508	5.1027	4.0779	4.2182	3.1451	3.1137	2.5343	3.0462	2.6326	3.1268	2.806	3.0434	3.2019	2.2723	2.1365	2.5295	3.0759	2.1491	2.9448	3.2908	2.6387	2.1063	3.1853	3.2095	3.1231	3.1995	2.6126	2.2672	3.2238	2.761	3.1009	3.3563	2.8707
4.0333	3.4938	2.9831	3.6162	3.0781	3.786	3.7466	3.601	3.5006	3.4408	3.2104	3.689	3.0097	3.197	3.9008	5.198	5.3447	5.7522	5.2503	3.9857	3.4076	3.3592	3.0523	2.954	2.391	2.735	2.8459	2.9496	3.3503	3.5167	2.755	2.9749	2.8648	2.6002	2.6611	2.478	2.1028	2.1638	2.5712	3.237	3.3239	2.7081	3.1531	2.8688	2.955	2.6434	3.2075	3.8803	3.0355	2.9251
4.0333	3.4938	2.9831	3.6162	3.0781	3.786	3.7466	3.601	3.5006	3.4408	3.2104	3.689	3.0097	3.197	3.9008	5.198	5.3447	5.7522	5.2503	3.9857	3.4076	3.3592	3.0523	2.954	2.391	2.735	2.8459	2.9496	3.3503	3.5167	2.755	2.9749	2.8648	2.6002	2.6611	2.478	2.1028	2.1638	2.5712	3.237	3.3239	2.7081	3.1531	2.8688	2.955	2.6434	3.2075	3.8803	3.0355	2.9251
4.0333	3.4938	2.9831	3.6162	3.0781	3.786	3.7466	3.601	3.5006	3.4408	3.2104	3.689	3.0097	3.197	3.9008	5.198	5.3447	5.7522	5.2503	3.9857	3.4076	3.3592	3.0523	2.954	2.391	2.735	2.8459	2.9496	3.3503	3.5167	2.755	2.9749	2.8648	2.6002	2.6611	2.478	2.1028	2.1638	2.5712	3.237	3.3239	2.7081	3.1531	2.8688	2.955	2.6434	3.2075	3.8803	3.0355	2.9251
5.0667	3.4255	3.5796	3.5462	3.1871	3.5559	4.1887	3.8427	3.7796	4.0614	3.0867	3.1402	3.1291	3.5542	4.7271	4.9083	5.0667	5.705	4.8952	3.9449	3.3126	2.6228	3.2481	2.976	2.8637	3.0309	2.2516	2.6731	2.9197	3.7966	3.1602	2.5948	2.0529	2.5367	2.7201	3.081	3.6123	3.0945	2.8008	3.5955	2.9888	3.2634	2.8373	2.6519	3.0313	3.3304	4.4082	3.4743	3.403	3.1733
5.0667	3.4255	3.5796	3.5462	3.1871	3.5559	4.1887	3.8427	3.7796	4.0614	3.0867	3.1402	3.1291	3.5542	4.7271	4.9083	5.0667	5.705	4.8952	3.9449	3.3126	2.6228	3.2481	2.976	2.8637	3.0309	2.2516	2.6731	2.9197	3.7966	3.1602	2.5948	2.0529	2.5367	2.7201	3.081	3.6123	3.0945	2.8008	3.5955	2.9888	3.2634	2.8373	2.6519	3.0313	3.3304	4.4082	3.4743	3.403	3.1733
3.0333	3.408	3.1904	2.9597	3.1913	3.0814	3.9661	4.0781	3.1998	3.3088	3.4954	2.9638	2.6745	3.1766	4.4093	5.2917	5.1034	4.7791	4.9667	4.5384	2.8503	2.3464	3.5633	2.6996	2.8432	2.6601	2.4041	2.5352	2.9071	2.9657	2.5329	2.474	2.4498	2.5235	2.2359	2.9647	3.0672	2.9864	2.3556	2.3232	2.8108	2.9124	2.6742	3.1345	2.8566	2.9008	2.3425	3.1598	3.0672	2.6408
3.0333	3.408	3.1904	2.9597	3.1913	3.0814	3.9661	4.0781	3.1998	3.3088	3.4954	2.9638	2.6745	3.1766	4.4093	5.2917	5.1034	4.7791	4.9667	4.5384	2.8503	2.3464	3.5633	2.6996	2.8432	2.6601	2.4041	2.5352	2.9071	2.9657	2.5329	2.474	2.4498	2.5235	2.2359	2.9647	3.0672	2.9864	2.3556	2.3232	2.8108	2.9124	2.6742	3.1345	2.8566	2.9008	2.3425	3.1598	3.0672	2.6408
3.0333	3.408	3.1904	2.9597	3.1913	3.0814	3.9661	4.0781	3.1998	3.3088	3.4954	2.9638	2.6745	3.1766	4.4093	5.2917	5.1034	4.7791	4.9667	4.5384	2.8503	2.3464	3.5633	2.6996	2.8432	2.6601	2.4041	2.5352	2.9071	2.9657	2.5329	2.474	2.4498	2.5235	2.2359	2.9647	3.0672	2.9864	2.3556	2.3232	2.8108	2.9124	2.6742	3.1345	2.8566	2.9008	2.3425	3.1598	3.0672	2.6408
4.7	3.971	3.7689	3.4521	3.7448	3.5597	3.5545	4.0807	2.8098	3.356	3.1139	3.6727	3.5013	4.4494	3.8992	5.3013	5.2157	6.049	4.8039	4.1769	4.1975	2.9298	3.0991	3.4098	2.9489	2.4628	2.4439	2.5994	2.7212	3.2694	2.7878	2.7886	3.088	2.8196	2.7288	2.6961	3.285	3.1031	2.5544	3.6623	2.8352	3.1655	2.0604	2.7568	2.5187	2.89	3.6133	3.0522	3.882	3.8014
4.7	3.971	3.7689	3.4521	3.7448	3.5597	3.5545	4.0807	2.8098	3.356	3.1139	3.6727	3.5013	4.4494	3.8992	5.3013	5.2157	6.049	4.8039	4.1769	4.1975	2.9298	3.0991	3.4098	2.9489	2.4628	2.4439	2.5994	2.7212	3.2694	2.7878	2.7886	3.088	2.8196	2.7288	2.6961	3.285	3.1031	2.5544	3.6623	2.8352	3.1655	2.0604	2.7568	2.5187	2.89	3.6133	3.0522	3.882	3.8014
3.3333	3.3251	3.4563	2.9142	3.9965	3.8301	3.3003	3.2989	3.5542	3.3813	3.2229	3.1223	2.5518	3.7441	4.4882	5.0436	5.0096	4.7323	4.3419	3.9143	3.9825	2.9306	3.223	3.1199	2.7246	2.881	3.2061	3.0674	2.8638	3.0576	2.889	2.4833	2.4514	2.869	1.888	2.6844	3.1178	3.1268	3.1511	2.6251	2.9978	2.7279	2.8475	1.9477	2.4752	2.5437	3.078	3.476	2.8691	3.1855
3.3333	3.3251	3.4563	2.9142	3.9965	3.8301	3.3003	3.2989	3.5542	3.3813	3.2229	3.1223	2.5518	3.7441	4.4882	5.0436	5.0096	4.7323	4.3419	3.9143	3.9825	2.9306	3.223	3.1199	2.7246	2.881	3.2061	3.0674	2.8638	3.0576	2.889	2.4833	2.4514	2.869	1.888	2.6844	3.1178	3.1268	3.1511	2.6251	2.9978	2.7279	2.8475	1.9477	2.4752	2.5437	3.078	3.476	2.8691	3.1855
5.4333	4.065	3.2855	2.9441	4.2296	3.4819	4.1351	3.9697	3.9092	3.3156	3.1999	3.035	3.402	3.7087	4.0333	5.2629	5.3271	5.3356	4.3896	4.2573	3.3594	2.9442	2.5481	2.4205	2.6009	3.7208	2.8175	2.9516	3.2781	3.3971	3.0477	2.5187	2.7185	2.7797	3.084	2.6699	2.9585	2.6376	2.4915	3.3695	2.8951	2.8403	3.0773	2.5552	2.4954	2.1371	3.0893	2.7735	3.6352	3.6965
5.4333	4.065	3.2855	2.9441	4.2296	3.4819	4.1351	3.9697	3.9092	3.3156	3.1999	3.035	3.402	3.7087	4.0333	5.2629	5.3271	5.3356	4.3896	4.2573	3.3594	2.9442	2.5481	2.4205	2.6009	3.7208	2.8175	2.9516	3.2781	3.3971	3.0477	2.5187	2.7185	2.7797	3.084	2.6699	2.9585	2.6376	2.4915	3.3695	2.8951	2.8403	3.0773	2.5552	2.4954	2.1371	3.0893	2.7735	3.6352	3.6965
5.4333	4.065	3.2855	2.9441	4.2296	3.4819	4.1351	3.9697	3.9092	3.3156	3.1999	3.035	3.402	3.7087	4.0333	5.2629	5.3271	5.3356	4.3896	4.2573	3.3594	2.9442	2.5481	2.4205	2.6009	3.7208	2.8175	2.9516	3.2781	3.3971	3.0477	2.5187	2.7185	2.7797	3.084	2.6699	2.9585	2.6376	2.4915	3.3695	2.8951	2.8403	3.0773	2.5552	2.4954	2.1371	3.0893	2.7735	3.6352	3.6965
3.8667	3.3936	3.1716	3.0143	3.6055	3.3052	3.5752	3.4854	3.6696	3.6169	3.0754	2.8605	3.7322	2.8258	4.6312	5.3586	5.0754	4.7572	4.9845	3.7714	3.0117	3.2332	3.0023	2.9601	2.2417	2.1733	2.541	2.7148	2.5887	2.8443	2.8939	2.6428	3.246	2.543	1.8136	2.4185	2.9736	2.9335	3.3612	3.0877	2.7252	2.7268	2.9657	2.4243	2.8222	2.6603	2.3177	3.0303	3.15	3.1316
3.8667	3.3936	3.1716	3.0143	3.6055	3.3052	3.5752	3.4854	3.6696	3.6169	3.0754	2.8605	3.7322	2.8258	4.6312	5.3586	5.0754	4.7572	4.9845	3.7714	3.0117	3.2332	3.0023	2.9601	2.2417	2.1733	2.541	2.7148	2.5887	2.8443	2.8939	2.6428	3.246	2.543	1.8136	2.4185	2.9736	2.9335	3.3612	3.0877	2.7252	2.7268	2.9657	2.4243	2.8222	2.6603	2.3177	3.0303	3.15	3.1316
5.0833	3.6039	3.5269	3.1368	3.0007	3.4718	3.5757	4.1047	2.9345	3.4466	3.0896	3.0811	3.2356	3.705	4.4561	5.4314	5.593	5.3221	4.9327	4.3184	3.7143	3.4511	2.9127	3.2073	3.3063	2.0726	2.7065	3.0525	3.0857	2.9338	3.1537	2.8907	3.0436	3.0418	3.3754	3.1824	3.2519	3.0558	3.0026	3.7373	2.4027	3.0779	3.2864	2.473	2.7364	3.1402	2.7072	2.3539	3.2423	3.3527
5.0833	3.6039	3.5269	3.1368	3.0007	3.4718	3.5757	4.1047	2.9345	3.4466	3.0896	3.0811	3.2356	3.705	4.4561	5.4314	5.593	5.3221	4.9327	4.3184	3.7143	3.4511	2.9127	3.2073	3.3063	2.0726	2.7065	3.0525	3.0857	2.9338	3.1537	2.8907	3.0436	3.0418	3.3754	3.1824	3.2519	3.0558	3.0026	3.7373	2.4027	3.0779	3.2864	2.473	2.7364	3.1402	2.7072	2.3539	3.2423	3.3527
3.55	3.258	3.0948	3.2444	3.0386	3.5907	3.7601	3.3463	3.78	3.3929	2.4075	3.1419	3.2646	3.7811	4.2979	4.8326	5.3746	5.4523	4.6617	3.9647	3.4208	2.8908	3.1436	3.0639	2.898	2.4176	2.835	2.6924	2.7429	2.4577	3.6853	3.3749	2.4718	2.3732	1.8854	2.0868	2.7796	2.8194	3.1167	3.074	2.9923	3.8698	3.1322	2.8704	2.1631	2.5382	2.962	3.1675	2.8779	2.9956
3.55	3.258	3.0948	3.2444	3.0386	3.5907	3.7601	3.3463	3.78	3.3929	2.4075	3.1419	3.2646	3.7811	4.2979	4.8326	5.3746	5.4523	4.6617	3.9647	3.4208	2.8908	3.1436	3.0639	2.898	2.4176	2.835	2.6924	2.7429	2.4577	3.6853	3.3749	2.4718	2.3732	1.8854	2.0868	2.7796	2.8194	3.1167	3.074	2.9923	3.8698	3.1322	2.8704	2.1631	2.5382	2.962	3.1675	2.8779	2.9956
3.55	3.258	3.0948	3.2444	3.0386	3.5907	3.7601	3.3463	3.78	3.3929	2.4075	3.1419	3.2646	3.7811	4.2979	4.8326	5.3746	5.4523	4.6617	3.9647	3.4208	2.8908	3.1436	3.0639	2.898	2.4176	2.835	2.6924	2.7429	2.4577	3.6853	3.3749	2.4718	2.3732	1.8854	2.0868	2.7796	2.8194	3.1167	3.074	2.9923	3.8698	3.1322	2.8704	2.1631	2.5382	2.962	3.1675	2.8779	2.9956
4.1667	3.9436	3.4173	3.8104	3.3592	4.4466	3.87	4.5907	4.0177	3.0999	3.5649	3.5603	3.8453	4.542	4.839	5.5821	7.4985	6.4657	5.121	3.97	3.3959	3.0618	3.4306	3.0857	3.0764	2.9242	3.2667	2.7446	2.9955	2.949	3.4908	2.6657	2.833	3.5668	3.5972	2.8488	3.7043	3.3277	3.3751	3.2015	3.2257	2.9715	2.5499	2.5774	2.5621	3.2405	3.5523	3.3004	3.1617	3.472
4.1667	3.9436	3.4173	3.8104	3.3592	4.4466	3.87	4.5907	4.0177	3.0999	3.5649	3.5603	3.8453	4.542	4.839	5.5821	7.4985	6.4657	5.121	3.97	3.3959	3.0618	3.4306	3.0857	3.0764	2.9242	3.2667	2.7446	2.9955	2.949	3.4908	2.6657	2.833	3.5668	3.5972	2.8488	3.7043	3.3277	3.3751	3.2015	3.2257	2.9715	2.5499	2.5774	2.5621	3.2405	3.5523	3.3004	3.1617	3.472
4.3833	3.28	3.667	4.2217	3.9702	3.6296	3.4737	3.9193	3.7625	3.9226	3.2039	2.5766	2.8354	3.3753	4.0995	5.5336	5.1665	4.2152	3.6345	3.1453	3.4116	3.1244	2.6779	2.5638	3.0414	2.3777	2.6687	2.7091	2.4032	3.1889	2.6538	2.7771	2.4871	3.0083	2.3898	2.1459	2.2809	2.4752	2.9749	3.2245	2.6464	3.0731	2.313	2.5951	2.6611	2.4479	2.9967	3.3359	3.2797	3.5417
4.3833	3.28	3.667	4.2217	3.9702	3.6296	3.4737	3.9193	3.7625	3.9226	3.2039	2.5766	2.8354	3.3753	4.0995	5.5336	5.1665	4.2152	3.6345	3.1453	3.4116	3.1244	2.6779	2.5638	3.0414	2.3777	2.6687	2.7091	2.4032	3.1889	2.6538	2.7771	2.4871	3.0083	2.3898	2.1459	2.2809	2.4752	2.9749	3.2245	2.6464	3.0731	2.313	2.5951	2.6611	2.4479	2.9967	3.3359	3.2797	3.5417
4.3833	3.28	3.667	4.2217	3.9702	3.6296	3.4737	3.9193	3.7625	3.9226	3.2039	2.5766	2.8354	3.3753	4.0995	5.5336	5.1665	4.2152	3.6345	3.1453	3.4116	3.1244	2.6779	2.5638	3.0414	2.3777	2.6687	2.7091	2.4032	3.1889	2.6538	2.7771	2.4871	3.0083	2.3898	2.1459	2.2809	2.4752	2.9749	3.2245	2.6464	3.0731	2.313	2.5951	2.6611	2.4479	2.9967	3.3359	3.2797	3.5417
5.1667	3.9806	3.6002	3.7929	3.5712	3.6009	4.0975	3.7666	4.1942	2.7436	2.7983	2.6325	3.5446	4.3653	4.2415	4.7148	5.4703	5.1544	5.4782	4.8088	3.8536	3.3129	3.4407	3.5702	3.0502	2.9296	2.4898	3.0173	2.9569	3.2399	1.9534	2.2219	3.0749	2.326	2.4869	3.0439	2.8547	2.8021	3.5214	3.0665	2.7221	2.9349	2.7459	2.4704	2.6894	3.2151	3.4985	3.0483	3.1481	3.4018
5.1667	3.9806	3.6002	3.7929	3.5712	3.6009	4.0975	3.7666	4.1942	2.7436	2.7983	2.6325	3.5446	4.3653	4.2415	4.7148	5.4703	5.1544	5.4782	4.8088	3.8536	3.3129	3.4407	3.5702	3.0502	2.9296	2.4898	3.0173	2.9569	3.2399	1.9534	2.2219	3.0749	2.326	2.4869	3.0439	2.8547	2.8021	3.5214	3.0665	2.7221	2.9349	2.7459	2.4704	2.6894	3.2151	3.4985	3.0483	3.1481	3.4018
4.4667	4.021	3.1692	2.814	3.4266	3.3187	4.0099	3.7067	2.8275	3.647	3.3861	2.954	3.6016	3.6259	4.4386	4.1783	5.0888	4.9515	4.9661	3.791	2.9018	3.0089	3.2499	2.7492	2.5239	3.0106	2.8065	3.0519	2.8382	2.9252	3.1215	2.6636	3.2725	2.6384	2.6565	2.3457	2.2849	2.2738	3.0778	2.7522	3.0973	3.1269	3.1798	2.9447	3.2717	3.1662	2.92	3.0218	2.8946	3.2462
4.4667	4.021	3.1692	2.814	3.4266	3.3187	4.0099	3.7067	2.8275	3.647	3.3861	2.954	3.6016	3.6259	4.4386	4.1783	5.0888	4.9515	4.9661	3.791	2.9018	3.0089	3.2499	2.7492	2.5239	3.0106	2.8065	3.0519	2.8382	2.9252	3.1215	2.6636	3.2725	2.6384	2.6565	2.3457	2.2849	2.2738	3.0778	2.7522	3.0973	3.1269	3.1798	2.9447	3.2717	3.1662	2.92	3.0218	2.8946	3.2462
4.4667	4.021	3.1692	2.814	3.4266	3.3187	4.0099	3.7067	2.8275	3.647	3.3861	2.954	3.6016	3.6259	4.4386	4.1783	5.0888	4.9515	4.9661	3.791	2.9018	3.0089	3.2499	2.7492	2.5239	3.0106	2.8065	3.0519	2.8382	2.9252	3.1215	2.6636	3.2725	2.6384	2.6565	2.3457	2.2849	2.2738	3.0778	2.7522	3.0973	3.1269	3.1798	2.9447	3.2717	3.1662	2.92	3.0218	2.8946	3.2462
3.5833	3.9965	3.233	3.4301	3.8808	3.8888	3.7461	3.9281	4.3331	4.1493	2.7953	3.0101	3.6719	3.3912	4.2874	5.9283	6.0148	5.3343	4.9036	3.7383	3.3217	3.3668	3.6139	3.1943	2.6878	3.2182	3.4996	2.9676	3.2519	3.2838	2.7943	2.6751	2.9048	3.1942	2.6023	3.1312	3.4317	3.2008	3.0287	3.2618	3.3847	3.3839	2.7363	2.45	2.7046	3.1368	3.3441	3.1748	3.1055	2.9325
3.5833	3.9965	3.233	3.4301	3.8808	3.8888	3.7461	3.9281	4.3331	4.1493	2.7953	3.0101	3.6719	3.3912	4.2874	5.9283	6.0148	5.3343	4.9036	3.7383	3.3217	3.3668	3.6139	3.1943	2.6878	3.2182	3.4996	2.9676	3.2519	3.2838	2.7943	2.6751	2.9048	3.1942	2.6023	3.1312	3.4317	3.2008	3.0287	3.2618	3.3847	3.3839	2.7363	2.45	2.7046	3.1368	3.3441	3.1748	3.1055	2.9325
4.1167	3.6002	3.3526	3.0268	3.6893	3.5718	3.3593	3.1427	4.4809	3.5509	3.3545	3.1687	2.5673	4.0972	4.0569	5.9949	5.577	5.2259	4.6951	4.1714	3.3692	3.2773	2.8342	3.0285	2.941	2.5998	3.1862	3.5337	2.8503	2.7938	3.095	2.8677	2.8328	2.3323	2.7267	2.675	2.7101	3.2477	2.6555	3.2692	3.0387	2.7231	3.9593	2.9185	2.4045	2.7262	3.1026	2.9713	2.6057	2.9443
4.1167	3.6002	3.3526	3.0268	3.6893	3.5718	3.3593	3.1427	4.4809	3.5509	3.3545	3.1687	2.5673	4.0972	4.0569	5.9949	5.577	5.2259	4.6951	4.1714	3.3692	3.2773	2.8342	3.0285	2.941	2.5998	3.1862	3.5337	2.8503	2.7938	3.095	2.8677	2.8328	2.3323	2.7267	2.675	2.7101	3.2477	2.6555	3.2692	3.0387	2.7231	3.9593	2.9185	2.4045	2.7262	3.1026	2.9713	2.6057	2.9443
4.95	3.4632	3.5056	3.4086	4.8597	3.6394	4.2003	3.8395	3.6173	2.6656	2.8787	3.0147	3.2266	3.3745	4.5044	5.81	6.0201	5.1644	4.8016	4.1147	3.6818	4.4065	3.8512	2.6829	2.8721	3.093	2.4045	2.6598	2.6911	2.8271	2.5516	3.2687	2.1507	2.4802	2.9553	2.4948	3.2179	3.7303	1.9267	3.2903	3.0311	2.9468	2.9853	2.616	2.8732	2.5161	3.3649	3.5	3.1188	3.0268
4.95	3.4632	3.5056	3.4086	4.8597	3.6394	4.2003	3.8395	3.6173	2.6656	2.8787	3.0147	3.2266	3.3745	4.5044	5.81	6.0201	5.1644	4.8016	4.1147	3.6818	4.4065	3.8512	2.6829	2.8721	3.093	2.4045	2.6598	2.6911	2.8271	2.5516	3.2687	2.1507	2.4802	2.9553	2.4948	3.2179	3.7303	1.9267	3.2903	3.0311	2.9468	2.9853	2.616	2.8732	2.5161	3.3649	3.5	3.1188	3.0268
4.95	3.4632	3.5056	3.4086	4.8597	3.6394	4.2003	3.8395	3.6173	2.6656	2.8787	3.0147	3.2266	3.3745	4.5044	5.81	6.0201	5.1644	4.8016	4.1147	3.6818	4.4065	3.8512	2.6829	2.8721	3.093	2.4045	2.6598	2.6911	2.8271	2.5516	3.2687	2.1507	2.4802	2.9553	2.4948	3.2179	3.7303	1.9267	3.2903	3.0311	2.9468	2.9853	2.616	2.8732	2.5161	3.3649	3.5	3.1188	3.0268
3.6833	3.2971	3.1643	2.7461	3.19	3.8428	3.4828	4.0141	3.5564	3.0367	3.0441	3.3236	3.498	3.5768	4.4328	5.1863	4.921	5.2918	4.6927	3.919	3.001	2.8029	3.0172	2.9044	2.4768	2.7245	2.413	2.5014	2.8316	3.6113	3.0015	2.6323	2.1423	2.6099	2.3769	3.111	3.2738	3.137	3.1444	3.3462	2.8635	2.9264	2.6894	3.2516	2.6773	3.0215	3.2833	3.4991	3.3967	3.7447
3.6833	3.2971	3.1643	2.7461	3.19	3.8428	3.4828	4.0141	3.5564	3.0367	3.0441	3.3236	3.498	3.5768	4.4328	5.1863	4.921	5.2918	4.6927	3.919	3.001	2.8029	3.0172	2.9044	2.4768	2.7245	2.413	2.5014	2.8316	3.6113	3.0015	2.6323	2.1423	2.6099	2.3769	3.111	3.2738	3.137	3.1444	3.3462	2.8635	2.9264	2.6894	3.2516	2.6773	3.0215	3.2833	3.4991	3.3967	3.7447
4.3833	3.9395	3.8201	3.8056	4.2577	3.8566	3.6791	3.3713	4.2754	3.6183	3.0587	3.0607	2.7658	4.4361	5.1386	5.4677	5.779	5.1747	4.5844	4.8277	4.1835	3.8104	2.7757	2.8585	2.5741	2.7379	2.3967	2.9531	3.3315	3.5909	3.5466	3.1395	2.7338	2.5578	2.3545	2.6569	2.9051	3.3142	2.7676	2.66	2.795	3.1796	3.0858	2.5695	2.7944	3.0844	3.1833	3.0628	3.5432	3.3132
4.3833	3.9395	3.8201	3.8056	4.2577	3.8566	3.6791	3.3713	4.2754	3.6183	3.0587	3.0607	2.7658	4.4361	5.1386	5.4677	5.779	5.1747	4.5844	4.8277	4.1835	3.8104	2.7757	2.8585	2.5741	2.7379	2.3967	2.9531	3.3315	3.5909	3.5466	3.1395	2.7338	2.5578	2.3545	2.6569	2.9051	3.3142	2.7676	2.66	2.795	3.1796	3.0858	2.5695	2.7944	3.0844	3.1833	3.0628	3.5432	3.3132
3.3667	4.6913	3.3881	3.4111	3.8784	3.1816	3.939	3.9271	2.9991	3.3614	2.7529	3.5561	3.0263	3.3143	4.4162	5.9196	5.4568	4.9863	4.4718	4.0657	3.6084	4.4618	3.1017	3.0456	2.4101	2.8562	2.6886	2.8235	2.7677	2.5258	2.1402	2.6626	2.965	2.6647	2.8455	2.9101	3.1721	3.1897	3.2741	3.3336	3.0212	2.5248	3.4345	2.7183	2.1864	2.7074	3.3549	3.0038	2.5344	2.6486
3.3667	4.6913	3.3881	3.4111	3.8784	3.1816	3.939	3.9271	2.9991	3.3614	2.7529	3.5561	3.0263	3.3143	4.4162	5.9196	5.4568	4.9863	4.4718	4.0657	3.6084	4.4618	3.1017	3.0456	2.4101	2.8562	2.6886	2.8235	2.7677	2.5258	2.1402	2.6626	2.965	2.6647	2.8455	2.9101	3.1721	3.1897	3.2741	3.3336	3.0212	2.5248	3.4345	2.7183	2.1864	2.7074	3.3549	3.0038	2.5344	2.6486
3.3667	4.6913	3.3881	3.4111	3.8784	3.1816	3.939	3.9271	2.9991	3.3614	2.7529	3.5561	3.0263	3.3143	4.4162	5.9196	5.4568	4.9863	4.4718	4.0657	3.6084	4.4618	3.1017	3.0456	2.4101	2.8562	2.6886	2.8235	2.7677	2.5258	2.1402	2.6626	2.965	2.6647	2.8455	2.9101	3.1721	3.1897	3.2741	3.3336	3.0212	2.5248	3.4345	2.7183	2.1864	2.7074	3.3549	3.0038	2.5344	2.6486
5.3	3.5494	3.7822	4.3227	3.7938	4.131	3.8921	3.8714	4.5084	3.3481	3.1207	2.7293	4.134	4.5283	4.6191	5.2477	5.3614	5.3794	4.8664	4.0732	3.8141	3.2963	3.0347	3.111	3.436	2.9844	3.0301	3.008	3.1343	2.7953	3.665	2.5176	2.7141	3.1804	3.46	3.0944	2.6822	2.5219	3.4713	3.5642	3.3261	3.1656	3.5233	2.4322	3.198	3.7074	3.0236	3.3944	3.1563	3.214
5.3	3.5494	3.7822	4.3227	3.7938	4.131	3.8921	3.8714	4.5084	3.3481	3.1207	2.7293	4.134	4.5283	4.6191	5.2477	5.3614	5.3794	4.8664	4.0732	3.8141	3.2963	3.0347	3.111	3.436	2.9844	3.0301	3.008	3.1343	2.7953	3.665	2.5176	2.7141	3.1804	3.46	3.0944	2.6822	2.5219	3.4713	3.5642	3.3261	3.1656	3.5233	2.4322	3.198	3.7074	3.0236	3.3944	3.1563	3.214
4.	4.0142	2.7694	2.6808	3.0485	3.4845	4.0035	3.4915	2.7958	3.1181	3.0327	3.5812	2.7711	4.0754	4.3459	5.7279	5.6026	5.6436	4.8935	3.9063	3.4316	3.4623	3.3842	3.1857	2.5917	2.1429	3.2078	2.6079	2.3613	2.7694	3.0121	2.6687	2.3883	2.619	2.9168	3.1372	2.3002	2.4374	3.2046	3.5999	3.4009	2.8613	2.6374	3.1654	3.0096	3.0693	3.0736	2.7235	2.9855	3.3355
4.	4.0142	2.7694	2.6808	3.0485	3.4845	4.0035	3.4915	2.7958	3.1181	3.0327	3.5812	2.7711	4.0754	4.3459	5.7279	5.6026	5.6436	4.8935	3.9063	3.4316	3.4623	3.3842	3.1857	2.5917	2.1429	3.2078	2.6079	2.3613	2.7694	3.0121	2.6687	2.3883	2.619	2.9168	3.1372	2.3002	2.4374	3.2046	3.5999	3.4009	2.8613	2.6374	3.1654	3.0096	3.0693	3.0736	2.7235	2.9855	3.3355
4.	4.0142	2.7694	2.6808	3.0485	3.4845	4.0035	3.4915	2.7958	3.1181	3.0327	3.5812	2.7711	4.0754	4.3459	5.7279	5.6026	5.6436	4.8935	3.9063	3.4316	3.4623	3.3842	3.1857	2.5917	2.1429	3.2078	2.6079	2.3613	2.7694	3.0121	2.6687	2.3883	2.619	2.9168	3.1372	2.3002	2.4374	3.2046	3.5999	3.4009	2.8613	2.6374	3.1654	3.0096	3.0693	3.0736	2.7235	2.9855	3.3355
4.7167	3.807	3.2729	3.5566	3.6821	3.2134	3.7855	4.2735	3.6035	2.5918	2.0886	3.2669	3.5135	4.3145	4.867	5.8666	5.0937	5.354	4.7136	3.9088	3.3526	3.9445	3.2059	3.3382	3.3194	2.769	2.4797	3.1268	2.7899	3.3437	2.8178	3.0677	3.3567	2.3691	2.4854	2.4983	2.8332	3.2243	3.3537	3.2804	3.1536	2.3495	3.3648	3.0031	2.9207	2.8193	2.7664	2.9757	3.5867	2.9071
4.7167	3.807	3.2729	3.5566	3.6821	3.2134	3.7855	4.2735	3.6035	2.5918	2.0886	3.2669	3.5135	4.3145	4.867	5.8666	5.0937	5.354	4.7136	3.9088	3.3526	3.9445	3.2059	3.3382	3.3194	2.769	2.4797	3.1268	2.7899	3.3437	2.8178	3.0677	3.3567	2.3691	2.4854	2.4983	2.8332	3.2243	3.3537	3.2804	3.1536	2.3495	3.3648	3.0031	2.9207	2.8193	2.7664	2.9757	3.5867	2.9071
3.8833	3.9142	3.5658	3.2513	3.8719	3.2447	4.1858	4.2332	3.7729	3.023	3.2972	3.3841	2.7061	3.992	4.6195	4.9454	5.2	4.8204	4.0009	3.269	3.4699	2.9448	2.7978	3.135	2.9212	3.0943	2.0528	3.0041	3.5561	3.1282	3.0385	2.5157	2.4309	2.2902	2.5711	2.5818	2.9767	2.9226	3.4714	2.9691	2.9248	3.0527	3.3586	2.9028	2.6964	2.6397	3.2905	3.0551	2.7558	2.492
3.8833	3.9142	3.5658	3.2513	3.8719	3.2447	4.1858	4.2332	3.7729	3.023	3.2972	3.3841	2.7061	3.992	4.6195	4.9454	5.2	4.8204	4.0009	3.269	3.4699	2.9448	2.7978	3.135	2.9212	3.0943	2.0528	3.0041	3.5561	3.1282	3.0385	2.5157	2.4309	2.2902	2.5711	2.5818	2.9767	2.9226	3.4714	2.9691	2.9248	3.0527	3.3586	2.9028	2.6964	2.6397	3.2905	3.0551	2.7558	2.492
3.9667	3.6117	3.3755	4.0819	2.9674	3.5333	3.4938	3.3901	3.6554	3.4917	3.02	2.7972	2.9577	4.2861	5.2235	6.6267	6.0612	5.3839	4.483	4.3561	4.4117	3.6998	3.4149	3.3536	3.107	3.53	3.3842	2.8643	2.8766	3.7613	3.7309	2.9542	2.6136	2.7377	3.4389	3.2268	3.291	3.3486	3.3362	2.9495	2.7784	2.9059	2.6964	3.0132	2.7555	2.854	3.7911	3.9773	3.0664	3.0355
3.9667	3.6117	3.3755	4.0819	2.9674	3.5333	3.4938	3.3901	3.6554	3.4917	3.02	2.7972	2.9577	4.2861	5.2235	6.6267	6.0612	5.3839	4.483	4.3561	4.4117	3.6998	3.4149	3.3536	3.107	3.53	3.3842	2.8643	2.8766	3.7613	3.7309	2.9542	2.6136	2.7377	3.4389	3.2268	3.291	3.3486	3.3362	2.9495	2.7784	2.9059	2.6964	3.0132	2.7555	2.854	3.7911	3.9773	3.0664	3.0355
3.9667	3.6117	3.3755	4.0819	2.9674	3.5333	3.4938	3.3901	3.6554	3.4917	3.02	2.7972	2.9577	4.2861	5.2235	6.6267	6.0612	5.3839	4.483	4.3561	4.4117	3.6998	3.4149	3.3536	3.107	3.53	3.3842	2.8643	2.8766	3.7613	3.7309	2.9542	2.6136	2.7377	3.4389	3.2268	3.291	3.3486	3.3362	2.9495	2.7784	2.9059	2.6964	3.0132	2.7555	2.854	3.7911	3.9773	3.0664	3.0355
4.9	3.364	3.	2.8891	2.5052	3.7742	3.4682	3.348	3.7092	4.4179	3.0057	2.7321	3.3383	3.3579	3.9788	4.554	5.8379	4.2958	4.4398	4.2137	4.0317	2.5976	3.3625	2.9362	3.309	2.0037	2.5642	2.8607	2.7953	2.4391	2.3163	2.7168	2.8923	2.5931	2.2034	2.3212	2.5977	2.7587	4.0372	3.3734	2.8789	2.6483	2.4292	3.0193	3.2192	2.6034	3.1457	3.1671	2.8371	3.0132
4.9	3.364	3.	2.8891	2.5052	3.7742	3.4682	3.348	3.7092	4.4179	3.0057	2.7321	3.3383	3.3579	3.9788	4.554	5.8379	4.2958	4.4398	4.2137	4.0317	2.5976	3.3625	2.9362	3.309	2.0037	2.5642	2.8607	2.7953	2.4391	2.3163	2.7168	2.8923	2.5931	2.2034	2.3212	2.5977	2.7587	4.0372	3.3734	2.8789	2.6483	2.4292	3.0193	3.2192	2.6034	3.1457	3.1671	2.8371	3.0132
4.1667	3.9714	3.6195	3.4986	3.6483	3.7093	3.6823	3.3312	3.5152	3.1023	3.5171	3.1012	3.7694	3.3319	4.2434	6.2227	6.1482	5.5406	4.6768	3.7645	3.1584	3.4883	3.345	2.9727	3.0754	3.4358	2.3858	2.5199	3.136	2.4382	3.7761	3.0999	3.2099	3.7536	2.1957	2.8614	2.9991	3.5127	3.1193	3.7096	3.4018	3.0801	3.2925	2.3024	2.5692	2.7236	2.7144	3.4123	2.6311	2.7711
4.1667	3.9714	3.6195	3.4986	3.6483	3.7093	3.6823	3.3312	3.5152	3.1023	3.5171	3.1012	3.7694	3.3319	4.2434	6.2227	6.1482	5.5406	4.6768	3.7645	3.1584	3.4883	3.345	2.9727	3.0754	3.4358	2.3858	2.5199	3.136	2.4382	3.7761	3.0999	3.2099	3.7536	2.1957	2.8614	2.9991	3.5127	3.1193	3.7096	3.4018	3.0801	3.2925	2.3024	2.5692	2.7236	2.7144	3.4123	2.6311	2.7711
4.1667	3.9714	3.6195	3.4986	3.6483	3.7093	3.6823	3.3312	3.5152	3.1023	3.5171	3.1012	3.7694	3.3319	4.2434	6.2227	6.1482	5.5406	4.6768	3.7645	3.1584	3.4883	3.345	2.9727	3.0754	3.4358	2.3858	2.5199	3.136	2.4382	3.7761	3.0999	3.2099	3.7536	2.1957	2.8614	2.9991	3.5127	3.1193	3.7096	3.4018	3.0801	3.2925	2.3024	2.5692	2.7236	2.7144	3.4123	2.6311	2.7711
4.4667	4.0794	3.6548	3.308	2.9226	2.9182	4.0076	4.1735	4.0915	3.9844	3.3976	3.7228	3.6592	3.2694	4.4418	5.2816	5.8106	5.402	4.8952	3.8532	3.1767	2.8875	2.7402	2.73	2.7989	2.3454	2.8431	3.2669	2.5995	2.9489	3.8336	2.7479	2.789	3.0406	2.9545	3.0602	2.8961	2.661	3.1815	2.7609	2.4252	2.5511	2.8036	3.4057	3.3252	2.6214	2.4436	2.4521	2.7259	3.4565
4.4667	4.0794	3.6548	3.308	2.9226	2.9182	4.0076	4.1735	4.0915	3.9844	3.3976	3.7228	3.6592	3.2694	4.4418	5.2816	5.8106	5.402	4.8952	3.8532	3.1767	2.8875	2.7402	2.73	2.7989	2.3454	2.8431	3.2669	2.5995	2.9489	3.8336	2.7479	2.789	3.0406	2.9545	3.0602	2.8961	2.661	3.1815	2.7609	2.4252	2.5511	2.8036	3.4057	3.3252	2.6214	2.4436	2.4521	2.7259	3.4565
4.9667	4.2738	3.1468	2.6391	3.8313	3.6934	3.6968	3.5365	3.84	3.2212	3.1633	2.9141	3.739	3.8144	4.7182	5.5373	5.9413	5.5137	4.2752	4.5561	3.6085	3.3214	2.7001	3.5188	3.0095	3.2234	2.911	2.9087	3.065	2.7924	3.8045	3.2583	2.6536	1.8803	2.6979	2.9608	2.6995	2.8766	3.6259	3.4478	3.2568	3.2989	2.1695	2.239	2.9647	3.7561	3.1066	3.6004	3.041	3.032
4.9667	4.2738	3.1468	2.6391	3.8313	3.6934	3.6968	3.5365	3.84	3.2212	3.1633	2.9141	3.739	3.8144	4.7182	5.5373	5.9413	5.5137	4.2752	4.5561	3.6085	3.3214	2.7001	3.5188	3.0095	3.2234	2.911	2.9087	3.065	2.7924	3.8045	3.2583	2.6536	1.8803	2.6979	2.9608	2.6995	2.8766	3.6259	3.4478	3.2568	3.2989	2.1695	2.239	2.9647	3.7561	3.1066	3.6004	3.041	3.032
4.7333	3.4979	2.8517	3.2096	3.0057	3.7422	3.7647	3.3458	3.7948	3.3313	3.3896	3.3369	3.7719	3.6326	3.5984	5.042	5.543	4.6639	4.7603	3.3771	3.2191	3.2426	2.7356	2.4919	2.5131	2.0281	2.774	2.2648	2.446	2.5843	2.7004	2.7813	2.5766	2.4967	3.061	2.7	3.0573	2.7496	2.4101	3.3682	3.4631	2.5387	2.9486	3.1883	3.0752	2.4995	2.9841	3.0508	2.8541	3.0794
4.7333	3.4979	2.8517	3.2096	3.0057	3.7422	3.7647	3.3458	3.7948	3.3313	3.3896	3.3369	3.7719	3.6326	3.5984	5.042	5.543	4.6639	4.7603	3.3771	3.2191	3.2426	2.7356	2.4919	2.5131	2.0281	2.774	2.2648	2.446	2.5843	2.7004	2.7813	2.5766	2.4967	3.061	2.7	3.0573	2.7496	2.4101	3.3682	3.4631	2.5387	2.9486	3.1883	3.0752	2.4995	2.9841	3.0508	2.8541	3.0794
4.7333	3.4979	2.8517	3.2096	3.0057	3.7422	3.7647	3.3458	3.7948	3.3313	3.3896	3.3369	3.7719	3.6326	3.5984	5.042	5.543	4.6639	4.7603	3.3771	3.2191	3.2426	2.7356	2.4919	2.5131	2.0281	2.774	2.2648	2.446	2.5843	2.7004	2.7813	2.5766	2.4967	3.061	2.7	3.0573	2.7496	2.4101	3.3682	3.4631	2.5387	2.9486	3.1883	3.0752	2.4995	2.9841	3.0508	2.8541	3.0794
4.1333	3.7424	3.4269	3.5298	3.354	4.5262	3.952	3.8437	3.4131	3.9379	3.4748	3.6146	3.7809	4.0448	4.9752	6.0808	6.0359	6.193	5.3859	4.742	3.6561	3.1992	3.1356	3.6732	3.4748	2.5646	2.3073	3.318	3.2507	3.409	3.1822	3.0563	3.0607	3.3625	2.2438	3.2286	3.0142	2.9884	2.8333	2.914	3.1595	2.8414	2.4257	3.7551	2.9363	2.3706	3.4965	3.2581	3.3418	3.4272
4.1333	3.7424	3.4269	3.5298	3.354	4.5262	3.952	3.8437	3.4131	3.9379	3.4748	3.6146	3.7809	4.0448	4.9752	6.0808	6.0359	6.193	5.3859	4.742	3.6561	3.1992	3.1356	3.6732	3.4748	2.5646	2.3073	3.318	3.2507	3.409	3.1822	3.0563	3.0607	3.3625	2.2438	3.2286	3.0142	2.9884	2.8333	2.914	3.1595	2.8414	2.4257	3.7551	2.9363	2.3706	3.4965	3.2581	3.3418	3.4272
4.0833	3.794	3.1427	3.3501	4.1888	3.0659	4.0503	3.5338	3.3148	3.5629	3.3323	3.7345	3.4236	4.0689	4.015	5.0837	5.3702	4.8888	3.8935	3.9973	3.096	2.7972	3.1599	3.1845	2.4955	2.2793	2.6813	2.7751	2.7956	3.4637	2.6712	2.3729	2.1205	2.386	2.9679	3.1723	2.7416	2.6688	3.3167	3.3783	3.1739	2.2893	2.6657	3.209	3.347	3.5397	3.2405	3.0175	3.2019	3.3258
4.0833	3.794	3.1427	3.3501	4.1888	3.0659	4.0503	3.5338	3.3148	3.5629	3.3323	3.7345	3.4236	4.0689	4.015	5.0837	5.3702	4.8888	3.8935	3.9973	3.096	2.7972	3.1599	3.1845	2.4955	2.2793	2.6813	2.7751	2.7956	3.4637	2.6712	2.3729	2.1205	2.386	2.9679	3.1723	2.7416	2.6688	3.3167	3.3783	3.1739	2.2893	2.6657	3.209	3.347	3.5397	3.2405	3.0175	3.2019	3.3258
4.0833	3.794	3.1427	3.3501	4.1888	3.0659	4.0503	3.5338	3.3148	3.5629	3.3323	3.7345	3.4236	4.0689	4.015	5.0837	5.3702	4.8888	3.8935	3.9973	3.096	2.7972	3.1599	3.1845	2.4955	2.2793	2.6813	2.7751	2.7956	3.4637	2.6712	2.3729	2.1205	2.386	2.9679	3.1723	2.7416	2.6688	3.3167	3.3783	3.1739	2.2893	2.6657	3.209	3.347	3.5397	3.2405	3.0175	3.2019	3.3258
3.2833	4.0028	3.9004	4.0483	4.0311	3.4189	3.8641	3.9526	4.0469	3.5393	3.0506	3.2369	3.3921	3.8964	4.3873	5.5878	6.0667	6.3709	4.887	4.2722	4.5308	2.7443	3.2713	3.2149	2.9827	2.6043	3.1317	2.9335	2.9544	3.4842	3.5712	3.2365	3.194	3.7063	3.0691	3.4619	3.1186	2.6197	3.2971	3.915	3.1847	3.1064	3.4738	3.098	3.2121	2.9297	3.2503	3.4487	3.1912	3.6478
3.2833	4.0028	3.9004	4.0483	4.0311	3.4189	3.8641	3.9526	4.0469	3.5393	3.0506	3.2369	3.3921	3.8964	4.3873	5.5878	6.0667	6.3709	4.887	4.2722	4.5308	2.7443	3.2713	3.2149	2.9827	2.6043	3.1317	2.9335	2.9544	3.4842	3.5712	3.2365	3.194	3.7063	3.0691	3.4619	3.1186	2.6197	3.2971	3.915	3.1847	3.1064	3.4738	3.098	3.2121	2.9297	3.2503	3.4487	3.1912	3.6478
4.6167	3.6621	3.4868	3.1427	3.3629	4.0441	3.8781	3.902	3.7494	4.0818	2.6311	3.3859	3.307	3.7071	4.6174	5.2379	5.6843	6.0023	4.7265	3.9386	3.4859	3.6505	3.1387	3.15	2.6982	2.3022	2.1699	2.2034	2.779	3.0262	2.8829	2.8531	2.7883	2.4176	3.0595	2.4015	3.5739	3.0598	2.3119	2.9884	3.1694	3.3812	3.155	3.249	2.496	3.0074	3.2749	3.0111	2.8167	2.964
4.6167	3.6621	3.4868	3.1427	3.3629	4.0441	3.8781	3.902	3.7494	4.0818	2.6311	3.3859	3.307	3.7071	4.6174	5.2379	5.6843	6.0023	4.7265	3.9386	3.4859	3.6505	3.1387	3.15	2.6982	2.3022	2.1699	2.2034	2.779	3.0262	2.8829	2.8531	2.7883	2.4176	3.0595	2.4015	3.5739	3.0598	2.3119	2.9884	3.1694	3.3812	3.155	3.249	2.496	3.0074	3.2749	3.0111	2.8167	2.964
4.6167	3.6621	3.4868	3.1427	3.3629	4.0441	3.8781	3.902	3.7494	4.0818	2.6311	3.3859	3.307	3.7071	4.6174	5.2379	5.6843	6.0023	4.7265	3.9386	3.4859	3.6505	3.1387	3.15	2.6982	2.3022	2.1699	2.2034	2.779	3.0262	2.8829	2.8531	2.7883	2.4176	3.0595	2.4015	3.5739	3.0598	2.3119	2.9884	3.1694	3.3812	3.155	3.249	2.496	3.0074	3.2749	3.0111	2.8167	2.964
4.	3.665	3.2638	3.5573	4.0594	3.299	4.0315	3.6339	3.8271	3.2339	2.8052	3.6248	3.1775	4.1659	4.5244	5.6388	6.4316	5.1804	4.4047	4.2778	4.6566	3.4639	3.5075	3.083	3.0007	2.5638	2.9085	2.7835	3.1485	3.121	3.0894	2.801	2.7677	3.859	3.2746	3.2366	2.9335	3.2304	3.3806	2.9646	2.7072	2.7038	3.3955	2.769	3.0146	2.5653	2.7739	3.3359	2.9192	3.0771
4.	3.665	3.2638	3.5573	4.0594	3.299	4.0315	3.6339	3.8271	3.2339	2.8052	3.6248	3.1775	4.1659	4.5244	5.6388	6.4316	5.1804	4.4047	4.2778	4.6566	3.4639	3.5075	3.083	3.0007	2.5638	2.9085	2.7835	3.1485	3.121	3.0894	2.801	2.7677	3.859	3.2746	3.2366	2.9335	3.2304	3.3806	2.9646	2.7072	2.7038	3.3955	2.769	3.0146	2.5653	2.7739	3.3359	2.9192	3.0771
3.9833	3.5074	3.1032	3.3644	3.6943	3.1593	4.3449	3.7312	4.1879	3.4618	3.2425	3.2333	3.4509	3.6129	4.7223	5.902	5.0954	5.0075	4.2668	3.5853	3.3384	3.0911	2.6662	2.7935	2.7205	2.5401	2.411	3.0512	3.7047	3.5429	2.6287	2.1615	2.3376	3.3443	2.5723	2.6923	2.3821	2.6954	2.6971	3.4573	3.3329	2.9581	2.898	3.42	2.8676	3.0112	3.0177	2.4453	3.3846	3.5316
3.9833	3.5074	3.1032	3.3644	3.6943	3.1593	4.3449	3.7312	4.1879	3.4618	3.2425	3.2333	3.4509	3.6129	4.7223	5.902	5.0954	5.0075	4.2668	3.5853	3.3384	3.0911	2.6662	2.7935	2.7205	2.5401	2.411	3.0512	3.7047	3.5429	2.6287	2.1615	2.3376	3.3443	2.5723	2.6923	2.3821	2.6954	2.6971	3.4573	3.3329	2.9581	2.898	3.42	2.8676	3.0112	3.0177	2.4453	3.3846	3.5316
4.6167	3.9228	3.4745	3.7755	3.3249	4.696	4.0588	3.387	4.0442	3.6799	3.6069	3.6024	3.6644	4.2073	4.9194	6.1218	6.1632	5.4169	4.6356	4.3692	4.0917	3.3296	3.0572	2.9707	3.2525	3.6854	4.0411	3.2735	3.4143	2.9996	2.8069	3.0228	2.74	2.8049	3.1622	3.2853	3.5202	2.922	3.0408	2.6901	3.1563	2.592	2.5914	2.9054	2.9131	3.1059	3.3644	3.9747	2.7716	2.7027
4.6167	3.9228	3.4745	3.7755	3.3249	4.696	4.0588	3.387	4.0442	3.6799	3.6069	3.6024	3.6644	4.2073	4.9194	6.1218	6.1632	5.4169	4.6356	4.3692	4.0917	3.3296	3.0572	2.9707	3.2525	3.6854	4.0411	3.2735	3.4143	2.9996	2.8069	3.0228	2.74	2.8049	3.1622	3.2853	3.5202	2.922	3.0408	2.6901	3.1563	2.592	2.5914	2.9054	2.9131	3.1059	3.3644	3.9747	2.7716	2.7027
4.6167	3.9228	3.4745	3.7755	3.3249	4.696	4.0588	3.387	4.0442	3.6799	3.6069	3.6024	3.6644	4.2073	4.9194	6.1218	6.1632	5.4169	4.6356	4.3692	4.0917	3.3296	3.0572	2.9707	3.2525	3.6854	4.0411	3.2735	3.4143	2.9996	2.8069	3.0228	2.74	2.8049	3.1622	3.2853	3.5202	2.922	3.0408	2.6901	3.1563	2.592	2.5914	2.9054	2.9131	3.1059	3.3644	3.9747	2.7716	2.7027
3.8667	2.8926	3.2259	3.5165	3.4495	3.1164	3.6161	4.1355	3.1277	3.023	2.8712	2.8139	3.2851	3.5468	5.0695	5.1225	5.2483	4.7	5.1068	3.7996	3.1559	2.8861	2.4801	2.9359	3.0746	2.7811	2.9179	3.2403	2.5988	2.7899	2.7488	2.6011	2.7672	2.0499	2.9164	2.4065	3.1363	3.4254	3.2454	2.9023	3.0955	3.1839	3.5061	2.5507	2.5904	3.1878	2.7925	3.0445	3.2148	2.8127
3.8667	2.8926	3.2259	3.5165	3.4495	3.1164	3.6161	4.1355	3.1277	3.023	2.8712	2.8139	3.2851	3.5468	5.0695	5.1225	5.2483	4.7	5.1068	3.7996	3.1559	2.8861	2.4801	2.9359	3.0746	2.7811	2.9179	3.2403	2.5988	2.7899	2.7488	2.6011	2.7672	2.0499	2.9164	2.4065	3.1363	3.4254	3.2454	2.9023	3.0955	3.1839	3.5061	2.5507	2.5904	3.1878	2.7925	3.0445	3.2148	2.8127
4.8667	4.1115	2.9633	3.2982	3.5336	3.4829	4.0466	4.1526	4.0704	3.877	3.5729	3.0924	3.8748	3.3652	4.1869	5.5045	5.2824	5.1468	5.0778	4.6229	3.8202	4.2764	3.1495	3.0566	2.8847	2.291	2.4183	2.98	3.6648	3.0177	3.4519	2.8937	2.433	2.9262	2.9178	3.2948	3.7798	2.8092	2.8942	4.2072	3.5158	3.0564	2.9712	2.7303	2.8409	3.3386	3.6421	3.7659	4.3875	3.2571
4.8667	4.1115	2.9633	3.2982	3.5336	3.4829	4.0466	4.1526	4.0704	3.877	3.5729	3.0924	3.8748	3.3652	4.1869	5.5045	5.2824	5.1468	5.0778	4.6229	3.8202	4.2764	3.1495	3.0566	2.8847	2.291	2.4183	2.98	3.6648	3.0177	3.4519	2.8937	2.433	2.9262	2.9178	3.2948	3.7798	2.8092	2.8942	4.2072	3.5158	3.0564	2.9712	2.7303	2.8409	3.3386	3.6421	3.7659	4.3875	3.2571
4.25	3.2669	3.1344	3.1363	3.6756	3.1516	3.091	3.7016	4.4256	3.7272	2.8891	3.0548	3.2255	3.7565	4.2536	4.9419	6.0756	5.9331	4.6816	4.0773	3.2285	3.6555	3.0437	3.5021	2.727	2.5718	2.3362	2.8095	2.6682	2.6309	2.695	2.5042	3.5213	2.7638	2.7275	2.0649	1.7976	3.4918	3.8631	2.8741	2.7261	2.5441	2.6121	2.8305	2.6692	2.5632	2.809	2.7953	2.9492	3.3539
4.25	3.2669	3.1344	3.1363	3.6756	3.1516	3.091	3.7016	4.4256	3.7272	2.8891	3.0548	3.2255	3.7565	4.2536	4.9419	6.0756	5.9331	4.6816	4.0773	3.2285	3.6555	3.0437	3.5021	2.727	2.5718	2.3362	2.8095	2.6682	2.6309	2.695	2.5042	3.5213	2.7638	2.7275	2.0649	1.7976	3.4918	3.8631	2.8741	2.7261	2.5441	2.6121	2.8305	2.6692	2.5632	2.809	2.7953	2.9492	3.3539
4.25	3.2669	3.1344	3.1363	3.6756	3.1516	3.091	3.7016	4.4256	3.7272	2.8891	3.0548	3.2255	3.7565	4.2536	4.9419	6.0756	5.9331	4.6816	4.0773	3.2285	3.6555	3.0437	3.5021	2.727	2.5718	2.3362	2.8095	2.6682	2.6309	2.695	2.5042	3.5213	2.7638	2.7275	2.0649	1.7976	3.4918	3.8631	2.8741	2.7261	2.5441	2.6121	2.8305	2.6692	2.5632	2.809	2.7953	2.9492	3.3539
4.15	4.0035	3.6074	3.3538	3.4502	3.5599	3.6748	4.2798	4.3131	3.5251	3.1655	3.1266	3.059	3.4736	5.1959	5.6649	6.3729	5.2923	5.0016	4.07	3.4534	3.7419	3.3698	2.9463	2.6671	2.9101	2.824	3.4185	3.1513	3.0471	3.4239	3.2614	3.045	3.0699	2.9148	3.8822	3.736	2.7707	3.4463	3.26	2.9329	2.657	2.0494	2.8477	3.5591	3.8011	3.2861	2.8406	3.2521	3.7311
4.15	4.0035	3.6074	3.3538	3.4502	3.5599	3.6748	4.2798	4.3131	3.5251	3.1655	3.1266	3.059	3.4736	5.1959	5.6649	6.3729	5.2923	5.0016	4.07	3.4534	3.7419	3.3698	2.9463	2.6671	2.9101	2.824	3.4185	3.1513	3.0471	3.4239	3.2614	3.045	3.0699	2.9148	3.8822	3.736	2.7707	3.4463	3.26	2.9329	2.657	2.0494	2.8477	3.5591	3.8011	3.2861	2.8406	3.2521	3.7311
4.6333	3.7111	2.7126	2.901	3.4609	2.9584	3.1548	3.8713	3.6846	3.3748	3.781	2.8629	3.8122	3.7225	4.1174	5.1816	4.9649	4.9005	4.1054	3.4526	3.8549	3.8379	2.6396	2.7049	2.4545	3.1295	3.039	2.555	2.4837	1.9356E1	4.0246	3.1525	2.5084	1.7273	2.5315	2.8348	3.2527	2.6754	3.4353	2.8573	2.7586	2.7543	3.2672	2.373	2.502	2.7019	2.9733	2.6376	3.1251	3.1553
4.6333	3.7111	2.7126	2.901	3.4609	2.9584	3.1548	3.8713	3.6846	3.3748	3.781	2.8629	3.8122	3.7225	4.1174	5.1816	4.9649	4.9005	4.1054	3.4526	3.8549	3.8379	2.6396	2.7049	2.4545	3.1295	3.039	2.555	2.4837	1.9356E1	4.0246	3.1525	2.5084	1.7273	2.5315	2.8348	3.2527	2.6754	3.4353	2.8573	2.7586	2.7543	3.2672	2.373	2.502	2.7019	2.9733	2.6376	3.1251	3.1553
4.6333	3.7111	2.7126	2.901	3.4609	2.9584	3.1548	3.8713	3.6846	3.3748	3.781	2.8629	3.8122	3.7225	4.1174	5.1816	4.9649	4.9005	4.1054	3.4526	3.8549	3.8379	2.6396	2.7049	2.4545	3.1295	3.039	2.555	2.4837	1.9356E1	4.0246	3.1525	2.5084	1.7273	2.5315	2.8348	3.2527	2.6754	3.4353	2.8573	2.7586	2.7543	3.2672	2.373	2.502	2.7019	2.9733	2.6376	3.1251	3.1553
4.4333	3.4644	3.1974	3.437	3.0231	4.7178	4.1371	3.8818	3.3294	2.7669	3.6661	3.6064	3.8032	4.197	5.2105	5.8322	6.2395	6.2809	4.7536	4.0267	3.9592	3.55	3.3229	2.6162	2.7655	4.2911	2.6561	3.3779	3.1249	2.9638	2.8878	3.0199	3.7225	3.1185	2.9865	2.8779	3.4945	3.4494	3.3833	3.5399	3.223	2.8344	3.0788	2.3324	2.5929	2.9847	3.3169	3.2163	3.4697	3.2934
4.4333	3.4644	3.1974	3.437	3.0231	4.7178	4.1371	3.8818	3.3294	2.7669	3.6661	3.6064	3.8032	4.197	5.2105	5.8322	6.2395	6.2809	4.7536	4.0267	3.9592	3.55	3.3229	2.6162	2.7655	4.2911	2.6561	3.3779	3.1249	2.9638	2.8878	3.0199	3.7225	3.1185	2.9865	2.8779	3.4945	3.4494	3.3833	3.5399	3.223	2.8344	3.0788	2.3324	2.5929	2.9847	3.3169	3.2163	3.4697	3.2934
3.8	3.2592	3.1156	2.9905	3.0808	3.6643	3.8606	4.3094	3.915	3.2725	3.0412	3.0931	2.8272	3.7317	4.6065	4.777	4.9193	4.8321	4.4181	3.9167	3.4634	3.011	3.2135	3.2017	2.8417	2.7465	2.9277	2.8613	3.2517	2.9253	3.4401	3.0802	3.3892	3.2813	2.5366	2.3406	2.279	2.9721	3.4233	2.6325	3.1311	2.8645	2.9778	2.2255	3.1116	2.2997	2.5341	2.2133	3.2353	3.
3.8	3.2592	3.1156	2.9905	3.0808	3.6643	3.8606	4.3094	3.915	3.2725	3.0412	3.0931	2.8272	3.7317	4.6065	4.777	4.9193	4.8321	4.4181	3.9167	3.4634	3.011	3.2135	3.2017	2.8417	2.7465	2.9277	2.8613	3.2517	2.9253	3.4401	3.0802	3.3892	3.2813	2.5366	2.3406	2.279	2.9721	3.4233	2.6325	3.1311	2.8645	2.9778	2.2255	3.1116	2.2997	2.5341	2.2133	3.2353	3.
3.8	3.2592	3.1156	2.9905	3.0808	3.6643	3.8606	4.3094	3.915	3.2725	3.0412	3.0931	2.8272	3.7317	4.6065	4.777	4.9193	4.8321	4.4181	3.9167	3.4634	3.011	3.2135	3.2017	2.8417	2.7465	2.9277	2.8613	3.2517	2.9253	3.4401	3.0802	3.3892	3.2813	2.5366	2.3406	2.279	2.9721	3.4233	2.6325	3.1311	2.8645	2.9778	2.2255	3.1116	2.2997	2.5341	2.2133	3.2353	3.
4.45	3.4451	3.6169	3.6986	3.3393	3.5267	3.9416	4.2844	3.8367	4.1992	3.6466	3.5337	3.591	4.5231	5.3508	5.9822	6.0018	5.5972	5.6999	4.6024	4.2367	3.3775	3.4086	3.2727	2.7376	3.4412	3.1029	3.3948	2.5973	3.2503	3.1515	2.9427	2.7483	2.869	3.0746	3.4804	3.0471	3.1295	3.1583	3.2763	2.9171	2.8064	2.5596	2.5041	3.0545	3.027	3.3421	3.6282	3.3812	3.0127
4.45	3.4451	3.6169	3.6986	3.3393	3.5267	3.9416	4.2844	3.8367	4.1992	3.6466	3.5337	3.591	4.5231	5.3508	5.9822	6.0018	5.5972	5.6999	4.6024	4.2367	3.3775	3.4086	3.2727	2.7376	3.4412	3.1029	3.3948	2.5973	3.2503	3.1515	2.9427	2.7483	2.869	3.0746	3.4804	3.0471	3.1295	3.1583	3.2763	2.9171	2.8064	2.5596	2.5041	3.0545	3.027	3.3421	3.6282	3.3812	3.0127
4.15	3.8325	3.1483	3.6654	3.094	3.4152	3.8153	3.9807	3.9185	2.9681	2.7482	2.947	3.4842	4.2297	4.7195	5.8859	6.3895	4.3249	4.2894	3.9569	3.0928	3.1883	2.9477	3.0273	2.8847	3.0555	3.163	2.7316	2.6712	2.8795	2.7226	2.3032	3.0074	3.1533	2.3594	3.1474	2.7814	3.4592	3.0369	3.5243	3.3549	2.7296	2.3692	2.7324	2.9434	3.2138	3.2246	2.9927	3.0019	3.7999
4.15	3.8325	3.1483	3.6654	3.094	3.4152	3.8153	3.9807	3.9185	2.9681	2.7482	2.947	3.4842	4.2297	4.7195	5.8859	6.3895	4.3249	4.2894	3.9569	3.0928	3.1883	2.9477	3.0273	2.8847	3.0555	3.163	2.7316	2.6712	2.8795	2.7226	2.3032	3.0074	3.1533	2.3594	3.1474	2.7814	3.4592	3.0369	3.5243	3.3549	2.7296	2.3692	2.7324	2.9434	3.2138	3.2246	2.9927	3.0019	3.7999
5.4333	3.2866	3.8043	3.5497	3.9739	4.2839	3.7828	4.0505	2.8641	2.7926	3.2173	3.5763	2.9074	4.4744	5.4443	5.7819	5.7921	5.5356	4.8844	3.9604	3.531	3.2825	3.5488	3.277	2.8383	3.4255	3.5134	3.0668	3.2431	3.1867	3.0462	2.6895	3.0034	2.9424	3.9687	3.6169	3.4852	2.9038	3.2306	2.9664	3.005	3.279	3.0449	3.1112	2.6298	2.6836	3.1508	3.744	3.0844	3.4952
5.4333	3.2866	3.8043	3.5497	3.9739	4.2839	3.7828	4.0505	2.8641	2.7926	3.2173	3.5763	2.9074	4.4744	5.4443	5.7819	5.7921	5.5356	4.8844	3.9604	3.531	3.2825	3.5488	3.277	2.8383	3.4255	3.5134	3.0668	3.2431	3.1867	3.0462	2.6895	3.0034	2.9424	3.9687	3.6169	3.4852	2.9038	3.2306	2.9664	3.005	3.279	3.0449	3.1112	2.6298	2.6836	3.1508	3.744	3.0844	3.4952
5.4333	3.2866	3.8043	3.5497	3.9739	4.2839	3.7828	4.0505	2.8641	2.7926	3.2173	3.5763	2.9074	4.4744	5.4443	5.7819	5.7921	5.5356	4.8844	3.9604	3.531	3.2825	3.5488	3.277	2.8383	3.4255	3.5134	3.0668	3.2431	3.1867	3.0462	2.6895	3.0034	2.9424	3.9687	3.6169	3.4852	2.9038	3.2306	2.9664	3.005	3.279	3.0449	3.1112	2.6298	2.6836	3.1508	3.744	3.0844	3.4952
3.5833	2.7943	3.134	2.7382	4.1107	3.0796	3.3984	3.3869	4.1452	3.3002	2.5943	2.8679	3.5982	3.8471	4.1374	5.298	5.1166	5.014	3.8239	4.0267	3.6051	2.0877	3.4999	3.4013	3.1185	2.4843	2.9374	2.7751	2.8571	3.3204	2.7739	3.0855	3.0763	2.0011	2.5733	2.6128	2.368	2.6656	3.1749	3.6034	3.191	3.8005	3.254	2.8742	2.7394	2.8074	3.3513	3.2632	3.3426	3.3272
3.5833	2.7943	3.134	2.7382	4.1107	3.0796	3.3984	3.3869	4.1452	3.3002	2.5943	2.8679	3.5982	3.8471	4.1374	5.298	5.1166	5.014	3.8239	4.0267	3.6051	2.0877	3.4999	3.4013	3.1185	2.4843	2.9374	2.7751	2.8571	3.3204	2.7739	3.0855	3.0763	2.0011	2.5733	2.6128	2.368	2.6656	3.1749	3.6034	3.191	3.8005	3.254	2.8742	2.7394	2.8074	3.3513	3.2632	3.3426	3.3272
4.55	4.9102	3.7539	3.8535	4.1443	4.2683	3.8992	4.0844	4.1981	3.1334	2.9972	3.4754	3.3768	4.1674	4.4585	5.4401	6.73	6.1861	5.3743	4.2104	3.1743	3.5659	3.1562	2.7956	2.9631	3.6058	2.8134	2.6404	2.5562	2.859	2.6897	2.6574	3.3385	3.2098	2.6679	3.2614	3.3296	2.9841	3.012	2.9381	2.8045	2.914	3.1131	3.3441	3.2652	2.8918	3.0949	3.4163	3.8828	3.3974
4.55	4.9102	3.7539	3.8535	4.1443	4.2683	3.8992	4.0844	4.1981	3.1334	2.9972	3.4754	3.3768	4.1674	4.4585	5.4401	6.73	6.1861	5.3743	4.2104	3.1743	3.5659	3.1562	2.7956	2.9631	3.6058	2.8134	2.6404	2.5562	2.859	2.6897	2.6574	3.3385	3.2098	2.6679	3.2614	3.3296	2.9841	3.012	2.9381	2.8045	2.914	3.1131	3.3441	3.2652	2.8918	3.0949	3.4163	3.8828	3.3974
4.55	4.9102	3.7539	3.8535	4.1443	4.2683	3.8992	4.0844	4.1981	3.1334	2.9972	3.4754	3.3768	4.1674	4.4585	5.4401	6.73	6.1861	5.3743	4.2104	3.1743	3.5659	3.1562	2.7956	2.9631	3.6058	2.8134	2.6404	2.5562	2.859	2.6897	2.6574	3.3385	3.2098	2.6679	3.2614	3.3296	2.9841	3.012	2.9381	2.8045	2.914	3.1131	3.3441	3.2652	2.8918	3.0949	3.4163	3.8828	3.3974
3.7	3.6103	3.1991	2.7244	3.8467	3.9599	4.3754	3.9953	3.3367	3.6652	3.0033	3.0664	2.7284	3.9232	4.4686	5.0942	5.443	5.2458	4.8983	3.7043	3.3042	3.3948	3.4965	3.4165	2.7901	3.732	2.8821	3.0818	2.5753	3.3089	2.8848	2.8511	2.4796	3.0789	2.3866	2.4824	2.3336	3.0763	3.038	2.6591	2.7365	2.5871	2.9071	3.0082	2.5172	2.3198	2.2354	3.6538	3.2445	3.0676
3.7	3.6103	3.1991	2.7244	3.8467	3.9599	4.3754	3.9953	3.3367	3.6652	3.0033	3.0664	2.7284	3.9232	4.4686	5.0942	5.443	5.2458	4.8983	3.7043	3.3042	3.3948	3.4965	3.4165	2.7901	3.732	2.8821	3.0818	2.5753	3.3089	2.8848	2.8511	2.4796	3.0789	2.3866	2.4824	2.3336	3.0763	3.038	2.6591	2.7365	2.5871	2.9071	3.0082	2.5172	2.3198	2.2354	3.6538	3.2445	3.0676
4.0833	3.6354	3.2649	3.819	4.2129	4.2999	4.435	3.9807	3.961	2.8254	3.3708	3.5222	4.1027	4.7564	5.5829	6.1585	5.5499	5.1428	5.1481	4.7514	3.9119	3.6053	2.6816	3.2749	3.155	2.4594	2.5813	2.4936	2.6815	2.6495	3.3223	3.2886	3.2656	3.2118	3.241	3.1247	3.0427	3.5431	3.8103	3.1808	3.0775	2.9285	2.5782	3.1737	2.8757	2.6709	3.6939	3.3509	3.5462	3.7109
4.0833	3.6354	3.2649	3.819	4.2129	4.2999	4.435	3.9807	3.961	2.8254	3.3708	3.5222	4.1027	4.7564	5.5829	6.1585	5.5499	5.1428	5.1481	4.7514	3.9119	3.6053	2.6816	3.2749	3.155	2.4594	2.5813	2.4936	2.6815	2.6495	3.3223	3.2886	3.2656	3.2118	3.241	3.1247	3.0427	3.5431	3.8103	3.1808	3.0775	2.9285	2.5782	3.1737	2.8757	2.6709	3.6939	3.3509	3.5462	3.7109
3.85	3.3523	3.6769	3.2006	3.2803	3.958	3.5155	3.5943	3.2021	4.1047	2.773	2.6282	2.8664	3.3449	4.3316	5.0799	5.5536	5.0304	4.1054	3.5443	3.7216	2.9914	2.9742	2.9143	2.5459	3.1435	2.6679	3.2251	3.3562	3.2057	2.6973	2.474	3.1854	2.7819	2.0979	2.2514	2.6232	3.2911	3.612	3.5794	2.4698	3.2322	2.9878	2.807	2.8697	2.6444	3.5693	3.3278	3.1279	3.0246
3.85	3.3523	3.6769	3.2006	3.2803	3.958	3.5155	3.5943	3.2021	4.1047	2.773	2.6282	2.8664	3.3449	4.3316	5.0799	5.5536	5.0304	4.1054	3.5443	3.7216	2.9914	2.9742	2.9143	2.5459	3.1435	2.6679	3.2251	3.3562	3.2057	2.6973	2.474	3.1854	2.7819	2.0979	2.2514	2.6232	3.2911	3.612	3.5794	2.4698	3.2322	2.9878	2.807	2.8697	2.6444	3.5693	3.3278	3.1279	3.0246
3.85	3.3523	3.6769	3.2006	3.2803	3.958	3.5155	3.5943	3.2021	4.1047	2.773	2.6282	2.8664	3.3449	4.3316	5.0799	5.5536	5.0304	4.1054	3.5443	3.7216	2.9914	2.9742	2.9143	2.5459	3.1435	2.6679	3.2251	3.3562	3.2057	2.6973	2.474	3.1854	2.7819	2.0979	2.2514	2.6232	3.2911	3.612	3.5794	2.4698	3.2322	2.9878	2.807	2.8697	2.6444	3.5693	3.3278	3.1279	3.0246
4.5667	4.281	3.4959	3.0188	3.492	3.9319	4.1579	3.7833	2.9916	3.5487	2.8776	3.5291	3.8023	3.8658	4.8036	5.7539	7.0405	5.3149	5.1797	4.3825	3.1778	3.1727	3.4103	3.368	3.2712	3.5123	3.2358	2.6908	2.931	3.2447	3.7614	3.3509	3.3878	3.0048	2.6767	2.8682	2.8702	4.061	3.4121	3.0974	3.268	2.8468	2.5379	2.6876	3.355	3.2733	3.5862	3.2103	3.7358	2.9913
4.5667	4.281	3.4959	3.0188	3.492	3.9319	4.1579	3.7833	2.9916	3.5487	2.8776	3.5291	3.8023	3.8658	4.8036	5.7539	7.0405	5.3149	5.1797	4.3825	3.1778	3.1727	3.4103	3.368	3.2712	3.5123	3.2358	2.6908	2.931	3.2447	3.7614	3.3509	3.3878	3.0048	2.6767	2.8682	2.8702	4.061	3.4121	3.0974	3.268	2.8468	2.5379	2.6876	3.355	3.2733	3.5862	3.2103	3.7358	2.9913
3.8667	3.1714	3.4445	3.2504	3.9199	3.923	3.8734	3.338	4.0817	3.872	4.1649	3.0553	2.8142	4.4463	4.7899	5.8156	5.3068	4.4739	4.7261	4.2582	3.9592	3.6693	2.7891	2.4061	2.6095	3.0441	2.4504	3.0022	3.1577	3.0833	3.3443	3.0937	2.4383	2.684	2.0234	2.4779	3.2236	3.3073	2.874	3.2976	3.0081	2.5764	2.8404	2.9774	2.552	2.7281	2.9813	2.2556	3.1535	3.3816
3.8667	3.1714	3.4445	3.2504	3.9199	3.923	3.8734	3.338	4.0817	3.872	4.1649	3.0553	2.8142	4.4463	4.7899	5.8156	5.3068	4.4739	4.7261	4.2582	3.9592	3.6693	2.7891	2.4061	2.6095	3.0441	2.4504	3.0022	3.1577	3.0833	3.3443	3.0937	2.4383	2.684	2.0234	2.4779	3.2236	3.3073	2.874	3.2976	3.0081	2.5764	2.8404	2.9774	2.552	2.7281	2.9813	2.2556	3.1535	3.3816
3.8667	3.1714	3.4445	3.2504	3.9199	3.923	3.8734	3.338	4.0817	3.872	4.1649	3.0553	2.8142	4.4463	4.7899	5.8156	5.3068	4.4739	4.7261	4.2582	3.9592	3.6693	2.7891	2.4061	2.6095	3.0441	2.4504	3.0022	3.1577	3.0833	3.3443	3.0937	2.4383	2.684	2.0234	2.4779	3.2236	3.3073	2.874	3.2976	3.0081	2.5764	2.8404	2.9774	2.552	2.7281	2.9813	2.2556	3.1535	3.3816
4.8833	4.5918	4.3035	3.8115	4.3244	3.9857	3.7894	3.7839	3.5496	3.6551	3.0339	3.7267	3.6581	4.0889	4.8317	5.7771	6.4798	5.9306	5.0541	3.6808	3.5216	3.2044	3.4285	3.6691	3.1016	3.1167	3.2419	3.7259	3.031	2.5391	3.2359	2.7667	3.1672	3.1114	2.6566	2.8542	3.6687	3.2329	3.3786	3.6816	3.191	2.9688	2.9808	3.3758	3.2419	2.755	3.3805	3.8256	3.6142	3.447
4.8833	4.5918	4.3035	3.8115	4.3244	3.9857	3.7894	3.7839	3.5496	3.6551	3.0339	3.7267	3.6581	4.0889	4.8317	5.7771	6.4798	5.9306	5.0541	3.6808	3.5216	3.2044	3.4285	3.6691	3.1016	3.1167	3.2419	3.7259	3.031	2.5391	3.2359	2.7667	3.1672	3.1114	2.6566	2.8542	3.6687	3.2329	3.3786	3.6816	3.191	2.9688	2.9808	3.3758	3.2419	2.755	3.3805	3.8256	3.6142	3.447
4.0167	3.4296	3.6127	3.473	2.9719	2.9125	3.0909	3.0052	3.4986	4.0119	3.35	3.1543	3.0667	4.645	4.2429	5.8179	5.7113	4.2681	4.9819	3.4596	3.145	2.977	2.1479	2.6772	3.1383	2.8095	2.5463	2.618	3.1406	2.7158	2.4443	2.3178	2.661	2.3042	2.5944	2.5412	2.442	2.3905	3.3741	3.2818	2.836	3.2795	2.3655	2.2956	2.5813	3.1625	3.5	3.3667	3.312	3.1355
4.0167	3.4296	3.6127	3.473	2.9719	2.9125	3.0909	3.0052	3.4986	4.0119	3.35	3.1543	3.0667	4.645	4.2429	5.8179	5.7113	4.2681	4.9819	3.4596	3.145	2.977	2.1479	2.6772	3.1383	2.8095	2.5463	2.618	3.1406	2.7158	2.4443	2.3178	2.661	2.3042	2.5944	2.5412	2.442	2.3905	3.3741	3.2818	2.836	3.2795	2.3655	2.2956	2.5813	3.1625	3.5	3.3667	3.312	3.1355
5.3833	4.2006	3.0498	3.2762	4.4336	4.309	4.2912	4.0604	4.1752	3.3319	3.6789	3.9471	3.3004	3.7506	5.0402	6.5704	7.4273	5.4129	5.4175	4.0469	3.9608	3.651	3.8156	3.3867	3.7962	2.546	3.167	3.6991	3.2428	3.02	3.2381	2.9189	3.0693	2.9036	2.6436	3.2561	3.4255	2.9967	3.6723	3.0258	2.9406	2.7607	2.8328	2.6965	2.6934	2.1285	3.2552	3.1009	3.5584	3.5978
5.3833	4.2006	3.0498	3.2762	4.4336	4.309	4.2912	4.0604	4.1752	3.3319	3.6789	3.9471	3.3004	3.7506	5.0402	6.5704	7.4273	5.4129	5.4175	4.0469	3.9608	3.651	3.8156	3.3867	3.7962	2.546	3.167	3.6991	3.2428	3.02	3.2381	2.9189	3.0693	2.9036	2.6436	3.2561	3.4255	2.9967	3.6723	3.0258	2.9406	2.7607	2.8328	2.6965	2.6934	2.1285	3.2552	3.1009	3.5584	3.5978
5.3833	4.2006	3.0498	3.2762	4.4336	4.309	4.2912	4.0604	4.1752	3.3319	3.6789	3.9471	3.3004	3.7506	5.0402	6.5704	7.4273	5.4129	5.4175	4.0469	3.9608	3.651	3.8156	3.3867	3.7962	2.546	3.167	3.6991	3.2428	3.02	3.2381	2.9189	3.0693	2.9036	2.6436	3.2561	3.4255	2.9967	3.6723	3.0258	2.9406	2.7607	2.8328	2.6965	2.6934	2.1285	3.2552	3.1009	3.5584	3.5978
4.	3.4638	2.9362	3.2343	3.9256	3.7839	3.4964	3.737	4.3404	4.0496	3.1896	2.7667	3.5593	2.96	4.119	5.3005	5.1815	5.5003	4.4203	3.7749	3.0793	3.7547	2.955	2.6072	2.8714	2.5383	2.7906	2.8654	2.7237	2.7014	2.7405	1.9364	2.7618	3.1261	2.1624	2.4755	2.8526	2.9002	3.2825	2.9454	3.1581	2.9554	2.4601	2.94	2.1551	2.8347	2.5092	2.9855	3.3728	2.6978
4.	3.4638	2.9362	3.2343	3.9256	3.7839	3.4964	3.737	4.3404	4.0496	3.1896	2.7667	3.5593	2.96	4.119	5.3005	5.1815	5.5003	4.4203	3.7749	3.0793	3.7547	2.955	2.6072	2.8714	2.5383	2.7906	2.8654	2.7237	2.7014	2.7405	1.9364	2.7618	3.1261	2.1624	2.4755	2.8526	2.9002	3.2825	2.9454	3.1581	2.9554	2.4601	2.94	2.1551	2.8347	2.5092	2.9855	3.3728	2.6978
5.3333	4.0259	3.9069	4.2508	4.005	3.6695	3.7165	4.0906	3.4102	3.7911	3.5913	3.2191	3.4831	4.2014	5.1739	6.1286	7.0124	5.9595	4.4793	4.1108	3.4209	3.9489	3.1424	3.3281	3.6955	3.3631	2.6052	3.6175	3.3813	2.6187	3.0708	2.8886	3.1162	3.0516	2.7566	2.8995	3.6981	4.1281	3.7863	2.7047	2.4428	2.3564	3.144	3.1206	3.1172	2.9979	3.2677	3.3521	3.6041	3.5163
5.3333	4.0259	3.9069	4.2508	4.005	3.6695	3.7165	4.0906	3.4102	3.7911	3.5913	3.2191	3.4831	4.2014	5.1739	6.1286	7.0124	5.9595	4.4793	4.1108	3.4209	3.9489	3.1424	3.3281	3.6955	3.3631	2.6052	3.6175	3.3813	2.6187	3.0708	2.8886	3.1162	3.0516	2.7566	2.8995	3.6981	4.1281	3.7863	2.7047	2.4428	2.3564	3.144	3.1206	3.1172	2.9979	3.2677	3.3521	3.6041	3.5163
5.3333	4.0259	3.9069	4.2508	4.005	3.6695	3.7165	4.0906	3.4102	3.7911	3.5913	3.2191	3.4831	4.2014	5.1739	6.1286	7.0124	5.9595	4.4793	4.1108	3.4209	3.9489	3.1424	3.3281	3.6955	3.3631	2.6052	3.6175	3.3813	2.6187	3.0708	2.8886	3.1162	3.0516	2.7566	2.8995	3.6981	4.1281	3.7863	2.7047	2.4428	2.3564	3.144	3.1206	3.1172	2.9979	3.2677	3.3521	3.6041	3.5163
3.7833	3.1796	3.1736	3.0368	3.5246	3.9069	3.9812	3.5426	4.3186	2.8403	2.88	3.3694	3.7529	3.4558	3.9739	5.4308	5.5201	5.9729	5.1541	3.7298	2.8018	3.1484	2.7617	2.6793	2.1052	2.9057	2.5565	3.0283	3.2103	3.1966	2.6413	2.75	2.9909	2.9277	2.7402	3.0282	3.097	2.7337	3.3898	3.2912	2.5698	2.5935	2.3111	3.5244	3.252	3.1264	2.7702	3.2534	3.2232	3.1737
3.7833	3.1796	3.1736	3.0368	3.5246	3.9069	3.9812	3.5426	4.3186	2.8403	2.88	3.3694	3.7529	3.4558	3.9739	5.4308	5.5201	5.9729	5.1541	3.7298	2.8018	3.1484	2.7617	2.6793	2.1052	2.9057	2.5565	3.0283	3.2103	3.1966	2.6413	2.75	2.9909	2.9277	2.7402	3.0282	3.097	2.7337	3.3898	3.2912	2.5698	2.5935	2.3111	3.5244	3.252	3.1264	2.7702	3.2534	3.2232	3.1737
4.5	3.9716	3.8491	3.4976	3.6784	4.3217	4.6003	4.5989	3.6991	3.795	4.0259	3.6598	4.2149	3.9317	5.2061	6.6726	7.3614	6.647	5.4546	3.8734	4.1415	3.1262	3.2432	3.1037	2.9045	2.8083	2.9919	2.6908	3.017	3.2643	3.0719	2.7969	2.817	2.8199	3.1	3.0392	3.0326	3.1275	3.0257	4.0937	3.1568	2.6145	3.0511	2.6653	3.1374	2.7561	2.9385	3.0479	2.8669	3.5793
4.5	3.9716	3.8491	3.4976	3.6784	4.3217	4.6003	4.5989	3.6991	3.795	4.0259	3.6598	4.2149	3.9317	5.2061	6.6726	7.3614	6.647	5.4546	3.8734	4.1415	3.1262	3.2432	3.1037	2.9045	2.8083	2.9919	2.6908	3.017	3.2643	3.0719	2.7969	2.817	2.8199	3.1	3.0392	3.0326	3.1275	3.0257	4.0937	3.1568	2.6145	3.0511	2.6653	3.1374	2.7561	2.9385	3.0479	2.8669	3.5793
3.75	3.9377	3.7273	2.9091	3.0445	3.5976	3.3667	3.9178	3.9408	3.3368	3.5817	3.3257	3.1766	3.7086	4.2878	4.8947	6.0493	4.8749	4.8768	4.0461	3.251	3.349	2.6977	2.7867	3.236	2.4731	2.9399	2.7188	2.698	3.5703	2.4156	2.6323	2.64	2.9004	2.8455	2.9139	2.8849	2.5298	4.0556	3.4173	3.0342	3.1285	2.9237	2.5719	2.8939	2.8151	2.9377	3.5119	2.9787	2.7285
3.75	3.9377	3.7273	2.9091	3.0445	3.5976	3.3667	3.9178	3.9408	3.3368	3.5817	3.3257	3.1766	3.7086	4.2878	4.8947	6.0493	4.8749	4.8768	4.0461	3.251	3.349	2.6977	2.7867	3.236	2.4731	2.9399	2.7188	2.698	3.5703	2.4156	2.6323	2.64	2.9004	2.8455	2.9139	2.8849	2.5298	4.0556	3.4173	3.0342	3.1285	2.9237	2.5719	2.8939	2.8151	2.9377	3.5119	2.9787	2.7285
3.75	3.9377	3.7273	2.9091	3.0445	3.5976	3.3667	3.9178	3.9408	3.3368	3.5817	3.3257	3.1766	3.7086	4.2878	4.8947	6.0493	4.8749	4.8768	4.0461	3.251	3.349	2.6977	2.7867	3.236	2.4731	2.9399	2.7188	2.698	3.5703	2.4156	2.6323	2.64	2.9004	2.8455	2.9139	2.8849	2.5298	4.0556	3.4173	3.0342	3.1285	2.9237	2.5719	2.8939	2.8151	2.9377	3.5119	2.9787	2.7285
5.2333	3.8824	4.0398	3.7011	4.2953	4.0819	4.0231	3.3213	4.0811	4.1603	3.7367	3.6386	3.4615	3.4143	5.2003	5.7812	6.3668	4.9557	5.1373	5.1796	4.1469	2.5874	3.3324	3.0488	2.7146	3.5952	3.0919	3.4669	3.3034	3.4276	3.0822	2.8979	2.9055	3.2909	3.2447	3.7356	3.4425	3.5029	3.3629	3.8382	3.5099	3.4645	3.3394	2.9223	3.0682	3.0402	2.8849	3.6773	3.3006	3.2241
5.2333	3.8824	4.0398	3.7011	4.2953	4.0819	4.0231	3.3213	4.0811	4.1603	3.7367	3.6386	3.4615	3.4143	5.2003	5.7812	6.3668	4.9557	5.1373	5.1796	4.1469	2.5874	3.3324	3.0488	2.7146	3.5952	3.0919	3.4669	3.3034	3.4276	3.0822	2.8979	2.9055	3.2909	3.2447	3.7356	3.4425	3.5029	3.3629	3.8382	3.5099	3.4645	3.3394	2.9223	3.0682	3.0402	2.8849	3.6773	3.3006	3.2241
3.95	3.4597	3.1169	3.3835	3.1057	3.9133	3.7956	3.802	3.0879	3.4023	3.5182	3.0683	2.4718	3.3143	4.8101	5.1777	5.822	5.3871	3.8373	4.1753	3.656	3.0883	2.7612	2.5391	2.6867	2.3728	3.735	2.8912	2.6938	3.4108	3.5829	2.8384	2.4469	2.6382	2.3389	2.4491	2.7667	2.5465	3.6557	3.104	3.0689	2.7355	2.703	2.9473	2.9368	2.9181	2.93	2.903	3.4759	3.2395
3.95	3.4597	3.1169	3.3835	3.1057	3.9133	3.7956	3.802	3.0879	3.4023	3.5182	3.0683	2.4718	3.3143	4.8101	5.1777	5.822	5.3871	3.8373	4.1753	3.656	3.0883	2.7612	2.5391	2.6867	2.3728	3.735	2.8912	2.6938	3.4108	3.5829	2.8384	2.4469	2.6382	2.3389	2.4491	2.7667	2.5465	3.6557	3.104	3.0689	2.7355	2.703	2.9473	2.9368	2.9181	2.93	2.903	3.4759	3.2395
3.95	3.4597	3.1169	3.3835	3.1057	3.9133	3.7956	3.802	3.0879	3.4023	3.5182	3.0683	2.4718	3.3143	4.8101	5.1777	5.822	5.3871	3.8373	4.1753	3.656	3.0883	2.7612	2.5391	2.6867	2.3728	3.735	2.8912	2.6938	3.4108	3.5829	2.8384	2.4469	2.6382	2.3389	2.4491	2.7667	2.5465	3.6557	3.104	3.0689	2.7355	2.703	2.9473	2.9368	2.9181	2.93	2.903	3.4759	3.2395
5.2833	4.1539	3.8877	3.7225	3.8654	4.2661	3.5704	4.11	4.6202	3.2009	3.3483	3.6314	3.1905	4.258	4.8247	6.2946	5.4981	6.3461	4.5616	3.9804	3.6001	4.1929	2.9757	3.2175	2.4595	3.3146	2.9634	3.3072	3.0306	2.8867	3.58	3.8072	2.4956	3.2394	2.8397	2.4644	2.956	3.4433	3.2131	2.7541	3.577	3.6162	3.2575	2.691	2.6945	2.9214	2.6267	2.9385	2.9943	3.4955
5.2833	4.1539	3.8877	3.7225	3.8654	4.2661	3.5704	4.11	4.6202	3.2009	3.3483	3.6314	3.1905	4.258	4.8247	6.2946	5.4981	6.3461	4.5616	3.9804	3.6001	4.1929	2.9757	3.2175	2.4595	3.3146	2.9634	3.3072	3.0306	2.8867	3.58	3.8072	2.4956	3.2394	2.8397	2.4644	2.956	3.4433	3.2131	2.7541	3.577	3.6162	3.2575	2.691	2.6945	2.9214	2.6267	2.9385	2.9943	3.4955
4.0833	3.5689	3.1647	3.4153	3.5157	4.3954	3.822	3.6677	3.086	3.1332	3.4638	3.0519	2.8712	3.7232	4.1788	5.0815	5.3	5.6083	4.2428	4.2608	3.1885	3.2903	2.8884	3.3126	3.084	2.1326	2.5821	2.6256	2.9747	2.921	3.6877	2.8063	3.0228	1.7452	2.6443	2.411	2.7425	3.1469	2.8823	3.5933	2.9924	2.8527	3.4334	2.9108	2.3651	2.8445	3.3187	3.2692	3.0219	3.5363
4.0833	3.5689	3.1647	3.4153	3.5157	4.3954	3.822	3.6677	3.086	3.1332	3.4638	3.0519	2.8712	3.7232	4.1788	5.0815	5.3	5.6083	4.2428	4.2608	3.1885	3.2903	2.8884	3.3126	3.084	2.1326	2.5821	2.6256	2.9747	2.921	3.6877	2.8063	3.0228	1.7452	2.6443	2.411	2.7425	3.1469	2.8823	3.5933	2.9924	2.8527	3.4334	2.9108	2.3651	2.8445	3.3187	3.2692	3.0219	3.5363
4.95	3.4167	3.2275	4.2781	3.9286	3.3752	4.0082	4.1114	4.2758	4.0541	3.3006	3.556	4.4104	3.744	5.1077	5.9819	6.0815	4.9586	6.1299	4.2092	3.52	3.0215	2.7555	3.5293	3.0027	3.2778	2.8886	2.5266	3.152	3.7204	3.3503	2.9427	3.1727	2.9611	3.3373	2.4049	3.222	3.4957	3.3722	3.405	3.0189	3.1709	3.1222	2.9807	2.6747	2.7127	3.677	3.1855	3.3555	2.7773
4.95	3.4167	3.2275	4.2781	3.9286	3.3752	4.0082	4.1114	4.2758	4.0541	3.3006	3.556	4.4104	3.744	5.1077	5.9819	6.0815	4.9586	6.1299	4.2092	3.52	3.0215	2.7555	3.5293	3.0027	3.2778	2.8886	2.5266	3.152	3.7204	3.3503	2.9427	3.1727	2.9611	3.3373	2.4049	3.222	3.4957	3.3722	3.405	3.0189	3.1709	3.1222	2.9807	2.6747	2.7127	3.677	3.1855	3.3555	2.7773
4.95	3.4167	3.2275	4.2781	3.9286	3.3752	4.0082	4.1114	4.2758	4.0541	3.3006	3.556	4.4104	3.744	5.1077	5.9819	6.0815	4.9586	6.1299	4.2092	3.52	3.0215	2.7555	3.5293	3.0027	3.2778	2.8886	2.5266	3.152	3.7204	3.3503	2.9427	3.1727	2.9611	3.3373	2.4049	3.222	3.4957	3.3722	3.405	3.0189	3.1709	3.1222	2.9807	2.6747	2.7127	3.677	3.1855	3.3555	2.7773
4.6	3.2018	2.7418	3.14	3.8087	4.5016	4.3461	4.1447	2.9079	3.148	3.3558	3.579	3.62	3.2752	4.2817	5.7979	6.0815	5.5943	4.39	4.3455	4.36	3.3621	2.9775	2.6446	2.7919	2.8377	2.8817	2.4823	2.4764	3.2132	2.9772	2.7188	2.732	2.4797	2.2114	3.0428	3.2333	3.2609	2.9573	3.305	3.5094	3.0834	3.043	3.0307	2.647	2.6987	2.6308	3.6397	2.5909	3.3482
4.6	3.2018	2.7418	3.14	3.8087	4.5016	4.3461	4.1447	2.9079	3.148	3.3558	3.579	3.62	3.2752	4.2817	5.7979	6.0815	5.5943	4.39	4.3455	4.36	3.3621	2.9775	2.6446	2.7919	2.8377	2.8817	2.4823	2.4764	3.2132	2.9772	2.7188	2.732	2.4797	2.2114	3.0428	3.2333	3.2609	2.9573	3.305	3.5094	3.0834	3.043	3.0307	2.647	2.6987	2.6308	3.6397	2.5909	3.3482
4.3833	3.9449	4.4136	4.0584	4.1784	3.5406	3.7977	3.512	4.2065	3.7505	3.6373	2.8987	4.2052	4.7911	5.4789	5.516	5.8491	5.5767	5.0768	4.9239	3.8584	3.279	3.1793	2.9451	3.448	2.6242	3.311	3.1997	3.3589	2.9801	4.0113	3.4843	2.9708	2.7281	3.4811	3.4119	3.9915	3.4317	3.4149	3.1285	2.7978	3.0967	3.7859	2.7557	3.0359	3.8085	3.0933	3.2261	3.753	3.4681
4.3833	3.9449	4.4136	4.0584	4.1784	3.5406	3.7977	3.512	4.2065	3.7505	3.6373	2.8987	4.2052	4.7911	5.4789	5.516	5.8491	5.5767	5.0768	4.9239	3.8584	3.279	3.1793	2.9451	3.448	2.6242	3.311	3.1997	3.3589	2.9801	4.0113	3.4843	2.9708	2.7281	3.4811	3.4119	3.9915	3.4317	3.4149	3.1285	2.7978	3.0967	3.7859	2.7557	3.0359	3.8085	3.0933	3.2261	3.753	3.4681
4.3833	3.9449	4.4136	4.0584	4.1784	3.5406	3.7977	3.512	4.2065	3.7505	3.6373	2.8987	4.2052	4.7911	5.4789	5.516	5.8491	5.5767	5.0768	4.9239	3.8584	3.279	3.1793	2.9451	3.448	2.6242	3.311	3.1997	3.3589	2.9801	4.0113	3.4843	2.9708	2.7281	3.4811	3.4119	3.9915	3.4317	3.4149	3.1285	2.7978	3.0967	3.7859	2.7557	3.0359	3.8085	3.0933	3.2261	3.753	3.4681
4.3167	3.4564	3.0647	3.0934	3.5589	3.1767	3.7735	4.5693	3.7548	3.9779	3.5372	3.3013	3.3468	3.9696	4.0041	4.5245	4.9921	6.0575	4.7234	3.8428	3.0434	3.3665	3.0437	3.1655	2.6851	3.3057	2.9342	3.1186	3.0155	3.5142	3.0492	2.8364	2.8338	2.327	2.6677	2.5241	3.0752	3.1973	3.1611	3.2836	3.2793	3.0748	3.0147	2.9862	2.8151	2.6979	2.9544	3.2568	2.7279	3.0298
4.3167	3.4564	3.0647	3.0934	3.5589	3.1767	3.7735	4.5693	3.7548	3.9779	3.5372	3.3013	3.3468	3.9696	4.0041	4.5245	4.9921	6.0575	4.7234	3.8428	3.0434	3.3665	3.0437	3.1655	2.6851	3.3057	2.9342	3.1186	3.0155	3.5142	3.0492	2.8364	2.8338	2.327	2.6677	2.5241	3.0752	3.1973	3.1611	3.2836	3.2793	3.0748	3.0147	2.9862	2.8151	2.6979	2.9544	3.2568	2.7279	3.0298
4.7333	3.9039	3.8186	3.0381	3.4898	4.5048	3.5874	4.1136	4.7781	3.3442	3.0075	3.1548	4.4599	4.116	5.0145	6.8366	6.4253	5.1358	5.0307	4.1506	3.7942	3.3799	3.791	3.6146	3.2811	3.2752	2.7467	3.124	3.0527	3.5366	2.8902	2.7489	2.8907	2.345	3.1742	2.8657	3.0245	3.8386	3.9074	3.5507	3.0928	2.8737	2.7348	3.5026	3.4621	2.9648	3.161	3.5056	3.6399	3.3601
4.7333	3.9039	3.8186	3.0381	3.4898	4.5048	3.5874	4.1136	4.7781	3.3442	3.0075	3.1548	4.4599	4.116	5.0145	6.8366	6.4253	5.1358	5.0307	4.1506	3.7942	3.3799	3.791	3.6146	3.2811	3.2752	2.7467	3.124	3.0527	3.5366	2.8902	2.7489	2.8907	2.345	3.1742	2.8657	3.0245	3.8386	3.9074	3.5507	3.0928	2.8737	2.7348	3.5026	3.4621	2.9648	3.161	3.5056	3.6399	3.3601
3.8	3.8605	3.4156	3.1426	3.6898	3.7205	3.7333	3.8052	4.09	2.9964	3.9207	3.3911	3.3198	4.121	4.8182	5.3099	5.0342	4.8284	4.4724	4.0892	2.7986	3.1172	2.746	3.2651	3.0878	2.3594	3.0447	3.0348	2.8875	2.8772	2.9855	2.6251	2.815	2.8004	2.8165	2.6387	2.7955	2.655	2.7396	3.8268	3.2964	3.1048	2.5338	3.1485	2.8192	3.2902	3.5733	2.8261	3.1672	2.8974
3.8	3.8605	3.4156	3.1426	3.6898	3.7205	3.7333	3.8052	4.09	2.9964	3.9207	3.3911	3.3198	4.121	4.8182	5.3099	5.0342	4.8284	4.4724	4.0892	2.7986	3.1172	2.746	3.2651	3.0878	2.3594	3.0447	3.0348	2.8875	2.8772	2.9855	2.6251	2.815	2.8004	2.8165	2.6387	2.7955	2.655	2.7396	3.8268	3.2964	3.1048	2.5338	3.1485	2.8192	3.2902	3.5733	2.8261	3.1672	2.8974
3.8	3.8605	3.4156	3.1426	3.6898	3.7205	3.7333	3.8052	4.09	2.9964	3.9207	3.3911	3.3198	4.121	4.8182	5.3099	5.0342	4.8284	4.4724	4.0892	2.7986	3.1172	2.746	3.2651	3.0878	2.3594	3.0447	3.0348	2.8875	2.8772	2.9855	2.6251	2.815	2.8004	2.8165	2.6387	2.7955	2.655	2.7396	3.8268	3.2964	3.1048	2.5338	3.1485	2.8192	3.2902	3.5733	2.8261	3.1672	2.8974
4.5167	4.2514	3.9411	3.8724	4.8676	3.3509	4.7199	3.8698	3.9271	3.9722	3.4173	3.4424	3.7741	3.6898	4.9527	6.3407	7.4045	5.5214	5.3312	4.0392	3.3859	4.2076	3.3572	3.0931	2.5847	3.4417	3.1016	2.7998	3.1722	2.5882	2.7603	3.3031	2.7868	3.6057	2.8302	3.3926	3.2285	3.5896	4.3854	3.2786	3.3009	2.7646	3.3749	3.2937	3.0515	3.1646	4.3565	3.0432	3.6978	3.6167
4.5167	4.2514	3.9411	3.8724	4.8676	3.3509	4.7199	3.8698	3.9271	3.9722	3.4173	3.4424	3.7741	3.6898	4.9527	6.3407	7.4045	5.5214	5.3312	4.0392	3.3859	4.2076	3.3572	3.0931	2.5847	3.4417	3.1016	2.7998	3.1722	2.5882	2.7603	3.3031	2.7868	3.6057	2.8302	3.3926	3.2285	3.5896	4.3854	3.2786	3.3009	2.7646	3.3749	3.2937	3.0515	3.1646	4.3565	3.0432	3.6978	3.6167
4.6167	3.4574	3.486	3.3696	3.6627	3.8028	3.3672	4.3215	3.8202	3.122	3.5495	3.883	2.6912	3.5623	4.3564	5.72	5.1595	5.7216	5.4306	3.6977	3.3717	3.1791	3.3319	3.026	1.7842	2.6366	2.8004	3.2097	3.1998	2.2263	3.3053	3.2198	2.9364	2.6248	2.2603	3.2923	2.9218	2.7859	3.451	3.0932	2.9694	3.0667	3.2121	3.3917	2.8056	2.3963	2.9495	2.4876	2.9205	3.0689
4.6167	3.4574	3.486	3.3696	3.6627	3.8028	3.3672	4.3215	3.8202	3.122	3.5495	3.883	2.6912	3.5623	4.3564	5.72	5.1595	5.7216	5.4306	3.6977	3.3717	3.1791	3.3319	3.026	1.7842	2.6366	2.8004	3.2097	3.1998	2.2263	3.3053	3.2198	2.9364	2.6248	2.2603	3.2923	2.9218	2.7859	3.451	3.0932	2.9694	3.0667	3.2121	3.3917	2.8056	2.3963	2.9495	2.4876	2.9205	3.0689
4.6167	3.4574	3.486	3.3696	3.6627	3.8028	3.3672	4.3215	3.8202	3.122	3.5495	3.883	2.6912	3.5623	4.3564	5.72	5.1595	5.7216	5.4306	3.6977	3.3717	3.1791	3.3319	3.026	1.7842	2.6366	2.8004	3.2097	3.1998	2.2263	3.3053	3.2198	2.9364	2.6248	2.2603	3.2923	2.9218	2.7859	3.451	3.0932	2.9694	3.0667	3.2121	3.3917	2.8056	2.3963	2.9495	2.4876	2.9205	3.0689
5.	3.7257	3.9776	3.9976	2.947	4.1181	4.1215	4.3906	4.0792	3.8923	3.1264	2.9794	3.4507	4.5029	4.9727	6.3153	6.4298	5.244	5.6509	4.501	3.3177	3.1278	3.745	3.4849	2.7187	2.1826	2.5159	2.7872	3.2692	3.3138	3.7045	3.0562	3.0574	3.5942	3.0479	3.2986	3.2444	2.7097	3.738	3.5557	2.9342	3.2881	3.0606	2.2329	2.6849	3.3445	3.569	3.3475	3.6331	3.1786
5.	3.7257	3.9776	3.9976	2.947	4.1181	4.1215	4.3906	4.0792	3.8923	3.1264	2.9794	3.4507	4.5029	4.9727	6.3153	6.4298	5.244	5.6509	4.501	3.3177	3.1278	3.745	3.4849	2.7187	2.1826	2.5159	2.7872	3.2692	3.3138	3.7045	3.0562	3.0574	3.5942	3.0479	3.2986	3.2444	2.7097	3.738	3.5557	2.9342	3.2881	3.0606	2.2329	2.6849	3.3445	3.569	3.3475	3.6331	3.1786
4.5	3.5412	3.6996	3.4375	3.2677	4.3403	3.6551	3.4182	4.1367	3.1487	2.6943	2.6916	2.9408	2.9093	4.2332	5.5355	5.4719	5.5038	4.8398	4.2263	3.5434	2.8937	3.2473	3.2671	2.4135	2.9421	3.1911	3.3595	3.3534	3.0567	2.4762	2.9667	3.0895	2.7741	2.9966	2.7876	2.6798	2.645	3.1796	3.1499	3.2676	3.1022	3.0657	2.8028	2.9995	3.0341	3.0605	2.9936	3.056	3.175
4.5	3.5412	3.6996	3.4375	3.2677	4.3403	3.6551	3.4182	4.1367	3.1487	2.6943	2.6916	2.9408	2.9093	4.2332	5.5355	5.4719	5.5038	4.8398	4.2263	3.5434	2.8937	3.2473	3.2671	2.4135	2.9421	3.1911	3.3595	3.3534	3.0567	2.4762	2.9667	3.0895	2.7741	2.9966	2.7876	2.6798	2.645	3.1796	3.1499	3.2676	3.1022	3.0657	2.8028	2.9995	3.0341	3.0605	2.9936	3.056	3.175
3.7833	4.0932	3.8976	3.9601	3.7525	3.6077	3.9735	4.3141	4.0754	3.8291	3.4351	3.9596	3.213	4.2985	4.9878	6.1405	6.3745	5.256	4.6873	4.1484	3.2426	3.5165	3.3019	3.2186	2.7606	2.7528	2.9049	3.1503	3.0771	2.9524	2.5009	2.9979	2.94	3.035	3.3044	3.1531	3.4449	2.2101	3.7519	3.3719	3.1441	2.7882	2.3747	2.9265	3.1788	4.1609	3.6125	2.9684	3.109	3.2193
3.7833	4.0932	3.8976	3.9601	3.7525	3.6077	3.9735	4.3141	4.0754	3.8291	3.4351	3.9596	3.213	4.2985	4.9878	6.1405	6.3745	5.256	4.6873	4.1484	3.2426	3.5165	3.3019	3.2186	2.7606	2.7528	2.9049	3.1503	3.0771	2.9524	2.5009	2.9979	2.94	3.035	3.3044	3.1531	3.4449	2.2101	3.7519	3.3719	3.1441	2.7882	2.3747	2.9265	3.1788	4.1609	3.6125	2.9684	3.109	3.2193
3.7833	4.0932	3.8976	3.9601	3.7525	3.6077	3.9735	4.3141	4.0754	3.8291	3.4351	3.9596	3.213	4.2985	4.9878	6.1405	6.3745	5.256	4.6873	4.1484	3.2426	3.5165	3.3019	3.2186	2.7606	2.7528	2.9049	3.1503	3.0771	2.9524	2.5009	2.9979	2.94	3.035	3.3044	3.1531	3.4449	2.2101	3.7519	3.3719	3.1441	2.7882	2.3747	2.9265	3.1788	4.1609	3.6125	2.9684	3.109	3.2193
3.95	3.9856	3.2524	3.2515	3.1197	3.5419	4.1907	3.976	3.2071	3.2744	3.6591	3.4294	3.4345	3.9449	4.4975	5.1454	5.1316	5.1617	5.0633	3.4586	3.8198	2.7898	2.9537	3.0678	2.7432	3.0791	2.9093	3.3705	3.2109	3.271	2.4489	2.9063	2.7431	2.752	3.5632	3.1012	2.7412	3.0186	3.7574	3.4007	2.686	2.5575	3.0198	2.6969	3.0127	3.4741	3.2287	3.2389	3.6288	3.4411
3.95	3.9856	3.2524	3.2515	3.1197	3.5419	4.1907	3.976	3.2071	3.2744	3.6591	3.4294	3.4345	3.9449	4.4975	5.1454	5.1316	5.1617	5.0633	3.4586	3.8198	2.7898	2.9537	3.0678	2.7432	3.0791	2.9093	3.3705	3.2109	3.271	2.4489	2.9063	2.7431	2.752	3.5632	3.1012	2.7412	3.0186	3.7574	3.4007	2.686	2.5575	3.0198	2.6969	3.0127	3.4741	3.2287	3.2389	3.6288	3.4411
5.3167	4.2667	3.9213	2.9997	4.0149	4.4605	4.3828	4.2312	3.3941	4.3086	2.9517	3.3688	3.7921	3.9483	5.2573	5.8993	6.307	5.9709	5.4101	4.7222	3.6352	3.1997	2.7812	3.0955	2.777	3.2386	2.5329	3.0093	2.7365	2.5024	2.7281	3.1125	3.0096	3.0772	2.568	3.2565	3.1725	3.3353	3.0601	3.5641	3.5207	3.9354	3.1958	3.1901	2.8247	2.9474	3.3231	2.5227	3.5046	3.5154
5.3167	4.2667	3.9213	2.9997	4.0149	4.4605	4.3828	4.2312	3.3941	4.3086	2.9517	3.3688	3.7921	3.9483	5.2573	5.8993	6.307	5.9709	5.4101	4.7222	3.6352	3.1997	2.7812	3.0955	2.777	3.2386	2.5329	3.0093	2.7365	2.5024	2.7281	3.1125	3.0096	3.0772	2.568	3.2565	3.1725	3.3353	3.0601	3.5641	3.5207	3.9354	3.1958	3.1901	2.8247	2.9474	3.3231	2.5227	3.5046	3.5154
5.3167	4.2667	3.9213	2.9997	4.0149	4.4605	4.3828	4.2312	3.3941	4.3086	2.9517	3.3688	3.7921	3.9483	5.2573	5.8993	6.307	5.9709	5.4101	4.7222	3.6352	3.1997	2.7812	3.0955	2.777	3.2386	2.5329	3.0093	2.7365	2.5024	2.7281	3.1125	3.0096	3.0772	2.568	3.2565	3.1725	3.3353	3.0601	3.5641	3.5207	3.9354	3.1958	3.1901	2.8247	2.9474	3.3231	2.5227	3.5046	3.5154
3.8167	3.4595	3.3067	3.3347	3.6448	3.0764	4.0543	3.9562	3.3489	3.6642	3.604	2.6812	2.9728	4.1992	4.7984	5.1832	6.0062	4.9341	4.4674	3.819	4.1332	2.8314	3.1711	2.9175	2.9833	2.3932	2.7459	3.034	2.8182	2.5057	3.8942	2.6302	3.0428	2.6649	2.2957	2.773	2.8603	3.5627	3.8722	3.7769	3.009	3.1166	2.7974	2.52	2.498	2.7429	3.3385	3.8008	2.4975	2.8368
3.8167	3.4595	3.3067	3.3347	3.6448	3.0764	4.0543	3.9562	3.3489	3.6642	3.604	2.6812	2.9728	4.1992	4.7984	5.1832	6.0062	4.9341	4.4674	3.819	4.1332	2.8314	3.1711	2.9175	2.9833	2.3932	2.7459	3.034	2.8182	2.5057	3.8942	2.6302	3.0428	2.6649	2.2957	2.773	2.8603	3.5627	3.8722	3.7769	3.009	3.1166	2.7974	2.52	2.498	2.7429	3.3385	3.8008	2.4975	2.8368
5.2333	3.9414	3.7371	4.1032	4.7438	3.7261	4.737	4.1145	3.3039	3.5932	3.1241	3.6859	3.5293	3.6628	5.4828	6.4655	6.7088	5.9082	5.8603	5.0073	3.5287	4.0078	3.3828	2.9158	2.5045	4.056	2.8382	2.9914	3.0237	2.8234	2.9182	3.0521	2.3138	2.9806	3.0399	2.97	3.1599	2.7263	3.2213	3.3237	3.1095	2.5903	3.4213	2.3263	2.5606	2.8093	3.1569	3.3291	3.4194	3.378
5.2333	3.9414	3.7371	4.1032	4.7438	3.7261	4.737	4.1145	3.3039	3.5932	3.1241	3.6859	3.5293	3.6628	5.4828	6.4655	6.7088	5.9082	5.8603	5.0073	3.5287	4.0078	3.3828	2.9158	2.5045	4.056	2.8382	2.9914	3.0237	2.8234	2.9182	3.0521	2.3138	2.9806	3.0399	2.97	3.1599	2.7263	3.2213	3.3237	3.1095	2.5903	3.4213	2.3263	2.5606	2.8093	3.1569	3.3291	3.4194	3.378
4.3667	3.1239	3.2355	3.2392	3.0045	3.9553	3.7263	3.5682	4.014	3.4016	3.2306	3.561	3.6187	2.5454	4.2678	4.7822	5.2492	5.6625	4.6656	4.0757	3.5509	4.0739	2.8105	3.461	2.816	1.9035	2.9207	2.8003	2.4444	3.6112	2.9246	2.6834	3.6486	3.1328	2.5968	2.7176	2.658	3.1774	3.2379	3.3201	2.7622	2.2941	3.1501	3.1132	3.2727	3.4926	3.051	3.2543	3.082	3.2132
4.3667	3.1239	3.2355	3.2392	3.0045	3.9553	3.7263	3.5682	4.014	3.4016	3.2306	3.561	3.6187	2.5454	4.2678	4.7822	5.2492	5.6625	4.6656	4.0757	3.5509	4.0739	2.8105	3.461	2.816	1.9035	2.9207	2.8003	2.4444	3.6112	2.9246	2.6834	3.6486	3.1328	2.5968	2.7176	2.658	3.1774	3.2379	3.3201	2.7622	2.2941	3.1501	3.1132	3.2727	3.4926	3.051	3.2543	3.082	3.2132
4.3667	3.1239	3.2355	3.2392	3.0045	3.9553	3.7263	3.5682	4.014	3.4016	3.2306	3.561	3.6187	2.5454	4.2678	4.7822	5.2492	5.6625	4.6656	4.0757	3.5509	4.0739	2.8105	3.461	2.816	1.9035	2.9207	2.8003	2.4444	3.6112	2.9246	2.6834	3.6486	3.1328	2.5968	2.7176	2.658	3.1774	3.2379	3.3201	2.7622	2.2941	3.1501	3.1132	3.2727	3.4926	3.051	3.2543	3.082	3.2132
5.55	3.4503	4.2111	3.6056	3.6308	3.7174	4.4283	3.9942	3.0614	3.4688	2.9155	3.2124	3.9527	3.7209	5.108	5.679	6.0624	6.1868	5.5702	3.5826	3.7257	2.827	2.9102	2.7973	2.3201	3.139	2.8793	3.2764	3.3279	2.2145	2.4939	2.498	3.005	3.0402	2.0136	3.1413	3.7733	3.387	3.7833	3.8579	3.1023	2.8957	2.803	3.015	2.5687	2.7251	3.368	3.0572	2.9019	3.2855
5.55	3.4503	4.2111	3.6056	3.6308	3.7174	4.4283	3.9942	3.0614	3.4688	2.9155	3.2124	3.9527	3.7209	5.108	5.679	6.0624	6.1868	5.5702	3.5826	3.7257	2.827	2.9102	2.7973	2.3201	3.139	2.8793	3.2764	3.3279	2.2145	2.4939	2.498	3.005	3.0402	2.0136	3.1413	3.7733	3.387	3.7833	3.8579	3.1023	2.8957	2.803	3.015	2.5687	2.7251	3.368	3.0572	2.9019	3.2855
4.4	3.3175	3.1825	2.9049	3.2594	3.8501	3.8416	3.2978	4.3161	3.3325	2.5034	2.8331	3.0079	3.5297	4.0678	5.1498	5.1105	5.2331	4.631	4.0955	3.416	3.712	2.945	3.1993	2.6759	2.8641	2.3581	2.5837	3.2276	2.7211	2.7507	2.6792	3.323	2.994	2.4524	3.0277	2.9622	2.6979	3.377	2.54	3.0468	2.8006	2.65	3.0118	2.9434	2.4503	3.0051	2.9047	2.8109	2.7873
4.4	3.3175	3.1825	2.9049	3.2594	3.8501	3.8416	3.2978	4.3161	3.3325	2.5034	2.8331	3.0079	3.5297	4.0678	5.1498	5.1105	5.2331	4.631	4.0955	3.416	3.712	2.945	3.1993	2.6759	2.8641	2.3581	2.5837	3.2276	2.7211	2.7507	2.6792	3.323	2.994	2.4524	3.0277	2.9622	2.6979	3.377	2.54	3.0468	2.8006	2.65	3.0118	2.9434	2.4503	3.0051	2.9047	2.8109	2.7873
4.4	3.3175	3.1825	2.9049	3.2594	3.8501	3.8416	3.2978	4.3161	3.3325	2.5034	2.8331	3.0079	3.5297	4.0678	5.1498	5.1105	5.2331	4.631	4.0955	3.416	3.712	2.945	3.1993	2.6759	2.8641	2.3581	2.5837	3.2276	2.7211	2.7507	2.6792	3.323	2.994	2.4524	3.0277	2.9622	2.6979	3.377	2.54	3.0468	2.8006	2.65	3.0118	2.9434	2.4503	3.0051	2.9047	2.8109	2.7873
4.7667	4.1306	3.3421	4.2704	3.661	5.0391	4.3808	4.002	3.8012	3.4364	3.0828	3.2667	3.4376	3.747	4.8918	6.3756	6.9009	6.3177	4.7586	4.5145	4.1893	4.4489	3.4044	3.1134	2.273	3.563	3.1455	2.8285	2.869	2.8915	2.4959	2.9333	2.9668	2.427	2.2747	2.9639	2.7562	2.9679	3.0472	3.0807	3.3176	3.4736	3.258	2.4943	2.3273	2.7712	3.3259	3.0521	2.7317	2.6755
4.7667	4.1306	3.3421	4.2704	3.661	5.0391	4.3808	4.002	3.8012	3.4364	3.0828	3.2667	3.4376	3.747	4.8918	6.3756	6.9009	6.3177	4.7586	4.5145	4.1893	4.4489	3.4044	3.1134	2.273	3.563	3.1455	2.8285	2.869	2.8915	2.4959	2.9333	2.9668	2.427	2.2747	2.9639	2.7562	2.9679	3.0472	3.0807	3.3176	3.4736	3.258	2.4943	2.3273	2.7712	3.3259	3.0521	2.7317	2.6755
4.4333	3.5099	3.1498	3.0804	3.7231	3.8628	3.9054	3.0322	4.2869	3.7223	3.1657	3.6504	3.1948	3.9557	4.7008	5.6815	6.2729	5.3154	4.8952	4.1284	3.4709	3.583	2.8617	2.5642	3.2171	2.6372	2.6874	3.1455	3.0293	2.3134	2.5947	2.9427	2.5138	2.7295	2.5345	2.8385	2.7002	2.7962	3.3666	3.4887	2.7924	3.3822	3.1338	3.3913	2.953	2.704	3.1136	2.4466	2.7609	3.5035
4.4333	3.5099	3.1498	3.0804	3.7231	3.8628	3.9054	3.0322	4.2869	3.7223	3.1657	3.6504	3.1948	3.9557	4.7008	5.6815	6.2729	5.3154	4.8952	4.1284	3.4709	3.583	2.8617	2.5642	3.2171	2.6372	2.6874	3.1455	3.0293	2.3134	2.5947	2.9427	2.5138	2.7295	2.5345	2.8385	2.7002	2.7962	3.3666	3.4887	2.7924	3.3822	3.1338	3.3913	2.953	2.704	3.1136	2.4466	2.7609	3.5035
4.65	3.6504	3.4349	3.7727	4.393	3.6957	4.2071	4.3412	4.4635	3.1009	3.338	2.8105	3.6822	3.5367	4.5902	5.4296	5.7175	5.489	5.117	3.8524	3.8408	4.2568	3.2725	3.4744	3.052	2.8083	2.9248	2.751	2.8429	3.1566	3.0276	2.9813	3.2266	3.8534	2.3959	3.0449	2.4189	2.946	3.0259	3.2071	3.0014	3.1828	2.8484	3.6329	3.6252	3.4008	3.471	3.3244	3.6068	3.7631
4.65	3.6504	3.4349	3.7727	4.393	3.6957	4.2071	4.3412	4.4635	3.1009	3.338	2.8105	3.6822	3.5367	4.5902	5.4296	5.7175	5.489	5.117	3.8524	3.8408	4.2568	3.2725	3.4744	3.052	2.8083	2.9248	2.751	2.8429	3.1566	3.0276	2.9813	3.2266	3.8534	2.3959	3.0449	2.4189	2.946	3.0259	3.2071	3.0014	3.1828	2.8484	3.6329	3.6252	3.4008	3.471	3.3244	3.6068	3.7631
4.65	3.6504	3.4349	3.7727	4.393	3.6957	4.2071	4.3412	4.4635	3.1009	3.338	2.8105	3.6822	3.5367	4.5902	5.4296	5.7175	5.489	5.117	3.8524	3.8408	4.2568	3.2725	3.4744	3.052	2.8083	2.9248	2.751	2.8429	3.1566	3.0276	2.9813	3.2266	3.8534	2.3959	3.0449	2.4189	2.946	3.0259	3.2071	3.0014	3.1828	2.8484	3.6329	3.6252	3.4008	3.471	3.3244	3.6068	3.7631
4.3833	3.7292	3.6427	3.2586	4.1186	3.5808	3.5167	3.301	3.5215	3.0807	3.5379	2.7093	2.9439	4.1181	4.4572	5.6521	5.7974	4.9704	4.8377	4.1149	3.4302	3.41	3.2045	3.3488	3.6923	2.8868	2.5402	2.8512	3.0746	2.5491	3.0578	2.2042	2.7746	2.7294	2.54	2.863	2.8935	3.0925	3.3343	3.0653	2.564	2.9769	2.5328	2.4341	2.9146	3.5371	2.8535	2.5453	3.2169	3.2662
4.3833	3.7292	3.6427	3.2586	4.1186	3.5808	3.5167	3.301	3.5215	3.0807	3.5379	2.7093	2.9439	4.1181	4.4572	5.6521	5.7974	4.9704	4.8377	4.1149	3.4302	3.41	3.2045	3.3488	3.6923	2.8868	2.5402	2.8512	3.0746	2.5491	3.0578	2.2042	2.7746	2.7294	2.54	2.863	2.8935	3.0925	3.3343	3.0653	2.564	2.9769	2.5328	2.4341	2.9146	3.5371	2.8535	2.5453	3.2169	3.2662
3.8167	3.5823	3.636	3.1375	4.4781	3.9266	4.4529	4.1713	4.8348	3.5622	3.919	3.9143	3.6191	3.8159	4.7271	5.3449	6.0466	6.1224	5.0263	3.5063	4.0514	3.9403	3.0517	3.0143	2.2739	3.1029	3.0085	3.6656	3.0778	3.4837	3.7056	2.8406	2.7223	2.3574	2.6521	2.5047	2.9374	3.0566	3.627	2.6809	2.9392	3.4715	2.6943	2.7037	2.6682	3.0437	3.7241	3.2714	3.8156	3.7014
3.8167	3.5823	3.636	3.1375	4.4781	3.9266	4.4529	4.1713	4.8348	3.5622	3.919	3.9143	3.6191	3.8159	4.7271	5.3449	6.0466	6.1224	5.0263	3.5063	4.0514	3.9403	3.0517	3.0143	2.2739	3.1029	3.0085	3.6656	3.0778	3.4837	3.7056	2.8406	2.7223	2.3574	2.6521	2.5047	2.9374	3.0566	3.627	2.6809	2.9392	3.4715	2.6943	2.7037	2.6682	3.0437	3.7241	3.2714	3.8156	3.7014
3.8167	3.5823	3.636	3.1375	4.4781	3.9266	4.4529	4.1713	4.8348	3.5622	3.919	3.9143	3.6191	3.8159	4.7271	5.3449	6.0466	6.1224	5.0263	3.5063	4.0514	3.9403	3.0517	3.0143	2.2739	3.1029	3.0085	3.6656	3.0778	3.4837	3.7056	2.8406	2.7223	2.3574	2.6521	2.5047	2.9374	3.0566	3.627	2.6809	2.9392	3.4715	2.6943	2.7037	2.6682	3.0437	3.7241	3.2714	3.8156	3.7014
4.3833	3.18	2.5637	3.4811	3.0799	3.6257	3.5486	3.5456	3.8554	3.3182	3.3087	3.8258	3.2405	3.2745	4.5438	5.9694	5.635	5.5617	4.3908	3.9443	3.0428	4.1235	2.9932	2.5825	2.4768	2.5793	3.0349	3.317	3.3052	2.6034	2.5778	3.574	3.0457	2.6333	2.3234	2.4396	2.6659	2.8847	2.7796	3.1268	2.9387	2.614	2.4333	2.7644	2.8889	2.8876	3.8826	3.7752	3.3377	3.0597
4.3833	3.18	2.5637	3.4811	3.0799	3.6257	3.5486	3.5456	3.8554	3.3182	3.3087	3.8258	3.2405	3.2745	4.5438	5.9694	5.635	5.5617	4.3908	3.9443	3.0428	4.1235	2.9932	2.5825	2.4768	2.5793	3.0349	3.317	3.3052	2.6034	2.5778	3.574	3.0457	2.6333	2.3234	2.4396	2.6659	2.8847	2.7796	3.1268	2.9387	2.614	2.4333	2.7644	2.8889	2.8876	3.8826	3.7752	3.3377	3.0597
4.5167	3.5829	3.4202	3.2363	3.0532	4.1093	4.2484	4.0452	3.3169	3.3584	3.1856	3.4572	3.0216	3.3383	4.7044	5.642	6.2808	6.5092	5.4621	4.6831	3.4761	3.977	3.0613	2.8869	2.4068	3.0536	2.5321	2.9887	2.7458	3.2866	2.7697	2.899	2.8765	2.9755	3.0734	3.4002	3.5564	3.2393	3.6889	3.7691	3.0487	3.1542	2.9802	2.6982	3.1131	2.7548	2.9716	2.8381	3.3331	3.3851
4.5167	3.5829	3.4202	3.2363	3.0532	4.1093	4.2484	4.0452	3.3169	3.3584	3.1856	3.4572	3.0216	3.3383	4.7044	5.642	6.2808	6.5092	5.4621	4.6831	3.4761	3.977	3.0613	2.8869	2.4068	3.0536	2.5321	2.9887	2.7458	3.2866	2.7697	2.899	2.8765	2.9755	3.0734	3.4002	3.5564	3.2393	3.6889	3.7691	3.0487	3.1542	2.9802	2.6982	3.1131	2.7548	2.9716	2.8381	3.3331	3.3851
4.8333	3.6198	3.357	3.5685	3.8826	4.0251	4.4372	4.0156	3.1639	2.9965	3.3586	3.3242	3.1635	4.4197	4.256	4.8891	5.5247	5.5072	4.5937	3.9241	4.0067	3.0218	3.1418	2.5707	2.5658	3.2572	3.4846	3.2818	2.6892	2.5829	3.1795	3.2532	2.8804	2.8105	2.1704	3.3065	3.2225	2.945	3.8537	3.5005	2.8586	2.7521	2.8975	2.7395	2.8788	3.0344	3.9372	2.735	2.9576	3.0794
4.8333	3.6198	3.357	3.5685	3.8826	4.0251	4.4372	4.0156	3.1639	2.9965	3.3586	3.3242	3.1635	4.4197	4.256	4.8891	5.5247	5.5072	4.5937	3.9241	4.0067	3.0218	3.1418	2.5707	2.5658	3.2572	3.4846	3.2818	2.6892	2.5829	3.1795	3.2532	2.8804	2.8105	2.1704	3.3065	3.2225	2.945	3.8537	3.5005	2.8586	2.7521	2.8975	2.7395	2.8788	3.0344	3.9372	2.735	2.9576	3.0794
4.8333	3.6198	3.357	3.5685	3.8826	4.0251	4.4372	4.0156	3.1639	2.9965	3.3586	3.3242	3.1635	4.4197	4.256	4.8891	5.5247	5.5072	4.5937	3.9241	4.0067	3.0218	3.1418	2.5707	2.5658	3.2572	3.4846	3.2818	2.6892	2.5829	3.1795	3.2532	2.8804	2.8105	2.1704	3.3065	3.2225	2.945	3.8537	3.5005	2.8586	2.7521	2.8975	2.7395	2.8788	3.0344	3.9372	2.735	2.9576	3.0794
5.35	3.6344	3.4162	3.7704	3.9818	3.8341	4.6557	4.2963	4.0827	3.0897	3.1995	4.0855	3.2344	3.6753	4.4064	5.7411	6.5694	5.4436	4.9424	4.8726	4.2476	4.1231	2.888	3.7439	3.7266	2.7394	2.7423	2.9206	3.5298	3.0634	3.1667	3.1375	2.832	3.1811	2.4268	3.1693	3.3764	2.811	3.0953	3.5928	3.2315	3.2994	3.2884	2.6307	2.9682	3.5323	2.9949	2.7646	3.604	3.9878
5.35	3.6344	3.4162	3.7704	3.9818	3.8341	4.6557	4.2963	4.0827	3.0897	3.1995	4.0855	3.2344	3.6753	4.4064	5.7411	6.5694	5.4436	4.9424	4.8726	4.2476	4.1231	2.888	3.7439	3.7266	2.7394	2.7423	2.9206	3.5298	3.0634	3.1667	3.1375	2.832	3.1811	2.4268	3.1693	3.3764	2.811	3.0953	3.5928	3.2315	3.2994	3.2884	2.6307	2.9682	3.5323	2.9949	2.7646	3.604	3.9878
4.2	3.8718	3.3537	3.8801	4.101	3.4909	3.62	3.4781	4.22	3.2677	2.9351	3.1699	3.5164	3.4587	4.3775	5.1255	5.687	5.4234	4.189	3.9929	3.3502	3.3115	3.105	2.9536	1.8831	2.6524	3.5346	2.9408	2.9598	2.9681	2.6395	3.1094	2.9883	2.7228	2.0468	2.6297	3.0571	3.2919	3.151	3.187	3.3937	2.879	3.6754	2.8509	2.753	2.7122	3.429	3.2603	3.1752	2.6325
4.2	3.8718	3.3537	3.8801	4.101	3.4909	3.62	3.4781	4.22	3.2677	2.9351	3.1699	3.5164	3.4587	4.3775	5.1255	5.687	5.4234	4.189	3.9929	3.3502	3.3115	3.105	2.9536	1.8831	2.6524	3.5346	2.9408	2.9598	2.9681	2.6395	3.1094	2.9883	2.7228	2.0468	2.6297	3.0571	3.2919	3.151	3.187	3.3937	2.879	3.6754	2.8509	2.753	2.7122	3.429	3.2603	3.1752	2.6325
4.2	3.8718	3.3537	3.8801	4.101	3.4909	3.62	3.4781	4.22	3.2677	2.9351	3.1699	3.5164	3.4587	4.3775	5.1255	5.687	5.4234	4.189	3.9929	3.3502	3.3115	3.105	2.9536	1.8831	2.6524	3.5346	2.9408	2.9598	2.9681	2.6395	3.1094	2.9883	2.7228	2.0468	2.6297	3.0571	3.2919	3.151	3.187	3.3937	2.879	3.6754	2.8509	2.753	2.7122	3.429	3.2603	3.1752	2.6325
4.5833	3.6976	4.2804	3.4508	3.8781	4.1656	3.8596	4.7678	4.0906	3.4455	3.1447	2.8835	3.8304	3.8333	4.7178	5.792	5.9535	5.3811	4.2756	3.6079	3.7841	3.2084	2.7027	3.4778	3.3851	3.0428	2.8065	2.901	2.9806	2.9014	2.8231	2.7979	3.1852	3.5471	2.9474	2.5044	3.1575	3.8815	3.3416	3.7796	3.1	3.4338	2.758	2.7737	2.9495	2.9754	3.4995	3.6081	3.1467	3.6973
4.5833	3.6976	4.2804	3.4508	3.8781	4.1656	3.8596	4.7678	4.0906	3.4455	3.1447	2.8835	3.8304	3.8333	4.7178	5.792	5.9535	5.3811	4.2756	3.6079	3.7841	3.2084	2.7027	3.4778	3.3851	3.0428	2.8065	2.901	2.9806	2.9014	2.8231	2.7979	3.1852	3.5471	2.9474	2.5044	3.1575	3.8815	3.3416	3.7796	3.1	3.4338	2.758	2.7737	2.9495	2.9754	3.4995	3.6081	3.1467	3.6973
4.0333	3.4383	2.5756	3.3746	3.6373	3.6867	4.2	3.8645	3.589	3.8678	2.7936	2.6814	3.8257	3.9535	4.5325	5.6508	6.1465	4.6806	4.7334	3.5014	3.7265	3.4163	3.8129	3.3383	3.3746	2.5751	2.5435	3.4185	3.1391	2.7391	2.3414	3.1281	2.4523	2.8701	2.9435	3.0354	2.7052	2.4893	3.4715	2.3787	2.6171	3.0817	2.9394	3.0937	2.8727	3.0363	2.6028	3.0183	2.6139	3.0881
4.0333	3.4383	2.5756	3.3746	3.6373	3.6867	4.2	3.8645	3.589	3.8678	2.7936	2.6814	3.8257	3.9535	4.5325	5.6508	6.1465	4.6806	4.7334	3.5014	3.7265	3.4163	3.8129	3.3383	3.3746	2.5751	2.5435	3.4185	3.1391	2.7391	2.3414	3.1281	2.4523	2.8701	2.9435	3.0354	2.7052	2.4893	3.4715	2.3787	2.6171	3.0817	2.9394	3.0937	2.8727	3.0363	2.6028	3.0183	2.6139	3.0881
5.1	4.1175	3.9578	3.7165	4.0764	4.3835	4.4224	4.4104	4.6536	3.3295	2.7776	3.0953	3.9804	3.9302	5.3768	5.65	6.0527	6.3508	5.405	4.5437	4.1426	3.815	3.3256	3.1321	3.4757	2.4927	2.9768	3.441	3.0261	2.5282	3.0057	2.7021	2.4998	2.6938	2.6356	2.7959	3.0798	3.444	3.2203	3.3864	2.9419	2.5543	3.2572	3.2568	2.8702	2.6712	3.1821	3.4979	3.6107	3.0662
5.1	4.1175	3.9578	3.7165	4.0764	4.3835	4.4224	4.4104	4.6536	3.3295	2.7776	3.0953	3.9804	3.9302	5.3768	5.65	6.0527	6.3508	5.405	4.5437	4.1426	3.815	3.3256	3.1321	3.4757	2.4927	2.9768	3.441	3.0261	2.5282	3.0057	2.7021	2.4998	2.6938	2.6356	2.7959	3.0798	3.444	3.2203	3.3864	2.9419	2.5543	3.2572	3.2568	2.8702	2.6712	3.1821	3.4979	3.6107	3.0662
5.1	4.1175	3.9578	3.7165	4.0764	4.3835	4.4224	4.4104	4.6536	3.3295	2.7776	3.0953	3.9804	3.9302	5.3768	5.65	6.0527	6.3508	5.405	4.5437	4.1426	3.815	3.3256	3.1321	3.4757	2.4927	2.9768	3.441	3.0261	2.5282	3.0057	2.7021	2.4998	2.6938	2.6356	2.7959	3.0798	3.444	3.2203	3.3864	2.9419	2.5543	3.2572	3.2568	2.8702	2.6712	3.1821	3.4979	3.6107	3.0662
4.2	3.4049	3.3894	3.3941	3.5796	3.4799	3.6787	3.8676	3.7456	3.9404	2.7005	2.8601	3.4442	3.6138	4.056	4.9729	5.758	5.1799	4.8012	3.9347	3.4092	3.5845	2.9054	3.3843	3.0191	2.3727	2.6081	3.0936	3.1709	2.7596	2.8364	3.1261	2.8407	2.333	2.5645	3.022	3.4667	3.4804	2.7545	3.4807	3.05	2.4624	2.4182	2.8345	2.9455	3.5283	3.809	3.5171	3.2909	3.3943
4.2	3.4049	3.3894	3.3941	3.5796	3.4799	3.6787	3.8676	3.7456	3.9404	2.7005	2.8601	3.4442	3.6138	4.056	4.9729	5.758	5.1799	4.8012	3.9347	3.4092	3.5845	2.9054	3.3843	3.0191	2.3727	2.6081	3.0936	3.1709	2.7596	2.8364	3.1261	2.8407	2.333	2.5645	3.022	3.4667	3.4804	2.7545	3.4807	3.05	2.4624	2.4182	2.8345	2.9455	3.5283	3.809	3.5171	3.2909	3.3943
4.95	4.5142	4.1658	3.6541	3.5157	3.6114	4.2755	3.5373	3.9002	3.9138	3.8903	3.4291	3.6849	3.473	5.0101	5.8034	6.2544	5.602	4.4893	4.0022	3.8883	3.356	3.599	3.4744	3.0387	3.2685	2.8467	3.2271	3.284	2.8434	2.8833	2.9781	3.234	2.879	3.0654	2.94	3.2008	3.7388	2.9193	3.3198	2.8775	3.1521	2.9742	3.5312	2.8581	2.6445	2.5913	3.0432	2.9943	3.2193
4.95	4.5142	4.1658	3.6541	3.5157	3.6114	4.2755	3.5373	3.9002	3.9138	3.8903	3.4291	3.6849	3.473	5.0101	5.8034	6.2544	5.602	4.4893	4.0022	3.8883	3.356	3.599	3.4744	3.0387	3.2685	2.8467	3.2271	3.284	2.8434	2.8833	2.9781	3.234	2.879	3.0654	2.94	3.2008	3.7388	2.9193	3.3198	2.8775	3.1521	2.9742	3.5312	2.8581	2.6445	2.5913	3.0432	2.9943	3.2193
4.1833	3.8453	4.0245	3.5121	3.5629	4.2852	3.5746	3.1281	3.6559	3.6742	2.8069	2.952	2.9878	3.7369	4.8617	6.216	5.9377	4.8706	4.7926	4.1653	3.7985	4.0621	3.3746	2.6451	2.4304	2.3642	3.137	2.8085	2.7227	3.428	3.231	2.9792	2.7981	2.737	2.4371	3.3786	3.6604	2.8433	4.3799	2.9712	2.9189	2.7	2.8616	2.0473	2.9066	3.0267	3.4446	3.3914	2.9573	2.772
4.1833	3.8453	4.0245	3.5121	3.5629	4.2852	3.5746	3.1281	3.6559	3.6742	2.8069	2.952	2.9878	3.7369	4.8617	6.216	5.9377	4.8706	4.7926	4.1653	3.7985	4.0621	3.3746	2.6451	2.4304	2.3642	3.137	2.8085	2.7227	3.428	3.231	2.9792	2.7981	2.737	2.4371	3.3786	3.6604	2.8433	4.3799	2.9712	2.9189	2.7	2.8616	2.0473	2.9066	3.0267	3.4446	3.3914	2.9573	2.772
4.1833	3.8453	4.0245	3.5121	3.5629	4.2852	3.5746	3.1281	3.6559	3.6742	2.8069	2.952	2.9878	3.7369	4.8617	6.216	5.9377	4.8706	4.7926	4.1653	3.7985	4.0621	3.3746	2.6451	2.4304	2.3642	3.137	2.8085	2.7227	3.428	3.231	2.9792	2.7981	2.737	2.4371	3.3786	3.6604	2.8433	4.3799	2.9712	2.9189	2.7	2.8616	2.0473	2.9066	3.0267	3.4446	3.3914	2.9573	2.772
4.5167	4.281	3.718	3.5181	4.0251	3.6575	3.9291	3.5374	3.366	3.6712	3.5012	3.3098	3.0568	4.0268	4.7861	5.5339	5.9939	5.6751	5.0636	4.4526	3.7643	2.9361	2.5193	3.2331	3.0464	3.3575	2.7967	3.0986	3.2722	4.0804	3.036	2.9969	2.7091	2.4415	2.9111	3.2265	3.4813	3.1327	2.5268	3.0023	3.1869	3.2796	2.8141	2.2463	2.7485	3.2558	3.5862	2.8252	3.1185	3.0694
4.5167	4.281	3.718	3.5181	4.0251	3.6575	3.9291	3.5374	3.366	3.6712	3.5012	3.3098	3.0568	4.0268	4.7861	5.5339	5.9939	5.6751	5.0636	4.4526	3.7643	2.9361	2.5193	3.2331	3.0464	3.3575	2.7967	3.0986	3.2722	4.0804	3.036	2.9969	2.7091	2.4415	2.9111	3.2265	3.4813	3.1327	2.5268	3.0023	3.1869	3.2796	2.8141	2.2463	2.7485	3.2558	3.5862	2.8252	3.1185	3.0694
4.2667	3.5346	2.8715	3.0793	4.2356	4.2019	3.4992	3.8761	2.9098	3.1475	3.2442	2.9634	3.052	4.4898	4.7796	5.1316	5.2728	5.6301	4.4701	3.8369	4.0308	3.0409	3.2975	2.6843	3.05	3.2667	3.3293	3.1646	2.9194	2.8691	3.0416	2.9469	3.0995	2.9598	3.2554	2.9423	3.0786	3.1725	3.1934	3.5741	3.3662	3.1645	2.0009	2.3261	2.4859	2.4016	2.8928	2.0906	2.3	2.7881
4.2667	3.5346	2.8715	3.0793	4.2356	4.2019	3.4992	3.8761	2.9098	3.1475	3.2442	2.9634	3.052	4.4898	4.7796	5.1316	5.2728	5.6301	4.4701	3.8369	4.0308	3.0409	3.2975	2.6843	3.05	3.2667	3.3293	3.1646	2.9194	2.8691	3.0416	2.9469	3.0995	2.9598	3.2554	2.9423	3.0786	3.1725	3.1934	3.5741	3.3662	3.1645	2.0009	2.3261	2.4859	2.4016	2.8928	2.0906	2.3	2.7881
4.2667	3.5346	2.8715	3.0793	4.2356	4.2019	3.4992	3.8761	2.9098	3.1475	3.2442	2.9634	3.052	4.4898	4.7796	5.1316	5.2728	5.6301	4.4701	3.8369	4.0308	3.0409	3.2975	2.6843	3.05	3.2667	3.3293	3.1646	2.9194	2.8691	3.0416	2.9469	3.0995	2.9598	3.2554	2.9423	3.0786	3.1725	3.1934	3.5741	3.3662	3.1645	2.0009	2.3261	2.4859	2.4016	2.8928	2.0906	2.3	2.7881
4.2167	4.1417	3.4125	3.6347	3.994	4.2012	4.2217	3.8411	3.9258	3.2364	3.0098	3.1888	3.4119	3.9672	5.2626	5.3714	6.6502	6.4968	4.5069	4.2769	3.5893	4.0133	3.1388	3.2113	3.6509	3.2036	2.5166	3.067	2.7726	2.5367	3.3287	3.1387	3.3694	2.5888	2.7946	3.2049	3.2281	3.3064	2.8379	3.2427	2.8365	3.0053	2.8616	2.9333	2.7707	3.049	3.5359	3.6607	3.2347	3.2232
4.2167	4.1417	3.4125	3.6347	3.994	4.2012	4.2217	3.8411	3.9258	3.2364	3.0098	3.1888	3.4119	3.9672	5.2626	5.3714	6.6502	6.4968	4.5069	4.2769	3.5893	4.0133	3.1388	3.2113	3.6509	3.2036	2.5166	3.067	2.7726	2.5367	3.3287	3.1387	3.3694	2.5888	2.7946	3.2049	3.2281	3.3064	2.8379	3.2427	2.8365	3.0053	2.8616	2.9333	2.7707	3.049	3.5359	3.6607	3.2347	3.2232
4.25	3.7977	3.2511	3.216	2.9707	3.3415	4.3404	3.5041	4.1773	3.5133	3.1098	3.2179	4.5543	3.8759	5.3093	5.38	4.5534	4.6527	4.8823	3.8845	4.0924	3.6911	3.3041	3.0426	3.0822	3.1306	3.0813	3.108	2.9148	3.1419	3.2212	3.0468	2.4718	2.4784	2.8086	2.5571	2.9813	3.1419	3.6231	3.5151	3.2748	3.579	3.0338	2.5871	2.7142	3.0608	3.5782	3.3346	3.1836	3.1408
4.25	3.7977	3.2511	3.216	2.9707	3.3415	4.3404	3.5041	4.1773	3.5133	3.1098	3.2179	4.5543	3.8759	5.3093	5.38	4.5534	4.6527	4.8823	3.8845	4.0924	3.6911	3.3041	3.0426	3.0822	3.1306	3.0813	3.108	2.9148	3.1419	3.2212	3.0468	2.4718	2.4784	2.8086	2.5571	2.9813	3.1419	3.6231	3.5151	3.2748	3.579	3.0338	2.5871	2.7142	3.0608	3.5782	3.3346	3.1836	3.1408
4.25	3.7977	3.2511	3.216	2.9707	3.3415	4.3404	3.5041	4.1773	3.5133	3.1098	3.2179	4.5543	3.8759	5.3093	5.38	4.5534	4.6527	4.8823	3.8845	4.0924	3.6911	3.3041	3.0426	3.0822	3.1306	3.0813	3.108	2.9148	3.1419	3.2212	3.0468	2.4718	2.4784	2.8086	2.5571	2.9813	3.1419	3.6231	3.5151	3.2748	3.579	3.0338	2.5871	2.7142	3.0608	3.5782	3.3346	3.1836	3.1408
5.2167	3.2669	3.4881	4.3459	4.6321	4.8644	4.1265	3.7141	4.0529	3.8569	3.704	3.2531	3.1811	3.4289	4.519	6.0607	5.52	5.0861	5.0046	3.9943	3.7892	3.2971	3.3532	3.4585	3.7455	3.2368	2.7695	3.1704	3.4392	3.1872	2.1785	2.6073	2.9565	3.486	2.7668	3.3561	3.4743	3.3242	3.6898	2.3043E1	3.0541	2.9371	4.0653	2.8637	3.0686	2.5029	2.7856	3.4098	3.4538	3.243
5.2167	3.2669	3.4881	4.3459	4.6321	4.8644	4.1265	3.7141	4.0529	3.8569	3.704	3.2531	3.1811	3.4289	4.519	6.0607	5.52	5.0861	5.0046	3.9943	3.7892	3.2971	3.3532	3.4585	3.7455	3.2368	2.7695	3.1704	3.4392	3.1872	2.1785	2.6073	2.9565	3.486	2.7668	3.3561	3.4743	3.3242	3.6898	2.3043E1	3.0541	2.9371	4.0653	2.8637	3.0686	2.5029	2.7856	3.4098	3.4538	3.243
5.3833	3.4181	2.968	3.0146	3.3622	3.8118	3.485	4.085	4.1729	4.4484	3.1397	2.9066	3.9077	3.6071	4.6625	5.5643	6.0062	4.6679	4.7958	4.2151	3.4368	3.9265	3.0629	2.6777	2.9761	3.5745	3.2049	3.0928	3.1973	2.3411	2.7696	2.6949	3.2045	2.7993	2.9047	3.5955	3.2693	2.7031	3.5871	3.2528	2.941	3.3247	2.6423	2.9052	2.8242	2.795	3.1792	2.9688	3.1115	3.0759
5.3833	3.4181	2.968	3.0146	3.3622	3.8118	3.485	4.085	4.1729	4.4484	3.1397	2.9066	3.9077	3.6071	4.6625	5.5643	6.0062	4.6679	4.7958	4.2151	3.4368	3.9265	3.0629	2.6777	2.9761	3.5745	3.2049	3.0928	3.1973	2.3411	2.7696	2.6949	3.2045	2.7993	2.9047	3.5955	3.2693	2.7031	3.5871	3.2528	2.941	3.3247	2.6423	2.9052	2.8242	2.795	3.1792	2.9688	3.1115	3.0759
4.0667	4.5664	3.5342	2.9367	4.0306	3.8304	4.3141	3.7916	3.711	3.6436	3.8029	4.0191	3.6304	3.3159	4.2271	5.9693	5.6525	5.5248	6.114	4.0139	4.2057	3.5725	3.4657	2.7894	2.7725	3.0846	2.8077	2.8306	2.9732	2.9729	2.5712	3.0094	3.3558	2.376	3.071	2.8286	3.0608	3.4622	2.5694	3.085	3.0707	3.3956	2.5352	2.9864	2.9889	2.8183	3.748	4.244	3.3331	3.4495
4.0667	4.5664	3.5342	2.9367	4.0306	3.8304	4.3141	3.7916	3.711	3.6436	3.8029	4.0191	3.6304	3.3159	4.2271	5.9693	5.6525	5.5248	6.114	4.0139	4.2057	3.5725	3.4657	2.7894	2.7725	3.0846	2.8077	2.8306	2.9732	2.9729	2.5712	3.0094	3.3558	2.376	3.071	2.8286	3.0608	3.4622	2.5694	3.085	3.0707	3.3956	2.5352	2.9864	2.9889	2.8183	3.748	4.244	3.3331	3.4495
4.0667	4.5664	3.5342	2.9367	4.0306	3.8304	4.3141	3.7916	3.711	3.6436	3.8029	4.0191	3.6304	3.3159	4.2271	5.9693	5.6525	5.5248	6.114	4.0139	4.2057	3.5725	3.4657	2.7894	2.7725	3.0846	2.8077	2.8306	2.9732	2.9729	2.5712	3.0094	3.3558	2.376	3.071	2.8286	3.0608	3.4622	2.5694	3.085	3.0707	3.3956	2.5352	2.9864	2.9889	2.8183	3.748	4.244	3.3331	3.4495
4.35	3.9256	4.5206	3.5265	4.4161	3.7906	4.554	4.2057	3.6779	3.4918	2.9661	3.0004	3.7415	4.0238	4.9686	5.3541	6.2028	5.3786	4.6668	3.8935	3.4184	3.0037	3.0923	2.3751	3.279	2.5414	3.0655	3.0868	3.0601	2.9957	2.9944	3.152	2.8412	2.0292	2.6065	2.4963	3.4895	3.1178	2.9509	2.9002	3.0072	3.3038	2.9772	2.72	2.903	3.1876	3.0705	3.2243	3.0273	3.3688
4.35	3.9256	4.5206	3.5265	4.4161	3.7906	4.554	4.2057	3.6779	3.4918	2.9661	3.0004	3.7415	4.0238	4.9686	5.3541	6.2028	5.3786	4.6668	3.8935	3.4184	3.0037	3.0923	2.3751	3.279	2.5414	3.0655	3.0868	3.0601	2.9957	2.9944	3.152	2.8412	2.0292	2.6065	2.4963	3.4895	3.1178	2.9509	2.9002	3.0072	3.3038	2.9772	2.72	2.903	3.1876	3.0705	3.2243	3.0273	3.3688
4.7333	3.8416	3.6446	3.5399	4.8475	4.2584	4.631	4.2375	3.7027	3.5138	3.6249	3.2255	3.0775	3.9224	4.8263	5.8568	6.7141	6.143	5.3297	4.4102	3.5102	3.5218	3.5607	3.0731	2.2426	2.7661	2.8841	3.1829	3.0552	3.3895	2.919	3.1052	2.878	2.2835	2.4314	2.9268	2.852	3.5859	2.3878	3.497	3.796	3.2049	2.9692	2.6295	3.1868	2.8122	3.4864	3.7047	3.6765	3.3729
4.7333	3.8416	3.6446	3.5399	4.8475	4.2584	4.631	4.2375	3.7027	3.5138	3.6249	3.2255	3.0775	3.9224	4.8263	5.8568	6.7141	6.143	5.3297	4.4102	3.5102	3.5218	3.5607	3.0731	2.2426	2.7661	2.8841	3.1829	3.0552	3.3895	2.919	3.1052	2.878	2.2835	2.4314	2.9268	2.852	3.5859	2.3878	3.497	3.796	3.2049	2.9692	2.6295	3.1868	2.8122	3.4864	3.7047	3.6765	3.3729
4.45	3.6943	3.6063	3.1413	3.0022	4.032	4.6372	4.2796	3.4829	3.8265	3.531	3.3036	3.7851	3.5672	4.5943	5.2407	5.35	5.5801	4.7622	4.0306	3.6275	3.5013	2.9449	2.5114	2.4935	3.1256	2.7882	2.6175	2.7992	3.1404	3.0709	2.9687	2.851	2.8748	2.6146	2.9543	2.8861	3.3462	4.3567	3.0642	3.5279	3.8591	2.2008	2.7782	3.1444	2.8466	2.9754	2.6966	2.9344	3.5662
4.45	3.6943	3.6063	3.1413	3.0022	4.032	4.6372	4.2796	3.4829	3.8265	3.531	3.3036	3.7851	3.5672	4.5943	5.2407	5.35	5.5801	4.7622	4.0306	3.6275	3.5013	2.9449	2.5114	2.4935	3.1256	2.7882	2.6175	2.7992	3.1404	3.0709	2.9687	2.851	2.8748	2.6146	2.9543	2.8861	3.3462	4.3567	3.0642	3.5279	3.8591	2.2008	2.7782	3.1444	2.8466	2.9754	2.6966	2.9344	3.5662
4.45	3.6943	3.6063	3.1413	3.0022	4.032	4.6372	4.2796	3.4829	3.8265	3.531	3.3036	3.7851	3.5672	4.5943	5.2407	5.35	5.5801	4.7622	4.0306	3.6275	3.5013	2.9449	2.5114	2.4935	3.1256	2.7882	2.6175	2.7992	3.1404	3.0709	2.9687	2.851	2.8748	2.6146	2.9543	2.8861	3.3462	4.3567	3.0642	3.5279	3.8591	2.2008	2.7782	3.1444	2.8466	2.9754	2.6966	2.9344	3.5662
5.0167	4.316	3.5898	3.6964	4.6027	4.3926	4.2865	4.5547	3.8441	3.0583	3.5673	3.767	3.3426	3.7629	4.7077	5.8946	6.7088	5.6558	4.3979	3.9623	3.1161	3.5074	3.9387	3.3982	2.7275	3.1709	3.5732	3.2934	3.3498	3.0077	3.4245	2.5781	2.8452	2.6911	2.8275	2.6817	3.1654	3.1072	1.7934	2.6425	3.1649	3.1651	3.1318	2.5853	2.6677	3.1061	3.4518	2.6086	2.7871	2.8803
5.0167	4.316	3.5898	3.6964	4.6027	4.3926	4.2865	4.5547	3.8441	3.0583	3.5673	3.767	3.3426	3.7629	4.7077	5.8946	6.7088	5.6558	4.3979	3.9623	3.1161	3.5074	3.9387	3.3982	2.7275	3.1709	3.5732	3.2934	3.3498	3.0077	3.4245	2.5781	2.8452	2.6911	2.8275	2.6817	3.1654	3.1072	1.7934	2.6425	3.1649	3.1651	3.1318	2.5853	2.6677	3.1061	3.4518	2.6086	2.7871	2.8803
3.75	3.5218	3.3738	4.0459	3.856	4.0009	3.3165	4.098	3.3202	2.974	3.0592	3.1651	3.5275	4.0818	4.7573	5.7049	5.3192	6.05	5.0149	4.1965	3.7783	2.99	3.0116	2.7557	3.0097	2.285	2.378	2.8773	3.2254	2.9577	2.8364	2.5572	2.289	2.9916	3.0067	2.8615	2.6524	2.6095	3.6233	2.6664	2.5424	2.279	2.5904	2.3389	3.4803	3.4236	2.6689	2.7359	3.5295	3.243
3.75	3.5218	3.3738	4.0459	3.856	4.0009	3.3165	4.098	3.3202	2.974	3.0592	3.1651	3.5275	4.0818	4.7573	5.7049	5.3192	6.05	5.0149	4.1965	3.7783	2.99	3.0116	2.7557	3.0097	2.285	2.378	2.8773	3.2254	2.9577	2.8364	2.5572	2.289	2.9916	3.0067	2.8615	2.6524	2.6095	3.6233	2.6664	2.5424	2.279	2.5904	2.3389	3.4803	3.4236	2.6689	2.7359	3.5295	3.243
3.75	3.5218	3.3738	4.0459	3.856	4.0009	3.3165	4.098	3.3202	2.974	3.0592	3.1651	3.5275	4.0818	4.7573	5.7049	5.3192	6.05	5.0149	4.1965	3.7783	2.99	3.0116	2.7557	3.0097	2.285	2.378	2.8773	3.2254	2.9577	2.8364	2.5572	2.289	2.9916	3.0067	2.8615	2.6524	2.6095	3.6233	2.6664	2.5424	2.279	2.5904	2.3389	3.4803	3.4236	2.6689	2.7359	3.5295	3.243
4.4833	4.2171	3.7713	3.2811	2.9871	4.1176	4.3531	4.8115	4.0566	3.7172	3.4305	3.4694	4.2881	3.325	5.2667	5.8343	5.7605	5.6684	4.9576	3.9773	3.0576	3.0846	2.9176	3.2199	3.6351	3.413	2.7898	2.9346	2.7322	3.0204	3.651	2.6615	3.2699	2.4406	3.0799	2.9439	2.7249	2.2393	3.1203	3.6931	3.259	3.0328	3.1631	2.8632	2.8318	2.7926	3.6664	2.9334	3.7571	3.4488
4.4833	4.2171	3.7713	3.2811	2.9871	4.1176	4.3531	4.8115	4.0566	3.7172	3.4305	3.4694	4.2881	3.325	5.2667	5.8343	5.7605	5.6684	4.9576	3.9773	3.0576	3.0846	2.9176	3.2199	3.6351	3.413	2.7898	2.9346	2.7322	3.0204	3.651	2.6615	3.2699	2.4406	3.0799	2.9439	2.7249	2.2393	3.1203	3.6931	3.259	3.0328	3.1631	2.8632	2.8318	2.7926	3.6664	2.9334	3.7571	3.4488
4.2667	2.87	3.3465	3.8755	3.8189	4.5985	3.8989	3.8657	3.7046	3.4256	2.8989	2.8504	3.809	3.581	4.8154	5.2174	5.9729	5.1557	4.8272	4.0435	3.4551	3.0311	2.9956	3.2866	2.8514	3.3906	3.148	3.1579	2.7269	2.8914	2.7109	2.6647	3.178	2.2377	3.0189	3.0516	3.2024	3.1182	2.685	3.6507	3.0473	2.8387	2.9455	3.4171	3.1278	3.036	2.8077	3.9064	3.1623	3.0627
4.2667	2.87	3.3465	3.8755	3.8189	4.5985	3.8989	3.8657	3.7046	3.4256	2.8989	2.8504	3.809	3.581	4.8154	5.2174	5.9729	5.1557	4.8272	4.0435	3.4551	3.0311	2.9956	3.2866	2.8514	3.3906	3.148	3.1579	2.7269	2.8914	2.7109	2.6647	3.178	2.2377	3.0189	3.0516	3.2024	3.1182	2.685	3.6507	3.0473	2.8387	2.9455	3.4171	3.1278	3.036	2.8077	3.9064	3.1623	3.0627
4.2667	2.87	3.3465	3.8755	3.8189	4.5985	3.8989	3.8657	3.7046	3.4256	2.8989	2.8504	3.809	3.581	4.8154	5.2174	5.9729	5.1557	4.8272	4.0435	3.4551	3.0311	2.9956	3.2866	2.8514	3.3906	3.148	3.1579	2.7269	2.8914	2.7109	2.6647	3.178	2.2377	3.0189	3.0516	3.2024	3.1182	2.685	3.6507	3.0473	2.8387	2.9455	3.4171	3.1278	3.036	2.8077	3.9064	3.1623	3.0627
4.7333	3.7251	3.922	3.5707	3.5637	4.4847	4.4254	3.7577	3.869	3.771	3.4907	3.2084	3.6896	4.5639	4.5662	6.1055	6.0754	5.1778	5.5137	4.5169	4.0243	3.7796	3.4477	2.9943	2.5941	2.1957	3.3411	2.7161	2.629	3.0542	3.4951	3.2895	3.0242	3.0062	2.9979	3.4067	3.8361	2.7962	2.8425	3.2454	2.7991	2.5779	2.4874	2.2593	1.9571	2.9146	3.7703	3.2594	3.1265	2.8505
4.7333	3.7251	3.922	3.5707	3.5637	4.4847	4.4254	3.7577	3.869	3.771	3.4907	3.2084	3.6896	4.5639	4.5662	6.1055	6.0754	5.1778	5.5137	4.5169	4.0243	3.7796	3.4477	2.9943	2.5941	2.1957	3.3411	2.7161	2.629	3.0542	3.4951	3.2895	3.0242	3.0062	2.9979	3.4067	3.8361	2.7962	2.8425	3.2454	2.7991	2.5779	2.4874	2.2593	1.9571	2.9146	3.7703	3.2594	3.1265	2.8505
4.9833	3.3088	3.7919	4.0839	3.8189	3.4561	3.9537	4.4094	4.2452	3.5708	2.9966	2.9547	3.7325	3.6457	3.9987	5.1975	5.8659	5.7871	5.1293	4.3734	4.2308	2.5086	2.4555	3.0517	3.1302	3.0142	3.4964	2.5261	3.0687	3.0219	3.0685	2.9479	2.938	2.7899	2.3948	3.3212	3.5183	3.2263	3.2	3.1241	2.805	3.4376	2.3746	2.7375	2.547	2.4815	3.2623	3.5158	3.2057	3.2018
4.9833	3.3088	3.7919	4.0839	3.8189	3.4561	3.9537	4.4094	4.2452	3.5708	2.9966	2.9547	3.7325	3.6457	3.9987	5.1975	5.8659	5.7871	5.1293	4.3734	4.2308	2.5086	2.4555	3.0517	3.1302	3.0142	3.4964	2.5261	3.0687	3.0219	3.0685	2.9479	2.938	2.7899	2.3948	3.3212	3.5183	3.2263	3.2	3.1241	2.805	3.4376	2.3746	2.7375	2.547	2.4815	3.2623	3.5158	3.2057	3.2018
4.6167	3.5508	3.5638	3.6478	3.6985	4.2227	3.7372	4.0984	3.984	4.2633	3.7327	2.9363	3.114	3.855	4.9804	6.4183	6.0561	5.5207	4.93	4.0661	3.7733	2.8155	3.1918	3.055	3.1842	3.4652	2.8081	2.8356	2.6347	2.6438	2.7435	2.4917	2.7662	2.7467	2.7013	3.323	3.321	3.0957	2.4665	3.2645	3.0392	3.1231	3.2965	2.8303	2.8349	3.1019	3.578	2.9667	3.1087	3.575
4.6167	3.5508	3.5638	3.6478	3.6985	4.2227	3.7372	4.0984	3.984	4.2633	3.7327	2.9363	3.114	3.855	4.9804	6.4183	6.0561	5.5207	4.93	4.0661	3.7733	2.8155	3.1918	3.055	3.1842	3.4652	2.8081	2.8356	2.6347	2.6438	2.7435	2.4917	2.7662	2.7467	2.7013	3.323	3.321	3.0957	2.4665	3.2645	3.0392	3.1231	3.2965	2.8303	2.8349	3.1019	3.578	2.9667	3.1087	3.575
4.6167	3.5508	3.5638	3.6478	3.6985	4.2227	3.7372	4.0984	3.984	4.2633	3.7327	2.9363	3.114	3.855	4.9804	6.4183	6.0561	5.5207	4.93	4.0661	3.7733	2.8155	3.1918	3.055	3.1842	3.4652	2.8081	2.8356	2.6347	2.6438	2.7435	2.4917	2.7662	2.7467	2.7013	3.323	3.321	3.0957	2.4665	3.2645	3.0392	3.1231	3.2965	2.8303	2.8349	3.1019	3.578	2.9667	3.1087	3.575
3.9333	3.2829	3.079	3.1857	3.7602	3.695	3.4638	3.8891	4.3085	2.9936	2.981	2.9742	3.7304	3.3941	4.0081	4.9797	5.5483	5.7587	4.5836	3.9902	3.6242	3.5369	3.0593	2.696	2.568	2.8172	2.8154	3.1104	3.1551	2.4025	2.6966	2.7709	2.7828	2.4477	3.463	2.9265	2.963	2.7	3.2001	2.6238	2.6513	2.5145	2.4177	3.0542	2.8141	3.3215	3.3495	3.3406	2.8738	2.932
3.9333	3.2829	3.079	3.1857	3.7602	3.695	3.4638	3.8891	4.3085	2.9936	2.981	2.9742	3.7304	3.3941	4.0081	4.9797	5.5483	5.7587	4.5836	3.9902	3.6242	3.5369	3.0593	2.696	2.568	2.8172	2.8154	3.1104	3.1551	2.4025	2.6966	2.7709	2.7828	2.4477	3.463	2.9265	2.963	2.7	3.2001	2.6238	2.6513	2.5145	2.4177	3.0542	2.8141	3.3215	3.3495	3.3406	2.8738	2.932
4.6333	4.0759	3.7184	3.4478	4.4179	3.4356	4.1182	4.3135	2.9352	3.9046	3.0005	3.4498	3.2049	3.644	5.1044	6.0061	5.6604	5.3992	5.1008	4.0157	3.7001	4.1393	3.0699	3.4277	2.8225	2.5055	2.7561	3.2096	3.5887	2.873	2.8671	2.7583	2.712	2.6196	2.9066	2.8245	3.2414	2.9488	3.5314	3.6586	3.1511	3.6417	2.6476	2.2104	2.673	3.0437	4.2503	2.1712	2.7765	2.8679
4.6333	4.0759	3.7184	3.4478	4.4179	3.4356	4.1182	4.3135	2.9352	3.9046	3.0005	3.4498	3.2049	3.644	5.1044	6.0061	5.6604	5.3992	5.1008	4.0157	3.7001	4.1393	3.0699	3.4277	2.8225	2.5055	2.7561	3.2096	3.5887	2.873	2.8671	2.7583	2.712	2.6196	2.9066	2.8245	3.2414	2.9488	3.5314	3.6586	3.1511	3.6417	2.6476	2.2104	2.673	3.0437	4.2503	2.1712	2.7765	2.8679
4.7167	4.0662	3.0184	3.2038	3.9734	3.7987	3.9449	4.026	4.0488	4.5331	3.1482	2.7139	2.952	3.0999	4.1548	5.0338	6.5704	5.3834	4.4353	4.2831	3.8551	3.2814	3.3507	2.7118	2.3586	3.213	2.7061	2.8662	2.7219	3.0238	3.578	3.3209	3.2435	2.6087	3.0188	2.7923	3.0775	2.9835	3.677	2.9573	3.064	2.9452	3.7062	2.8381	3.4566	3.1103	2.6495	3.0129	3.6449	2.5483
4.7167	4.0662	3.0184	3.2038	3.9734	3.7987	3.9449	4.026	4.0488	4.5331	3.1482	2.7139	2.952	3.0999	4.1548	5.0338	6.5704	5.3834	4.4353	4.2831	3.8551	3.2814	3.3507	2.7118	2.3586	3.213	2.7061	2.8662	2.7219	3.0238	3.578	3.3209	3.2435	2.6087	3.0188	2.7923	3.0775	2.9835	3.677	2.9573	3.064	2.9452	3.7062	2.8381	3.4566	3.1103	2.6495	3.0129	3.6449	2.5483
4.7167	4.0662	3.0184	3.2038	3.9734	3.7987	3.9449	4.026	4.0488	4.5331	3.1482	2.7139	2.952	3.0999	4.1548	5.0338	6.5704	5.3834	4.4353	4.2831	3.8551	3.2814	3.3507	2.7118	2.3586	3.213	2.7061	2.8662	2.7219	3.0238	3.578	3.3209	3.2435	2.6087	3.0188	2.7923	3.0775	2.9835	3.677	2.9573	3.064	2.9452	3.7062	2.8381	3.4566	3.1103	2.6495	3.0129	3.6449	2.5483
4.5833	3.901	3.2635	3.2487	3.6953	3.7406	4.2904	4.5323	4.1354	3.9411	2.9732	3.2963	3.6239	3.7925	5.5841	6.0845	6.1544	5.6246	4.9373	3.4657	3.9857	3.9353	3.1629	3.0208	2.6191	2.0768	3.3098	3.0239	2.9729	2.353	3.2967	3.327	3.0019	2.4767	2.9553	2.6346	3.1448	3.4157	3.4	3.0787	2.7608	2.9704	2.8257	2.5932	2.499	2.8373	4.0813	3.3132	3.1741	2.7934
4.5833	3.901	3.2635	3.2487	3.6953	3.7406	4.2904	4.5323	4.1354	3.9411	2.9732	3.2963	3.6239	3.7925	5.5841	6.0845	6.1544	5.6246	4.9373	3.4657	3.9857	3.9353	3.1629	3.0208	2.6191	2.0768	3.3098	3.0239	2.9729	2.353	3.2967	3.327	3.0019	2.4767	2.9553	2.6346	3.1448	3.4157	3.4	3.0787	2.7608	2.9704	2.8257	2.5932	2.499	2.8373	4.0813	3.3132	3.1741	2.7934
4.0167	3.057	3.4162	2.8954	3.4552	4.0557	3.4766	3.3291	4.4519	3.1305	3.0024	3.4254	3.0937	4.1826	4.7702	5.6839	5.8456	4.3	5.0303	4.7761	4.1868	3.0304	2.9405	2.5081	2.559	3.0284	2.4944	2.0286	2.8256	3.1752	3.1973	2.6604	2.7565	2.2486	2.849	3.3065	3.1927	2.9087	2.1415	3.2506	2.7221	2.8145	3.0935	2.2324	2.8041	3.119	3.1982	3.3295	3.2635	2.7236
4.0167	3.057	3.4162	2.8954	3.4552	4.0557	3.4766	3.3291	4.4519	3.1305	3.0024	3.4254	3.0937	4.1826	4.7702	5.6839	5.8456	4.3	5.0303	4.7761	4.1868	3.0304	2.9405	2.5081	2.559	3.0284	2.4944	2.0286	2.8256	3.1752	3.1973	2.6604	2.7565	2.2486	2.849	3.3065	3.1927	2.9087	2.1415	3.2506	2.7221	2.8145	3.0935	2.2324	2.8041	3.119	3.1982	3.3295	3.2635	2.7236
4.0167	3.057	3.4162	2.8954	3.4552	4.0557	3.4766	3.3291	4.4519	3.1305	3.0024	3.4254	3.0937	4.1826	4.7702	5.6839	5.8456	4.3	5.0303	4.7761	4.1868	3.0304	2.9405	2.5081	2.559	3.0284	2.4944	2.0286	2.8256	3.1752	3.1973	2.6604	2.7565	2.2486	2.849	3.3065	3.1927	2.9087	2.1415	3.2506	2.7221	2.8145	3.0935	2.2324	2.8041	3.119	3.1982	3.3295	3.2635	2.7236
5.1167	3.3517	3.7693	3.505	3.9594	3.8853	4.3635	4.3589	4.0817	3.5903	3.1592	3.3687	3.6221	3.4477	4.7442	5.4087	5.9729	6.454	4.7599	4.0739	3.6009	3.4251	2.941	3.0878	2.9468	2.9894	2.8179	2.8224	3.5455	3.4667	3.0201	2.8364	3.1194	3.0676	2.7992	3.477	3.3996	3.048	3.0398	3.4808	3.309	3.4043	2.8868	2.2714	2.8263	3.0445	3.0644	3.5171	3.4275	4.1518
5.1167	3.3517	3.7693	3.505	3.9594	3.8853	4.3635	4.3589	4.0817	3.5903	3.1592	3.3687	3.6221	3.4477	4.7442	5.4087	5.9729	6.454	4.7599	4.0739	3.6009	3.4251	2.941	3.0878	2.9468	2.9894	2.8179	2.8224	3.5455	3.4667	3.0201	2.8364	3.1194	3.0676	2.7992	3.477	3.3996	3.048	3.0398	3.4808	3.309	3.4043	2.8868	2.2714	2.8263	3.0445	3.0644	3.5171	3.4275	4.1518
4.7833	3.5319	4.056	3.7527	2.9102	3.5801	3.994	3.7677	3.3681	3.5275	2.7499	3.0685	3.0149	2.9933	4.241	5.2533	5.9755	5.2779	4.1407	3.8455	2.9252	3.1746	3.0184	2.9675	3.0865	2.6226	3.1626	2.9675	3.1614	2.6815	2.6504	2.5052	2.3227	2.5772	3.0443	2.9569	3.1257	3.935	2.2101	3.0307	3.1392	3.0747	2.8894	2.5592	2.7576	2.8519	3.5911	2.3432	2.9814	3.2259
4.7833	3.5319	4.056	3.7527	2.9102	3.5801	3.994	3.7677	3.3681	3.5275	2.7499	3.0685	3.0149	2.9933	4.241	5.2533	5.9755	5.2779	4.1407	3.8455	2.9252	3.1746	3.0184	2.9675	3.0865	2.6226	3.1626	2.9675	3.1614	2.6815	2.6504	2.5052	2.3227	2.5772	3.0443	2.9569	3.1257	3.935	2.2101	3.0307	3.1392	3.0747	2.8894	2.5592	2.7576	2.8519	3.5911	2.3432	2.9814	3.2259
4.7833	3.5319	4.056	3.7527	2.9102	3.5801	3.994	3.7677	3.3681	3.5275	2.7499	3.0685	3.0149	2.9933	4.241	5.2533	5.9755	5.2779	4.1407	3.8455	2.9252	3.1746	3.0184	2.9675	3.0865	2.6226	3.1626	2.9675	3.1614	2.6815	2.6504	2.5052	2.3227	2.5772	3.0443	2.9569	3.1257	3.935	2.2101	3.0307	3.1392	3.0747	2.8894	2.5592	2.7576	2.8519	3.5911	2.3432	2.9814	3.2259
3.7167	4.4434	3.6137	3.9395	4.1179	3.5829	3.8855	3.8344	4.9909	3.5201	3.0027	3.2478	3.7277	3.6598	4.8362	4.6677	5.6501	5.7751	5.614	4.0237	3.236	3.1497	3.6435	3.3997	3.7104	2.137	2.7736	2.6318	3.0224	3.4443	3.206	2.9396	3.2024	2.9071	2.8278	3.0702	3.4163	3.2298	3.1353	2.8372	3.4419	3.1285	2.8712	2.4477	3.1662	2.8754	3.5311	2.8222	2.6519	2.879
3.7167	4.4434	3.6137	3.9395	4.1179	3.5829	3.8855	3.8344	4.9909	3.5201	3.0027	3.2478	3.7277	3.6598	4.8362	4.6677	5.6501	5.7751	5.614	4.0237	3.236	3.1497	3.6435	3.3997	3.7104	2.137	2.7736	2.6318	3.0224	3.4443	3.206	2.9396	3.2024	2.9071	2.8278	3.0702	3.4163	3.2298	3.1353	2.8372	3.4419	3.1285	2.8712	2.4477	3.1662	2.8754	3.5311	2.8222	2.6519	2.879
4.5667	3.8074	3.4279	3.6035	3.9107	3.4606	4.2468	3.6791	3.5346	3.153	2.9879	3.4255	2.6421	3.4564	4.5121	6.1423	5.1314	5.5886	5.1134	4.3208	3.9317	3.1252	2.672	2.5098	2.9658	3.4415	2.6056	3.4738	3.3202	2.3297	3.125	3.023	3.4565	3.2643	2.7688	2.822	3.1476	3.4795	3.4657	3.406	3.0198	3.3839	2.8979	2.977	2.8197	2.7767	3.18	2.3676	3.1189	2.8776
4.5667	3.8074	3.4279	3.6035	3.9107	3.4606	4.2468	3.6791	3.5346	3.153	2.9879	3.4255	2.6421	3.4564	4.5121	6.1423	5.1314	5.5886	5.1134	4.3208	3.9317	3.1252	2.672	2.5098	2.9658	3.4415	2.6056	3.4738	3.3202	2.3297	3.125	3.023	3.4565	3.2643	2.7688	2.822	3.1476	3.4795	3.4657	3.406	3.0198	3.3839	2.8979	2.977	2.8197	2.7767	3.18	2.3676	3.1189	2.8776
4.1833	4.681	4.0275	3.1555	4.0495	4.2678	4.2014	4.2875	3.2129	3.6089	3.3603	3.4227	3.8574	3.3521	4.4971	5.5896	6.3299	5.807	4.509	4.0978	3.2486	3.2977	3.1865	3.1422	2.9401	3.0795	3.0158	3.2422	2.4976	2.9932	2.8819	3.1052	3.1285	2.7489	2.5477	2.5659	2.9603	3.3324	3.8343	3.5382	3.4581	3.2645	2.9252	3.0599	3.2909	3.127	3.5139	2.4659	3.6557	4.0496
4.1833	4.681	4.0275	3.1555	4.0495	4.2678	4.2014	4.2875	3.2129	3.6089	3.3603	3.4227	3.8574	3.3521	4.4971	5.5896	6.3299	5.807	4.509	4.0978	3.2486	3.2977	3.1865	3.1422	2.9401	3.0795	3.0158	3.2422	2.4976	2.9932	2.8819	3.1052	3.1285	2.7489	2.5477	2.5659	2.9603	3.3324	3.8343	3.5382	3.4581	3.2645	2.9252	3.0599	3.2909	3.127	3.5139	2.4659	3.6557	4.0496
4.1833	4.681	4.0275	3.1555	4.0495	4.2678	4.2014	4.2875	3.2129	3.6089	3.3603	3.4227	3.8574	3.3521	4.4971	5.5896	6.3299	5.807	4.509	4.0978	3.2486	3.2977	3.1865	3.1422	2.9401	3.0795	3.0158	3.2422	2.4976	2.9932	2.8819	3.1052	3.1285	2.7489	2.5477	2.5659	2.9603	3.3324	3.8343	3.5382	3.4581	3.2645	2.9252	3.0599	3.2909	3.127	3.5139	2.4659	3.6557	4.0496
3.9167	3.7727	3.7743	3.701	3.1445	4.1314	3.2813	3.9168	3.1418	3.627	3.3827	3.3671	3.2991	3.5506	4.1354	5.3363	5.5447	5.1087	4.6141	3.5096	3.6057	3.4783	3.4486	3.3671	3.3374	2.8657	2.4126	3.0109	3.2613	2.3582	2.8277	3.0292	3.223	2.7437	2.2625	2.7739	2.762	2.7732	3.6844	2.7043	2.9216	3.2822	3.3692	2.6978	2.449	2.8762	2.2148	2.5932	3.0293	3.1631
3.9167	3.7727	3.7743	3.701	3.1445	4.1314	3.2813	3.9168	3.1418	3.627	3.3827	3.3671	3.2991	3.5506	4.1354	5.3363	5.5447	5.1087	4.6141	3.5096	3.6057	3.4783	3.4486	3.3671	3.3374	2.8657	2.4126	3.0109	3.2613	2.3582	2.8277	3.0292	3.223	2.7437	2.2625	2.7739	2.762	2.7732	3.6844	2.7043	2.9216	3.2822	3.3692	2.6978	2.449	2.8762	2.2148	2.5932	3.0293	3.1631
5.3	3.8885	3.4855	3.7973	4.098	4.2568	4.221	3.7754	3.9306	3.0873	3.2547	3.0879	3.5403	3.8383	4.7	5.4384	6.3773	5.2607	4.8316	3.7685	3.6341	3.3759	2.8202	2.709	3.3649	3.4269	2.7992	2.6147	2.4966	2.7933	3.0925	3.1958	2.761	2.9304	3.0155	3.1189	3.1626	3.0572	3.5657	3.3128	3.1446	3.2285	3.9249	2.8482	3.1076	3.0696	3.2354	2.5885	3.2385	3.2833
5.3	3.8885	3.4855	3.7973	4.098	4.2568	4.221	3.7754	3.9306	3.0873	3.2547	3.0879	3.5403	3.8383	4.7	5.4384	6.3773	5.2607	4.8316	3.7685	3.6341	3.3759	2.8202	2.709	3.3649	3.4269	2.7992	2.6147	2.4966	2.7933	3.0925	3.1958	2.761	2.9304	3.0155	3.1189	3.1626	3.0572	3.5657	3.3128	3.1446	3.2285	3.9249	2.8482	3.1076	3.0696	3.2354	2.5885	3.2385	3.2833
5.3	3.8885	3.4855	3.7973	4.098	4.2568	4.221	3.7754	3.9306	3.0873	3.2547	3.0879	3.5403	3.8383	4.7	5.4384	6.3773	5.2607	4.8316	3.7685	3.6341	3.3759	2.8202	2.709	3.3649	3.4269	2.7992	2.6147	2.4966	2.7933	3.0925	3.1958	2.761	2.9304	3.0155	3.1189	3.1626	3.0572	3.5657	3.3128	3.1446	3.2285	3.9249	2.8482	3.1076	3.0696	3.2354	2.5885	3.2385	3.2833
4.55	3.7728	3.2258	2.9202	3.2109	4.7246	4.472	3.8145	3.8542	3.6584	3.1643	3.7887	3.02	3.7506	4.5289	5.1952	6.365	5.3779	4.6848	3.451	3.1009	4.5697	3.286	3.1956	2.7784	2.5517	2.6671	2.959	2.5628	2.3671	3.092	2.75	2.935	1.7017	2.4459	3.0037	2.8342	2.6922	2.862	3.2788	3.0658	3.021	2.6126	2.4522	2.8636	2.7981	3.0528	2.9124	2.7909	3.4101
4.55	3.7728	3.2258	2.9202	3.2109	4.7246	4.472	3.8145	3.8542	3.6584	3.1643	3.7887	3.02	3.7506	4.5289	5.1952	6.365	5.3779	4.6848	3.451	3.1009	4.5697	3.286	3.1956	2.7784	2.5517	2.6671	2.959	2.5628	2.3671	3.092	2.75	2.935	1.7017	2.4459	3.0037	2.8342	2.6922	2.862	3.2788	3.0658	3.021	2.6126	2.4522	2.8636	2.7981	3.0528	2.9124	2.7909	3.4101
4.6333	3.2541	3.3654	3.6515	3.7988	3.5457	4.3735	3.4201	4.0871	3.5803	3.7993	3.0011	3.8723	3.7462	4.5516	5.9024	5.5612	5.5095	4.6787	4.5625	3.3937	2.7717	2.5797	3.0412	3.3173	3.6591	2.8248	2.6929	2.8386	3.3023	3.2269	3.0187	3.0127	2.3848	2.5623	2.8716	3.3314	2.5505	3.2175	3.4123	2.8505	2.7274	2.6379	3.172	3.0854	3.2352	3.52	3.2252	3.4257	3.5728
4.6333	3.2541	3.3654	3.6515	3.7988	3.5457	4.3735	3.4201	4.0871	3.5803	3.7993	3.0011	3.8723	3.7462	4.5516	5.9024	5.5612	5.5095	4.6787	4.5625	3.3937	2.7717	2.5797	3.0412	3.3173	3.6591	2.8248	2.6929	2.8386	3.3023	3.2269	3.0187	3.0127	2.3848	2.5623	2.8716	3.3314	2.5505	3.2175	3.4123	2.8505	2.7274	2.6379	3.172	3.0854	3.2352	3.52	3.2252	3.4257	3.5728
4.6167	3.5496	3.7487	3.3077	3.7241	3.6553	3.8139	3.7015	3.885	3.1755	2.9942	3.6458	3.2351	3.3775	4.6409	5.2417	5.8177	5.9809	4.5718	4.0331	3.4918	3.1906	2.9909	2.7346	3.1561	2.9807	2.3362	2.561	2.8894	2.8986	3.4881	2.8771	2.6973	3.1099	2.3759	3.3669	3.5826	2.9207	3.1323	3.541	3.6112	3.621	2.9176	2.6102	3.1586	2.8669	4.0941	2.9914	2.5846	3.0355
4.6167	3.5496	3.7487	3.3077	3.7241	3.6553	3.8139	3.7015	3.885	3.1755	2.9942	3.6458	3.2351	3.3775	4.6409	5.2417	5.8177	5.9809	4.5718	4.0331	3.4918	3.1906	2.9909	2.7346	3.1561	2.9807	2.3362	2.561	2.8894	2.8986	3.4881	2.8771	2.6973	3.1099	2.3759	3.3669	3.5826	2.9207	3.1323	3.541	3.6112	3.621	2.9176	2.6102	3.1586	2.8669	4.0941	2.9914	2.5846	3.0355
4.6167	3.5496	3.7487	3.3077	3.7241	3.6553	3.8139	3.7015	3.885	3.1755	2.9942	3.6458	3.2351	3.3775	4.6409	5.2417	5.8177	5.9809	4.5718	4.0331	3.4918	3.1906	2.9909	2.7346	3.1561	2.9807	2.3362	2.561	2.8894	2.8986	3.4881	2.8771	2.6973	3.1099	2.3759	3.3669	3.5826	2.9207	3.1323	3.541	3.6112	3.621	2.9176	2.6102	3.1586	2.8669	4.0941	2.9914	2.5846	3.0355
4.3667	4.078	3.6378	3.7731	3.9301	3.7752	4.0759	4.2907	3.68	3.4554	3.3207	3.5739	3.589	4.1035	4.9784	4.9978	6.5406	6.1562	4.9828	3.7788	3.7225	3.5696	3.6973	2.9461	2.5322	2.7088	3.0471	3.4176	2.5098	3.0884	3.2688	2.5292	2.3545	3.2123	2.8723	3.0896	3.3755	3.4283	3.5381	2.928	2.9653	2.9752	2.8414	2.9963	2.8621	2.7011	3.8816	3.0402	2.9907	3.0706
4.3667	4.078	3.6378	3.7731	3.9301	3.7752	4.0759	4.2907	3.68	3.4554	3.3207	3.5739	3.589	4.1035	4.9784	4.9978	6.5406	6.1562	4.9828	3.7788	3.7225	3.5696	3.6973	2.9461	2.5322	2.7088	3.0471	3.4176	2.5098	3.0884	3.2688	2.5292	2.3545	3.2123	2.8723	3.0896	3.3755	3.4283	3.5381	2.928	2.9653	2.9752	2.8414	2.9963	2.8621	2.7011	3.8816	3.0402	2.9907	3.0706
3.9833	4.0496	3.4921	3.4699	3.3881	3.4982	4.0342	4.3042	3.2456	2.5116	3.0281	3.3577	3.1338	3.7536	4.7137	5.9988	4.1392	5.6692	4.8836	4.0965	2.9843	3.9628	3.3405	2.8332	3.0914	2.7846	2.4004	3.1786	3.2259	2.9848	2.9571	2.4083	2.043	3.6592	2.5701	2.8559	2.7897	3.3258	3.2555	3.4436	3.095	2.9199	2.7197	2.8978	2.5429	2.6527	2.9944	2.8825	3.0204	3.3365
3.9833	4.0496	3.4921	3.4699	3.3881	3.4982	4.0342	4.3042	3.2456	2.5116	3.0281	3.3577	3.1338	3.7536	4.7137	5.9988	4.1392	5.6692	4.8836	4.0965	2.9843	3.9628	3.3405	2.8332	3.0914	2.7846	2.4004	3.1786	3.2259	2.9848	2.9571	2.4083	2.043	3.6592	2.5701	2.8559	2.7897	3.3258	3.2555	3.4436	3.095	2.9199	2.7197	2.8978	2.5429	2.6527	2.9944	2.8825	3.0204	3.3365
3.8333	3.9706	3.9346	3.8703	4.0639	4.2554	4.0574	4.6813	4.5292	3.0915	3.5948	3.8092	3.3473	4.0905	4.9386	5.9188	5.5718	5.6998	5.023	4.0257	3.5292	4.4733	3.0905	2.948	3.3453	3.0102	2.5882	3.2917	3.3614	2.3473	2.5826	2.5011	2.9911	3.5458	3.118	3.3323	2.9485	3.0696	3.9575	3.455	3.0604	3.1424	2.8782	3.035	3.3682	3.0148	3.021	3.0457	2.9079	3.8065
3.8333	3.9706	3.9346	3.8703	4.0639	4.2554	4.0574	4.6813	4.5292	3.0915	3.5948	3.8092	3.3473	4.0905	4.9386	5.9188	5.5718	5.6998	5.023	4.0257	3.5292	4.4733	3.0905	2.948	3.3453	3.0102	2.5882	3.2917	3.3614	2.3473	2.5826	2.5011	2.9911	3.5458	3.118	3.3323	2.9485	3.0696	3.9575	3.455	3.0604	3.1424	2.8782	3.035	3.3682	3.0148	3.021	3.0457	2.9079	3.8065
3.8333	3.9706	3.9346	3.8703	4.0639	4.2554	4.0574	4.6813	4.5292	3.0915	3.5948	3.8092	3.3473	4.0905	4.9386	5.9188	5.5718	5.6998	5.023	4.0257	3.5292	4.4733	3.0905	2.948	3.3453	3.0102	2.5882	3.2917	3.3614	2.3473	2.5826	2.5011	2.9911	3.5458	3.118	3.3323	2.9485	3.0696	3.9575	3.455	3.0604	3.1424	2.8782	3.035	3.3682	3.0148	3.021	3.0457	2.9079	3.8065
4.3833	3.327	4.2583	3.1483	2.9341	4.3944	3.7523	4.0979	4.261	3.4109	3.2161	3.377	3.491	3.7325	4.076	4.9841	5.6912	5.3217	4.6114	3.6753	3.909	3.2838	3.0046	3.3504	2.848	2.2956	2.4975	3.073	3.0941	3.1034	3.073	2.5083	2.3935	2.8563	2.0439	3.389	3.0873	2.7856	2.9343	2.9642	2.7689	2.8344	3.6284	2.2915	2.2743	2.7741	2.8649	2.7513	3.2983	3.0764
4.3833	3.327	4.2583	3.1483	2.9341	4.3944	3.7523	4.0979	4.261	3.4109	3.2161	3.377	3.491	3.7325	4.076	4.9841	5.6912	5.3217	4.6114	3.6753	3.909	3.2838	3.0046	3.3504	2.848	2.2956	2.4975	3.073	3.0941	3.1034	3.073	2.5083	2.3935	2.8563	2.0439	3.389	3.0873	2.7856	2.9343	2.9642	2.7689	2.8344	3.6284	2.2915	2.2743	2.7741	2.8649	2.7513	3.2983	3.0764
4.8333	3.9975	3.4846	3.6298	2.748	4.2323	4.2032	3.8843	4.0831	4.1252	3.1959	3.4474	2.6743	3.7534	5.1593	6.4308	6.1324	6.1575	5.4417	4.0577	3.2818	3.9714	2.9121	2.6785	3.1624	2.8555	3.3162	3.4962	2.7806	2.9766	2.6603	3.0427	3.5263	1.9771	2.7092	3.368	3.462	3.487	2.7925	3.2225	2.7572	3.1898	3.2823	2.428	2.8894	3.3241	3.5477	3.7641	3.379	3.3162
4.8333	3.9975	3.4846	3.6298	2.748	4.2323	4.2032	3.8843	4.0831	4.1252	3.1959	3.4474	2.6743	3.7534	5.1593	6.4308	6.1324	6.1575	5.4417	4.0577	3.2818	3.9714	2.9121	2.6785	3.1624	2.8555	3.3162	3.4962	2.7806	2.9766	2.6603	3.0427	3.5263	1.9771	2.7092	3.368	3.462	3.487	2.7925	3.2225	2.7572	3.1898	3.2823	2.428	2.8894	3.3241	3.5477	3.7641	3.379	3.3162
4.8333	3.9975	3.4846	3.6298	2.748	4.2323	4.2032	3.8843	4.0831	4.1252	3.1959	3.4474	2.6743	3.7534	5.1593	6.4308	6.1324	6.1575	5.4417	4.0577	3.2818	3.9714	2.9121	2.6785	3.1624	2.8555	3.3162	3.4962	2.7806	2.9766	2.6603	3.0427	3.5263	1.9771	2.7092	3.368	3.462	3.487	2.7925	3.2225	2.7572	3.1898	3.2823	2.428	2.8894	3.3241	3.5477	3.7641	3.379	3.3162
3.9167	3.3823	3.7814	3.6622	2.9592	3.927	3.8104	3.2395	2.7927	3.4142	3.3913	3.6541	4.1764	3.7477	4.3602	4.6372	5.5062	5.6361	4.3266	3.7035	4.1075	3.5832	2.871	2.8461	2.8851	2.9434	2.9557	3.3071	2.4855	3.2217	3.456	2.9636	2.2897	2.6452	2.9789	2.7129	3.0741	3.2285	3.301	2.9113	2.8631	3.0887	2.5893	3.1206	3.0748	2.7352	2.5962	3.006	3.2626	3.0925
3.9167	3.3823	3.7814	3.6622	2.9592	3.927	3.8104	3.2395	2.7927	3.4142	3.3913	3.6541	4.1764	3.7477	4.3602	4.6372	5.5062	5.6361	4.3266	3.7035	4.1075	3.5832	2.871	2.8461	2.8851	2.9434	2.9557	3.3071	2.4855	3.2217	3.456	2.9636	2.2897	2.6452	2.9789	2.7129	3.0741	3.2285	3.301	2.9113	2.8631	3.0887	2.5893	3.1206	3.0748	2.7352	2.5962	3.006	3.2626	3.0925
4.35	3.1187	3.4195	3.4835	3.4027	4.0699	3.8538	3.7478	4.7661	4.0402	3.3343	2.6981	2.8322	3.9593	4.8272	5.5182	5.5763	5.7764	5.0812	3.7281	3.2059	2.8442	2.978	3.3833	3.1441	3.7036	2.7663	2.9858	3.3588	3.7385	2.7856	2.6292	2.4545	2.5455	2.7822	2.9099	3.0753	3.5055	3.5815	3.4693	3.1982	3.9865	2.5861	2.742	2.499	3.1019	2.8472	2.7667	3.0672	3.2137
4.35	3.1187	3.4195	3.4835	3.4027	4.0699	3.8538	3.7478	4.7661	4.0402	3.3343	2.6981	2.8322	3.9593	4.8272	5.5182	5.5763	5.7764	5.0812	3.7281	3.2059	2.8442	2.978	3.3833	3.1441	3.7036	2.7663	2.9858	3.3588	3.7385	2.7856	2.6292	2.4545	2.5455	2.7822	2.9099	3.0753	3.5055	3.5815	3.4693	3.1982	3.9865	2.5861	2.742	2.499	3.1019	2.8472	2.7667	3.0672	3.2137
4.35	3.1187	3.4195	3.4835	3.4027	4.0699	3.8538	3.7478	4.7661	4.0402	3.3343	2.6981	2.8322	3.9593	4.8272	5.5182	5.5763	5.7764	5.0812	3.7281	3.2059	2.8442	2.978	3.3833	3.1441	3.7036	2.7663	2.9858	3.3588	3.7385	2.7856	2.6292	2.4545	2.5455	2.7822	2.9099	3.0753	3.5055	3.5815	3.4693	3.1982	3.9865	2.5861	2.742	2.499	3.1019	2.8472	2.7667	3.0672	3.2137
4.5833	4.0642	3.1648	3.6403	3.3595	3.9884	4.1404	4.1187	3.5706	3.6404	3.0731	3.8644	4.0655	3.3774	4.3703	6.2266	6.2306	5.4197	4.5133	3.6733	3.6134	3.8008	3.5399	3.0375	2.277	2.7733	2.9041	2.6243	2.6641	2.749	2.6576	2.6198	2.5342	2.5565	2.1259	2.7642	2.5346	3.3772	3.5167	3.2998	3.6293	2.9054	2.9879	2.5763	2.6975	2.4672	3.2541	3.3278	3.1989	3.4715
4.5833	4.0642	3.1648	3.6403	3.3595	3.9884	4.1404	4.1187	3.5706	3.6404	3.0731	3.8644	4.0655	3.3774	4.3703	6.2266	6.2306	5.4197	4.5133	3.6733	3.6134	3.8008	3.5399	3.0375	2.277	2.7733	2.9041	2.6243	2.6641	2.749	2.6576	2.6198	2.5342	2.5565	2.1259	2.7642	2.5346	3.3772	3.5167	3.2998	3.6293	2.9054	2.9879	2.5763	2.6975	2.4672	3.2541	3.3278	3.1989	3.4715
2.9	4.1206	3.8215	3.4254	3.8271	3.6481	4.2401	3.8843	3.3027	3.5326	2.8961	3.533	3.3824	2.9751	5.3681	5.9612	6.3914	4.8095	4.1903	3.9602	3.6551	3.2455	3.0068	3.3801	3.2572	3.4232	2.3735	3.2181	2.983	3.2375	3.2568	2.802	2.2392	2.9282	2.8126	3.4676	3.7355	2.8536	3.2555	3.4307	3.3509	2.8855	3.3986	2.4567	3.2141	3.3072	3.0636	2.5702	3.6192	3.7495
2.9	4.1206	3.8215	3.4254	3.8271	3.6481	4.2401	3.8843	3.3027	3.5326	2.8961	3.533	3.3824	2.9751	5.3681	5.9612	6.3914	4.8095	4.1903	3.9602	3.6551	3.2455	3.0068	3.3801	3.2572	3.4232	2.3735	3.2181	2.983	3.2375	3.2568	2.802	2.2392	2.9282	2.8126	3.4676	3.7355	2.8536	3.2555	3.4307	3.3509	2.8855	3.3986	2.4567	3.2141	3.3072	3.0636	2.5702	3.6192	3.7495
4.3833	3.7216	3.2866	3.1319	4.0368	4.7181	4.0411	3.3536	3.4598	3.6054	3.1269	3.2104	3.2923	3.3723	4.6402	5.694	6.9282	5.4172	4.5225	4.0492	3.3119	3.8853	3.0535	2.7875	2.9041	3.043	2.2874	2.7958	3.012	2.85	2.4148	2.9876	2.9756	2.7967	2.4579	2.8698	2.8639	3.9451	3.1509	3.2853	3.6689	3.206	3.4693	2.408	3.3935	3.5053	2.682	3.2706	3.711	2.9579
4.3833	3.7216	3.2866	3.1319	4.0368	4.7181	4.0411	3.3536	3.4598	3.6054	3.1269	3.2104	3.2923	3.3723	4.6402	5.694	6.9282	5.4172	4.5225	4.0492	3.3119	3.8853	3.0535	2.7875	2.9041	3.043	2.2874	2.7958	3.012	2.85	2.4148	2.9876	2.9756	2.7967	2.4579	2.8698	2.8639	3.9451	3.1509	3.2853	3.6689	3.206	3.4693	2.408	3.3935	3.5053	2.682	3.2706	3.711	2.9579
4.3833	3.7216	3.2866	3.1319	4.0368	4.7181	4.0411	3.3536	3.4598	3.6054	3.1269	3.2104	3.2923	3.3723	4.6402	5.694	6.9282	5.4172	4.5225	4.0492	3.3119	3.8853	3.0535	2.7875	2.9041	3.043	2.2874	2.7958	3.012	2.85	2.4148	2.9876	2.9756	2.7967	2.4579	2.8698	2.8639	3.9451	3.1509	3.2853	3.6689	3.206	3.4693	2.408	3.3935	3.5053	2.682	3.2706	3.711	2.9579
5.5167	3.8522	3.2095	3.4864	3.6002	3.7499	4.2727	4.0796	4.3794	4.2647	4.1286	3.4456	3.8917	3.5317	4.7381	5.2678	5.9045	6.2058	5.0723	3.9994	3.5225	3.6505	2.89	2.748	3.3124	2.8833	3.0309	2.9806	2.5088	2.8238	3.1988	2.8614	3.0295	3.4105	3.2411	3.4387	3.2283	3.2237	3.2223	3.0096	3.0527	2.6801	2.6945	2.4085	2.8641	3.4799	3.2007	3.1047	3.3976	3.118
5.5167	3.8522	3.2095	3.4864	3.6002	3.7499	4.2727	4.0796	4.3794	4.2647	4.1286	3.4456	3.8917	3.5317	4.7381	5.2678	5.9045	6.2058	5.0723	3.9994	3.5225	3.6505	2.89	2.748	3.3124	2.8833	3.0309	2.9806	2.5088	2.8238	3.1988	2.8614	3.0295	3.4105	3.2411	3.4387	3.2283	3.2237	3.2223	3.0096	3.0527	2.6801	2.6945	2.4085	2.8641	3.4799	3.2007	3.1047	3.3976	3.118
4.3167	3.8642	3.1951	3.7221	2.7687	3.5824	3.5527	3.6453	4.1256	4.1417	3.401	3.1811	3.32	3.8586	5.1425	5.7405	5.9632	5.3943	5.0012	4.4406	3.5427	3.8485	3.4926	3.279	3.0687	2.8645	2.8447	3.235	2.9593	2.7181	2.9648	2.3998	2.2434	2.7585	2.5733	2.3696	2.2174	3.1958	1.9313	3.1269	3.1635	3.4027	3.1874	2.6907	3.1343	3.0521	3.6592	2.7257	2.8517	2.9171
4.3167	3.8642	3.1951	3.7221	2.7687	3.5824	3.5527	3.6453	4.1256	4.1417	3.401	3.1811	3.32	3.8586	5.1425	5.7405	5.9632	5.3943	5.0012	4.4406	3.5427	3.8485	3.4926	3.279	3.0687	2.8645	2.8447	3.235	2.9593	2.7181	2.9648	2.3998	2.2434	2.7585	2.5733	2.3696	2.2174	3.1958	1.9313	3.1269	3.1635	3.4027	3.1874	2.6907	3.1343	3.0521	3.6592	2.7257	2.8517	2.9171
4.3167	3.8642	3.1951	3.7221	2.7687	3.5824	3.5527	3.6453	4.1256	4.1417	3.401	3.1811	3.32	3.8586	5.1425	5.7405	5.9632	5.3943	5.0012	4.4406	3.5427	3.8485	3.4926	3.279	3.0687	2.8645	2.8447	3.235	2.9593	2.7181	2.9648	2.3998	2.2434	2.7585	2.5733	2.3696	2.2174	3.1958	1.9313	3.1269	3.1635	3.4027	3.1874	2.6907	3.1343	3.0521	3.6592	2.7257	2.8517	2.9171
5.2	3.9333	3.5715	2.781	2.896	4.6653	4.3923	3.8536	3.7994	2.9651	3.254	2.9317	3.9322	4.7355	5.2321	5.5178	6.244	6.5242	4.8541	3.9702	3.7817	4.382	2.9986	2.833	2.9234	2.9384	2.6134	2.9602	3.1438	3.2133	3.2181	2.9365	3.2514	2.3158	2.3156	3.0186	3.6598	3.3008	3.0768	3.3307	3.3194	2.8323	3.1536	2.5	2.6273	3.1037	3.4128	3.1675	3.5322	3.2062
5.2	3.9333	3.5715	2.781	2.896	4.6653	4.3923	3.8536	3.7994	2.9651	3.254	2.9317	3.9322	4.7355	5.2321	5.5178	6.244	6.5242	4.8541	3.9702	3.7817	4.382	2.9986	2.833	2.9234	2.9384	2.6134	2.9602	3.1438	3.2133	3.2181	2.9365	3.2514	2.3158	2.3156	3.0186	3.6598	3.3008	3.0768	3.3307	3.3194	2.8323	3.1536	2.5	2.6273	3.1037	3.4128	3.1675	3.5322	3.2062
4.8333	3.0247	3.174	2.9049	3.1938	4.0419	4.2872	3.7817	3.8438	4.1318	3.7332	3.1405	3.0779	3.257	4.7317	5.6803	6.0377	5.3858	4.4634	3.7218	3.28	3.3623	3.3167	3.2606	2.8977	3.0818	2.7065	2.9405	2.9098	3.2419	3.3014	2.7209	2.8206	2.6516	2.601	2.3381	3.0585	3.6209	2.7424	3.769	3.3973	3.1484	2.4565	3.2126	2.5066	2.6918	2.7792	2.9889	2.6929	3.3438
4.8333	3.0247	3.174	2.9049	3.1938	4.0419	4.2872	3.7817	3.8438	4.1318	3.7332	3.1405	3.0779	3.257	4.7317	5.6803	6.0377	5.3858	4.4634	3.7218	3.28	3.3623	3.3167	3.2606	2.8977	3.0818	2.7065	2.9405	2.9098	3.2419	3.3014	2.7209	2.8206	2.6516	2.601	2.3381	3.0585	3.6209	2.7424	3.769	3.3973	3.1484	2.4565	3.2126	2.5066	2.6918	2.7792	2.9889	2.6929	3.3438
4.8833	4.2362	3.6731	3.7304	4.1104	3.5918	4.4944	4.3041	3.2664	3.5722	3.1518	2.9281	3.8667	4.2376	4.313	5.1491	5.1148	5.2689	5.0967	4.4061	3.4443	2.2526	3.1554	3.0825	2.7908	1.777	2.6606	3.4616	3.4961	3.3329	2.4606	2.5885	2.8624	2.1263	3.2057	3.4329	2.6145	3.1937	3.6305	3.7813	3.2928	2.8973	3.1248	2.9777	2.7328	2.9085	2.572	4.3008	3.2804	3.1232
4.8833	4.2362	3.6731	3.7304	4.1104	3.5918	4.4944	4.3041	3.2664	3.5722	3.1518	2.9281	3.8667	4.2376	4.313	5.1491	5.1148	5.2689	5.0967	4.4061	3.4443	2.2526	3.1554	3.0825	2.7908	1.777	2.6606	3.4616	3.4961	3.3329	2.4606	2.5885	2.8624	2.1263	3.2057	3.4329	2.6145	3.1937	3.6305	3.7813	3.2928	2.8973	3.1248	2.9777	2.7328	2.9085	2.572	4.3008	3.2804	3.1232
4.8833	4.2362	3.6731	3.7304	4.1104	3.5918	4.4944	4.3041	3.2664	3.5722	3.1518	2.9281	3.8667	4.2376	4.313	5.1491	5.1148	5.2689	5.0967	4.4061	3.4443	2.2526	3.1554	3.0825	2.7908	1.777	2.6606	3.4616	3.4961	3.3329	2.4606	2.5885	2.8624	2.1263	3.2057	3.4329	2.6145	3.1937	3.6305	3.7813	3.2928	2.8973	3.1248	2.9777	2.7328	2.9085	2.572	4.3008	3.2804	3.1232
4.0167	3.0992	3.6454	3.507	3.6617	3.9783	4.1665	4.1572	3.744	2.8641	3.5454	3.4301	2.9903	4.4701	5.5731	5.8162	5.9799	5.251	4.6026	3.9688	3.7251	3.2697	3.4932	3.2134	2.2002	2.6123	2.5817	2.9841	3.1044	3.0191	2.8034	2.7219	2.4772	3.3639	2.437	2.8944	2.5219	2.8839	2.9325	2.7804	3.1243	2.8527	2.7505	2.8099	2.6308	2.5503	2.6374	2.7436	3.6024	3.7071
4.0167	3.0992	3.6454	3.507	3.6617	3.9783	4.1665	4.1572	3.744	2.8641	3.5454	3.4301	2.9903	4.4701	5.5731	5.8162	5.9799	5.251	4.6026	3.9688	3.7251	3.2697	3.4932	3.2134	2.2002	2.6123	2.5817	2.9841	3.1044	3.0191	2.8034	2.7219	2.4772	3.3639	2.437	2.8944	2.5219	2.8839	2.9325	2.7804	3.1243	2.8527	2.7505	2.8099	2.6308	2.5503	2.6374	2.7436	3.6024	3.7071
5.2167	4.2848	3.9991	3.5737	4.5985	4.5186	3.7921	4.2027	3.9817	3.0564	3.1587	3.4484	3.4845	3.9261	4.4036	5.4373	6.4229	5.7428	4.8996	4.1406	3.88	3.01	2.9884	3.1601	2.827	2.5885	3.5512	3.2425	3.2236	3.3447	2.8785	3.1906	2.9543	3.3896	3.0854	2.5755	2.6052	3.0498	3.3713	3.488	3.9085	3.314	2.9677	2.6297	3.4525	3.5506	2.9941	3.0393	2.8492	3.4289
5.2167	4.2848	3.9991	3.5737	4.5985	4.5186	3.7921	4.2027	3.9817	3.0564	3.1587	3.4484	3.4845	3.9261	4.4036	5.4373	6.4229	5.7428	4.8996	4.1406	3.88	3.01	2.9884	3.1601	2.827	2.5885	3.5512	3.2425	3.2236	3.3447	2.8785	3.1906	2.9543	3.3896	3.0854	2.5755	2.6052	3.0498	3.3713	3.488	3.9085	3.314	2.9677	2.6297	3.4525	3.5506	2.9941	3.0393	2.8492	3.4289
5.2167	4.2848	3.9991	3.5737	4.5985	4.5186	3.7921	4.2027	3.9817	3.0564	3.1587	3.4484	3.4845	3.9261	4.4036	5.4373	6.4229	5.7428	4.8996	4.1406	3.88	3.01	2.9884	3.1601	2.827	2.5885	3.5512	3.2425	3.2236	3.3447	2.8785	3.1906	2.9543	3.3896	3.0854	2.5755	2.6052	3.0498	3.3713	3.488	3.9085	3.314	2.9677	2.6297	3.4525	3.5506	2.9941	3.0393	2.8492	3.4289
3.8167	3.815	4.0851	3.6296	4.4196	3.2959	3.8857	4.8902	4.0116	3.4409	2.7977	3.2763	3.4932	3.7297	4.3715	4.7702	6.4117	6.1102	4.819	3.8916	3.3659	3.5439	2.8699	2.9752	2.4782	3.5976	2.7914	3.1733	2.8754	3.5304	2.6568	2.7636	2.6991	2.1957	2.7644	2.6527	2.6818	2.9405	3.0824	3.2172	2.8919	2.9618	3.0965	3.1784	2.6975	2.977	3.219	3.2214	2.9965	2.7776
3.8167	3.815	4.0851	3.6296	4.4196	3.2959	3.8857	4.8902	4.0116	3.4409	2.7977	3.2763	3.4932	3.7297	4.3715	4.7702	6.4117	6.1102	4.819	3.8916	3.3659	3.5439	2.8699	2.9752	2.4782	3.5976	2.7914	3.1733	2.8754	3.5304	2.6568	2.7636	2.6991	2.1957	2.7644	2.6527	2.6818	2.9405	3.0824	3.2172	2.8919	2.9618	3.0965	3.1784	2.6975	2.977	3.219	3.2214	2.9965	2.7776
4.2167	3.501	3.472	3.4289	3.8587	3.7533	4.5678	4.2614	3.6342	3.0418	2.6208	3.5895	4.2252	3.884	4.4711	5.9038	5.3139	6.1137	5.3629	4.4418	3.8509	2.9974	3.4233	3.3375	3.0554	3.5659	2.6203	2.817	2.7069	3.1518	3.6265	3.4104	3.2783	2.6267	3.1378	3.4585	3.3415	2.4901	3.5564	3.5799	2.7099	3.2489	3.4652	2.6092	2.8854	2.6513	3.3185	3.7888	2.8331	3.2535
4.2167	3.501	3.472	3.4289	3.8587	3.7533	4.5678	4.2614	3.6342	3.0418	2.6208	3.5895	4.2252	3.884	4.4711	5.9038	5.3139	6.1137	5.3629	4.4418	3.8509	2.9974	3.4233	3.3375	3.0554	3.5659	2.6203	2.817	2.7069	3.1518	3.6265	3.4104	3.2783	2.6267	3.1378	3.4585	3.3415	2.4901	3.5564	3.5799	2.7099	3.2489	3.4652	2.6092	2.8854	2.6513	3.3185	3.7888	2.8331	3.2535
4.0333	3.9965	3.8087	3.4506	3.9244	3.5729	3.7138	3.8157	3.5952	3.6834	3.5024	3.4765	3.5187	4.7537	4.4309	5.3883	5.793	6.0858	5.1447	4.851	4.1893	4.1307	3.1955	3.7058	2.8113	2.7211	2.9573	3.1075	3.1633	3.1686	3.2336	3.1105	3.0359	2.1185	2.8699	2.7612	3.358	3.093	2.685	3.5558	2.5171	3.2596	3.4065	2.8965	3.2399	3.4815	3.0054	4.2106	2.7382	2.7246
4.0333	3.9965	3.8087	3.4506	3.9244	3.5729	3.7138	3.8157	3.5952	3.6834	3.5024	3.4765	3.5187	4.7537	4.4309	5.3883	5.793	6.0858	5.1447	4.851	4.1893	4.1307	3.1955	3.7058	2.8113	2.7211	2.9573	3.1075	3.1633	3.1686	3.2336	3.1105	3.0359	2.1185	2.8699	2.7612	3.358	3.093	2.685	3.5558	2.5171	3.2596	3.4065	2.8965	3.2399	3.4815	3.0054	4.2106	2.7382	2.7246
4.0333	3.9965	3.8087	3.4506	3.9244	3.5729	3.7138	3.8157	3.5952	3.6834	3.5024	3.4765	3.5187	4.7537	4.4309	5.3883	5.793	6.0858	5.1447	4.851	4.1893	4.1307	3.1955	3.7058	2.8113	2.7211	2.9573	3.1075	3.1633	3.1686	3.2336	3.1105	3.0359	2.1185	2.8699	2.7612	3.358	3.093	2.685	3.5558	2.5171	3.2596	3.4065	2.8965	3.2399	3.4815	3.0054	4.2106	2.7382	2.7246
5.5667	4.23	3.9755	4.0812	3.9856	4.146	4.2763	4.6214	4.3014	3.6632	3.8219	3.0664	3.7057	3.6114	4.9898	5.7459	6.5826	5.9826	4.516	4.1447	3.4384	3.3594	3.1103	3.2363	3.125	3.1683	3.2033	3.2757	2.6091	3.0294	3.064	2.9427	2.745	2.4091	1.8003	2.6689	3.2485	2.9017	3.2517	3.8676	3.1144	3.7505	3.3535	2.8228	3.0399	2.9757	3.3823	3.3227	3.5355	3.5614
5.5667	4.23	3.9755	4.0812	3.9856	4.146	4.2763	4.6214	4.3014	3.6632	3.8219	3.0664	3.7057	3.6114	4.9898	5.7459	6.5826	5.9826	4.516	4.1447	3.4384	3.3594	3.1103	3.2363	3.125	3.1683	3.2033	3.2757	2.6091	3.0294	3.064	2.9427	2.745	2.4091	1.8003	2.6689	3.2485	2.9017	3.2517	3.8676	3.1144	3.7505	3.3535	2.8228	3.0399	2.9757	3.3823	3.3227	3.5355	3.5614
3.4667	3.7541	3.0543	3.4899	2.9587	3.681	3.5845	4.1766	3.8046	3.9233	2.8488	3.0402	3.1689	3.6181	4.1369	5.7274	5.5148	5.2639	4.7545	4.1606	3.9916	3.3811	2.9562	2.5956	2.7896	2.5037	2.9525	2.9021	2.5618	3.0451	3.4204	3.1136	3.2103	3.1935	3.0077	3.0252	3.0669	2.5711	3.4084	3.064	3.2752	3.1844	3.3925	3.0077	3.0041	3.4817	2.8882	3.3884	2.992	3.4767
3.4667	3.7541	3.0543	3.4899	2.9587	3.681	3.5845	4.1766	3.8046	3.9233	2.8488	3.0402	3.1689	3.6181	4.1369	5.7274	5.5148	5.2639	4.7545	4.1606	3.9916	3.3811	2.9562	2.5956	2.7896	2.5037	2.9525	2.9021	2.5618	3.0451	3.4204	3.1136	3.2103	3.1935	3.0077	3.0252	3.0669	2.5711	3.4084	3.064	3.2752	3.1844	3.3925	3.0077	3.0041	3.4817	2.8882	3.3884	2.992	3.4767
3.4667	3.7541	3.0543	3.4899	2.9587	3.681	3.5845	4.1766	3.8046	3.9233	2.8488	3.0402	3.1689	3.6181	4.1369	5.7274	5.5148	5.2639	4.7545	4.1606	3.9916	3.3811	2.9562	2.5956	2.7896	2.5037	2.9525	2.9021	2.5618	3.0451	3.4204	3.1136	3.2103	3.1935	3.0077	3.0252	3.0669	2.5711	3.4084	3.064	3.2752	3.1844	3.3925	3.0077	3.0041	3.4817	2.8882	3.3884	2.992	3.4767
5.2	3.2525	3.568	3.9473	3.9032	4.1548	3.6092	4.9662	3.6933	3.5499	3.6413	3.5223	3.6511	3.7484	4.9617	5.8723	5.7798	5.7866	4.7458	4.3894	3.7959	3.4972	3.941	3.2461	2.5133	3.0141	2.5037	2.977	3.4721	2.7725	2.8971	3.4239	3.261	2.814	3.1012	3.0951	2.7742	2.755	3.5777	3.724	3.4541	3.2876	2.8631	3.0173	2.6682	2.9006	2.7972	3.1752	3.25	3.3237
5.2	3.2525	3.568	3.9473	3.9032	4.1548	3.6092	4.9662	3.6933	3.5499	3.6413	3.5223	3.6511	3.7484	4.9617	5.8723	5.7798	5.7866	4.7458	4.3894	3.7959	3.4972	3.941	3.2461	2.5133	3.0141	2.5037	2.977	3.4721	2.7725	2.8971	3.4239	3.261	2.814	3.1012	3.0951	2.7742	2.755	3.5777	3.724	3.4541	3.2876	2.8631	3.0173	2.6682	2.9006	2.7972	3.1752	3.25	3.3237
3.25	3.7883	3.6164	3.8182	4.0147	4.4358	4.9589	4.4603	2.8475	3.5418	3.3375	3.3757	3.5996	3.5368	4.8125	5.7689	5.628	5.9993	5.1447	4.2596	3.1802	3.1972	3.2138	3.4437	3.0935	3.069	2.9853	3.2377	3.8246	2.5993	2.3174	3.0335	3.4371	1.7481	2.5578	2.7471	3.3458	3.0286	3.0286	3.5485	3.1477	4.1333	4.1252	3.5306	2.5081	2.7217	2.9672	3.5222	3.2207	3.4
3.25	3.7883	3.6164	3.8182	4.0147	4.4358	4.9589	4.4603	2.8475	3.5418	3.3375	3.3757	3.5996	3.5368	4.8125	5.7689	5.628	5.9993	5.1447	4.2596	3.1802	3.1972	3.2138	3.4437	3.0935	3.069	2.9853	3.2377	3.8246	2.5993	2.3174	3.0335	3.4371	1.7481	2.5578	2.7471	3.3458	3.0286	3.0286	3.5485	3.1477	4.1333	4.1252	3.5306	2.5081	2.7217	2.9672	3.5222	3.2207	3.4
5.	3.7576	3.4892	3.5879	3.5535	3.7288	4.3522	4.1813	4.2	3.7064	3.5023	3.795	3.7991	4.1124	4.4861	5.9216	6.0579	6.0453	4.6592	4.0914	3.6476	3.9214	3.0189	2.3637	3.073	3.1214	2.641	3.3819	3.2975	2.7187	2.9474	3.2417	3.221	2.8745	2.4344	2.6616	3.1738	3.6975	2.9368	3.9612	2.4401	3.3569	2.5231	2.9658	2.9929	3.0897	3.3605	2.8945	3.3598	3.8574
5.	3.7576	3.4892	3.5879	3.5535	3.7288	4.3522	4.1813	4.2	3.7064	3.5023	3.795	3.7991	4.1124	4.4861	5.9216	6.0579	6.0453	4.6592	4.0914	3.6476	3.9214	3.0189	2.3637	3.073	3.1214	2.641	3.3819	3.2975	2.7187	2.9474	3.2417	3.221	2.8745	2.4344	2.6616	3.1738	3.6975	2.9368	3.9612	2.4401	3.3569	2.5231	2.9658	2.9929	3.0897	3.3605	2.8945	3.3598	3.8574
5.	3.7576	3.4892	3.5879	3.5535	3.7288	4.3522	4.1813	4.2	3.7064	3.5023	3.795	3.7991	4.1124	4.4861	5.9216	6.0579	6.0453	4.6592	4.0914	3.6476	3.9214	3.0189	2.3637	3.073	3.1214	2.641	3.3819	3.2975	2.7187	2.9474	3.2417	3.221	2.8745	2.4344	2.6616	3.1738	3.6975	2.9368	3.9612	2.4401	3.3569	2.5231	2.9658	2.9929	3.0897	3.3605	2.8945	3.3598	3.8574
3.9	3.7224	3.5472	3.1997	3.0657	4.1303	4.4406	3.901	4.0092	3.5794	3.216	3.0048	2.9113	3.5781	4.7089	5.7481	5.8474	5.5809	4.4207	4.0551	3.8683	3.8149	3.0081	2.7231	3.5004	3.2083	3.2756	2.7665	2.721	2.9433	3.2705	3.226	3.0778	3.0082	2.2147	3.0506	3.1717	2.8378	3.2287	3.718	3.5347	3.4499	2.8115	3.1873	2.9434	3.4307	3.1195	3.5342	3.1899	3.3153
3.9	3.7224	3.5472	3.1997	3.0657	4.1303	4.4406	3.901	4.0092	3.5794	3.216	3.0048	2.9113	3.5781	4.7089	5.7481	5.8474	5.5809	4.4207	4.0551	3.8683	3.8149	3.0081	2.7231	3.5004	3.2083	3.2756	2.7665	2.721	2.9433	3.2705	3.226	3.0778	3.0082	2.2147	3.0506	3.1717	2.8378	3.2287	3.718	3.5347	3.4499	2.8115	3.1873	2.9434	3.4307	3.1195	3.5342	3.1899	3.3153
4.5333	3.9928	3.4864	3.0898	3.5423	3.7857	4.0958	4.363	4.0964	3.68	3.3362	3.5984	3.0594	4.2651	5.4646	5.6679	6.0931	6.0373	5.0797	4.2825	3.531	3.6684	2.8167	3.0131	3.4723	3.6496	2.8952	2.6779	2.2283	2.7741	2.6372	3.0229	2.8789	2.833	3.2021	2.6778	2.861	3.463	2.6286	3.2007	2.8883	2.943	3.4819	2.3127	2.7687	2.5367	3.2982	3.2034	3.1623	3.3022
4.5333	3.9928	3.4864	3.0898	3.5423	3.7857	4.0958	4.363	4.0964	3.68	3.3362	3.5984	3.0594	4.2651	5.4646	5.6679	6.0931	6.0373	5.0797	4.2825	3.531	3.6684	2.8167	3.0131	3.4723	3.6496	2.8952	2.6779	2.2283	2.7741	2.6372	3.0229	2.8789	2.833	3.2021	2.6778	2.861	3.463	2.6286	3.2007	2.8883	2.943	3.4819	2.3127	2.7687	2.5367	3.2982	3.2034	3.1623	3.3022
4.5333	3.9928	3.4864	3.0898	3.5423	3.7857	4.0958	4.363	4.0964	3.68	3.3362	3.5984	3.0594	4.2651	5.4646	5.6679	6.0931	6.0373	5.0797	4.2825	3.531	3.6684	2.8167	3.0131	3.4723	3.6496	2.8952	2.6779	2.2283	2.7741	2.6372	3.0229	2.8789	2.833	3.2021	2.6778	2.861	3.463	2.6286	3.2007	2.8883	2.943	3.4819	2.3127	2.7687	2.5367	3.2982	3.2034	3.1623	3.3022
3.75	3.7132	3.5664	3.115	3.344	3.3587	3.8724	3.5249	3.1396	3.373	3.3931	3.3285	3.2977	3.9949	4.5601	4.7351	5.3097	5.708	5.0182	4.3908	3.7392	3.4322	3.8517	3.3655	2.7655	2.3264	3.0016	2.9262	2.8094	2.9428	3.3352	2.901	2.7783	3.134	2.6233	2.754	3.2734	3.2391	3.4408	3.2976	3.282	2.9119	2.994	2.8153	2.9338	3.1791	3.0928	3.0119	2.6754	2.8285
3.75	3.7132	3.5664	3.115	3.344	3.3587	3.8724	3.5249	3.1396	3.373	3.3931	3.3285	3.2977	3.9949	4.5601	4.7351	5.3097	5.708	5.0182	4.3908	3.7392	3.4322	3.8517	3.3655	2.7655	2.3264	3.0016	2.9262	2.8094	2.9428	3.3352	2.901	2.7783	3.134	2.6233	2.754	3.2734	3.2391	3.4408	3.2976	3.282	2.9119	2.994	2.8153	2.9338	3.1791	3.0928	3.0119	2.6754	2.8285
4.4333	4.2827	3.2275	3.1196	3.0351	4.4392	4.36	3.861	3.0196	3.543	3.735	3.45	3.2324	4.2964	4.7528	5.4242	6.4107	5.4385	5.4759	4.1145	3.7067	3.8971	3.7423	3.5769	2.8261	2.8361	3.0821	3.6004	2.3886	2.8075	2.7526	2.6844	2.683	3.6724	3.0788	2.8759	2.9798	3.5504	3.4195	2.9142	2.9414	3.1064	3.7971	3.1299	2.3293	3.049	3.3897	3.3192	3.5787	3.6509
4.4333	4.2827	3.2275	3.1196	3.0351	4.4392	4.36	3.861	3.0196	3.543	3.735	3.45	3.2324	4.2964	4.7528	5.4242	6.4107	5.4385	5.4759	4.1145	3.7067	3.8971	3.7423	3.5769	2.8261	2.8361	3.0821	3.6004	2.3886	2.8075	2.7526	2.6844	2.683	3.6724	3.0788	2.8759	2.9798	3.5504	3.4195	2.9142	2.9414	3.1064	3.7971	3.1299	2.3293	3.049	3.3897	3.3192	3.5787	3.6509
4.7	4.4607	3.686	3.3231	2.9547	3.8476	3.8619	4.1453	4.4388	4.004	3.5437	3.6636	2.7565	3.9195	4.7406	5.8045	6.2088	6.5309	4.6802	4.0931	3.4677	3.4723	3.0644	2.9195	2.8405	2.5698	3.1768	3.2584	3.1069	3.5518	3.2109	2.9094	3.3515	2.0265	2.4755	2.4626	2.8258	2.3496	3.037	3.2091	3.0126	3.1973	3.0772	2.8484	3.4015	3.9506	3.4818	3.5569	3.8285	3.2416
4.7	4.4607	3.686	3.3231	2.9547	3.8476	3.8619	4.1453	4.4388	4.004	3.5437	3.6636	2.7565	3.9195	4.7406	5.8045	6.2088	6.5309	4.6802	4.0931	3.4677	3.4723	3.0644	2.9195	2.8405	2.5698	3.1768	3.2584	3.1069	3.5518	3.2109	2.9094	3.3515	2.0265	2.4755	2.4626	2.8258	2.3496	3.037	3.2091	3.0126	3.1973	3.0772	2.8484	3.4015	3.9506	3.4818	3.5569	3.8285	3.2416
4.7	4.4607	3.686	3.3231	2.9547	3.8476	3.8619	4.1453	4.4388	4.004	3.5437	3.6636	2.7565	3.9195	4.7406	5.8045	6.2088	6.5309	4.6802	4.0931	3.4677	3.4723	3.0644	2.9195	2.8405	2.5698	3.1768	3.2584	3.1069	3.5518	3.2109	2.9094	3.3515	2.0265	2.4755	2.4626	2.8258	2.3496	3.037	3.2091	3.0126	3.1973	3.0772	2.8484	3.4015	3.9506	3.4818	3.5569	3.8285	3.2416
5.5167	4.2097	3.6531	3.7001	3.7015	4.4491	4.2927	4.1734	3.1819	3.574	3.4425	3.6041	3.598	3.6136	4.4959	5.0631	5.7931	5.31	4.825	4.3484	4.2334	2.921	2.9234	3.0017	2.9473	3.5913	2.9037	3.2261	3.1665	3.0671	3.1848	2.6625	2.601	2.3241	2.5003	3.1074	3.0631	3.4411	2.9758	3.7237	3.0388	2.5064	2.6475	2.7868	2.7404	3.2056	3.3769	4.1145	3.547	3.4286
5.5167	4.2097	3.6531	3.7001	3.7015	4.4491	4.2927	4.1734	3.1819	3.574	3.4425	3.6041	3.598	3.6136	4.4959	5.0631	5.7931	5.31	4.825	4.3484	4.2334	2.921	2.9234	3.0017	2.9473	3.5913	2.9037	3.2261	3.1665	3.0671	3.1848	2.6625	2.601	2.3241	2.5003	3.1074	3.0631	3.4411	2.9758	3.7237	3.0388	2.5064	2.6475	2.7868	2.7404	3.2056	3.3769	4.1145	3.547	3.4286
4.9167	3.9524	3.4569	3.9611	4.3627	4.2475	3.8669	4.1277	4.7036	3.73	3.0126	3.3676	3.4491	3.7029	4.1658	5.062	5.9457	6.1097	4.8087	3.9594	2.9193	3.5306	2.3915	2.8131	3.2723	2.6511	2.9114	3.2399	3.0852	3.0848	3.4726	2.7833	3.163	2.6433	3.4767	3.4311	3.1294	3.0595	3.2702	3.7279	2.9342	2.8834	3.0409	2.6357	2.9662	2.7622	3.2598	3.3488	3.7553	3.1627
4.9167	3.9524	3.4569	3.9611	4.3627	4.2475	3.8669	4.1277	4.7036	3.73	3.0126	3.3676	3.4491	3.7029	4.1658	5.062	5.9457	6.1097	4.8087	3.9594	2.9193	3.5306	2.3915	2.8131	3.2723	2.6511	2.9114	3.2399	3.0852	3.0848	3.4726	2.7833	3.163	2.6433	3.4767	3.4311	3.1294	3.0595	3.2702	3.7279	2.9342	2.8834	3.0409	2.6357	2.9662	2.7622	3.2598	3.3488	3.7553	3.1627
4.7	3.5806	3.6361	4.5473	4.4376	4.3172	4.1959	4.4046	4.0415	3.2558	3.2712	2.7861	2.9054	4.1079	4.943	6.1809	6.2974	6.0406	4.8097	3.7604	3.8975	3.3296	3.0572	2.924	2.7439	2.8494	2.9138	2.8231	3.2295	3.3053	2.9621	2.7865	2.9338	2.6375	2.4424	2.8665	2.7401	3.8342	3.15	3.31	2.923	3.1591	3.493	3.2575	2.8399	2.6759	3.1551	3.5577	3.8183	3.4417
4.7	3.5806	3.6361	4.5473	4.4376	4.3172	4.1959	4.4046	4.0415	3.2558	3.2712	2.7861	2.9054	4.1079	4.943	6.1809	6.2974	6.0406	4.8097	3.7604	3.8975	3.3296	3.0572	2.924	2.7439	2.8494	2.9138	2.8231	3.2295	3.3053	2.9621	2.7865	2.9338	2.6375	2.4424	2.8665	2.7401	3.8342	3.15	3.31	2.923	3.1591	3.493	3.2575	2.8399	2.6759	3.1551	3.5577	3.8183	3.4417
3.8	4.0014	3.6829	3.766	3.6192	3.167	3.8007	3.4344	2.6979	3.5143	3.1833	2.7114	2.9973	3.8036	4.2455	5.5193	6.0526	5.9642	4.5552	4.0777	3.3768	2.9083	3.5113	3.182	2.6144	2.8112	2.8512	3.0982	2.2961	3.1851	3.4405	2.8989	2.9673	3.4844	3.1797	2.7222	3.0948	3.2969	3.2881	2.5404	2.814	2.5344	2.3667	2.7956	2.7843	2.854	3.9664	3.0043	3.2077	3.0789
3.8	4.0014	3.6829	3.766	3.6192	3.167	3.8007	3.4344	2.6979	3.5143	3.1833	2.7114	2.9973	3.8036	4.2455	5.5193	6.0526	5.9642	4.5552	4.0777	3.3768	2.9083	3.5113	3.182	2.6144	2.8112	2.8512	3.0982	2.2961	3.1851	3.4405	2.8989	2.9673	3.4844	3.1797	2.7222	3.0948	3.2969	3.2881	2.5404	2.814	2.5344	2.3667	2.7956	2.7843	2.854	3.9664	3.0043	3.2077	3.0789
4.3	3.7132	3.624	3.4289	3.5796	4.8174	4.6084	4.9526	3.8221	3.6276	2.8782	3.1175	3.0757	3.6303	4.6715	5.9216	6.6843	5.5398	5.0992	4.4257	3.7168	2.8777	2.9666	2.6996	2.5642	3.4035	3.039	3.2341	3.4527	2.8844	3.0633	2.7729	3.2766	3.0084	3.0782	3.4999	3.0168	2.5982	3.1213	2.9309	3.2234	3.3677	3.0262	3.1481	2.8182	3.2804	3.2767	3.5179	3.5308	3.4373
4.3	3.7132	3.624	3.4289	3.5796	4.8174	4.6084	4.9526	3.8221	3.6276	2.8782	3.1175	3.0757	3.6303	4.6715	5.9216	6.6843	5.5398	5.0992	4.4257	3.7168	2.8777	2.9666	2.6996	2.5642	3.4035	3.039	3.2341	3.4527	2.8844	3.0633	2.7729	3.2766	3.0084	3.0782	3.4999	3.0168	2.5982	3.1213	2.9309	3.2234	3.3677	3.0262	3.1481	2.8182	3.2804	3.2767	3.5179	3.5308	3.4373
4.1167	4.5761	3.9299	3.9197	4.0336	3.877	4.7911	3.9958	3.5785	2.8621	3.385	3.2612	3.2867	3.7166	4.4341	5.8187	6.3097	5.7761	4.7712	3.2614	4.0989	3.5061	2.9109	3.191	3.0135	3.5789	3.2801	2.6909	2.8616	2.8048	3.2595	3.5604	3.6852	2.9495	2.8436	3.371	3.273	3.5477	3.5463	3.2983	2.7563	3.2645	2.9333	2.962	3.0106	2.7995	3.5034	3.3073	3.4511	3.1509
4.1167	4.5761	3.9299	3.9197	4.0336	3.877	4.7911	3.9958	3.5785	2.8621	3.385	3.2612	3.2867	3.7166	4.4341	5.8187	6.3097	5.7761	4.7712	3.2614	4.0989	3.5061	2.9109	3.191	3.0135	3.5789	3.2801	2.6909	2.8616	2.8048	3.2595	3.5604	3.6852	2.9495	2.8436	3.371	3.273	3.5477	3.5463	3.2983	2.7563	3.2645	2.9333	2.962	3.0106	2.7995	3.5034	3.3073	3.4511	3.1509
4.6833	3.7253	3.6664	3.6587	3.4858	3.2872	3.4582	4.1126	5.5032	3.761	3.3329	3.2653	4.1367	4.3826	4.8309	5.5809	5.6079	5.1251	5.1755	3.9098	3.6267	3.3875	3.2185	3.2943	3.0403	2.672	3.1647	2.9512	2.9288	2.4453	3.2568	3.3563	3.4723	2.6263	2.5724	2.8908	3.164	3.978	3.0268	3.2759	3.2099	2.8554	2.9783	3.9093	3.0697	2.7664	3.2054	3.5902	3.5626	3.6964
4.6833	3.7253	3.6664	3.6587	3.4858	3.2872	3.4582	4.1126	5.5032	3.761	3.3329	3.2653	4.1367	4.3826	4.8309	5.5809	5.6079	5.1251	5.1755	3.9098	3.6267	3.3875	3.2185	3.2943	3.0403	2.672	3.1647	2.9512	2.9288	2.4453	3.2568	3.3563	3.4723	2.6263	2.5724	2.8908	3.164	3.978	3.0268	3.2759	3.2099	2.8554	2.9783	3.9093	3.0697	2.7664	3.2054	3.5902	3.5626	3.6964
4.7167	4.1681	3.7509	3.6094	3.1893	4.4512	4.4955	4.1771	3.4096	3.9805	3.3965	3.2127	3.5131	4.2645	5.2108	5.5331	6.7204	5.1139	4.8222	4.4002	3.7825	3.4898	3.313	2.8487	2.5867	2.9436	3.5187	2.9417	2.4461	3.2056	3.4836	3.0031	3.1505	3.0045	2.377	3.1939	2.9055	3.2121	3.3546	3.4794	3.0459	3.0393	2.9672	3.7262	2.8692	2.7741	2.9964	3.0611	3.45	3.3211
4.7167	4.1681	3.7509	3.6094	3.1893	4.4512	4.4955	4.1771	3.4096	3.9805	3.3965	3.2127	3.5131	4.2645	5.2108	5.5331	6.7204	5.1139	4.8222	4.4002	3.7825	3.4898	3.313	2.8487	2.5867	2.9436	3.5187	2.9417	2.4461	3.2056	3.4836	3.0031	3.1505	3.0045	2.377	3.1939	2.9055	3.2121	3.3546	3.4794	3.0459	3.0393	2.9672	3.7262	2.8692	2.7741	2.9964	3.0611	3.45	3.3211
4.0667	4.6703	4.0052	3.9665	3.2592	4.0382	4.2147	4.6943	4.1312	3.8932	3.5886	3.9957	3.7104	3.7855	4.2832	5.6837	6.0149	5.5975	5.0494	3.9967	3.5534	3.3848	3.3135	3.4232	2.959	2.5454	2.8911	3.0595	3.2131	3.6371	2.7308	3.3896	3.0318	3.2592	2.5956	2.7286	2.802	2.9167	2.8684	3.7215	3.3676	3.3102	3.2702	3.062	3.1459	3.6337	3.9413	3.2901	2.9142	3.1982
4.0667	4.6703	4.0052	3.9665	3.2592	4.0382	4.2147	4.6943	4.1312	3.8932	3.5886	3.9957	3.7104	3.7855	4.2832	5.6837	6.0149	5.5975	5.0494	3.9967	3.5534	3.3848	3.3135	3.4232	2.959	2.5454	2.8911	3.0595	3.2131	3.6371	2.7308	3.3896	3.0318	3.2592	2.5956	2.7286	2.802	2.9167	2.8684	3.7215	3.3676	3.3102	3.2702	3.062	3.1459	3.6337	3.9413	3.2901	2.9142	3.1982
4.55	3.8691	3.4558	3.3049	3.3968	3.9553	3.9082	3.9635	4.0931	3.1868	3.3868	3.8008	3.1063	4.1442	4.5796	5.0805	5.9993	6.0299	3.6805	3.8525	3.8984	3.1623	3.0193	2.8915	2.8437	3.6163	2.9691	2.4661	2.8214	3.5985	2.797	2.9594	2.6309	2.8962	3.0631	2.6885	3.0365	3.1601	2.9564	3.3215	2.9847	3.1414	3.2995	2.7031	2.9813	3.0548	2.5554	3.4927	3.4909	3.5391
4.55	3.8691	3.4558	3.3049	3.3968	3.9553	3.9082	3.9635	4.0931	3.1868	3.3868	3.8008	3.1063	4.1442	4.5796	5.0805	5.9993	6.0299	3.6805	3.8525	3.8984	3.1623	3.0193	2.8915	2.8437	3.6163	2.9691	2.4661	2.8214	3.5985	2.797	2.9594	2.6309	2.8962	3.0631	2.6885	3.0365	3.1601	2.9564	3.3215	2.9847	3.1414	3.2995	2.7031	2.9813	3.0548	2.5554	3.4927	3.4909	3.5391
4.0167	3.4977	3.535	3.7419	3.1244	3.5189	3.9167	4.7793	4.0098	4.1652	3.6229	2.9698	3.5815	3.8027	5.0638	6.0619	5.6955	5.017	4.9964	3.9731	4.0387	3.1333	3.3605	3.983	3.5685	3.6586	2.911	3.2273	3.219	3.7632	2.8186	2.9458	2.9737	2.9212	2.8447	3.5363	3.2551	2.8661	3.3545	4.1044	3.9987	3.1925	2.9525	3.0248	2.5621	3.0432	3.6821	3.25	3.1025	3.2973
4.0167	3.4977	3.535	3.7419	3.1244	3.5189	3.9167	4.7793	4.0098	4.1652	3.6229	2.9698	3.5815	3.8027	5.0638	6.0619	5.6955	5.017	4.9964	3.9731	4.0387	3.1333	3.3605	3.983	3.5685	3.6586	2.911	3.2273	3.219	3.7632	2.8186	2.9458	2.9737	2.9212	2.8447	3.5363	3.2551	2.8661	3.3545	4.1044	3.9987	3.1925	2.9525	3.0248	2.5621	3.0432	3.6821	3.25	3.1025	3.2973
3.6333	4.1014	3.6431	3.8168	3.6376	3.9528	3.9919	4.0937	3.615	3.323	3.1712	3.6779	3.0808	3.9505	5.3012	5.6408	6.4484	5.453	5.0069	4.5424	4.0034	3.6997	3.119	2.5531	2.5412	2.3804	3.0561	3.6407	2.8074	3.0523	3.4409	3.1114	2.8742	2.7509	2.7478	2.94	3.2405	2.7597	3.3167	3.3689	3.0207	2.9871	2.5029	2.7632	2.8308	2.9476	3.4239	3.6252	3.1003	3.0298
3.6333	4.1014	3.6431	3.8168	3.6376	3.9528	3.9919	4.0937	3.615	3.323	3.1712	3.6779	3.0808	3.9505	5.3012	5.6408	6.4484	5.453	5.0069	4.5424	4.0034	3.6997	3.119	2.5531	2.5412	2.3804	3.0561	3.6407	2.8074	3.0523	3.4409	3.1114	2.8742	2.7509	2.7478	2.94	3.2405	2.7597	3.3167	3.3689	3.0207	2.9871	2.5029	2.7632	2.8308	2.9476	3.4239	3.6252	3.1003	3.0298
4.8833	4.2681	3.5219	2.8825	3.6537	3.3491	3.3589	4.2141	4.2698	3.3647	3.3632	2.8801	3.6214	3.3925	5.1922	5.8019	6.3141	5.8632	5.3228	3.889	3.5725	3.7405	3.4829	3.18	2.7439	3.3976	2.4126	2.9941	3.1911	2.8253	3.1387	3.1114	3.0912	3.1964	3.1734	3.1901	2.3995	3.1821	2.6674	3.6648	3.3176	2.942	2.2343	2.8206	3.0647	3.1293	3.6539	3.0697	3.4405	3.2776
4.8833	4.2681	3.5219	2.8825	3.6537	3.3491	3.3589	4.2141	4.2698	3.3647	3.3632	2.8801	3.6214	3.3925	5.1922	5.8019	6.3141	5.8632	5.3228	3.889	3.5725	3.7405	3.4829	3.18	2.7439	3.3976	2.4126	2.9941	3.1911	2.8253	3.1387	3.1114	3.0912	3.1964	3.1734	3.1901	2.3995	3.1821	2.6674	3.6648	3.3176	2.942	2.2343	2.8206	3.0647	3.1293	3.6539	3.0697	3.4405	3.2776
4.75	3.3592	3.3143	3.1303	4.0015	3.9024	4.1096	4.1672	3.9273	3.0751	2.9322	3.1484	3.6041	3.2035	4.6036	6.4342	7.0044	6.0617	4.9095	4.219	3.6952	4.1439	3.0156	2.8485	2.5592	3.0895	2.8996	3.1077	2.4961	2.5433	2.3645	3.2792	2.9976	2.7817	2.8168	3.1367	3.2075	3.037	3.1731	3.3247	3.1018	3.2194	2.9717	2.9664	3.0687	3.8109	3.4964	3.0654	2.9268	2.6153
4.75	3.3592	3.3143	3.1303	4.0015	3.9024	4.1096	4.1672	3.9273	3.0751	2.9322	3.1484	3.6041	3.2035	4.6036	6.4342	7.0044	6.0617	4.9095	4.219	3.6952	4.1439	3.0156	2.8485	2.5592	3.0895	2.8996	3.1077	2.4961	2.5433	2.3645	3.2792	2.9976	2.7817	2.8168	3.1367	3.2075	3.037	3.1731	3.3247	3.1018	3.2194	2.9717	2.9664	3.0687	3.8109	3.4964	3.0654	2.9268	2.6153
4.3	3.5848	3.3731	3.9111	3.4261	4.5024	4.6938	4.638	4.2644	4.0403	3.6989	3.3165	4.0169	4.2522	4.3906	5.0763	5.522	6.0985	5.2068	3.9608	4.1774	3.0824	3.8355	3.2874	2.8516	2.5249	2.9589	3.3995	2.3827	3.4098	3.1269	2.7655	3.0094	2.406	2.9879	3.2273	2.8495	3.7834	2.9686	2.878	3.3004	3.4898	4.0349	2.7596	2.6757	2.9699	4.2167	3.1692	3.2211	3.328
4.3	3.5848	3.3731	3.9111	3.4261	4.5024	4.6938	4.638	4.2644	4.0403	3.6989	3.3165	4.0169	4.2522	4.3906	5.0763	5.522	6.0985	5.2068	3.9608	4.1774	3.0824	3.8355	3.2874	2.8516	2.5249	2.9589	3.3995	2.3827	3.4098	3.1269	2.7655	3.0094	2.406	2.9879	3.2273	2.8495	3.7834	2.9686	2.878	3.3004	3.4898	4.0349	2.7596	2.6757	2.9699	4.2167	3.1692	3.2211	3.328
4.5333	4.0006	3.702	3.5254	3.4017	3.9909	4.1992	3.4739	4.9319	3.5442	3.3719	3.1459	3.6649	4.3797	4.5252	5.0631	5.3755	5.7418	4.9374	4.4104	3.811	2.772	3.2635	2.9244	3.0392	2.73	2.5797	2.9615	3.0163	2.7205	2.4337	2.6459	2.5765	2.8409	2.7344	2.7549	3.5026	2.8208	2.9093	2.8165	3.114	3.0694	3.4521	2.7204	2.8051	3.1593	3.2877	3.0227	3.5688	3.7623
4.5333	4.0006	3.702	3.5254	3.4017	3.9909	4.1992	3.4739	4.9319	3.5442	3.3719	3.1459	3.6649	4.3797	4.5252	5.0631	5.3755	5.7418	4.9374	4.4104	3.811	2.772	3.2635	2.9244	3.0392	2.73	2.5797	2.9615	3.0163	2.7205	2.4337	2.6459	2.5765	2.8409	2.7344	2.7549	3.5026	2.8208	2.9093	2.8165	3.114	3.0694	3.4521	2.7204	2.8051	3.1593	3.2877	3.0227	3.5688	3.7623
5.15	4.2463	3.7633	3.6052	2.961	4.0211	3.3904	4.0876	3.965	3.8834	3.396	3.396	3.4477	3.8622	5.0479	6.0045	5.8122	5.3301	4.8568	4.3755	3.746	3.5587	3.5473	3.0154	3.1254	3.604	3.0992	3.0268	3.1077	3.438	2.9522	2.6573	2.2821	2.6779	2.0595	3.1127	3.0994	3.5738	3.2148	3.2165	3.1973	3.2855	2.3802	3.8441	3.4045	3.0516	3.309	3.2201	2.9331	3.2779
5.15	4.2463	3.7633	3.6052	2.961	4.0211	3.3904	4.0876	3.965	3.8834	3.396	3.396	3.4477	3.8622	5.0479	6.0045	5.8122	5.3301	4.8568	4.3755	3.746	3.5587	3.5473	3.0154	3.1254	3.604	3.0992	3.0268	3.1077	3.438	2.9522	2.6573	2.2821	2.6779	2.0595	3.1127	3.0994	3.5738	3.2148	3.2165	3.1973	3.2855	2.3802	3.8441	3.4045	3.0516	3.309	3.2201	2.9331	3.2779
4.2167	4.1749	3.9368	3.9255	3.8853	4.0794	4.4074	4.4802	4.0483	3.252	3.672	3.2426	3.6957	4.1535	4.8004	5.9932	6.8921	4.896	4.3271	3.9598	2.6286	3.6134	2.8401	3.1895	3.6264	2.5039	2.8268	3.0814	2.9879	3.0019	2.95	2.9646	3.028	2.7493	2.6759	3.3507	3.4426	3.1945	3.7861	3.2226	2.7851	3.3602	2.8676	3.2632	2.8995	2.7564	3.4657	3.5132	3.5325	3.6978
4.2167	4.1749	3.9368	3.9255	3.8853	4.0794	4.4074	4.4802	4.0483	3.252	3.672	3.2426	3.6957	4.1535	4.8004	5.9932	6.8921	4.896	4.3271	3.9598	2.6286	3.6134	2.8401	3.1895	3.6264	2.5039	2.8268	3.0814	2.9879	3.0019	2.95	2.9646	3.028	2.7493	2.6759	3.3507	3.4426	3.1945	3.7861	3.2226	2.7851	3.3602	2.8676	3.2632	2.8995	2.7564	3.4657	3.5132	3.5325	3.6978
5.	3.8021	4.218	4.129	3.6244	3.5534	4.0588	4.074	4.2758	4.3805	3.7068	3.0904	3.9302	4.5253	4.6415	5.3916	6.6975	5.5843	5.2034	3.9992	3.5617	2.8131	3.1447	3.1011	2.8696	3.0864	2.3788	3.2356	2.9364	3.2989	2.9777	3.0989	3.2009	2.8924	2.8755	2.9112	2.4164	2.4968	3.2231	3.3428	3.2126	3.5118	2.616	3.2489	3.0954	2.4984	2.6941	3.5624	3.4246	3.789
5.	3.8021	4.218	4.129	3.6244	3.5534	4.0588	4.074	4.2758	4.3805	3.7068	3.0904	3.9302	4.5253	4.6415	5.3916	6.6975	5.5843	5.2034	3.9992	3.5617	2.8131	3.1447	3.1011	2.8696	3.0864	2.3788	3.2356	2.9364	3.2989	2.9777	3.0989	3.2009	2.8924	2.8755	2.9112	2.4164	2.4968	3.2231	3.3428	3.2126	3.5118	2.616	3.2489	3.0954	2.4984	2.6941	3.5624	3.4246	3.789
4.5667	4.02	3.7728	3.3863	3.4331	4.0848	4.2623	4.4244	4.7658	3.7663	3.3023	2.9523	3.2951	3.2991	4.6158	5.4028	6.4677	5.1176	5.1871	3.7175	4.4831	4.1024	3.0022	3.2822	3.1815	2.9015	3.1383	2.3753	2.8099	2.7072	2.9803	2.8802	2.9514	2.4218	2.8944	2.829	3.2346	2.9213	2.9851	3.2004	3.0013	2.9016	3.7067	2.8281	2.5344	2.9228	3.0479	3.3598	3.1853	2.8027
4.5667	4.02	3.7728	3.3863	3.4331	4.0848	4.2623	4.4244	4.7658	3.7663	3.3023	2.9523	3.2951	3.2991	4.6158	5.4028	6.4677	5.1176	5.1871	3.7175	4.4831	4.1024	3.0022	3.2822	3.1815	2.9015	3.1383	2.3753	2.8099	2.7072	2.9803	2.8802	2.9514	2.4218	2.8944	2.829	3.2346	2.9213	2.9851	3.2004	3.0013	2.9016	3.7067	2.8281	2.5344	2.9228	3.0479	3.3598	3.1853	2.8027
4.5833	3.8848	3.9661	3.2188	3.6264	4.1808	4.2749	4.438	4.0162	3.5163	3.3288	4.0787	3.6739	3.6745	4.6662	5.3837	6.3413	6.7073	4.8892	4.1202	3.7192	2.9413	2.9527	3.4285	2.6367	3.2938	3.4748	3.192	3.1763	2.4054	3.3262	3.6708	3.1706	2.8964	3.3188	2.9647	3.1168	3.2211	3.2139	3.5686	3.5415	3.2581	3.008	3.1068	3.3707	3.3603	3.0749	2.9659	3.7077	3.5421
4.5833	3.8848	3.9661	3.2188	3.6264	4.1808	4.2749	4.438	4.0162	3.5163	3.3288	4.0787	3.6739	3.6745	4.6662	5.3837	6.3413	6.7073	4.8892	4.1202	3.7192	2.9413	2.9527	3.4285	2.6367	3.2938	3.4748	3.192	3.1763	2.4054	3.3262	3.6708	3.1706	2.8964	3.3188	2.9647	3.1168	3.2211	3.2139	3.5686	3.5415	3.2581	3.008	3.1068	3.3707	3.3603	3.0749	2.9659	3.7077	3.5421
5.2167	3.5208	3.6896	3.4926	2.6771	3.6422	3.8862	3.9161	3.8352	3.323	3.6645	3.7305	3.55	3.8019	5.4906	6.1178	5.5315	4.9301	5.1349	4.3749	3.8233	3.1108	3.0716	2.8455	2.62	2.4786	3.3927	3.0718	2.8449	3.0148	3.1792	3.4198	3.2113	2.8574	3.6176	3.211	3.5524	3.0416	3.0647	3.5573	3.2275	2.9548	2.9657	2.9648	3.4788	3.0812	3.7749	3.5269	3.1535	3.0224
5.2167	3.5208	3.6896	3.4926	2.6771	3.6422	3.8862	3.9161	3.8352	3.323	3.6645	3.7305	3.55	3.8019	5.4906	6.1178	5.5315	4.9301	5.1349	4.3749	3.8233	3.1108	3.0716	2.8455	2.62	2.4786	3.3927	3.0718	2.8449	3.0148	3.1792	3.4198	3.2113	2.8574	3.6176	3.211	3.5524	3.0416	3.0647	3.5573	3.2275	2.9548	2.9657	2.9648	3.4788	3.0812	3.7749	3.5269	3.1535	3.0224
5.0333	3.8152	3.8706	3.7022	3.3231	3.5559	4.5606	4.3385	3.4731	4.16	3.1735	3.3187	3.5721	4.1623	5.0531	5.8984	5.8728	5.8348	5.1565	4.3492	3.6426	3.6573	3.5495	3.4472	3.0023	3.2952	2.7784	3.0917	3.186	3.3785	3.9094	3.1604	2.8545	2.7199	2.3901	2.7047	3.0084	2.9986	3.112	3.0903	3.1392	3.6435	3.8338	3.0366	2.7884	2.9215	3.7534	3.4658	3.7118	3.3386
5.0333	3.8152	3.8706	3.7022	3.3231	3.5559	4.5606	4.3385	3.4731	4.16	3.1735	3.3187	3.5721	4.1623	5.0531	5.8984	5.8728	5.8348	5.1565	4.3492	3.6426	3.6573	3.5495	3.4472	3.0023	3.2952	2.7784	3.0917	3.186	3.3785	3.9094	3.1604	2.8545	2.7199	2.3901	2.7047	3.0084	2.9986	3.112	3.0903	3.1392	3.6435	3.8338	3.0366	2.7884	2.9215	3.7534	3.4658	3.7118	3.3386
4.4	3.85	3.7595	3.8392	3.2761	3.8183	3.9634	4.0468	3.7858	2.7793	2.9706	3.0032	3.3342	4.3833	5.0121	5.4415	6.0352	5.8102	4.7865	4.1043	3.5201	3.4605	2.8352	3.1915	3.0905	3.5124	2.9939	3.3506	3.3886	3.0429	2.8902	2.9604	3.2065	2.6535	2.7124	3.0802	3.1854	3.0248	3.2805	3.3174	2.9878	3.5333	3.2626	3.1204	3.0636	2.9873	2.9146	3.3979	3.538	3.4732
4.4	3.85	3.7595	3.8392	3.2761	3.8183	3.9634	4.0468	3.7858	2.7793	2.9706	3.0032	3.3342	4.3833	5.0121	5.4415	6.0352	5.8102	4.7865	4.1043	3.5201	3.4605	2.8352	3.1915	3.0905	3.5124	2.9939	3.3506	3.3886	3.0429	2.8902	2.9604	3.2065	2.6535	2.7124	3.0802	3.1854	3.0248	3.2805	3.3174	2.9878	3.5333	3.2626	3.1204	3.0636	2.9873	2.9146	3.3979	3.538	3.4732
4.5667	3.8897	4.4242	4.2615	3.2311	3.9677	4.3133	4.2036	4.39	3.2643	3.4042	3.1315	4.1021	4.4304	5.0995	5.9005	5.9456	6.351	4.767	4.0631	3.8126	3.6665	3.3383	3.3272	2.7252	3.2778	2.9512	3.0114	2.9022	2.8938	2.8346	3.3687	3.4409	2.8515	2.5214	2.896	2.2774	3.1524	3.0407	3.1097	2.7356	3.0978	4.0274	3.5234	2.4556	2.5019	3.0364	3.2218	3.4087	3.4698
4.5667	3.8897	4.4242	4.2615	3.2311	3.9677	4.3133	4.2036	4.39	3.2643	3.4042	3.1315	4.1021	4.4304	5.0995	5.9005	5.9456	6.351	4.767	4.0631	3.8126	3.6665	3.3383	3.3272	2.7252	3.2778	2.9512	3.0114	2.9022	2.8938	2.8346	3.3687	3.4409	2.8515	2.5214	2.896	2.2774	3.1524	3.0407	3.1097	2.7356	3.0978	4.0274	3.5234	2.4556	2.5019	3.0364	3.2218	3.4087	3.4698
4.8833	3.621	3.6573	3.9675	3.9351	4.032	4.1704	3.6197	3.3185	3.9585	3.3805	3.523	4.0617	3.9485	4.3004	5.0855	6.215	4.9741	4.389	3.9482	4.1275	3.5607	3.0959	2.8898	3.0559	2.2983	2.5183	3.3255	3.019	2.8186	2.5671	2.8593	3.0254	2.3109	3.2641	2.6204	3.2219	3.1161	3.0157	3.2264	3.2117	3.5435	3.3419	2.4041	3.4283	3.1433	3.4723	2.7689	3.8541	3.175
4.8833	3.621	3.6573	3.9675	3.9351	4.032	4.1704	3.6197	3.3185	3.9585	3.3805	3.523	4.0617	3.9485	4.3004	5.0855	6.215	4.9741	4.389	3.9482	4.1275	3.5607	3.0959	2.8898	3.0559	2.2983	2.5183	3.3255	3.019	2.8186	2.5671	2.8593	3.0254	2.3109	3.2641	2.6204	3.2219	3.1161	3.0157	3.2264	3.2117	3.5435	3.3419	2.4041	3.4283	3.1433	3.4723	2.7689	3.8541	3.175
4.1167	4.007	3.3989	3.8284	3.9007	4.5916	4.2665	3.5863	4.0656	3.2416	3.2724	2.5038	3.4322	3.6143	4.7301	6.122	6.7982	6.4709	4.9807	4.4167	3.3403	2.9384	4.2049	3.478	2.4426	2.8974	2.539	3.4437	3.7219	3.3601	3.1798	3.0501	3.516	3.3598	2.6555	2.8083	3.0114	3.2549	3.5639	3.9708	3.5955	3.0188	3.051	2.885	3.2606	3.2794	3.9221	3.2184	3.0749	3.2289
3.9833	4.4086	3.2673	3.2783	4.0552	4.9053	4.1778	3.5281	3.5481	3.0778	3.5804	3.5369	3.9719	3.0433	4.5605	5.5822	6.8247	6.5881	5.2384	3.9998	3.6142	4.0757	2.9918	3.1729	3.418	2.8017	2.9707	3.1659	2.9596	3.3057	2.4736	3.3532	3.3426	3.6177	3.1652	2.625	2.6594	3.3937	2.9406	3.3487	2.95	3.5344	3.1484	2.8375	2.6753	2.6915	3.5541	3.8295	3.4861	2.9014
5.1667	3.3531	3.5344	3.3391	3.8582	3.7996	4.5374	4.1411	4.2844	3.7678	2.9851	3.335	3.4378	3.979	4.7523	5.8792	6.6562	5.9573	4.3569	4.1778	3.4518	3.6286	3.0402	3.3293	2.8748	3.4531	2.9288	3.5729	3.7249	3.2363	2.6853	3.1917	2.8359	2.4748	2.848	3.06	3.097	3.0777	2.924	3.6167	3.5311	3.2769	3.5238	2.8868	2.9606	3.1225	3.8182	3.7589	2.6868	3.9482
4.2333	3.7235	4.0671	3.3925	4.7263	4.004	3.5968	4.1913	4.0681	3.7449	3.172	3.4332	3.1856	4.1615	4.9203	5.3684	5.7939	5.5249	5.0577	4.1043	3.8482	3.3616	2.3601	3.0215	3.1223	3.7152	3.1297	3.2013	3.3061	3.2019	3.5424	3.201	2.9443	3.0837	3.0889	3.4036	3.3824	2.8639	3.5898	3.6526	3.0113	3.1349	2.5741	2.5372	2.6666	2.9641	3.0195	3.5325	3.2716	3.1106
4.1833	3.9961	4.0402	4.3225	3.8744	4.3202	4.097	3.4307	3.4006	3.6256	2.8523	3.2486	2.5531	3.6541	4.9975	5.7694	5.3604	6.2172	5.4532	4.7506	3.4877	3.828	2.9688	2.8322	3.3162	2.8788	3.1439	3.118	3.2965	2.652	3.2447	3.2281	3.3356	2.693	3.1345	3.2743	3.4457	3.1067	3.5009	3.9328	3.428	3.1032	2.7979	3.0493	3.0732	2.855	3.6413	3.4205	3.197	3.3641
4.2667	4.2829	4.1119	3.2294	3.8375	4.4438	4.8171	4.29	4.699	3.5534	3.2378	2.9024	4.0212	4.6216	5.4959	5.7614	5.9465	5.5759	4.5536	4.2957	4.1434	2.9752	2.933	3.3459	3.0376	2.4587	3.0167	2.5083	3.4463	3.1196	3.1685	3.0844	3.0431	2.9317	1.9149	2.9469	2.8436	3.0093	3.5129	3.406	2.4892	2.7338	2.8823	2.9153	3.5076	3.4521	3.8826	3.2124	3.1389	3.0561
5.0333	3.4589	3.8977	3.2485	3.7744	3.7922	3.9333	3.9094	4.5577	3.5291	3.4116	3.954	3.9023	4.179	4.6621	5.8377	6.2447	5.4105	5.1133	4.7779	3.9267	3.3138	3.0454	3.1485	3.4306	2.878	2.5642	3.0307	3.3988	3.6833	2.6553	2.8032	3.3447	2.66	2.6358	3.2818	2.9126	2.6145	3.2046	3.4955	3.5563	3.7462	2.9413	2.7221	3.2318	3.6177	3.132	3.2402	3.3382	3.9508
4.8333	4.0403	3.5967	3.1598	3.9674	4.2827	4.1567	3.841	4.1873	3.8854	3.4144	3.4555	3.3367	4.9653	4.9117	5.7896	6.0377	5.0853	4.5723	4.4782	4.5659	3.5283	3.358	2.9183	2.9437	3.3427	3.3886	3.0601	2.9813	2.5424	2.9208	2.673	2.5035	1.9993	2.8844	2.7286	2.8715	3.0884	3.5277	3.6916	2.9766	2.6624	2.7596	3.0897	3.049	3.0185	3.2315	3.0778	3.162	3.8715
4.65	3.53	3.5469	2.7481	3.6147	3.7521	4.2929	4.4823	3.8929	4.2757	3.2167	3.4124	4.0595	4.3955	5.45	6.0792	6.3342	5.6674	5.1385	4.8751	4.5934	3.3377	3.2265	3.0777	3.1635	2.8576	3.4504	2.9657	3.4268	4.168	3.0428	2.7604	2.9075	3.3706	3.1021	3.1128	3.533	2.6447	3.9037	3.6074	3.4167	3.0581	3.0465	3.4955	3.1354	3.4458	3.329	2.7402	3.0732	3.5505
4.3	3.3564	3.1621	3.566	3.5505	3.9463	4.1148	3.8291	3.6629	2.7117	3.1966	3.5576	3.9408	4.0109	4.5292	5.4092	5.8395	4.8545	5.0202	3.7206	3.0758	2.4756	2.7058	2.9587	3.3538	2.7839	2.7776	2.943	3.8057	3.3049	3.1545	2.6666	2.6283	3.0442	3.3499	3.3765	3.4626	2.8205	3.0462	3.7717	3.2658	2.8221	2.7833	2.5853	2.8515	3.2249	3.2849	3.0393	3.3888	3.2711
4.5833	3.4724	3.6097	3.5461	4.3841	4.3354	4.4965	4.0979	3.6354	4.7616	3.7029	3.9421	4.1698	3.8644	4.7889	6.2486	6.3482	6.0466	4.7883	4.8735	4.0802	3.4881	2.7849	2.9893	2.6636	2.6367	2.9343	3.45	3.3934	3.3415	2.7625	2.5729	2.8182	3.0719	2.8255	3.2078	3.2965	2.7855	4.0186	3.3044	3.1559	3.0016	3.0025	2.6751	2.4707	3.1437	2.9618	3.8043	3.4243	2.9272
3.1833	3.6249	3.6418	4.1633	3.7918	4.3447	3.9962	3.5151	3.679	3.5417	3.0925	3.162	2.9748	4.0804	4.2878	5.4951	5.6684	6.058	4.3518	4.2016	3.1269	3.2422	3.2507	2.855	3.5025	3.6126	2.5435	2.8179	3.8401	3.502	3.0727	3.273	3.4768	3.1728	2.4447	3.0572	2.9858	3.796	3.2639	3.5095	3.4221	2.9457	3.1076	3.2568	3.2096	3.0807	3.6598	3.1714	3.0721	3.4609
5.55	4.3709	3.7854	3.5888	3.941	4.0401	3.8619	4.5167	3.9608	3.3132	3.8829	3.8058	3.6054	4.6014	4.9325	6.6075	7.0833	5.508	4.8306	4.8665	4.5942	3.7057	3.1787	2.7769	3.2752	2.4506	2.6947	3.3754	3.9987	2.4032	3.3367	2.8834	2.7876	2.8772	2.9491	3.6049	3.7869	3.0786	3.2371	3.1353	3.1081	3.0597	2.9884	3.2559	3.2641	3.0968	2.9474	3.0047	3.2976	3.1469
4.1	3.2159	4.0386	3.6703	3.2565	4.1557	3.8535	4.0364	4.0617	3.6554	3.4235	3.4306	3.793	4.5102	4.704	5.3516	5.586	6.1129	5.2939	3.8475	3.32	3.3188	3.1829	3.3943	2.3507	3.0912	2.8467	2.9085	3.1545	1.9545	3.0268	2.9355	3.7065	2.7776	2.6388	2.4351	2.9307	3.1254	3.2111	3.2719	2.8045	3.3838	2.6635	3.1366	2.8389	3.1217	2.8715	3.3889	3.0055	3.3758
3.8	3.4156	3.2143	3.0211	3.2644	4.091	4.172	3.5624	4.2786	3.7073	3.7851	3.6746	4.0685	3.8493	4.4783	6.1492	6.2912	5.6796	4.7797	3.5441	3.5483	3.6273	2.903	3.1197	3.3216	3.078	2.6301	3.1247	2.985	3.5166	2.9122	3.2469	3.5015	2.8682	3.1621	2.8923	2.9889	2.9182	2.6832	3.614	3.6027	3.5855	3.2136	3.0408	2.7929	3.0111	4.1272	3.2432	3.4073	3.2957
4.8833	3.9769	3.6069	3.1497	3.344	3.3276	4.1837	4.0026	4.5404	3.5079	3.1345	3.2866	3.3845	3.5209	4.3967	5.5446	6.15	5.5197	4.6568	3.6963	3.485	3.8327	3.7729	3.3468	3.0777	2.3777	2.9325	3.3151	3.0544	2.3701	2.35	2.5396	3.1407	2.7303	3.4897	2.7435	2.7283	3.2274	3.1352	3.1809	2.7288	3.0209	3.0086	2.8768	2.8288	2.5939	2.9657	2.9291	3.4716	2.793
4.7667	3.8794	3.644	3.1462	3.4602	3.8466	4.8545	4.3343	3.9396	3.6108	3.2683	3.4188	3.6712	3.0078	4.1447	5.0015	5.7755	6.2553	4.9565	4.1696	3.4759	2.4032	3.1874	3.0756	3.5245	2.4817	2.4557	3.1287	3.4261	2.7177	2.9227	2.6635	3.0362	2.3544	3.0921	2.8261	2.967	2.3416	2.6786	3.0623	3.091	3.3543	2.3478	2.5883	3.0338	2.945	3.708	3.8269	3.1585	2.9197
3.9167	3.7866	3.6628	3.2057	3.2816	3.6472	3.6714	3.7355	3.8827	3.0544	3.2299	3.3703	3.5255	4.105	5.1186	6.2682	6.5798	6.7016	4.8449	3.7743	3.7208	3.1361	3.1519	3.8219	3.0027	2.5083	2.7008	2.508	3.2365	3.4519	2.8709	3.3667	3.3364	3.0699	2.6656	2.7059	2.7191	2.855	3.0758	3.5628	3.0608	3.2736	3.2035	2.6381	3.1293	3.0984	3.4403	3.1338	3.2451	2.7615
4.4667	3.5274	3.5966	3.9808	4.3321	4.3212	3.9589	4.3948	4.495	4.0838	3.8959	3.9747	3.5594	4.0014	4.8714	5.9103	6.6641	5.3097	5.4195	4.4473	4.0843	3.3442	3.186	3.5538	3.9336	2.5557	2.5105	3.0235	3.0537	2.9072	2.8291	2.7563	2.984	2.7042	2.6224	2.8739	3.2391	3.0938	2.8768	3.4899	3.6009	3.3086	2.9767	2.7839	3.2111	3.063	3.2667	3.3034	3.3388	3.5802
3.8333	3.5161	3.642	3.4195	3.1037	3.7363	3.3554	3.86	4.0815	3.6352	3.7804	3.4952	3.1847	3.7869	4.4557	4.9804	5.4544	5.561	5.2674	4.5171	3.2369	3.7948	3.5667	3.4357	3.5061	2.7335	2.4333	3.2687	3.5386	3.3224	3.5643	3.1229	2.9885	2.9199	2.9314	3.4025	3.0075	3.1122	3.3463	3.7375	3.2937	2.615	2.6667	3.2354	2.6758	3.0696	3.4254	3.1184	3.1934	3.3075
4.9333	4.0947	4.2189	3.6556	5.733	3.7561	4.7047	4.042	4.0473	3.5788	3.5246	3.5553	3.518	4.3884	4.9471	5.9343	7.0685	6.4346	5.3905	4.9953	4.3835	2.7536	2.7248	3.0529	3.625	2.9088	3.0504	2.8172	3.2441	3.4962	3.5173	2.3156	2.5802	2.5761	2.6867	3.0173	3.1285	3.1456	3.0963	3.0808	3.5766	3.4635	3.3889	2.4456	3.0106	2.8535	3.0959	3.135	3.4614	4.0171
4.05	3.5451	3.6264	3.036	4.0651	3.6123	3.9739	3.4343	3.2858	3.0616	3.5856	2.8538	2.9741	3.0563	4.2341	5.2296	5.5026	5.095	4.5027	4.3241	4.18	2.8345	3.4138	2.8675	3.1327	3.6619	3.1138	3.392	2.7864	2.6148	3.3394	3.1385	3.5862	2.6939	2.7522	2.9734	3.3532	3.5043	2.5213	2.7945	3.1207	3.3005	3.4652	2.9695	3.2015	3.2516	3.6113	3.488	3.166	3.2997
5.95	4.1119	4.2664	3.8273	4.4055	3.8205	3.8333	4.061	3.7971	4.223	4.146	4.2151	3.2721	4.0529	4.5918	5.6936	5.585	5.8667	5.1762	4.2308	4.4233	3.7948	3.3017	2.6097	2.5532	3.0002	2.5614	3.1025	3.1234	3.2747	3.2811	3.3135	2.9938	3.0085	3.082	2.813	3.3397	3.0364	3.9769	3.4634	2.7667	2.6092	3.3713	3.1312	2.847	2.7055	3.6941	3.4188	3.6653	3.5571
4.3833	4.2695	3.7311	4.3314	2.8087	3.3743	3.6927	4.0167	3.0702	3.4545	3.023	3.3386	3.9851	4.3124	4.0792	5.1595	5.8316	5.3761	4.5641	3.9592	3.211	3.5968	2.8775	3.1618	2.3966	1.8169	2.7642	3.1194	3.7019	2.5845	2.7492	2.8938	2.6246	2.5572	3.0153	2.8923	3.3058	3.2072	3.0508	3.5147	3.6446	3.5678	2.6565	3.0327	3.2121	2.6301	3.1372	3.0009	3.2672	2.9421
4.4333	3.5679	3.3654	4.0336	4.496	4.8535	5.1604	4.7333	4.3106	4.0064	3.8023	3.2892	3.7716	4.2086	5.2853	5.8961	5.7132	6.1313	5.5931	4.717	3.8736	3.2485	3.1576	2.9813	3.7507	3.5109	2.4784	2.8253	3.4689	3.2948	3.4635	2.4448	2.656	2.6399	2.5313	3.1871	3.3817	2.5315	3.1315	3.2091	3.2009	3.057	3.0515	3.6068	3.1707	2.4815	3.16	4.4482	3.1793	3.046
3.95	3.1652	3.0675	4.1553	4.0871	3.9572	4.4596	4.2177	3.1868	3.628	3.2678	3.3969	3.5932	4.0492	4.7601	5.4224	5.5062	5.3886	4.0525	3.2947	3.9906	3.2879	3.4292	3.2273	2.6462	3.0079	2.8484	3.0664	2.8815	2.7686	2.8277	2.8906	2.9064	2.9232	3.002	2.6745	3.1112	3.6027	3.2537	3.4353	3.1257	3.2795	3.1454	3.3805	3.0566	3.1963	2.9908	2.771	3.6287	3.2772
5.4333	3.8261	4.027	4.1223	4.0162	4.0568	4.1239	4.0916	4.4602	4.1835	3.2609	3.7743	3.3329	3.9732	4.6223	6.0164	6.6632	5.8791	5.7059	4.2537	3.3201	3.5178	3.0821	3.5906	3.3973	2.9906	2.7837	2.7655	2.9722	2.6958	3.0958	3.074	3.479	2.8633	2.7881	3.2539	2.8536	3.081	3.9168	3.0856	3.1077	3.2812	3.1399	2.5821	3.4949	3.323	3.7692	3.1325	3.0082	3.2285
4.7	3.6158	3.3263	3.4353	4.055	4.0863	3.6896	3.7094	3.3471	4.5194	3.2758	3.2417	3.6453	4.5493	4.9642	5.5357	5.2131	4.4935	4.4054	3.9361	3.5484	2.8152	2.6918	2.8127	2.698	3.2601	3.1069	2.9735	4.1098	3.9363	3.1231	2.7843	2.9026	2.1126	3.3542	3.0008	3.0697	2.8138	3.562	3.6765	3.1676	3.1349	3.5076	2.7388	3.1778	3.0555	2.9772	3.2782	3.1799	3.8154
4.55	4.7806	4.2357	3.2736	3.0821	4.1248	4.0851	4.4469	4.2717	3.276	3.3627	3.4222	3.1324	3.4507	4.0515	5.8312	6.6667	6.7013	5.4954	4.3596	3.96	2.6835	2.8441	2.955	2.2604	3.1747	2.7329	3.1224	2.9704	3.18	3.0079	3.0657	3.4213	2.2658	3.7774	3.0077	3.2981	3.4529	3.4193	3.8151	3.4635	2.7103	2.351	3.2599	3.0384	2.7701	3.2698	3.0248	2.9992	3.5789
4.4667	3.6358	3.0827	3.4784	3.0911	4.2796	3.5066	3.1615	4.0213	3.5878	3.4702	3.3892	3.1412	3.5449	4.3934	5.1649	4.978	5.2162	4.3541	3.4498	3.3617	3.2422	3.2129	2.6168	2.5712	3.1522	3.0289	2.8017	3.4766	2.1436	2.9943	2.6271	2.9067	2.8212	2.3502	2.6739	2.8604	2.7176	3.6371	2.9483	3.0824	3.0441	3.3182	1.8999	3.1147	2.9603	3.0257	3.8953	3.1435	3.1083
5.0167	4.2973	3.8346	3.6347	4.5522	4.5009	4.7918	4.8323	3.7777	3.4962	2.9667	3.2314	2.6196	4.1782	4.93	5.7505	6.2579	6.0829	5.0255	4.7537	3.3527	3.4518	2.9569	3.1482	2.8628	3.4138	3.5752	3.1179	2.9848	3.3361	3.1647	2.5343	2.7754	2.6323	2.1891	2.9673	2.8304	3.3119	3.3667	3.2731	3.4333	3.5785	3.3616	2.6939	2.8303	3.0381	3.1526	3.8372	3.3623	3.1338
5.4667	4.041	3.6492	3.3994	4.042	3.6114	3.6347	3.8646	3.2954	3.4829	3.5437	3.4007	4.6187	3.7449	4.2491	5.3527	5.1078	4.7448	4.5294	3.7139	4.1157	3.8421	3.5278	2.7301	2.9793	3.1676	3.5626	3.0908	2.6428	3.1323	2.7496	3.0407	2.9528	2.5781	3.0036	3.2019	3.2514	2.8773	2.7759	2.9605	2.7703	2.6312	3.8719	2.4857	2.7384	2.982	3.528	3.1081	2.8858	2.7951
4.95	3.8393	3.8194	4.1144	3.3607	3.9344	4.6043	4.1587	3.8407	3.5741	3.1718	3.5771	3.5191	4.2223	5.2564	5.9362	6.3746	5.6661	5.7894	4.9471	3.3345	3.6108	3.5067	3.4354	3.3038	2.7621	2.9781	2.927	3.0534	3.8898	3.4576	3.5437	3.0815	2.5391	2.7968	2.8994	3.1752	4.1367	3.3797	3.2577	4.1739	3.7097	2.9878	2.8059	2.6798	2.4603	2.7754	2.9987	3.3355	3.4093
3.4833	4.1119	3.8141	3.5762	3.8798	3.3946	4.004	3.6796	3.7869	3.9054	3.4942	3.5914	3.6423	3.2411	5.0125	5.8925	5.8605	4.9321	4.3501	3.8114	4.0658	3.7633	3.7849	3.1253	3.0345	2.6949	3.0333	2.874	2.9502	3.2923	2.5921	2.8552	3.3252	1.6621	2.3746	2.9142	2.9916	3.2903	3.3073	3.5791	3.3104	3.0866	2.2075	2.7594	2.7141	2.6119	3.0528	2.7966	2.8978	3.3324
4.15	3.7475	3.2429	3.6676	4.244	4.4268	4.6195	3.9905	4.5823	3.8715	3.5751	3.1457	3.7151	4.2253	4.9495	6.3727	6.1789	4.9881	4.9223	3.9208	4.169	4.293	3.4257	3.0596	2.2514	3.9226	2.9105	3.0966	3.0126	3.3452	2.8682	3.1771	2.7531	2.8775	2.5626	3.1872	3.2831	3.1184	3.4992	2.9831	3.3468	3.385	2.9292	3.2185	2.2449	2.3117	3.8798	3.4436	2.8735	2.9561
4.35	3.1397	3.7811	3.7035	4.1092	3.6	4.4228	4.8661	4.0416	3.1687	3.0581	3.2191	3.2655	4.3421	4.7369	5.9453	5.9044	5.2097	4.8007	4.2543	3.1036	3.4442	3.3076	2.6544	2.28	3.5758	3.0097	3.2156	3.2054	3.2181	3.1541	2.8844	2.8655	3.2462	3.1954	2.8914	3.4247	3.0633	3.5566	3.285	3.2964	2.7925	2.3787	2.9263	2.9273	2.5772	2.6421	3.7269	2.9232	3.8885
4.7167	4.4844	3.5343	3.5931	3.8338	4.5404	4.7982	4.5922	3.93	3.7476	3.6334	3.7849	3.3604	4.1151	4.9426	5.7229	5.8368	5.7935	5.5063	4.2439	3.6076	3.8291	2.8425	3.267	2.8975	2.2271	2.5378	2.8518	3.2483	3.688	3.32	2.7354	2.6608	3.2949	2.3303	3.243	3.0538	2.2213	2.8174	3.8481	2.8739	3.4327	2.4761	2.8235	2.7975	2.8167	3.7375	3.2179	3.2035	3.6158
4.8833	3.529	3.6078	3.5021	3.3022	3.6	3.9798	3.7291	3.4667	3.1681	3.7254	3.3149	3.2597	3.2434	4.0373	5.467	5.5298	5.5102	4.3807	3.3171	3.6515	3.4468	2.7816	3.1692	3.1408	2.604	2.4479	3.3268	3.0636	3.2228	3.2704	2.7448	2.7167	3.0474	3.08	2.9721	3.0998	2.7561	2.9925	3.4605	2.8509	3.0193	3.2606	3.1031	3.2399	2.8611	2.8359	3.2483	3.3044	3.0724
4.2833	4.1041	4.018	3.4853	4.3841	4.191	3.9951	4.0615	4.6646	4.0531	3.6023	3.3559	3.5741	4.6035	5.3057	5.8561	6.0324	5.5918	5.1171	4.1547	3.1401	3.265	2.9595	3.261	2.4698	2.8145	2.8886	3.3589	3.1796	2.5977	3.7935	3.075	2.716	2.5748	2.7369	3.2878	3.4354	3.7151	3.1805	3.2933	2.8378	3.1204	3.4283	2.4383	2.997	3.3545	3.4854	3.697	3.4246	3.5496
5.5333	3.8813	3.931	3.1339	3.6734	3.5842	4.152	3.9718	4.2511	2.874	3.0563	2.9019	3.5604	3.3527	4.676	6.4059	6.8263	4.9008	4.8819	4.8226	3.4894	3.1683	3.4414	3.1004	3.0365	2.6623	2.7703	3.0226	2.3015	3.2194	2.8126	3.3374	3.0685	2.844	3.1764	2.836	3.5095	3.8115	3.3251	2.8824	3.6784	2.8974	2.7935	2.8467	2.7909	2.7116	3.3139	3.4854	3.0612	3.3815
4.7167	3.6539	3.3384	3.4553	3.7811	3.5221	4.6475	4.3286	3.9106	4.1559	3.5044	3.0636	4.3478	3.1888	4.8898	5.7262	6.3386	5.7851	5.1303	3.989	3.9132	4.104	3.4338	2.8857	3.1876	2.963	2.398	3.0451	2.8995	2.8766	3.3542	3.2885	2.8491	3.1877	2.257	3.0451	2.6547	3.3865	3.1823	3.8127	3.7536	3.2189	2.9965	3.115	2.8101	2.7463	3.2411	3.2333	3.3317	3.607
4.4333	3.35	3.1033	3.4539	4.2249	3.9715	4.0293	4.186	4.4142	2.9842	3.5293	3.5639	3.2426	3.4644	4.0987	4.6137	6.2958	4.8839	4.5366	4.2077	4.0408	3.5987	3.717	3.3882	2.5399	3.3061	3.233	2.8518	2.9288	3.4489	3.3856	3.0323	2.8278	2.6529	1.7971	2.7926	3.1445	3.0581	4.4141	3.1764	2.9392	3.0478	3.7794	3.0465	3.0788	2.6703	3.0075	3.5401	2.9293	2.7316
4.3167	3.6856	3.2073	3.1478	4.3313	4.0758	3.9387	4.3834	4.2125	4.01	3.4421	3.2733	2.3007	3.7585	5.2129	6.0959	5.5903	5.803	4.6391	4.5822	3.541	3.9144	3.5761	3.1992	2.5221	3.0066	3.1061	2.8081	3.4057	3.2448	2.4061	3.0292	2.9598	2.5176	3.2978	3.0766	3.4213	2.7441	3.4129	3.6855	3.8509	3.7597	2.7468	3.0366	3.0359	2.7889	3.0613	3.5025	3.277	3.1641
4.1667	3.4559	3.2552	3.0193	3.1948	3.9336	4.0431	4.4614	4.321	3.7741	3.3569	3.0992	2.8146	3.3948	4.6983	5.523	5.9325	4.6149	4.8903	4.0586	3.0318	3.7063	3.3527	3.202	3.1957	2.4528	2.7926	3.4078	3.2798	2.7163	3.4084	3.2843	2.7277	2.2355	2.7353	2.4405	2.4677	2.6475	3.4324	3.4438	2.8257	3.0355	3.7142	3.2262	2.3763	2.627	3.7898	3.7568	3.1951	3.3561
4.1667	4.116	3.2007	2.9651	3.1298	3.6416	4.7427	4.1322	3.7506	3.4936	3.5333	3.706	3.3793	3.6173	4.7076	5.6833	6.1606	6.1777	4.8427	3.753	3.5266	3.0668	3.368	3.2667	3.1604	3.1205	3.1797	3.3268	2.9653	3.0571	3.4546	3.5062	2.7193	2.6889	2.8401	2.9906	3.0382	2.4844	3.0565	3.2331	3.4428	2.828	3.5537	3.2525	2.5874	2.8027	2.9982	3.1756	2.9041	3.0465
4.2333	2.9839	2.9896	3.0144	3.1965	3.472	4.1686	3.693	4.1754	3.8676	3.5665	2.8031	3.4926	3.6861	4.7479	5.3879	5.5509	5.462	4.1505	4.0547	3.6609	3.6846	3.6258	3.6576	3.3795	3.0212	2.7829	3.4605	3.1407	3.1104	3.175	3.3428	3.0957	2.6833	2.7479	2.9196	2.956	3.6497	3.7157	3.8173	3.1347	3.1183	3.1192	3.6914	2.5263	2.3994	3.2336	3.6479	3.4396	3.304
4.2833	4.3436	3.8502	3.3896	3.2169	3.9984	4.6128	4.6989	4.3606	4.0487	3.1534	2.6658	3.2671	3.2019	5.0771	5.6076	6.0545	6.2286	5.691	4.2518	3.9758	3.1439	2.697	3.4996	2.939	2.6976	3.3179	3.8331	3.6157	4.2137	3.2636	2.7917	3.1347	2.8607	2.8509	2.7727	2.9315	3.4495	2.6702	3.5122	3.2392	3.1005	2.6792	2.9408	2.4172	2.9879	3.8508	3.3906	2.9784	3.1302
4.1333	3.7204	3.8416	3.3693	3.2493	3.8298	3.4517	4.2074	4.4365	3.7001	3.2126	3.1436	3.18	4.0905	4.4077	4.9981	6.0817	5.2462	5.4188	4.3506	4.1642	3.0832	2.8361	2.8069	2.9489	3.1685	2.6752	2.8185	3.1658	3.4909	2.8367	2.6823	2.3662	3.5195	2.5645	2.9369	3.0249	2.8283	3.1443	3.7706	2.759	2.5113	2.5136	2.6719	3.0646	3.0492	3.0374	3.0628	3.2864	2.8246
4.9333	3.6909	2.998	3.3718	3.8604	3.7305	3.9525	4.1875	4.5406	4.173	3.6326	3.2699	3.5698	3.9607	4.683	5.1423	5.3991	5.2572	4.7729	4.3959	3.3852	2.8285	3.1161	3.4347	3.0133	3.6714	2.7976	2.918	3.502	3.5524	3.2144	3.1885	3.0619	2.983	3.1298	2.7916	2.7169	2.9504	3.3011	2.6754	2.9775	2.5194	2.6273	3.691	3.2631	3.1325	3.34	2.8162	2.9672	3.6662
3.6167	3.4148	3.4143	3.369	3.3197	3.0677	3.7535	4.3797	4.2254	4.3136	3.0023	3.2278	3.3777	4.0577	5.1244	5.293	4.7543	5.3299	5.0507	4.3922	3.1844	3.8693	3.0486	2.911	2.9171	3.8166	2.4349	2.7589	2.85	2.8824	2.6973	2.4594	3.2637	2.7198	3.4241	2.4878	2.7942	3.1956	3.3973	2.9623	2.9995	3.1473	3.197	2.5022	2.6944	2.5593	3.0385	3.7124	3.4325	3.0821
3.9667	3.569	4.0909	4.0144	3.8353	3.9687	4.4147	4.1875	3.4762	3.9265	3.8253	3.0887	3.6237	4.1059	4.5214	5.8223	5.9684	4.6607	5.1547	4.4059	4.1067	3.677	2.8749	2.9088	3.0845	2.8288	3.1163	2.7573	2.7923	3.5466	3.0106	2.9562	2.8282	3.8139	2.5103	3.1692	2.536	3.4009	3.1056	2.9736	2.8514	3.4161	3.2797	3.1005	2.9808	3.5098	2.8918	2.5253	3.723	3.3202
3.5333	3.6699	2.8584	3.0349	3.4284	3.8276	4.5175	3.4816	3.1635	3.6682	3.185	3.3835	3.8797	3.7998	4.522	5.2042	5.435	6.	4.5854	3.6192	3.3842	3.3565	3.2013	2.8756	3.0854	2.3215	3.1378	3.3398	2.7384	3.0218	3.3285	3.3927	3.195	2.9643	2.9063	2.1685	2.535	3.2613	3.5	3.155	2.8887	3.0677	3.2636	2.8963	3.1793	3.4434	2.8966	3.2222	3.2473	3.1763
5.1667	4.644	4.0749	3.8861	3.7017	3.7643	3.6599	3.9318	4.0315	3.9735	3.4993	2.9524	2.3617	3.8572	4.506	5.7176	5.5692	5.9378	4.9813	4.0834	4.284	4.0966	2.9572	2.9923	2.9439	2.9594	3.202	3.2257	2.8172	2.5362	3.389	2.6916	3.0441	2.6779	2.5978	2.9056	3.0201	3.7625	3.9658	3.241	2.9432	3.0866	3.3753	3.0697	3.0227	3.0561	3.7075	3.118	3.4847	3.0588
3.2	3.6078	3.281	3.5561	3.5868	4.1627	4.1584	3.9833	3.9673	3.6664	2.7299	3.0084	3.3342	4.21	4.8232	5.3648	6.7616	5.6906	4.2085	3.7894	3.1251	2.8364	3.2383	3.3301	3.5128	2.3539	2.6679	3.267	2.9971	2.7376	2.7257	2.7928	3.3514	2.8067	2.3766	2.5826	2.977	3.2252	3.3463	2.9654	2.8599	2.8119	2.7445	3.3211	2.5899	3.2699	3.6118	3.1979	3.3271	2.4663
3.7	3.9765	3.5178	3.5196	3.8948	3.5957	3.8776	4.4287	3.8991	3.6726	3.6862	3.6607	3.4901	3.4846	4.5735	5.409	5.514	5.4515	4.7296	4.4202	3.566	3.6138	3.7023	3.3608	2.4482	3.8533	3.7354	3.368	3.4727	2.4944	2.9898	3.0156	3.1558	3.033	3.1636	3.3733	2.6845	3.1338	3.1148	3.0501	3.0266	3.2564	2.7671	3.2825	2.5687	3.4519	4.09	2.6308	3.2606	3.6593
3.35	3.9646	3.4829	3.3071	2.8886	3.8379	4.2214	4.597	4.5292	4.4742	3.5695	3.6917	2.9608	4.0476	5.3419	5.3925	5.7632	6.3157	4.6848	3.5733	3.485	3.7058	3.3449	2.7846	2.3822	3.1524	3.1804	3.8047	3.5485	3.4886	3.3579	3.2698	2.7567	2.3333	1.898	2.6549	2.7674	2.9752	3.9574	3.6482	2.9671	3.7096	3.7434	2.7777	2.3985	3.1294	3.7295	2.8436	3.1082	3.6048
5.1833	4.2893	3.7184	3.7312	3.2908	4.0655	4.1636	4.1244	3.391	3.6656	3.7666	3.2007	4.3255	4.4812	4.1988	5.4708	5.7938	5.6829	4.9638	4.31	4.6532	3.7777	3.7476	3.4948	3.5775	3.2861	3.237	3.3361	2.7633	3.5008	3.2267	3.7759	2.6816	2.5768	3.2732	2.8104	3.0406	3.0356	2.7139	3.0828	3.1171	2.8828	3.1909	2.4498	2.6581	2.7524	3.08	3.2133	3.5263	3.3004
4.5833	3.369	4.1047	3.8287	4.487	3.891	4.3202	4.4552	3.8842	3.2764	3.7149	3.7794	3.5513	4.0876	4.7572	6.4324	6.8158	6.0331	4.9869	4.5437	3.7626	3.0451	3.5653	3.143	3.4908	2.6216	2.8427	3.0248	3.0246	2.0459	2.8107	3.1937	2.8558	3.6652	2.4277	2.5204	2.8043	2.5103	3.3278	2.9582	2.8486	3.0167	3.0935	3.2483	2.7313	2.6942	3.0216	3.4298	2.5502	3.0711
4.55	3.2912	3.5236	3.3992	3.5629	3.4771	3.1463	3.7209	4.5608	3.2098	3.4449	3.076	2.7977	4.6014	5.1329	5.4972	5.6851	5.1234	4.98	4.0957	3.6625	3.4604	2.6204	2.9869	3.6041	2.9784	2.7439	2.9108	3.4641	2.772	2.9337	3.0583	3.0217	2.681	3.2445	3.3045	3.2635	3.2913	3.4176	3.1263	3.1437	3.5011	3.4222	3.0101	3.1743	3.2923	3.1436	3.9547	3.4852	3.4913
3.7333	4.0156	3.7188	3.325	3.8375	3.9697	3.4774	4.1751	4.0471	3.3544	2.947	2.8767	4.0669	3.8863	4.1568	5.6653	5.4815	5.0542	5.205	4.4967	3.1162	3.7773	3.318	3.4785	3.5903	2.3366	2.4423	2.7014	2.8227	3.5603	2.694	2.975	3.133	2.9797	2.628	2.9023	2.629	3.3359	3.5408	3.2457	2.9941	3.1575	2.359	3.1923	3.0828	2.8204	3.3926	3.0466	2.9948	3.2447
4.7167	4.0741	3.7408	3.0681	4.3139	4.3271	4.4868	4.538	4.5117	4.5567	3.3834	3.3853	3.4998	3.3217	4.2121	5.4056	6.4317	4.9945	5.1724	3.9736	3.1142	3.7783	3.4295	2.3097	2.5056	2.7233	3.1268	3.6497	3.1576	3.1457	3.5795	3.1208	2.7003	2.9138	2.9176	2.9709	2.5945	2.8082	4.5881	3.2249	2.9121	2.7936	3.4728	3.3329	3.	2.8656	3.7764	2.9692	3.3052	3.2395
4.6333	3.0537	3.2242	3.801	3.9505	3.1176	3.9781	3.391	4.395	4.2301	2.9505	2.8108	3.7581	4.0369	4.9406	5.7425	5.2631	5.1032	4.8114	4.1506	3.5534	3.3953	3.8165	2.7028	3.2939	2.331	2.8439	2.7311	2.846	2.6767	3.1943	2.9655	2.9302	3.4523	2.6332	2.4797	3.1155	3.2855	3.4343	3.1063	3.3158	2.6742	3.1647	2.8909	3.4444	3.2659	3.4149	3.3576	3.0308	3.2063
4.2167	3.3804	2.8857	3.5011	3.6027	4.1525	4.2325	3.7588	3.8233	3.4969	3.716	3.2746	3.7617	3.8209	4.7923	5.497	5.2727	6.3232	4.8225	3.7884	3.2476	3.5971	3.5559	3.4866	3.264	3.3412	2.9492	2.5498	3.0943	3.041	3.555	3.2353	3.3154	2.756	2.4947	3.2128	3.2459	3.2919	3.4694	3.4929	3.6986	3.4554	3.3965	2.753	2.4915	3.4685	3.4331	3.5979	3.8528	3.1943
4.8167	3.1831	3.5047	3.734	3.651	3.3279	3.7158	4.0089	4.261	3.1657	2.9362	4.0253	3.8362	4.0667	4.5239	5.5293	5.9457	5.5264	4.2191	3.8284	3.6667	3.0841	3.3424	3.154	2.6441	2.1264	2.9402	3.0248	3.1843	2.732	2.2186	2.4041	2.8309	2.5169	2.31	2.2606	2.6767	3.641	2.7186	2.6849	3.259	3.0979	3.2596	2.8212	3.153	3.2381	3.6608	2.9513	2.8877	3.4109
5.2333	3.7946	3.4367	3.3853	3.8572	4.5426	4.2704	4.163	4.0512	3.4658	2.9058	3.0369	3.6894	3.7042	4.4695	5.3958	5.5193	5.5799	4.2407	3.9455	3.9742	4.1003	3.2063	3.3651	3.0682	3.2263	2.7435	3.0484	3.2749	3.6119	3.2916	3.1532	3.9307	2.7883	3.6933	3.425	3.3112	3.4174	2.9796	3.0922	3.7644	3.2538	3.3879	2.4707	2.9151	3.1342	3.1179	3.353	3.8986	3.9009
4.0333	3.5945	3.629	3.2304	3.4134	3.9556	3.5116	3.3771	4.1817	4.18	3.3505	3.3374	3.6421	4.1428	4.3646	5.4303	5.9816	4.8413	5.0124	4.6255	4.3525	3.5131	3.4499	3.0427	2.9171	2.8796	2.5605	3.4676	3.2357	3.5533	2.75	2.8813	2.782	3.1311	2.1499	2.14	2.9168	3.0073	3.7963	3.5164	3.2383	2.9156	3.0308	3.1526	3.3242	2.5941	3.1249	2.7496	3.0304	3.26
3.9667	3.9692	4.3422	3.6961	3.4177	4.5518	3.9842	4.1943	4.171	4.0528	2.7328	2.8591	3.284	3.6223	4.7394	5.5798	6.3843	5.0881	4.9414	4.0692	3.82	3.6955	3.2513	3.0284	2.8137	3.801	2.5276	2.8828	3.9306	2.6498	2.7129	2.6551	2.6034	2.2116	3.0111	3.059	2.7189	3.5212	3.5694	3.7434	3.35	3.0409	3.192	2.5094	2.8884	3.0148	3.2987	3.0359	2.8978	3.0654
4.6333	4.5516	3.0758	3.2385	3.6779	3.4888	3.4569	3.9531	4.4331	3.522	3.7103	3.1511	3.8514	3.4092	4.7459	4.9311	5.4747	5.3329	4.8191	5.03	3.8195	3.2254	3.0409	3.4018	2.9905	3.1844	3.0378	3.1201	3.2532	2.9219	3.3545	2.976	3.7261	1.9048	2.788	3.5114	3.5598	2.9531	2.7981	3.599	3.5906	3.593	2.8307	3.5942	3.9207	2.6023	2.9726	2.9975	3.0536	2.5522
4.	3.7864	3.3458	3.9871	4.0179	3.9777	4.2556	4.1224	3.9106	3.5461	3.2275	2.6916	3.4536	4.3654	4.5547	6.3102	5.9183	4.7214	4.6556	4.429	3.3136	2.5879	2.9401	2.9996	2.9173	2.7072	2.9837	3.4014	3.4859	3.8218	3.7746	3.0447	2.656	2.7752	2.6665	2.4948	3.476	2.8701	3.2305	3.5426	3.3739	3.2683	2.7358	2.7388	2.9869	3.5167	4.0733	3.9876	3.1664	3.0619
4.8667	4.1076	3.4394	3.9741	2.7209	4.2252	3.7722	4.6016	4.1385	3.3108	3.5886	3.3856	3.1845	3.7216	4.9426	5.6208	6.022	6.0707	5.2437	4.4212	3.5427	3.8642	3.3167	3.3073	3.0874	2.9048	3.4037	3.3183	2.9443	2.571	3.5965	2.9635	3.14	3.0245	2.9622	3.0671	2.9328	3.1237	3.1242	2.6704	3.1018	3.2623	2.8504	2.9584	2.3369	2.4437	2.8464	3.709	3.3118	3.4083
4.8	3.6912	3.7098	4.3148	3.8443	4.429	3.8623	3.9765	4.2511	4.1982	3.1695	3.3359	3.5056	3.5129	4.8031	5.7138	7.438	6.3202	5.1287	4.258	3.8142	3.3371	3.377	2.9419	3.1092	2.6139	2.6228	2.9924	3.2027	3.5895	3.1219	2.8615	2.6658	2.7638	3.128	3.5725	3.5858	3.2401	3.4815	3.4547	3.5779	3.2629	2.4863	2.8476	2.9061	3.3233	3.7385	3.1846	3.5842	3.8885
3.8	4.0652	2.9477	3.5186	3.8177	3.1189	4.0309	3.7973	4.0127	4.2811	3.3505	3.4314	4.1561	3.5295	4.6309	5.4284	5.9	5.4157	4.0648	3.5457	2.7702	2.8921	2.9347	3.0391	2.6286	2.7685	2.3915	2.5919	2.6825	2.7486	3.0663	3.1313	3.5792	2.8145	3.0176	2.475	2.4704	3.0086	2.7628	3.5547	3.5153	3.5038	3.7268	2.5282	3.1066	3.0423	3.0544	3.538	3.2804	3.2522
4.3667	4.2339	4.0011	3.6086	4.3537	4.05	3.9788	4.523	3.2427	4.2526	3.4517	3.2588	3.5953	3.9985	4.6682	5.3782	6.2317	6.0481	4.2856	4.0192	4.2657	3.4173	3.1581	3.4249	2.6538	3.2773	3.2297	3.5498	3.2709	2.811	2.5342	3.0968	3.2127	3.2614	2.9313	3.2649	2.8884	4.0544	3.6158	3.2028	2.7284	2.9086	2.904	3.3967	3.4753	2.9275	2.9175	4.5081	3.8773	3.5834
4.4333	5.1086	3.8604	4.0697	3.7896	3.4804	4.3281	4.6036	4.0521	3.2402	3.0051	2.9826	3.2721	3.5846	4.5077	4.7488	5.2457	5.3891	4.3178	4.0529	3.1302	3.7202	3.3021	2.8008	3.9031	2.9853	2.2947	2.7071	3.0285	2.8929	3.8326	3.5031	2.982	3.0605	2.4689	2.5502	2.6369	3.0845	3.3232	3.0707	3.532	3.0135	2.9308	3.3384	2.6965	3.2601	2.8315	2.6111	3.0765	3.2794
4.8667	3.8687	3.3173	3.9692	3.5435	3.7693	4.0385	4.2583	3.6219	3.3715	3.2545	3.2644	3.4966	3.7353	5.0174	5.5833	5.9562	5.1087	4.4275	3.8151	3.8417	3.8448	3.3571	2.9195	3.	2.592	3.3423	3.1738	2.6392	2.7757	2.8826	2.7792	2.9507	3.3625	3.2211	3.0676	3.3851	3.2938	2.8833	3.0589	3.4658	3.0129	3.1253	3.5342	3.1889	3.2894	3.0054	3.5952	2.6535	3.1026
4.8333	4.1887	4.048	3.4236	3.7082	4.0249	3.4704	4.1537	4.5758	3.7696	3.4103	3.1369	3.7428	4.0766	5.0894	5.508	5.2421	5.3398	5.4553	4.0108	3.5901	3.0623	3.3952	3.6316	2.6419	2.281	2.7402	3.0764	2.9928	3.0452	2.9215	2.7188	3.1404	2.7872	3.4022	3.4471	3.371	3.0907	3.8472	3.7953	3.3982	2.9962	2.8217	3.1761	3.3429	3.2249	3.269	3.3602	3.036	3.5307
4.2333	3.7995	3.2863	3.0468	4.0151	4.0938	4.2218	4.7891	4.4329	3.9261	3.6524	3.2006	3.6426	4.5367	5.6098	5.0363	5.5018	5.5958	4.3625	3.5286	3.3134	3.3765	4.2851	3.963	2.634	3.3036	2.5406	2.9759	3.4976	3.002	3.1287	2.8074	3.3273	3.2533	3.6808	2.8768	2.9906	3.5774	3.3666	3.631	3.2752	3.0699	3.1808	2.9333	3.393	3.2031	3.2928	2.9141	3.462	3.9044
4.1833	3.3058	3.8264	3.4948	3.6137	3.6152	4.0153	4.013	3.9333	4.1687	3.8712	3.4916	4.6266	3.9093	4.6874	5.5899	5.7815	5.2684	5.1635	3.8118	3.3242	3.3866	2.7285	3.1468	2.7847	3.3364	2.4902	3.0863	3.5052	3.5481	3.2723	2.8302	2.5615	2.4196	2.6809	2.3428	2.7616	3.1368	2.5861	2.8455	2.6667	3.1489	2.7186	2.7582	2.649	3.1542	2.5987	3.1705	2.9797	3.4719
4.9667	3.9298	3.8818	3.7782	3.7328	3.9768	4.1616	4.4584	3.651	3.3352	3.6224	3.5234	3.5288	4.9436	4.7942	5.7862	5.5833	5.2908	4.1931	4.0663	3.975	3.249	3.079	3.2909	3.4381	2.8176	3.3423	3.1822	3.5039	3.4081	3.145	2.9323	3.2177	3.0911	3.0976	2.9418	3.053	2.8521	3.7333	3.5578	3.3477	3.1463	3.3071	3.6085	3.9722	3.8124	3.7541	2.9038	2.7349	3.2719
4.35	3.3659	3.6325	3.4535	2.9234	4.2186	3.856	3.9984	4.285	4.181	3.3568	3.2219	3.4178	4.4391	4.7488	5.2785	5.7623	5.9943	4.423	3.9559	4.065	3.0688	2.9167	2.8044	2.7964	3.0719	2.3573	2.9518	3.3852	2.4783	3.1841	2.9447	2.7012	2.7716	2.5266	2.6536	3.1386	2.8263	2.9193	3.5855	3.6739	3.3737	3.0247	3.1528	3.4626	3.5315	3.2161	2.6748	3.1627	3.7273
4.2917	3.6972	3.5829	3.4211	4.5666	4.5349	3.8494	4.2714	4.711	3.5658	2.9161	3.1671	3.2856	3.8095	4.4884	5.8283	5.9185	6.2025	4.7053	4.7645	3.9743	2.9312	2.9157	2.6695	3.348	3.5428	3.2439	3.1844	3.084	2.9833	2.6978	2.7229	3.1867	3.0055	2.7026	3.632	3.4189	2.8864	3.6676	3.7972	3.5442	3.7134	2.8185	3.1838	2.7247	2.4352	2.8967	3.1598	3.3404	3.7044
4.5667	3.7659	3.868	3.8653	4.0806	4.0971	4.6362	4.75	3.9158	4.5511	4.2259	3.5951	2.8971	3.0889	4.2256	5.1814	6.4764	6.0015	4.7508	4.3692	4.1601	3.4903	2.9478	3.0699	2.6746	3.635	3.5224	2.8737	3.0476	2.811	3.0747	3.2489	2.8595	2.7902	2.4522	2.6612	3.0893	3.1913	2.8925	3.4554	2.973	3.5801	3.558	2.8059	2.9909	2.6838	2.6962	3.2073	3.3566	3.1505
5.4833	4.2831	3.5552	3.6768	3.9288	3.7724	4.1606	3.4791	4.5859	3.4668	3.1512	3.121	3.5773	3.5434	4.6471	5.9906	6.3412	5.6769	5.4768	4.2688	4.3107	3.4534	2.918	2.7419	2.7365	2.8131	3.4618	3.1645	3.0379	2.3397	3.2681	2.5709	3.3359	2.5158	2.5826	3.5378	3.2686	3.4853	3.2944	3.7524	3.5541	3.3753	2.9464	2.9258	2.7	2.6307	2.641	3.241	3.9059	4.0913
4.15	3.8654	3.7637	3.6581	2.8637	4.0723	3.6045	3.8031	3.4169	3.8412	3.1464	3.191	3.6198	4.3825	5.0093	5.1276	5.9536	5.6966	4.656	4.2504	3.9758	3.2628	2.727	3.0919	3.3333	3.4201	2.8366	2.8114	3.0463	3.5328	3.5276	2.9927	3.1349	3.3886	2.3149	3.2557	2.9639	2.9717	3.1925	3.5703	2.9653	3.3279	2.8818	2.6956	2.8894	2.5431	2.8739	3.1628	2.9396	3.467
4.6	3.6484	3.9513	3.7268	4.6356	4.0742	4.1717	3.4916	3.7961	3.7457	3.0454	3.1124	3.8838	4.5035	5.3589	5.4594	6.4361	5.5137	5.431	4.508	4.0076	3.962	3.3465	3.6634	3.7532	2.9289	2.8492	3.566	2.9619	3.2458	3.8114	3.0115	2.9546	2.987	2.9603	3.8502	3.4109	3.3498	3.5861	3.7364	3.2149	3.3355	3.0929	3.2673	3.0384	3.4447	3.7856	3.8845	2.6653	2.9807
4.95	3.6397	3.1658	3.6277	2.995	3.8429	3.9333	4.776	4.0769	3.7844	3.362	3.8089	3.8957	3.547	4.1057	5.2963	5.8974	5.3455	4.9123	3.591	3.4949	3.3578	4.002	3.2057	2.7023	2.5269	2.1853	3.2006	3.3369	2.8482	3.1647	2.8187	3.1574	3.1078	2.3047	2.9469	2.8139	3.1107	3.3601	3.6174	3.091	3.079	2.9217	3.035	3.2975	3.3363	3.7505	2.7748	3.409	3.6298
4.8833	3.5652	3.9002	4.0559	4.248	4.4761	4.5139	3.4854	4.1886	3.6151	3.2837	3.7293	3.473	3.8131	4.684	5.6679	5.8843	5.3147	4.4194	4.1796	3.9117	4.288	3.391	3.1772	3.0005	2.8682	3.4939	3.1547	2.6773	2.8947	2.9157	3.8542	3.1689	3.1056	2.4079	2.8685	3.2648	2.6627	3.4536	3.756	3.0874	3.0602	3.1455	2.7028	2.8641	3.1437	3.3272	3.3479	3.5645	3.5184
3.5667	4.1181	3.3308	3.4749	2.8625	3.3058	4.0579	4.4261	4.1014	3.6046	2.9546	3.6704	2.861	4.2096	4.2816	5.3972	5.7641	4.437	5.1404	3.872	3.2351	2.8835	3.2333	3.1492	3.0435	3.0672	2.9313	2.6424	3.0616	2.8591	3.0761	2.8448	2.5885	2.5049	2.53	2.793	3.1595	3.0486	2.5897	3.4029	2.9563	3.3532	3.9208	3.2732	3.003	2.8712	3.3675	3.256	3.2461	3.1089
5.6833	4.1524	3.4513	3.1651	4.0194	4.0214	4.5941	4.8245	4.3533	3.4863	3.2764	3.1524	3.5874	4.3195	4.9402	5.481	5.8185	5.6552	4.9561	3.9608	3.9508	3.7377	3.5184	3.1443	2.9644	3.2339	3.0935	3.1781	3.1426	3.2576	3.828	3.4396	3.2605	3.6511	2.7279	3.1565	3.7176	3.149	3.5009	3.2984	3.2036	3.7941	3.3328	2.7096	3.0924	3.3257	3.1038	3.2428	4.5429	3.212
4.55	3.8574	3.0255	3.2914	3.794	3.905	4.3102	3.7181	3.864	3.9279	3.831	3.1432	3.3563	2.957	4.3142	4.7804	5.7019	5.7884	4.1487	4.5498	4.2185	3.3003	3.8053	2.9044	2.9153	3.5131	2.6032	2.9996	2.8596	3.238	3.058	2.9333	2.8519	2.477	2.3023	2.6063	2.6341	3.3923	4.1037	3.6983	2.968	3.4338	2.665	2.816	2.847	2.9529	2.3733	4.0824	3.2328	3.1619
4.3833	4.3866	4.0325	4.1155	3.9724	4.567	4.0355	4.4996	4.4619	3.4153	3.0357	3.5969	3.3581	4.2334	4.5385	5.4494	6.0782	6.0764	4.4456	3.6953	3.9333	3.6047	2.8374	3.137	2.9246	3.6172	3.678	3.5485	3.1402	3.9251	2.9999	2.5625	2.6718	2.9641	2.9611	3.0577	3.229	3.1515	3.6834	3.3539	3.4365	3.086	2.4221	3.27	3.1136	3.3498	3.3369	3.8572	3.1501	3.1942
4.85	3.2551	3.2552	3.2289	3.6094	3.7656	3.7919	4.1573	4.1667	3.8476	3.3597	3.1897	3.5574	4.1477	4.9686	5.758	6.0886	5.8281	4.7519	4.5319	3.4853	3.3702	3.1738	3.0126	3.3288	3.2902	2.463	2.6185	2.9535	3.6951	4.	3.1292	2.7296	2.6674	3.5067	3.3494	2.8412	3.0911	2.8944	3.2257	3.241	3.1763	2.9919	2.5337	3.3742	3.295	3.3126	2.8565	3.5345	2.9653
4.5167	3.5737	3.7026	3.8081	3.7689	4.9138	3.9628	4.037	3.9827	3.9001	3.4052	3.5802	3.5901	3.8426	5.1666	5.6392	5.8843	5.5515	5.5412	4.5996	3.7152	3.1812	3.2035	3.1952	3.7455	3.3817	3.2439	2.5724	2.2606	3.2713	3.2803	3.5084	2.9516	3.2433	3.2988	3.2524	3.3729	3.3368	3.2723	2.8569	3.2054	3.672	3.702	3.1553	2.7647	3.0442	3.1523	3.1445	3.5825	3.6005
4.2	4.0165	4.2558	4.4254	2.9719	3.7472	3.9771	4.0891	4.15	3.6495	3.2993	3.0881	3.5074	4.2159	4.8922	4.9709	5.0264	5.3861	5.1304	4.1641	3.6626	3.449	3.0032	3.2488	3.0741	3.7428	2.25	2.8171	3.3503	3.5976	2.499	2.9343	2.6744	2.8082	2.7335	3.3126	3.398	3.0907	3.273	4.053	3.5059	3.6269	2.714	2.9122	3.0141	2.8034	2.9523	3.1299	3.2748	3.6425
4.7167	3.5434	3.6563	3.8199	4.2634	3.7935	4.3264	4.4932	4.2704	3.4417	3.0597	2.9703	3.1721	4.2254	4.5845	6.0594	6.3166	5.394	4.5543	3.8723	3.7092	3.6236	3.027	2.9992	3.0396	2.7438	2.9561	2.4988	2.6072	3.4613	3.4056	2.9563	3.082	3.5965	3.4232	3.1914	3.298	3.2797	3.7546	3.5534	3.1495	3.3097	2.9272	3.1054	3.6081	3.3553	3.5551	3.3	3.1634	3.4267
4.0667	4.3451	4.0563	2.9381	4.0301	4.3053	4.0367	3.9786	4.2079	3.7358	3.2206	3.1938	3.5399	3.734	4.8036	5.8592	6.4685	6.1199	5.1686	3.5943	3.9274	3.0987	3.3793	3.248	2.9941	3.3077	3.4976	3.2659	2.6663	2.8885	3.1446	2.7781	2.7277	3.1226	2.3501	2.9983	3.7897	2.8121	2.9943	3.4843	2.9108	2.8393	3.1228	2.8852	2.2651	2.2585	3.7344	3.6927	3.4943	3.1575
4.65	3.8179	3.8539	3.8303	4.0776	4.1851	4.2267	4.2124	4.4633	4.2021	3.6414	3.4456	4.187	3.6107	4.7072	5.8585	6.8159	5.3721	5.1134	5.1365	4.4011	3.1794	2.741	3.159	3.2435	2.5183	2.8349	3.2984	3.316	2.7044	3.2704	2.8761	2.9273	3.0036	2.7846	2.8735	2.6783	3.081	2.9453	3.1785	2.8563	3.6085	2.8039	3.1237	2.8894	2.7167	3.9006	3.3235	3.6225	3.3587
3.7333	3.6119	3.6184	3.434	3.6301	3.8422	4.284	4.4849	4.2729	3.692	3.7832	2.9833	3.3563	4.2211	3.974	4.7797	6.0493	5.1727	4.8901	4.7706	3.6985	4.5626	3.4067	2.7691	2.6534	3.0884	2.9199	3.266	2.8551	3.2033	3.2477	2.6823	2.7124	3.2994	2.7712	3.0592	3.1532	3.1942	3.2324	3.4763	3.4937	3.0721	3.5627	2.7444	3.5061	3.5307	2.8528	2.9517	2.9175	3.1482
4.6667	4.2463	4.0264	4.1508	4.0199	4.3589	4.6029	4.2255	3.9531	3.6256	3.1437	3.1964	3.2588	3.8724	4.728	5.9085	6.1202	5.9998	4.5305	4.3661	5.3173	3.8896	3.4333	2.9845	3.3243	3.035	2.9581	2.6167	2.9362	3.4223	3.5697	3.6042	3.5045	2.9339	2.7522	3.2409	3.9972	3.3032	2.886	3.7122	3.3878	3.5468	3.2621	2.5636	2.6106	3.163	3.8636	4.0205	3.7205	3.8965
3.9167	3.6265	3.398	3.6856	3.4542	4.4282	4.3796	3.9239	2.9652	3.2225	3.7236	3.5598	3.9128	3.6319	3.9768	4.9049	4.9219	6.517	4.7502	3.7592	3.4099	3.7906	3.5206	2.7626	2.8662	2.3233	2.7268	2.7299	3.58	3.452	2.7254	3.0833	3.1838	3.1882	2.4788	2.4765	3.1084	3.0711	3.3482	3.1567	3.3383	2.957	3.7233	3.4652	3.2066	3.5349	2.7107	3.5923	3.62	3.189
4.6833	3.999	3.9046	3.3528	4.6132	4.2089	4.3816	4.0453	4.1727	3.9843	3.9373	3.9584	3.7714	4.089	4.9296	5.7073	6.3413	5.74	5.4101	4.8037	3.8819	3.3058	3.1395	3.0033	2.3232	3.1866	3.2833	3.4175	3.4394	3.3838	3.5552	2.7479	2.6327	2.8674	2.4337	3.4216	3.6135	3.4899	3.3973	3.2232	3.7194	3.4828	3.2697	2.9716	3.396	3.1048	3.1462	3.6577	3.5262	3.4588
5.1	4.0302	4.0463	3.4829	3.3475	4.0993	4.4112	4.5162	4.0614	2.5077	3.7444	3.9066	3.6955	3.6304	4.2512	5.6933	6.2912	5.1117	4.4758	4.061	3.7142	3.927	2.8113	3.2395	3.105	2.1603	2.9902	3.2509	3.781	3.3177	2.9299	2.9604	3.0055	3.4661	2.6401	2.827	2.9977	3.3651	3.6241	3.1738	3.1757	3.3978	2.7231	3.1965	3.1015	3.3013	3.3851	3.9465	3.2186	3.1583
5.0167	3.8288	3.7933	3.8639	3.7692	3.9229	4.5148	4.4447	3.8817	4.0863	3.712	3.6275	3.0052	4.136	5.3764	6.3561	7.4422	6.7401	5.2941	4.3249	3.9976	3.7977	3.4053	3.187	3.2669	3.28	3.0358	2.6836	3.1389	3.3157	3.4205	3.5438	3.1421	3.5482	3.3565	2.8937	2.8163	3.3729	3.3388	3.7783	3.7878	2.8463	3.1647	3.9011	3.3121	2.869	2.9774	3.2086	3.3434	3.4759
5.1167	3.8541	3.99	3.6976	2.9918	3.9962	4.1178	4.6261	3.3068	3.1809	3.2701	4.0046	4.2257	3.5485	4.3829	5.424	4.5068	5.6095	5.0338	4.7749	3.6261	3.101	3.5414	3.8363	2.8347	2.8767	2.804	3.3932	2.9987	3.2037	2.6856	2.872	3.2495	3.3353	2.7644	2.8564	2.7886	3.401	3.2584	3.14	3.3766	2.5333	3.4223	3.3305	3.1621	2.6561	2.9554	3.359	3.4194	3.3412
5.0333	3.6082	3.5346	3.3717	4.1216	3.8847	4.039	3.6676	4.1231	4.0869	3.6276	3.5194	2.9083	4.1644	4.8678	5.9934	5.9921	5.9557	5.8449	4.2747	3.9041	3.6356	3.6603	3.6086	2.973	2.4643	2.9415	2.9659	3.669	3.74	3.2033	2.9324	3.3055	3.4203	2.7633	2.8096	3.3548	3.4891	3.0944	3.3437	3.2883	3.6554	2.566	2.8368	2.9955	2.8928	3.4141	2.9282	2.927	2.8785
4.9833	3.7286	3.8338	3.4179	3.5953	3.6602	3.5047	3.6287	4.4731	3.9683	3.5133	3.7591	3.7023	3.8774	4.5179	5.8984	5.8394	5.6366	5.0212	3.5318	3.5324	3.689	3.4054	3.2483	2.6516	2.724	2.6825	3.3083	3.3246	2.8558	2.3843	3.2574	2.8201	3.2964	2.5757	2.8257	2.8826	2.895	4.177	3.5047	3.5423	3.2699	2.7302	2.8132	2.8242	2.8426	3.1903	2.6988	3.067	3.1328
4.8	3.8088	3.7902	4.2821	3.3331	3.367	4.0957	3.9901	4.1648	3.9206	3.7758	2.8784	3.2993	4.073	5.4166	6.3515	6.8272	5.699	5.3023	4.2526	3.5785	3.3644	3.0261	3.2196	3.5203	3.759	3.4707	3.3755	3.2779	3.1357	3.9453	2.7198	3.3187	3.6219	4.1188	3.8741	3.5321	3.1986	3.9231	3.9859	3.1991	2.8758	2.8217	2.8379	3.1909	3.1421	3.1705	3.0325	3.5352	3.9465
4.35	3.5265	3.1007	3.506	3.7816	3.9882	4.1647	4.237	3.7231	4.037	3.1351	3.5426	3.0651	4.1738	4.7939	5.2447	5.9966	6.	4.9711	4.6424	4.0609	3.1977	3.	3.1496	2.961	3.209	2.9878	3.109	3.2658	3.4452	3.2871	2.7979	2.9283	2.3067	2.6027	3.5298	3.0448	3.0818	3.3779	2.8685	3.036	3.5876	3.1711	2.3913	2.6177	2.9344	4.406	3.1684	3.8213	3.7031
4.2833	3.685	3.3656	3.8937	3.9679	4.136	4.3973	4.0332	3.8617	3.2225	3.9179	3.4982	3.9403	4.4549	5.3431	6.2284	5.9692	5.9344	4.4374	3.5739	3.1576	3.2848	3.2243	2.8235	2.8194	3.0344	3.2455	3.7166	4.0933	3.7963	3.6735	3.2916	2.8113	2.9386	3.2201	3.2323	2.7691	3.139	3.2971	3.7455	3.464	3.1441	2.7434	3.4413	3.1869	3.3392	3.3479	3.3227	4.0806	3.9544
4.5333	3.952	3.853	3.3177	4.0505	3.867	3.834	4.0828	4.419	3.4627	3.639	3.4	3.6331	4.3195	5.0162	6.2974	6.4166	6.4229	5.8654	4.3292	3.9016	3.1727	3.5347	3.2744	2.6052	2.3554	2.8838	3.1535	2.9222	3.4913	2.7787	2.1875	2.9637	2.6453	2.5256	2.6259	2.6008	2.9462	3.6982	3.5338	3.0117	3.3032	2.7878	2.6921	3.0313	3.081	2.8995	3.5765	2.9388	2.9868
5.	4.0547	4.114	4.5262	4.8298	4.2062	4.901	4.4775	3.491	3.0834	2.8426	2.8928	4.4629	3.3165	4.7584	6.0747	6.0474	5.5478	5.4089	4.4251	3.6501	3.0489	3.517	3.394	4.0885	3.2346	2.761	2.8509	3.2212	3.1705	3.2489	3.4364	3.0046	3.3076	2.5114	3.1421	3.1223	3.2855	3.5723	3.483	3.7162	3.193	2.9035	3.4731	2.748	2.8973	2.8041	3.5987	3.7443	3.518
5.0167	3.8055	3.3515	4.0591	3.2829	3.6656	3.858	4.563	3.4302	3.7857	4.0419	3.2939	3.3108	3.6739	4.4954	5.6562	6.4711	5.4259	5.3454	4.3931	3.5718	4.1807	3.3212	3.3158	2.5989	3.0632	3.5484	3.4729	3.2685	3.1386	3.5692	3.1073	3.171	3.5462	2.3069	2.8988	3.3283	4.1163	3.4297	2.838	2.9077	3.1801	3.3965	2.8791	3.1545	3.1399	3.6575	3.3008	3.268	4.2346
4.8167	3.4537	3.6407	3.7043	4.6358	3.8078	3.9594	4.2833	3.1283	3.4387	3.7989	3.8079	3.4869	4.75	5.2129	6.1832	6.4544	5.6154	4.8966	4.4951	4.1185	3.4714	4.1626	3.4889	2.7975	3.4058	2.8772	3.298	3.3231	3.6928	3.6446	3.3292	3.0986	2.9516	3.5722	3.5547	3.7691	3.1895	4.2482	3.9984	3.5784	3.7124	2.7792	3.1909	3.7586	3.5341	3.7651	3.3021	3.3902	3.3623
4.2667	3.6161	3.4377	2.8412	3.144	3.9848	3.6243	4.473	4.2892	4.3366	3.4415	3.9631	3.6525	4.3412	4.9402	5.5504	6.3588	6.0374	4.5298	4.1573	3.231	3.4206	3.5994	3.5481	2.8975	2.4979	3.5289	3.1203	2.7704	2.6114	2.6568	2.4645	3.3001	2.9178	2.8488	2.9157	3.2929	3.0994	3.6843	3.2981	3.2396	3.3307	2.5721	2.791	2.4975	3.1024	3.6944	3.1859	3.3853	3.5092
4.7833	4.2208	3.6906	3.6633	3.9813	4.0562	4.3	4.6834	3.7104	3.6359	3.3282	2.8673	3.8532	4.6689	4.995	6.644	6.4613	5.5813	5.7833	5.0085	3.6952	3.3348	3.5285	3.7036	3.3773	2.9	2.9671	3.1919	3.2702	4.4974	3.556	3.4281	3.1655	3.1552	3.8097	3.3416	3.783	3.5552	3.2055	3.4186	3.4685	3.2828	2.9121	3.2608	3.203	3.6286	3.3241	3.9248	3.7462	3.4412
4.3167	3.7041	3.6673	3.3086	4.1358	3.942	4.1946	3.726	4.1281	3.8147	3.7609	3.5012	3.2991	3.9079	4.8386	6.2008	6.6368	5.2256	4.8852	4.339	3.7652	2.6668	2.9356	3.3839	3.2421	1.9993	2.5784	3.3696	3.6779	2.8558	2.8056	2.1302	2.9481	2.9241	2.5347	3.132	3.435	3.0191	3.626	3.2356	3.2149	3.3973	3.1762	3.1957	2.7263	3.2069	3.87	3.106	3.0524	3.5162
5.3	3.4049	3.4387	3.8885	3.3921	4.187	4.2638	3.515	4.0688	3.2063	3.4224	2.9646	4.0167	3.584	4.4544	5.6758	5.7184	5.8252	4.3216	3.8971	3.106	3.3254	3.3193	3.0419	3.2358	3.007	3.5882	3.2749	3.6354	2.9897	4.1052	3.1083	2.6265	3.0112	3.3844	3.0401	3.1029	3.2269	3.6556	3.5663	3.1149	3.1177	3.3338	3.0712	3.7354	3.4688	3.2123	2.5919	2.9386	3.3683
4.8167	3.651	3.2849	3.105	3.0012	4.5481	3.611	3.7547	3.5631	3.6013	3.7194	2.848	3.3561	4.0876	4.8321	5.4453	6.3738	5.8257	4.1304	3.6992	3.7715	3.1793	3.3737	3.1648	2.9527	3.018	3.8098	3.0491	2.5559	3.2427	2.7826	2.6719	3.2696	3.2343	2.4236	3.3051	3.3555	3.4832	3.6851	3.7343	3.0324	3.0866	2.6964	3.5109	2.4505	2.9712	2.2397	3.3133	3.7847	3.7824
4.95	3.5928	3.4647	4.122	4.2015	3.7951	3.9668	3.465	4.0452	3.6534	3.5919	2.959	4.5039	4.1578	5.2256	5.6028	6.7721	5.0791	5.0116	4.7771	3.7669	2.5683	3.0739	3.3012	3.1703	3.5569	2.8504	2.807	2.5833	3.0366	3.3345	3.4458	3.5679	3.1421	2.3737	3.2408	3.1071	3.452	3.262	2.9841	2.7486	2.9258	3.2718	2.3748	2.3647	3.1778	3.0515	3.059	3.6154	2.8606
4.3667	3.949	3.9122	3.5427	3.845	3.9885	3.9579	3.9547	3.581	3.8908	3.7426	3.5511	3.5365	4.4405	4.6402	5.3268	5.5193	4.5707	4.4093	3.9092	4.0982	3.5905	3.0463	2.9883	2.8252	3.2595	2.9338	2.5664	2.9837	3.668	3.7492	3.6021	3.0473	2.2872	3.0611	2.9592	2.7654	2.5008	2.7943	3.3412	2.9194	2.8188	3.7522	3.2654	2.2328	2.8382	3.3936	3.4662	3.1965	3.1894
4.55	4.5965	3.7178	3.2791	4.4012	4.0922	4.1463	3.9542	4.029	4.0949	2.9914	3.6013	4.4394	3.886	5.0296	5.458	6.251	5.75	5.2461	3.7984	4.3373	3.635	3.8648	3.3028	3.3757	3.254	3.1337	3.431	2.8534	3.6089	3.1739	3.3542	3.0199	3.1308	2.9036	3.1992	3.1204	3.2457	3.5223	3.3096	3.4468	3.7817	2.2655	3.0439	3.1733	3.8378	2.624	2.7398	3.2006	2.8571
4.5833	3.6339	3.7958	3.8579	4.3413	4.1761	3.9427	3.6437	3.5604	4.3095	3.795	3.3589	3.8325	4.6079	5.2288	6.0223	6.3623	4.6811	4.7289	4.14	2.7935	3.3348	3.2959	3.3517	3.098	2.602	2.998	2.9187	3.5204	3.7947	2.5175	3.4375	3.3426	3.3321	2.9311	3.1659	3.4313	3.3717	3.037	3.4782	3.4942	2.9495	2.6879	2.6972	2.7339	3.5582	3.3843	3.412	3.5112	3.5276
4.5333	4.163	4.5157	3.9993	3.9346	4.1699	4.5968	4.2687	3.7046	3.7396	3.8361	3.7147	3.2117	4.6667	5.1296	5.6305	6.6089	6.0575	4.8727	4.9667	3.9044	3.5555	2.9383	3.5818	3.3989	3.1811	3.0049	2.8341	3.4582	3.8438	3.3887	3.2301	2.9295	3.1	2.5026	3.4502	3.3583	3.4231	3.9991	3.8186	3.9369	3.2721	2.906	2.8561	2.8894	3.4543	3.9815	3.45	3.0852	3.5794
4.8	3.7158	3.1303	3.3667	4.7457	4.8885	3.6374	3.8521	3.6729	4.0271	3.4971	2.809	3.7322	4.203	4.4597	5.2718	6.0887	5.711	5.2307	4.3506	3.8101	3.4112	2.7591	3.1744	2.864	2.2836	3.2533	3.0071	3.4513	2.5664	3.303	2.7614	2.5019	2.4428	2.7524	3.3155	3.1892	2.6777	3.2203	3.7172	3.4261	3.986	3.0029	2.7399	2.8303	2.6889	3.4144	2.7124	2.509	3.1258
4.1167	3.9549	3.9147	3.9927	3.9995	3.5261	3.4035	3.9938	4.05	3.397	3.2482	3.2417	4.0183	4.0767	4.4134	5.0233	6.3782	5.6856	5.3516	4.8278	3.7478	4.3011	3.4328	2.9845	3.3187	2.5687	3.148	3.2836	2.8909	3.0085	2.3595	2.6094	3.0947	2.6957	2.6587	2.7089	3.2614	3.2297	3.6807	2.845	2.9829	2.8677	2.6879	2.8668	3.4985	3.6958	3.8141	3.2692	3.1639	3.5184
4.5	3.922	3.3784	3.9917	3.2985	3.6713	4.0626	3.9318	4.3844	3.4544	3.6075	3.5706	4.0318	4.1593	4.7025	5.4479	6.6711	6.754	5.1532	4.6341	4.1251	3.1748	3.4441	3.13	2.8932	3.2256	2.9016	3.2537	3.584	3.0139	3.0647	2.9813	3.2553	3.113	2.8511	2.8351	2.9238	3.3374	3.5805	3.5937	2.9135	2.9236	2.8697	3.0728	3.2616	2.9963	3.5495	3.4662	3.1746	3.1596
4.1667	3.308	3.4491	4.2438	3.6627	4.1118	4.5704	4.0875	3.9433	3.8912	4.0783	3.8379	4.1505	3.6174	3.8877	5.7025	5.5227	5.0547	5.0201	4.3155	3.6993	4.5843	3.7393	3.7406	3.2606	3.0898	3.6012	3.0326	3.2362	3.1557	3.5549	3.2573	3.4007	2.6247	2.9389	3.1928	3.4925	3.4841	3.4833	3.6304	3.7689	2.8699	2.8435	2.3162	2.7541	3.1884	3.4485	2.7248	3.6212	3.5326
3.9667	4.2471	3.4563	3.3241	3.6142	4.199	4.1145	4.3932	3.7429	3.4513	3.816	3.8005	4.0899	4.1972	4.0268	5.7697	6.1394	6.3386	4.4675	3.7086	3.8125	3.7421	3.6819	3.4041	3.141	2.7676	3.1269	3.0773	3.2657	3.2162	2.5338	2.8478	2.707	2.6846	2.9401	3.1939	2.7864	3.4386	2.9879	3.4863	2.9883	3.25	2.6075	2.6603	2.9273	3.2757	3.0392	3.2539	3.4552	3.5829
4.2333	3.929	3.0734	3.619	3.6682	4.0077	3.9147	4.0709	3.0283	3.2367	3.4907	3.5787	3.2982	3.7035	4.7593	6.4308	7.5791	5.0323	5.1396	4.1202	4.3023	3.3117	3.1954	3.0928	2.9482	3.0767	2.8856	3.4324	3.174	3.7172	2.4167	2.5771	2.4706	3.0384	3.2698	2.677	2.5996	3.3764	2.9824	2.9429	3.3369	2.7157	2.9157	3.2033	2.9692	2.9262	2.7325	3.6756	3.2183	3.5968
3.8833	4.5399	3.8102	3.9501	3.6724	3.6326	3.0325	4.2121	3.3993	3.7569	3.731	3.7933	3.1973	4.0225	4.6166	5.9188	6.064	4.6719	4.4082	3.512	3.2566	3.7845	3.3271	3.4727	2.6984	2.4993	2.7252	2.4859	2.9492	3.1447	2.6436	2.8292	3.0948	2.7123	3.0222	3.0594	3.0614	2.2178	2.5471	3.4686	3.3815	2.8559	2.4606	3.196	3.348	3.441	2.742	3.747	4.0688	4.3084
5.0667	3.8921	3.449	4.0311	4.1803	3.7143	4.5931	3.6895	4.2373	3.9104	3.231	3.3604	3.7842	4.271	4.7206	5.8556	5.8675	5.7475	5.0937	3.6186	3.9406	3.5223	3.2874	3.3813	2.5428	3.3441	2.8801	3.8275	3.3854	2.9053	2.8554	3.3386	3.405	2.6283	3.3643	3.1759	3.2103	3.72	3.248	3.6491	2.8054	3.4822	2.3892	3.5697	3.5439	3.0095	3.0631	2.9124	3.8483	3.6172
3.8833	4.1408	4.2351	4.1863	4.151	4.2628	4.0839	3.6963	4.0658	3.8291	3.2782	3.5636	4.2417	3.7172	4.993	5.9143	6.3115	5.1234	4.8183	3.7643	4.1182	3.9506	3.4426	2.565	2.9782	2.9645	3.061	3.4665	3.2613	2.8924	2.8909	2.8094	3.1048	2.5823	3.2512	3.3606	3.3004	3.4731	2.8156	3.829	3.1216	3.4419	3.3929	2.6144	3.4177	3.3288	3.2564	3.503	3.2905	3.146
5.25	4.1366	3.6047	3.2794	3.8875	3.4941	4.3192	4.1948	3.4769	4.3333	3.8849	3.4139	3.8074	3.3983	5.0654	6.5082	6.4122	6.1836	5.1721	4.2541	3.256	3.4184	2.6316	2.7106	2.8926	3.6249	3.5805	3.1857	3.4929	3.3695	3.3708	3.1375	3.2772	3.0813	3.3491	3.4881	3.4451	3.2228	3.6723	3.5782	3.1063	3.0268	3.7991	2.7425	3.1318	2.8452	2.8318	3.6346	3.4945	3.2531
4.2667	3.9368	3.1245	3.105	3.3296	3.7768	3.9379	3.8969	3.9142	2.3058	3.2479	3.9833	3.8124	3.8998	4.8155	5.2579	5.2333	5.4747	4.4987	3.819	3.4109	3.8121	3.5735	3.3108	2.6507	3.0105	3.3614	3.5336	3.2269	2.2906	3.1105	2.6043	3.2162	3.0313	2.7209	2.3067	3.3217	3.3951	2.9101	3.5599	3.2306	3.1952	3.0874	3.211	3.0581	3.3693	2.9802	4.0047	3.4095	3.5447
5.3167	4.4391	3.976	3.8754	3.1443	4.6847	4.4672	3.6603	4.5877	3.7736	3.3351	3.2476	4.1025	4.2362	5.1263	6.4188	5.8929	5.4147	5.3741	4.1102	2.7735	3.312	3.6358	2.6561	2.9923	2.7729	2.5158	2.8261	3.3318	2.673	2.8064	3.0584	3.3328	2.8623	2.6668	3.404	4.0326	3.6184	3.6315	3.5431	3.691	3.4103	3.0389	2.593	2.9828	3.4968	3.289	3.4735	3.5716	3.4566
4.25	3.8403	3.3474	3.8828	4.4269	4.4754	4.0713	4.134	3.9694	4.0379	3.7691	3.5034	2.6349	3.5229	5.1764	5.4793	5.8808	5.3364	4.2222	4.1877	3.5751	3.0471	2.8382	2.6069	2.8097	2.2065	2.8207	2.6248	3.0178	3.3447	3.1761	3.1417	3.44	3.3545	3.1279	3.1856	3.1604	3.6368	3.5471	3.8627	3.2559	2.9565	2.9803	3.0625	2.9278	2.9857	3.1831	2.8722	2.9192	3.0495
5.1167	4.6167	4.2877	3.9746	2.9983	3.8508	4.2531	4.2922	4.6246	4.1114	3.1517	3.1429	3.22	4.11	4.6817	5.6778	6.3456	6.3672	5.4787	4.1696	3.7875	3.2767	3.2118	2.9381	3.1243	2.9314	3.5504	3.2867	3.3172	3.2143	2.8891	3.0812	2.867	4.0277	3.0399	2.9396	3.2751	4.0221	3.4722	3.5287	3.2964	3.5994	3.0065	2.7843	3.2404	3.172	3.4608	3.391	3.2869	3.386
4.7667	4.0123	3.976	3.5796	3.1712	4.3043	3.698	3.7224	3.5106	3.784	3.1817	3.1674	4.0279	3.6062	5.315	6.5256	5.4401	6.5874	4.8683	3.8551	3.5267	3.184	2.941	3.0545	3.652	2.5083	2.6516	3.0457	3.3559	2.9581	2.9329	2.5386	2.6991	2.8422	2.9633	2.7969	3.2494	3.7101	3.1009	3.3763	3.2311	3.1871	2.8121	3.0132	3.3212	3.005	3.5416	3.8773	2.7436	3.5903
4.3833	3.8426	3.1643	3.2176	3.794	4.0711	4.3582	4.13	4.7563	3.4506	3.3357	4.035	4.1223	3.6333	4.4763	5.7322	6.7808	5.9647	4.8392	4.6004	3.6153	3.1333	3.1279	3.5281	3.2919	2.5381	3.113	2.9415	3.2608	3.6423	3.0974	3.1291	2.8938	2.8634	2.9876	2.8508	2.8602	2.7839	3.1695	3.0519	3.564	2.9506	3.0384	2.9197	3.1697	3.7905	3.5177	3.1475	3.4385	3.115
3.5	3.3515	4.1236	3.6418	3.3348	3.7734	3.3816	3.3807	3.7838	3.6716	3.4109	3.3488	3.8773	4.0557	5.2902	5.6525	6.3563	6.1508	4.6178	4.4243	3.3345	3.4657	3.1821	3.4943	3.4131	2.5123	2.5756	2.7814	3.1303	3.2695	3.2557	3.0249	2.7361	3.0301	3.532	3.19	3.2324	2.6864	3.1675	3.6836	3.3455	3.7768	3.0458	2.3447	2.9616	3.3688	3.3182	3.1235	3.3472	3.2781
5.3167	4.1537	3.9295	3.645	3.6667	3.8599	4.4574	4.7339	2.8577	3.5991	3.4741	3.4603	3.0615	3.5062	4.9789	5.8128	6.7	5.2341	5.1804	3.7247	3.9041	3.9843	2.9662	3.187	3.639	2.1775	2.8358	2.819	3.9374	2.905	2.8867	2.6813	2.8931	1.7443	2.7376	2.7164	3.0856	3.2962	3.627	3.0639	3.2901	2.5656	3.9012	3.2906	2.9752	3.2498	3.0323	2.9411	4.0145	3.6571
5.35	3.9502	3.5464	3.2696	3.3985	4.1003	3.5768	3.7141	4.2831	4.1797	2.8098	2.9869	3.484	4.4029	4.5341	5.6169	5.2051	5.0948	4.6555	3.7698	3.9692	3.2972	3.3301	2.8736	2.7043	3.3807	2.7094	3.0538	3.0566	2.9628	2.9743	3.0021	2.7887	2.8118	2.7999	3.0758	3.6058	3.0668	3.2658	3.0521	3.2239	2.8371	2.9268	2.6472	2.5354	2.5399	2.8528	2.5496	3.3645	3.6407
4.9167	3.7471	3.5402	3.5761	4.8634	4.4382	4.4406	3.7932	4.2281	3.6802	2.7277	3.5096	3.307	3.8819	4.38	5.7642	6.1641	5.8804	5.1918	4.7931	3.2778	3.0369	3.0027	2.9268	2.6734	3.9558	3.0651	3.6801	3.6441	3.2848	3.1087	2.8687	2.8723	2.4623	2.0038	3.0647	2.9886	3.7359	3.1879	3.7954	3.0239	3.1376	3.0444	3.285	3.4273	3.4331	3.0256	3.5154	3.3398	3.7619
4.2833	3.7917	3.2928	3.9486	3.6714	4.3979	3.7859	3.949	3.7446	3.5092	3.7097	3.4476	3.3545	4.0364	4.0523	5.7905	5.5771	5.6839	4.9136	3.9355	3.6658	3.1518	3.3908	2.8769	3.3563	3.2769	2.7967	3.0315	2.5859	2.4848	2.9371	3.1771	3.16	2.5989	3.4863	2.8373	3.2178	3.8185	3.9445	3.8785	3.505	3.986	3.7989	2.9486	2.9752	3.3561	3.1756	3.8098	3.3033	3.4912
4.45	3.4341	4.0557	3.7661	3.5637	3.8217	4.3456	4.2202	3.5829	4.1296	3.0528	3.0484	4.0325	4.3709	5.0866	5.7032	6.1746	5.2368	5.0867	4.27	3.2427	3.5288	3.3605	3.3845	3.02	2.6623	2.6585	3.2599	3.3569	2.4582	3.0193	3.0167	3.4347	3.4313	2.9992	3.3548	2.6567	2.705	2.5916	3.0309	3.3662	2.7968	3.8578	2.7242	2.7167	2.8055	3.7211	3.3073	3.6478	3.9443
4.8167	3.9839	3.6031	3.3913	3.3836	3.7202	3.6948	3.9782	4.0254	3.4717	2.9851	3.2564	3.8728	3.9275	4.1211	5.6122	5.6517	6.008	5.0383	4.5118	3.5144	3.4262	3.5107	3.0793	3.0899	2.32	2.4971	2.876	2.9842	2.7562	2.5268	2.8877	3.2571	3.017	3.0077	2.6969	2.802	2.9717	3.6694	3.7533	3.1419	2.8532	2.7177	2.5721	2.7848	3.1908	3.1659	3.112	3.8656	3.8527
5.1333	3.8315	4.0695	4.2321	4.2517	4.1537	4.4204	4.8162	3.7302	4.0698	3.3259	3.8481	3.3761	4.342	5.4186	6.6298	6.7333	6.3125	5.2783	4.9927	3.7237	3.778	3.0324	3.179	3.6464	3.7332	2.5707	3.7521	3.7805	3.6505	3.4969	2.8208	3.0019	2.627	3.6088	3.3588	3.0908	2.9479	3.7861	3.7859	3.932	3.6393	3.0297	2.5489	2.947	3.4564	2.9964	3.6171	3.9415	4.0237
4.1833	3.5681	3.2742	3.5921	3.9953	3.8681	4.1089	3.8739	4.1608	3.8512	3.1356	3.6835	3.8378	3.1701	4.28	5.4934	6.0886	5.3724	5.1745	4.5286	2.9537	3.8396	3.2211	3.3322	2.8595	3.2767	3.1012	3.2338	3.4396	1.9455	2.9285	3.6927	3.8125	2.0255	2.7955	3.1193	3.7036	3.6971	3.1379	3.4241	3.259	2.9371	3.5764	2.804	2.7581	3.59	3.7287	3.4385	3.2375	3.0833
4.8333	4.2755	3.6977	3.4798	4.092	3.5165	3.8653	4.3422	3.8404	3.45	3.5995	3.4265	3.4221	4.0491	5.7044	5.8561	6.3791	6.5316	5.7283	4.7902	3.2061	4.6184	3.7937	3.4572	3.1766	2.5158	3.2521	3.0104	3.5835	2.922	2.8785	2.9645	2.661	2.6951	2.83	3.0991	3.6648	3.7783	4.4493	2.7665	2.9869	2.9436	2.5601	2.1207	2.65	2.8648	3.7639	4.3543	3.8323	3.6977
4.9167	4.1084	3.3134	3.6653	3.3881	4.2554	3.6776	4.1089	3.725	3.9236	3.3505	3.6156	2.9308	3.368	4.4995	5.4276	5.7167	4.9311	4.2486	4.0567	4.0982	2.9529	2.9617	2.9915	3.2892	3.2502	3.1378	3.5128	2.6744	2.7619	3.2136	2.5083	2.8306	2.7241	2.2225	2.7453	2.8088	2.1598	3.7788	3.3706	3.7698	3.4597	2.3984	3.2264	2.5854	2.9825	3.5408	2.9295	3.8456	3.7921
4.8333	4.2858	3.8396	4.5793	4.2744	3.809	4.0919	4.038	4.2683	3.382	3.0622	3.6969	3.3493	4.5432	5.9418	6.5235	7.1273	5.5171	5.4897	4.0132	4.0199	3.4678	3.9498	3.1354	3.4822	2.7997	3.4649	2.8555	3.2326	2.5066	3.35	3.1385	3.2352	4.0933	2.9258	3.2525	2.927	3.7807	3.4398	3.1291	2.9545	3.5494	2.9888	3.4008	3.8601	3.4341	3.329	3.9483	3.4101	3.6438
4.0333	3.6743	3.4717	3.2189	3.4965	3.2533	3.9333	4.2568	3.7416	3.3539	3.4408	3.3579	3.3633	4.1674	4.7129	5.323	6.1352	5.4911	4.1556	3.3275	3.3458	3.3738	3.0838	3.2838	2.9883	3.0161	2.9776	3.0843	2.8567	3.2023	2.5364	2.8042	2.7811	3.1831	3.3786	2.6574	2.9704	3.3297	3.7361	3.4702	3.1284	3.4758	3.9996	2.3791	2.605	3.0765	3.9639	3.3833	3.4489	3.5833
4.5667	3.9533	3.9364	3.7246	4.1438	4.6118	4.2138	4.1599	3.8464	3.5147	3.7448	3.8	3.1939	4.7034	5.6464	6.024	7.165	5.8279	4.7716	4.2553	3.7318	3.7117	3.7414	3.5406	2.9752	2.981	3.1496	3.0284	3.5219	2.8525	3.2223	2.8823	2.5885	3.0161	3.1711	3.2669	3.3734	3.119	2.4795	3.2477	3.3626	3.3807	2.2989	2.7693	2.7712	2.5701	3.2159	3.2483	3.5435	2.9741
5.0667	3.7383	3.7145	3.6492	3.9771	4.2212	3.7402	4.3563	3.9046	3.3118	3.1	3.3072	3.8818	4.2855	4.5886	5.7146	5.2972	5.789	5.3672	4.1516	3.2893	3.745	3.6558	3.3569	2.9883	2.7653	3.4407	3.1441	3.083	3.1271	3.1079	3.0563	3.5728	3.0319	2.7943	2.561	3.0513	3.6599	3.7648	3.6622	2.8671	2.9634	2.6343	3.0296	2.9874	2.8968	2.8644	2.2924	3.2639	3.5079
4.6	4.2101	3.8491	3.855	3.8662	3.8177	4.1949	3.9406	3.9925	3.5794	3.8811	3.6939	4.4723	4.7414	4.4812	6.1037	6.6947	5.6129	4.8437	4.4698	3.3095	3.4028	3.1915	3.4447	3.0946	2.9957	2.6561	3.5341	3.851	3.3987	2.8189	2.9469	3.0261	3.5884	2.6202	3.0739	3.0024	3.6062	2.6248	3.5835	3.2518	2.9672	3.144	2.5379	3.4	3.4238	2.799	3.5581	3.6145	3.6623
4.3833	3.3053	3.5841	3.4025	3.3468	4.273	4.1997	4.4167	3.8448	4.3169	3.6782	3.6662	3.3457	4.0826	4.904	4.8819	5.5072	5.7085	4.5097	4.281	3.9125	3.1155	3.6324	3.0776	2.9565	2.6513	2.2268	3.0546	2.952	2.7148	3.1954	2.8156	3.1026	2.8989	3.3251	2.4277	3.0172	2.5924	3.5592	3.815	2.8536	2.7914	2.4646	3.2554	3.4823	3.2783	3.2667	2.9163	3.4046	3.5903
5.25	3.4751	4.1542	4.1538	4.1025	4.5861	4.2296	3.9536	3.9635	3.5551	3.1357	3.5588	3.3824	4.1079	5.1008	5.0008	5.2018	6.5787	5.2547	4.6181	3.4269	3.3476	2.8811	3.0781	2.9007	3.0039	2.9334	3.3053	3.3433	3.2928	3.3871	2.7958	3.0519	2.8725	2.3527	3.2919	3.2846	3.563	2.7794	3.9246	2.955	3.1763	2.7696	3.7157	3.196	3.536	2.8984	2.8235	3.3586	3.7624
4.0833	3.87	3.5899	3.1203	3.4617	3.71	3.6898	4.0782	4.2056	3.4011	3.1655	3.8077	2.9	4.0261	4.3987	5.1648	5.5921	5.8791	4.9569	4.6351	4.0451	2.8039	3.4856	3.4154	3.4324	2.4509	3.0069	3.2257	3.3702	2.493	2.4947	3.2657	2.9672	3.2351	2.9758	3.4363	3.0955	2.9413	3.3463	3.5572	3.7986	3.3329	3.1642	2.7026	2.9662	2.914	3.4054	3.4444	3.2336	3.421
5.1	4.1006	3.5224	3.3545	3.5321	4.6357	3.8281	3.9958	3.8994	4.3245	4.0574	3.4988	2.9705	4.4224	5.202	6.1878	5.9508	5.8418	5.4107	5.0822	3.6728	2.8023	3.0324	3.5489	3.6077	2.6654	2.9602	3.0364	3.6439	3.8128	3.2973	3.0521	3.6014	3.2973	2.8023	3.2765	3.571	3.5659	3.1851	3.6091	3.5153	3.4387	3.6788	3.715	3.2616	2.519	3.24	2.4735	3.1167	3.4758
4.6333	3.9115	3.7552	3.1775	2.854	3.2142	3.6801	3.9552	3.8815	2.745	3.1253	3.3115	3.7829	4.3063	5.0696	5.9162	6.464	5.2159	4.4236	3.8265	4.6056	3.5159	3.4415	3.4516	2.486	3.1454	2.3865	2.6625	2.647	3.2071	3.0285	3.0124	2.5553	3.0145	2.3933	2.3804	2.8501	3.1471	3.5316	2.9584	3.4424	3.6242	2.7004	3.1469	3.2576	3.6034	3.5623	4.6623	3.6571	3.1443
4.1167	3.7424	3.5831	3.1686	3.5749	3.5946	4.1565	4.4026	4.16	4.3007	3.5414	3.806	4.2719	3.9824	5.5121	6.2183	6.736	5.5764	5.6215	4.92	4.1358	3.4817	3.2465	3.4886	3.2009	2.746	3.1703	3.3083	3.2263	2.4392	2.9281	2.9552	2.9179	2.8078	2.7061	3.7145	3.2341	3.2217	3.2314	3.4596	3.6995	3.6742	2.7423	3.1057	3.3081	3.7257	3.7682	3.4572	3.1653	3.2597
4.9	3.8111	3.7717	3.0875	3.9848	3.8094	3.4811	4.1792	4.2544	3.7574	3.4224	3.2198	3.7849	3.9209	4.6642	5.5054	6.1641	6.0498	4.5867	4.2696	4.1967	3.6071	2.9386	2.6357	2.8025	3.6595	2.8307	3.2549	3.5387	3.4705	3.4405	2.9719	2.598	2.3699	1.8737	2.99	3.2805	3.1783	3.0888	3.2864	3.1329	2.7737	2.9864	2.8528	2.8374	2.8662	3.9208	3.7966	3.8213	4.0623
4.05	3.7751	3.4868	3.7836	4.3609	4.6383	3.7518	4.3651	3.9033	3.6295	3.3989	3.9278	3.2074	4.2759	5.9028	6.6942	7.0579	6.1376	4.8962	5.0865	4.1244	4.0741	3.0847	3.4281	3.4899	2.961	3.1537	2.7413	2.88	3.5813	3.1216	3.0864	3.1636	2.994	3.0821	2.671	3.5059	3.9327	3.477	2.8346	3.582	3.0635	2.9647	2.7671	2.4707	2.6839	3.6475	3.2753	4.0699	3.4475
4.5667	4.0469	4.4381	3.7339	3.7316	4.1462	4.1808	3.9099	3.5748	3.6396	4.4087	3.5838	3.4518	3.7091	4.8374	5.198	6.4484	5.7707	4.9188	3.9526	4.0574	3.6874	3.0604	2.6117	3.0671	3.2897	2.5671	2.9428	3.035	3.1295	3.3387	3.1655	2.6787	2.887	2.9988	2.8369	3.2822	2.8467	2.7916	3.462	3.5806	3.2022	3.1293	2.938	2.6419	2.7341	3.5644	3.2013	3.5954	3.1242
4.55	4.3866	3.756	3.6499	4.5186	4.0105	4.1623	3.8692	3.7758	4.1917	3.593	3.4211	3.0527	3.6571	4.6077	5.5693	6.222	6.9413	5.6979	4.6914	4.7858	3.3553	3.6954	3.2094	3.3363	3.2141	2.8422	3.2996	3.5406	3.3586	2.8133	2.6833	3.3821	3.1835	3.4787	2.9741	2.9298	2.9775	3.9093	3.6566	3.2626	3.3575	3.3591	2.7605	2.6849	2.9519	3.6472	3.653	4.0293	3.408
4.7833	3.1562	3.9547	3.7896	2.7468	3.4578	3.9575	4.2593	4.1802	3.0123	3.4272	3.7023	3.3146	4.016	4.493	6.3203	6.5385	4.9998	5.0384	4.6918	3.6476	3.2257	3.411	2.4212	2.8592	2.5299	2.8988	2.6404	2.716	2.849	3.4209	3.2239	3.5763	2.4631	2.5023	2.8124	3.2973	2.9829	3.2657	3.1124	2.8694	2.8925	3.0445	3.2833	3.3894	3.273	3.1772	3.5996	3.3517	3.2605
4.5	4.0076	3.1009	2.7129	4.4059	4.3462	4.2938	3.9145	4.7138	3.6799	3.4724	3.4866	3.2581	3.7999	4.7178	5.8396	6.7887	6.8227	5.1131	4.0677	3.9041	3.5471	3.3653	3.4615	3.0525	2.6846	2.354	3.1193	3.5131	3.6133	3.7292	3.627	3.2795	2.5629	2.3518	3.6307	2.6495	2.8403	3.5157	3.7027	3.3631	2.6646	2.5636	2.6265	2.8717	2.9981	3.2821	3.8312	3.5629	3.0185
5.05	3.9588	3.8169	3.9849	3.459	3.7932	4.367	4.0661	3.4983	3.5372	3.3252	3.6228	3.7302	3.5557	4.7072	5.6729	6.4431	6.7137	4.8283	4.349	3.1269	2.6748	3.009	3.3443	3.0182	2.5299	3.1581	3.5232	3.0736	3.5509	3.3564	2.9011	3.2842	3.5772	3.2495	2.3734	3.0013	3.2384	2.7833	3.0382	2.6243	3.3757	2.667	2.6099	2.8975	3.2767	4.06	3.3551	3.4382	3.0562
4.2667	4.1642	3.5033	4.0388	4.4152	4.3143	4.4394	4.1864	4.7836	4.3056	3.0241	3.3537	2.995	3.8708	5.3869	5.6714	5.3991	6.2013	4.5389	4.9427	3.4045	3.3439	2.6428	3.44	3.0896	3.796	3.4666	3.613	3.0535	2.2897	3.2332	2.2928	2.9072	2.7209	2.7055	3.0893	3.9131	3.204	3.0323	3.3129	2.8131	3.5521	3.1358	3.1777	2.954	3.1368	2.7595	3.197	3.4205	3.6333
4.0667	4.4113	3.56	3.84	2.4729	3.8537	4.5397	4.6927	3.3302	2.8318	2.9264	3.2283	2.6263	4.2044	4.6954	5.8671	5.8675	5.8244	4.8746	4.062	3.7499	2.9631	3.073	2.8203	3.3311	3.0229	2.748	3.2106	3.1655	3.2271	3.3317	2.9063	3.1931	2.1796	3.0766	3.009	2.9964	3.3607	2.7647	3.4837	3.1563	3.4295	4.0187	2.7779	2.65	2.8799	3.7249	3.6632	3.4476	3.0206
5.0167	4.3189	3.816	3.9036	4.4256	3.9447	4.3082	4.4474	4.2087	3.9661	4.0361	3.0399	4.1653	3.9115	4.7394	5.6999	6.508	5.3935	5.1623	4.0449	4.2765	2.8663	3.636	3.0873	3.016	3.1829	2.6476	2.6674	3.1766	3.5271	3.1522	3.2438	3.3096	2.9712	2.6701	2.9885	3.7136	2.7861	3.5334	3.1564	3.3766	3.0468	3.2914	2.7697	3.0621	3.2958	3.5882	3.3624	3.2628	3.8254
4.	3.8835	3.8333	3.3527	2.8221	3.9587	3.1885	4.0792	3.0796	4.4287	3.3989	3.9489	4.4142	3.4021	4.1532	5.2244	5.3815	5.6157	4.3643	3.3394	3.1708	3.9896	3.4738	2.8918	2.4005	2.3072	2.7268	3.1407	3.6224	3.1539	3.1269	3.3417	3.7677	2.5285	2.9446	3.2029	2.9614	2.8196	3.0184	4.0234	3.2122	2.9042	3.2475	2.509	2.7106	2.8487	3.1754	2.9812	3.4874	3.6022
3.9667	4.0669	3.8769	3.5115	2.8587	3.5214	3.9992	4.3042	4.0798	3.7311	2.8753	3.8308	3.6473	3.8584	5.678	5.5158	6.0045	6.8095	5.0618	4.4888	2.892	3.1544	3.1135	3.0736	2.7847	2.3795	2.3829	2.8174	2.9702	3.2747	3.2336	2.374	2.929	3.1703	2.6691	3.2747	3.163	2.8725	3.5417	3.1973	3.4257	3.314	2.8464	2.8038	3.2868	3.4133	3.6456	3.4286	2.5251	3.2276
4.3833	4.2473	3.7189	3.9567	4.1657	4.4864	3.4324	3.4725	3.539	3.8668	3.2747	2.8813	3.9178	3.8723	4.7049	5.0894	6.0711	6.1063	4.5945	4.2722	4.12	3.6804	3.504	3.4338	2.5536	3.0454	2.0898	2.7933	3.4599	3.7133	2.756	2.6062	2.7845	2.8699	2.7035	3.0986	2.9551	2.6349	3.0507	4.0848	3.0405	3.3338	2.7226	2.1646	2.7525	3.3299	3.5915	2.8432	3.4432	3.6553
6.3667	4.3765	3.6957	3.4203	3.9259	4.4692	4.5966	4.5948	3.9089	3.6726	3.5816	4.118	3.1844	4.1549	4.8634	5.3641	6.7659	6.5261	5.4217	3.9996	3.5825	3.7646	3.7328	3.4435	2.8523	2.9171	3.1976	2.9521	3.3	2.6687	3.1586	2.3208	2.3392	3.1936	2.9801	3.0219	3.1224	3.3624	3.5685	3.7363	3.1613	3.1521	2.958	3.1418	3.3924	2.9381	3.3741	3.2492	3.6207	3.5698
4.2667	3.6829	3.3228	3.4046	3.6821	4.2448	3.9748	4.1245	3.4504	4.2782	2.9132	3.2589	3.3613	3.1919	4.1707	5.9426	5.7402	5.5505	4.7741	4.642	3.7403	3.3189	3.2841	2.8935	3.073	2.9851	2.6126	3.6301	3.2623	3.238	2.6296	3.2354	3.1098	2.6676	2.5155	2.8256	2.8819	2.857	3.3333	3.4519	3.3991	3.0048	2.854	2.9279	2.7152	3.2529	3.7549	2.9359	3.2172	3.1684
4.5667	3.6175	3.6881	4.5952	4.4719	4.4111	4.2801	4.0619	3.8525	3.8152	3.5494	3.2019	3.1144	4.3818	5.1126	6.2474	5.9043	5.4448	5.3476	4.7612	3.497	3.5913	3.4621	3.215	3.1365	2.8182	3.1935	3.2781	3.8325	3.7205	3.0318	2.7813	3.2802	2.5544	2.7188	2.5896	3.0342	3.4151	3.0046	3.1023	2.6365	2.9784	2.9434	3.4442	3.5197	2.5603	3.284	3.625	4.0396	3.3523
4.45	3.9514	3.2464	3.6721	4.0485	3.6824	4.0166	4.7276	3.7362	3.6461	3.4321	3.7156	4.041	5.0007	5.0211	5.4136	5.3385	5.3709	4.7479	3.5069	3.7782	3.9105	3.0581	3.4745	3.5646	2.1779	3.4565	3.1402	2.7894	2.9281	3.1224	3.1906	2.8058	2.6078	2.1959	3.1975	3.1558	3.2361	3.8602	3.6978	3.832	3.2178	3.9027	2.7866	2.9414	2.9272	3.5913	2.9743	3.0068	3.4228
3.9833	4.3424	3.6732	3.4501	4.2067	4.2242	4.2743	4.0927	4.2438	3.3986	3.5064	3.3999	3.0745	3.8268	4.4617	6.2565	6.242	5.9804	5.2171	4.1936	3.4942	4.3359	3.5369	3.3415	2.8818	3.2802	2.9817	3.4649	3.1588	3.15	3.148	2.9481	3.1966	2.8366	2.6981	3.5561	3.3583	4.001	3.5547	3.4117	3.4297	3.5349	2.663	3.0094	3.353	3.2579	3.9749	3.3992	3.8035	3.8658
4.1667	4.3469	3.1654	3.4269	3.8774	3.5618	3.6148	3.4369	3.5375	3.7962	3.588	3.7876	3.7155	4.2225	4.4377	5.3028	5.5325	5.7926	4.7952	4.2222	4.1975	3.9225	3.4263	2.6501	3.3885	3.1134	3.1597	3.3739	3.5318	2.7759	3.3242	3.1042	2.7859	2.8759	3.0131	2.5838	2.9457	3.5012	2.2248	3.117	3.0721	3.4398	3.5162	3.5729	2.6955	2.7209	3.32	3.7777	3.0067	3.8299
5.0833	4.4436	4.3285	4.5891	4.4679	4.0021	4.5983	4.7172	3.98	3.6411	3.8822	3.7186	3.6311	3.3911	4.3967	5.1774	7.1722	5.4154	5.0823	3.6155	3.5965	3.327	3.6752	3.3752	2.8117	3.6439	3.4398	3.811	3.4512	2.5353	3.1419	2.9824	3.4258	2.7823	2.5701	2.7973	3.3736	3.1133	3.612	3.4906	3.1779	2.9339	3.8703	2.9008	3.3177	3.3331	3.1156	3.8072	3.4169	3.5307
4.5833	3.8959	3.6037	3.3783	3.9418	3.9872	4.1978	4.4766	4.1631	3.652	3.4442	3.5663	3.2448	3.3918	4.7426	5.6648	5.7193	6.0015	5.093	4.0828	3.4076	3.8018	3.215	3.7386	2.2948	3.2328	3.248	3.1237	3.0641	2.5501	2.7976	2.0428	2.9587	2.9058	2.7712	2.9194	3.1172	3.0089	2.9164	4.1341	3.4622	3.4855	2.564	3.8647	2.8843	2.7567	3.2608	3.5834	3.9427	3.2623
4.7667	4.4771	3.8184	3.9421	3.5572	4.4445	3.8572	3.8848	4.0523	3.4019	3.4275	3.824	3.2941	3.9834	4.4405	5.5224	6.0536	6.0129	5.5049	4.6624	3.7901	4.1338	3.4815	2.7511	3.0777	2.2921	2.6931	3.1588	3.049	2.9995	3.3106	3.4094	3.8356	3.1479	2.7164	2.5652	3.9792	3.7583	2.9675	3.4551	3.0626	3.0527	3.2131	2.9594	2.6949	3.4451	3.3628	3.3149	2.6784	2.996
4.3667	4.3658	4.0928	3.7503	4.0079	4.1052	4.0588	4.1698	3.6231	3.5961	3.4942	3.7429	3.9755	3.6977	4.8629	6.4772	5.9095	5.45	5.1327	4.0698	3.7192	3.1487	3.3157	3.1724	2.6158	3.2584	2.9988	3.1931	3.163	3.1638	2.4774	3.0573	2.6598	2.413	2.92	2.9367	3.2358	2.2984	4.1251	3.2316	3.1775	3.3812	3.1065	2.9383	3.1151	2.8786	3.0126	3.7581	3.2038	3.5364
4.9167	4.1138	3.7507	3.8232	3.998	4.0869	4.3067	4.5261	3.8806	3.4069	3.3437	3.5556	4.0108	4.1781	4.9841	5.7176	5.7184	6.4936	5.2148	4.2573	3.9825	3.7528	3.1954	3.1676	3.427	3.7998	2.8614	3.4361	3.0108	3.3151	2.6567	2.4355	2.9002	2.7813	2.9799	2.682	2.8163	3.2078	3.3416	3.2603	2.6487	2.7607	2.5904	2.5127	2.5586	2.5077	3.6795	4.1423	3.9569	3.1351
4.2833	3.4383	3.839	3.5109	3.4515	3.7795	4.1306	4.114	3.8858	3.737	3.0667	3.3909	3.9295	4.116	4.2752	5.5227	6.4623	6.3553	4.8574	3.6751	3.2117	2.8615	2.9578	3.4931	3.6225	2.8683	3.0106	3.1661	3.1896	2.8286	3.5798	2.626	2.9373	3.0611	3.2953	2.8416	2.8463	2.9136	2.4833	3.0181	3.496	2.8925	3.0081	3.2932	3.4394	3.0844	2.7874	2.9351	3.8721	4.1707
4.8667	4.5913	4.0694	4.1056	4.1308	4.1779	4.4551	3.6072	4.2632	3.2328	3.7288	3.5444	4.5656	4.3084	5.7341	5.8236	6.186	5.7247	4.954	4.7618	4.3451	3.7189	3.7328	3.2565	2.8246	3.593	3.052	3.5924	2.9056	3.7174	2.8924	3.0542	3.4443	3.0424	3.25	3.3169	3.1158	3.0651	3.7427	3.4994	3.968	2.9162	3.4223	2.7569	3.497	3.527	4.0321	3.297	3.9017	3.2948
4.8833	3.9934	3.945	3.7911	3.7149	3.691	4.4208	4.3853	4.3073	3.8624	3.0499	2.9445	3.0944	3.3976	4.8162	5.2936	6.7063	5.7072	5.2727	4.7141	3.776	2.7212	3.0734	3.32	2.9987	3.039	2.6898	2.9185	3.1306	3.3266	3.136	3.024	3.145	2.8843	2.4505	3.4217	2.9691	3.3115	2.9332	3.3909	3.2279	2.9253	2.9288	3.2494	2.695	3.3863	3.0405	3.1834	3.6902	3.4505
3.9333	4.0387	3.4046	3.8757	3.8219	4.7864	3.8827	3.8136	3.8044	3.6775	3.3707	3.0829	3.7725	4.4782	4.9617	6.2107	6.7439	5.5716	5.7223	4.833	3.6227	3.4235	3.9464	3.0799	2.8356	2.5288	2.9638	3.3259	3.3561	3.2034	3.1738	2.9167	2.8035	3.2014	3.1335	3.5484	3.1197	2.9188	3.1491	3.3231	3.432	3.3677	2.9009	3.8324	3.4919	3.0246	3.509	3.7376	3.2606	3.6501
4.3833	3.7636	2.9901	3.1568	4.1388	4.004	3.9924	4.2938	4.366	3.5019	3.6097	2.9793	3.8401	3.5624	4.0271	5.4925	6.3554	5.6993	4.8136	4.8143	3.9194	3.4909	2.846	2.9536	2.893	2.9588	3.1675	2.874	3.1714	3.1391	3.2829	2.6625	3.0685	3.265	2.2315	3.0043	2.8766	2.9109	3.2518	3.6745	2.8225	2.8785	2.6777	3.1467	2.8717	2.9722	3.0705	3.8508	3.6541	3.5939
4.8333	4.0595	3.9067	4.0457	4.6082	4.1116	3.9359	4.075	4.3104	3.1829	2.9597	3.112	2.8315	4.1796	4.9585	5.3	6.3738	5.3172	4.8704	4.4559	3.8875	3.5749	3.9616	3.0605	3.0356	3.828	3.	3.0701	3.1786	2.9357	3.339	3.3344	3.4718	2.862	3.2609	2.9144	3.4854	3.2835	3.4222	3.6624	3.1883	3.079	3.9077	3.0406	2.6545	2.6487	2.8438	3.9179	3.058	3.0798
5.1167	4.2146	3.7791	3.4452	3.3383	3.5448	3.8049	4.1938	4.6029	3.7598	3.7408	3.3586	3.5097	4.1501	5.0356	6.7879	6.6824	5.2933	4.9514	3.6037	3.8598	3.3856	3.632	3.3032	2.5813	2.6306	2.5321	2.651	3.1485	3.5257	4.1363	3.1426	2.8285	3.1556	2.8912	2.8798	2.8017	3.638	3.0777	3.8191	3.3041	3.7155	3.5641	2.5502	2.6813	2.8849	3.6393	3.9124	3.627	3.7627
5.35	3.8393	3.5151	3.9291	4.0169	4.1487	4.0259	3.7255	3.4908	4.2914	3.2212	3.3462	3.6766	4.3601	4.8707	6.3152	6.5517	5.7221	5.3327	4.3208	4.0308	3.4036	3.2504	3.1512	2.7944	3.4219	2.8191	3.467	2.5949	3.7236	3.6529	2.827	2.6615	3.1511	3.4478	3.5185	3.4384	2.9118	3.7102	3.6664	3.2171	3.4989	3.0888	2.9322	2.8212	2.8458	3.3441	3.2253	3.7631	4.1153
4.8833	3.6199	2.9483	3.4777	2.8615	3.8559	4.4017	4.4865	4.6777	3.4383	3.2149	3.8434	3.1221	3.8688	4.8629	6.4734	6.5728	5.5171	5.471	4.5137	4.0767	3.5736	2.9933	3.0272	3.4484	2.6317	2.6191	2.6747	3.4199	3.5543	3.506	2.6927	2.8795	2.8545	2.6052	1.8855	2.7728	3.4745	3.173	3.7172	3.2806	3.4059	3.0146	3.1181	3.405	3.6249	3.641	2.9142	3.712	3.6092
4.7333	4.4173	4.1104	3.5926	4.7637	4.0437	3.9667	4.2302	3.7558	3.4559	3.208	3.4707	3.1227	4.6232	4.7829	5.8676	5.8385	6.0167	4.7265	4.2853	3.8684	4.243	3.2838	3.25	3.4095	2.6513	2.4861	3.4846	3.5894	3.4691	3.951	3.1146	2.6244	2.9014	2.8841	2.3279	3.2522	3.7326	2.9213	2.6265	3.1018	3.3463	3.4101	2.6385	3.3849	3.6757	3.6585	3.7307	3.1666	3.6566
4.4833	4.2502	3.1751	3.3392	3.9089	4.0481	4.1711	4.2301	3.4342	3.8986	3.431	3.3993	3.3779	3.9281	4.6374	5.6054	6.3088	5.7184	5.0761	4.3126	4.0242	3.1702	3.1415	3.2357	2.8941	2.2537	2.9797	3.0315	2.8316	3.1257	2.7505	3.5459	3.1973	2.5123	2.5525	3.0404	2.5249	3.6631	4.1613	3.2356	2.8126	2.8489	2.9358	3.4242	3.0843	2.7656	3.4413	3.1889	2.7727	2.8824
4.9333	3.9308	3.7881	3.7462	3.9453	3.545	3.9863	4.1255	3.6125	3.1436	3.0264	2.7528	3.5403	3.8934	5.0328	5.957	7.3757	6.7264	4.7846	3.5629	3.72	3.5225	3.3616	3.1151	3.084	3.2073	2.8439	3.1198	3.5104	2.8839	3.6057	2.9155	2.7637	2.5957	3.1331	2.8056	3.2377	2.9436	3.7445	3.612	3.2942	3.3554	3.5793	3.4268	3.4071	3.2106	3.1438	2.8615	2.9314	3.3324
4.55	4.1817	3.6242	3.0794	3.7696	3.3208	4.3234	4.4229	4.3242	3.1314	3.1507	3.2813	3.8827	3.9303	4.9991	5.5788	6.0273	5.3065	4.9778	4.37	3.7251	3.1152	3.1811	2.9105	2.8989	2.8814	3.6838	3.4337	2.8118	3.4894	2.9231	2.9271	3.9661	3.3825	2.8134	2.7845	2.7421	3.4692	3.4741	3.5634	3.687	3.3156	2.6388	3.0138	2.7606	2.9529	2.1248	3.8509	4.0626	3.3124
4.35	4.1646	3.576	3.9067	4.0664	4.9087	3.8853	4.0646	4.3881	3.2176	3.3425	3.6096	3.9509	3.7912	4.8405	5.6714	6.8905	6.2336	5.1785	4.4322	3.7026	3.4704	3.4724	3.1362	2.7914	2.0215	2.7975	3.2755	3.1288	3.2281	3.253	3.0906	3.4414	2.9165	2.8691	3.4869	3.3169	3.7431	3.9362	3.355	3.2	2.7549	3.1496	2.6716	3.3788	3.2111	2.8059	3.1603	3.1954	3.2675
4.1167	3.7317	3.385	2.7646	3.0629	3.5937	4.0388	4.1255	4.8317	3.8941	3.6637	3.7219	3.9955	3.8681	4.0483	5.3463	5.4552	6.6028	5.7225	4.0053	3.2009	4.4261	3.9498	3.1447	3.1534	2.4884	2.2618	2.9439	3.6116	3.0044	2.8034	3.1084	3.2153	3.0683	2.9789	2.8406	2.9477	3.5078	3.4657	3.5151	2.9923	3.9317	3.6843	3.3591	2.6783	2.7492	3.1175	3.5799	3.6647	3.1448
5.6833	3.665	3.6997	3.9723	3.7348	4.2947	4.5	3.9489	4.2627	4.5434	3.6989	3.6619	3.9264	4.2835	4.7279	6.1408	5.5912	5.8187	5.0195	4.659	4.5851	3.444	3.0604	3.1634	3.4126	2.2843	2.9475	3.1823	3.2993	3.8209	3.2803	3.0635	3.0517	2.5551	3.0854	2.6484	3.1426	3.7477	3.0526	3.931	3.0104	3.2096	2.6615	2.5177	3.1576	3.4471	3.4726	4.253	3.74	2.9978
3.5	3.8212	3.6511	3.5667	3.1398	4.4133	4.725	3.2666	4.25	3.2354	2.9214	3.4088	3.4655	4.0679	4.9968	5.3446	6.0694	6.1871	5.1437	4.0561	3.2218	3.4212	3.4111	3.0436	3.018	2.5506	2.5398	2.8775	3.5291	3.0339	2.8636	2.3698	2.6735	3.1007	2.0159	2.943	2.6943	3.6102	3.0481	3.2905	2.9329	3.1113	3.1055	2.7573	2.6258	2.9111	3.3695	3.4217	2.6333	3.7035
4.55	3.9525	4.5887	3.5719	3.2811	3.71	4.5205	4.3186	3.4867	3.6485	3.6534	3.4421	3.4523	4.8429	4.7548	6.1141	6.1289	6.1814	4.9625	4.251	3.6318	3.3552	3.3724	3.1858	2.9581	2.9599	3.1382	2.9004	3.2125	3.3162	3.2507	2.6177	2.763	2.3787	3.0523	3.0949	2.7369	3.5286	3.6398	3.4762	3.5171	3.7064	3.2009	2.9467	2.7141	2.8722	3.1313	3.5564	3.4448	3.6671
4.35	3.3327	3.3435	3.3109	4.5813	3.8794	4.3023	4.0129	3.9758	3.6328	3.4861	3.7197	3.091	4.4687	5.1093	5.3477	5.5807	5.4462	5.513	4.2571	3.3277	3.618	3.159	3.3208	3.1052	2.9355	3.0492	3.1498	3.2764	2.702	3.2466	3.1166	3.1007	2.3548	3.0342	2.5912	2.6309	2.894	3.4768	3.4792	3.2297	2.8683	3.0713	2.4388	2.9414	3.4371	3.2054	3.0624	3.5667	3.3806
3.6167	4.0223	4.7164	4.2157	4.099	4.2475	4.1912	3.8166	4.2281	3.6084	3.0022	2.9938	3.7906	4.4157	5.8418	5.834	6.7984	5.8528	4.4538	4.1412	3.156	2.7356	3.0902	3.6131	3.2617	3.1402	2.313	2.2924	3.3261	3.2939	3.1776	2.7448	2.8283	2.7029	2.7434	2.7951	3.0994	3.739	3.6436	3.5109	3.6788	2.957	3.2546	3.1286	2.3828	2.8818	3.1226	3.559	3.2656	3.4368
4.9	3.6138	3.9168	3.675	4.4174	3.9835	4.0778	4.1271	3.9852	4.1805	3.6264	3.2492	2.9646	3.9449	4.5942	5.4988	6.115	5.4845	5.8202	4.1181	4.0883	3.1393	3.3337	3.1171	3.4063	1.8954	2.4288	2.8831	3.0098	3.18	3.0582	2.6209	3.2057	3.1415	2.2756	2.7772	3.1927	3.1289	3.4453	3.9191	3.4725	3.0586	3.3248	3.1316	2.8763	2.9664	3.0254	3.5697	3.7492	3.1298
3.8667	4.2391	3.8418	3.7101	4.307	3.96	4.2325	4.1781	5.0323	3.1293	3.5673	4.0644	3.7527	4.2694	5.2829	6.0729	5.5008	6.0619	5.207	4.7237	3.8628	3.3447	4.0305	3.6057	3.3149	2.87	3.0203	3.2254	2.804	2.3743	3.2625	3.0729	2.4583	2.6945	3.2476	2.8669	3.3009	3.1451	3.3277	3.5309	3.5324	3.5	3.6616	3.372	2.9248	2.7587	3.0782	3.8107	3.4885	3.4505
4.8	4.3446	3.3042	3.1436	3.2	4.1	3.8468	3.8422	3.8537	4.2075	3.5868	4.0929	2.7403	4.1637	4.9849	5.935	6.8554	5.2333	5.0094	4.4702	3.8426	3.0778	3.4679	2.7162	2.8257	3.2205	3.4138	3.91	3.2125	3.0771	3.6587	3.2802	3.0498	2.8529	2.1946	2.7083	3.0504	3.8698	3.7361	3.538	3.5563	2.9146	2.943	3.3	3.5263	3.2801	3.4218	3.4525	3.1396	3.2066
4.3333	3.5667	3.3857	3.4342	3.8122	4.6348	4.298	4.7178	3.65	3.5551	3.046	3.0825	3.7149	3.8014	4.4503	4.9805	6.0037	5.7217	4.7688	3.8637	3.6675	4.2728	3.4018	3.5472	3.3149	3.1555	3.3211	3.3249	3.3781	3.4648	3.2247	3.1802	3.0009	3.0533	2.9988	2.9441	3.0202	2.9037	3.4547	3.0697	2.8734	3.2403	2.8631	3.0875	2.8899	2.9992	3.5575	2.7052	3.3224	3.8341
4.35	4.1175	3.6864	4.0169	3.8719	4.5587	4.5423	3.8119	4.4848	4.1152	3.9466	3.7416	2.8407	4.0158	4.9398	5.3466	5.686	4.7806	4.7066	4.8541	3.2045	2.9961	2.5036	3.1269	3.0083	4.1604	2.9732	3.1348	2.9734	3.6103	3.303	3.1771	2.7036	2.8625	2.4147	2.8433	3.0093	3.2291	3.0713	2.9758	3.5752	3.3022	3.3909	2.9303	2.9561	2.6553	3.7906	2.7851	3.3997	3.332
3.8667	3.8728	3.5725	3.3353	4.2997	3.9394	4.0968	3.9964	4.4677	4.1449	3.3179	4.1644	3.1844	4.4672	5.3353	5.5173	6.5291	5.951	4.7029	3.9718	3.3601	2.7251	3.5265	3.4338	3.0984	3.4846	2.9886	3.2691	2.9293	2.9095	3.3336	3.0865	3.3328	2.6368	3.3588	3.1149	3.0659	3.1609	3.6954	3.2337	3.0775	3.6242	4.3006	3.2439	3.0056	3.1929	3.6862	3.4556	3.3878	3.1723
4.1	4.4181	3.4663	3.0225	3.74	3.5535	3.6785	4.3439	3.3685	3.9546	3.2598	3.3794	3.5865	4.0231	4.7955	5.971	5.3937	6.5869	4.9824	4.603	3.7251	3.134	2.9937	3.2277	3.5261	3.0784	3.0049	3.0407	3.0308	3.0024	3.7215	3.5188	3.516	2.6682	3.0279	3.5416	3.7249	3.0879	3.8667	3.4112	2.763	3.1962	2.7469	3.2388	3.4869	3.4093	4.0639	3.2287	3.7637	3.8828
6.1	4.1599	3.882	3.2808	3.6736	4.1923	4.5148	4.7802	4.3964	3.778	3.2833	3.3965	3.8775	4.2037	4.5292	5.5947	6.4062	5.901	5.2775	3.982	3.6175	3.1343	3.6937	3.6097	3.4867	2.0717	3.5537	3.1748	4.2192	2.9812	2.5605	2.1198	2.7697	2.8261	2.5338	3.2458	2.997	2.5649	3.8779	3.1408	2.95	3.0366	3.0828	2.9228	3.3096	3.595	4.0364	3.0188	2.8622	3.5658
4.35	4.23	3.6795	3.3087	3.3821	3.8764	4.0948	4.1985	3.3252	3.6475	3.4976	3.512	2.6254	4.0804	4.8808	5.8344	5.9816	6.1602	4.5144	3.4708	4.0566	4.7754	3.2405	3.1634	2.7083	3.0245	2.9276	3.3164	2.898	3.3009	3.2898	3.2135	2.9098	3.1592	2.6533	2.9315	3.5071	3.5768	3.5056	3.3262	3.3243	3.0651	2.757	3.3024	3.3641	3.0992	3.9205	3.7059	3.2712	3.5694
5.1	4.4897	3.5306	2.9644	3.9181	4.6782	4.1312	3.8308	4.9132	3.0701	3.1805	3.5647	3.0462	3.6969	5.0825	6.3279	6.471	7.0829	4.7167	4.4516	4.7082	3.6705	2.9533	3.5781	3.4405	3.131	3.4338	3.6616	3.3274	2.7415	3.1	3.0562	2.5644	2.5906	3.6662	2.7536	3.7248	3.5779	3.6945	3.274	3.1752	3.3441	3.303	2.9688	2.9278	2.5193	3.7088	3.1432	3.1817	3.6228
5.0833	3.6716	3.5245	3.4188	4.0398	3.6086	4.2653	4.2271	4.0371	3.7348	3.9558	3.7071	3.7232	3.618	4.8255	6.1993	6.4281	6.3754	5.4764	4.5188	4.3318	3.6976	4.2137	3.3724	3.5466	2.9244	3.0695	2.9087	3.6426	2.7826	2.9594	2.5751	3.4972	2.8044	2.7912	2.9074	2.5257	4.0643	2.9426	3.0858	3.3239	3.3608	3.2348	3.7244	3.2823	2.7095	3.3916	3.7966	3.5973	3.1027
4.6833	4.3072	3.1801	3.3749	3.3042	3.4652	4.3716	4.127	3.236	4.1674	3.2885	3.6362	3.5058	3.9237	5.1772	5.7045	6.4071	6.5187	4.3647	4.0071	3.5875	3.6762	3.5769	3.1928	2.5432	3.2168	2.6529	2.7519	3.3493	3.3691	2.9545	2.8896	3.4397	2.9604	2.8343	2.6808	3.0659	3.6287	3.5462	3.9931	3.2595	3.207	2.3327	3.0785	3.1515	3.0347	3.1769	3.5355	4.0593	3.5908
4.4667	4.0434	3.444	3.3529	4.4997	4.6939	3.959	3.4922	4.4286	3.7712	3.661	3.6583	3.6743	3.9051	4.7482	6.0712	6.5773	5.6592	5.1868	4.0761	4.0817	4.2235	2.9904	3.0018	3.048	2.9533	3.1037	2.6799	2.4731	2.8914	3.2616	2.7865	3.1717	2.3649	2.5435	2.8421	3.2986	3.0837	2.9397	3.4933	3.4572	3.4694	3.0924	2.7796	2.9636	3.1476	3.6969	3.1457	2.8385	3.4543
5.3667	4.422	3.3223	3.6812	3.7498	4.2841	4.5598	3.9797	3.7717	4.1036	3.3437	3.2583	2.8858	4.3813	4.6734	5.3375	6.0194	4.7221	5.0755	4.5949	4.1727	3.577	3.7738	3.1118	2.4187	2.8892	3.4069	3.2346	3.5606	3.4705	2.8401	2.9397	3.3031	2.5555	2.7035	2.8798	3.1788	2.6201	3.3962	3.8654	3.118	2.9441	2.7374	3.3239	3.1924	2.9246	3.5685	3.4132	3.6073	3.9285
4.8667	3.5564	3.8031	3.0244	3.6706	4.7794	4.6406	4.2448	3.4146	3.2627	3.3045	3.3719	3.4279	3.4687	4.6414	5.7729	7.08	6.3764	4.7768	3.9461	3.3209	3.4773	3.0234	2.924	3.116	2.9132	3.2955	3.6438	3.4101	2.9572	3.0856	2.9365	3.0615	3.115	2.5812	2.8685	3.4533	3.2821	3.5879	3.9961	3.3743	3.4984	3.5823	3.2833	3.2904	3.1156	3.2505	3.9735	3.3571	3.314
4.35	4.0014	3.428	3.6683	3.6199	3.633	3.9904	3.9328	3.9481	3.3279	3.6794	3.4511	3.7007	4.5847	5.3857	5.6721	6.8414	5.9169	4.9987	4.2375	4.2874	3.2377	3.1481	2.8293	2.9462	2.5432	3.1284	3.4219	3.2116	2.5073	2.9446	2.5491	3.4455	2.693	2.5735	3.0014	2.5693	2.8287	4.2029	3.2529	2.9689	3.2231	3.057	3.3282	3.6308	3.4635	3.1533	3.5576	2.892	3.3491
4.9667	3.8792	3.4143	3.2335	3.7438	3.4642	4.0646	3.8655	3.7406	4.0091	2.95	3.3759	3.1937	4.1884	4.7955	5.7964	6.4097	6.2262	4.9513	4.693	3.9109	3.9723	3.3805	3.414	3.3885	3.0322	3.0134	3.553	3.3864	3.0852	3.1545	3.0094	2.9538	2.7382	2.2634	2.4473	3.3411	4.0122	3.4463	3.5494	3.7185	2.8898	3.3945	3.1593	2.7864	3.3442	3.8762	3.4043	3.3521	3.7851
5.	4.2601	4.4388	3.5483	3.3505	4.0378	4.3507	4.0203	3.9556	4.1348	3.728	2.9718	3.7282	3.7261	4.6722	5.9425	5.2244	4.9691	5.2024	3.0939	3.3357	3.493	2.8258	3.4935	3.4604	2.7297	3.4078	3.1516	3.5519	3.4867	3.5398	3.3177	3.6082	2.9946	2.5332	2.7544	3.606	3.5015	3.2741	3.1356	3.2432	3.0774	2.8707	2.4804	2.8338	3.077	3.7003	3.168	3.9117	3.8444
3.9	4.0391	3.6582	3.3216	3.8239	4.1853	4.5844	3.6775	3.611	3.8862	3.7751	3.6565	4.0698	3.1794	4.9223	5.6872	5.7807	5.1607	5.2192	4.2592	4.0209	3.6319	3.4977	3.2968	2.6689	2.804	2.6345	3.5019	2.9441	2.8114	3.0822	3.073	2.9928	2.6379	2.9012	3.1687	3.3242	3.0986	3.739	3.0877	3.3072	3.7736	3.9015	3.4469	3.204	3.3087	3.2787	3.2752	2.6355	3.2968
4.7	3.4696	3.9725	4.4132	3.712	4.2732	4.6739	4.7015	3.6016	3.6693	3.2868	3.6548	3.6545	3.9058	4.417	5.5475	6.365	5.9359	4.4448	4.4635	4.2783	4.0016	3.9827	3.4171	3.0818	2.7222	2.9728	3.1999	3.2571	3.0891	3.2011	3.0573	3.0651	2.5709	2.8387	2.8076	3.4051	3.1537	3.9352	3.72	2.7063	2.6177	3.8158	3.1561	3.2177	3.0183	3.7872	3.0436	3.5036	3.4074
4.5833	3.9706	3.7044	3.379	3.2192	4.1012	4.3907	4.2119	4.1308	3.9884	3.2327	3.8061	4.3642	4.081	5.0585	5.3384	5.9044	5.6829	4.939	5.11	4.2328	3.3697	3.6364	3.1194	3.0063	2.8522	2.9882	2.9821	3.5453	3.0235	3.673	2.6926	2.1663	2.7949	3.1911	3.1333	2.8158	3.577	3.1157	3.5257	3.6865	3.4876	3.9036	3.7408	3.3727	3.4929	3.5915	3.6282	3.1584	3.6399
4.5333	4.0897	3.5171	3.2861	4.2674	3.9512	4.1695	4.7985	4.6631	3.6502	2.9443	3.6553	2.7166	4.5151	5.1561	5.6729	5.3692	6.0761	5.2703	4.6963	3.8052	3.4261	3.2256	3.0976	3.5455	2.9366	3.1809	3.3318	3.6732	2.5559	3.5317	2.8438	2.9272	3.1674	3.3448	3.9611	3.2015	3.1905	3.2184	4.1285	3.7892	3.3876	3.157	2.8876	3.5409	3.2772	3.4005	2.9116	3.5156	3.4014
4.7333	4.5033	3.7493	3.9602	3.9017	4.2667	4.1163	3.8781	4.3313	3.2171	3.3282	3.2912	3.3432	4.4006	5.0338	5.8227	6.0315	5.31	4.9867	4.221	3.7784	3.6312	3.6644	3.2577	3.0403	2.5332	3.124	3.2741	2.6909	3.456	3.6004	3.5281	3.0261	2.8065	3.2942	2.9477	3.8363	3.1621	3.5149	3.181	3.0306	3.5516	2.9423	3.0281	2.8899	3.0338	2.71	4.0094	3.2768	3.575
4.6167	3.7453	3.6448	4.2504	3.4829	4.8372	4.581	3.9119	3.7025	3.395	3.7006	3.4841	3.5987	4.2651	4.989	5.2627	5.5	5.7403	4.7658	3.7763	3.4758	3.5733	3.5192	3.2367	2.7824	3.2432	3.4707	3.0233	2.8852	3.1114	3.3719	3.1771	3.1663	3.1484	3.1654	3.0522	3.2944	3.2	3.5805	3.4988	2.9054	3.0629	3.2763	3.1316	2.9682	3.2807	3.4213	3.0906	3.4475	4.0079
4.6333	3.9159	3.7137	3.7807	3.5888	4.4012	4.58	4.2546	3.6669	3.7722	3.1724	3.1194	3.9381	4.3795	5.7504	5.7823	5.9632	5.6863	5.3709	4.1979	3.7358	3.4935	3.3621	2.9976	3.3923	3.1463	2.8451	3.3649	2.9727	3.3704	3.4742	2.9625	3.0064	3.2638	2.6556	3.1952	3.794	3.1829	3.8592	4.1543	3.8496	3.0726	2.6287	2.9214	3.349	2.5918	3.7595	3.4183	2.9647	3.0803
4.25	4.6771	3.9362	3.7536	4.3741	4.3358	4.3842	4.5224	4.0219	3.4155	2.5782	2.6237	3.7744	4.3066	4.8324	5.5283	5.4395	5.8855	5.6536	3.688	3.5209	3.2021	3.077	3.1988	3.5955	3.0606	3.0264	3.4083	2.7118	2.7419	3.5059	2.3136	2.8411	3.1101	2.923	2.4709	3.0075	3.1535	3.562	3.8318	2.6671	2.7139	2.8202	2.6606	3.2449	2.869	3.2405	3.0572	2.7762	3.6758
4.7	3.2387	3.7857	3.6493	3.1413	4.6823	4.4475	3.7093	4.2181	4.1619	3.3804	3.4751	3.3347	3.6485	4.6556	6.1589	5.9385	6.4958	5.1319	4.1092	4.6782	3.5657	3.1361	3.4435	3.1977	3.3468	2.5789	2.3853	2.5402	3.6974	3.0689	2.9563	3.0947	2.9513	3.6045	3.6333	3.5341	2.8887	4.0463	3.6858	3.6671	3.3371	2.8772	2.7526	3.2	3.5709	3.6146	2.6556	3.3896	3.6131
4.6833	3.8872	3.7197	3.3478	5.0074	4.0969	3.3845	2.7306	3.5877	3.2329	3.4133	3.3944	3.0635	4.5976	6.0439	6.2982	5.6043	6.1244	5.314	3.9786	4.0042	3.9832	3.5252	3.2158	3.0171	2.7949	3.0618	3.2104	3.169	2.3534	2.8595	2.8469	3.1287	2.7506	3.3632	3.1079	3.7232	3.0701	3.0407	3.2792	2.8072	3.3725	2.565	2.2769	2.9879	3.2641	3.8882	3.3897	2.7276	3.2105
4.4667	3.9455	3.8113	3.0041	3.1119	3.8411	3.969	4.1948	4.4233	3.7078	3.6574	3.8144	3.3162	3.8738	4.563	5.3297	6.5098	5.2739	4.5096	3.8461	3.8583	3.1542	3.0285	3.1288	2.7705	3.2267	3.0154	3.4194	3.5226	3.1086	3.5708	3.075	2.3634	3.2228	3.3687	3.0534	2.7868	3.2402	2.9	3.2877	3.3275	3.0672	3.2278	2.9737	3.2273	3.5757	4.1577	3.7055	3.1485	3.9171
4.6	4.1224	3.8814	4.3291	3.5632	4.5073	3.6065	3.5651	3.226	3.7688	3.4323	3.823	3.5691	4.7044	5.2576	6.8555	6.0797	5.6152	4.9723	4.4704	3.3361	3.1115	2.9807	3.5387	2.9264	3.4579	3.0301	2.8266	3.3783	3.6614	2.3871	2.9626	3.3543	3.4138	3.8355	3.5969	3.3845	3.7925	3.2779	2.7827	3.0117	3.2785	2.7545	3.1878	2.9586	3.1918	3.6885	3.703	4.0355	3.5733
4.15	3.8214	3.4777	3.7966	3.9669	4.2739	4.262	3.5469	3.7406	3.3212	2.8448	3.1743	3.4477	3.694	5.1337	5.3512	5.4956	6.3819	5.4715	4.5102	3.7943	3.5248	3.5454	3.4895	3.634	3.4502	2.9443	3.4031	3.3022	3.4557	2.9602	2.7011	2.9438	2.9435	3.1087	2.934	3.1841	3.0891	4.0733	3.2859	3.1667	3.0801	3.2278	2.7423	3.1985	3.1288	3.3195	3.0423	2.8909	3.4824
4.9667	4.449	4.2559	3.7877	4.1117	3.9692	4.1757	4.4172	3.1345	3.5295	3.0523	3.7152	2.9887	4.0454	5.4581	6.9318	7.5114	5.6286	5.0101	4.5057	3.5777	3.9757	3.0973	3.0984	2.8946	2.8968	2.6654	3.5915	3.7019	4.2842	2.7292	2.7947	3.0649	3.5536	3.5874	3.2303	3.2727	3.3939	3.5537	3.414	3.1117	2.5591	2.9051	3.7154	2.9374	3.1939	2.8215	2.888	2.827	3.7455
4.0667	3.3872	3.1457	3.4003	3.797	4.3569	3.7588	3.8698	4.3979	3.5765	3.6995	3.1697	3.1453	3.7707	5.3756	5.2725	5.8606	4.9502	4.9303	4.6455	4.0085	3.9039	2.8838	3.1773	3.3137	3.832	2.9866	3.5338	2.9899	2.9285	2.7834	3.5344	3.3815	2.4933	2.8103	3.7267	3.8201	3.0763	3.6037	3.4403	3.609	3.2871	2.3585	2.7881	3.2298	3.4355	3.721	3.1637	3.3325	3.3781
4.8833	3.1259	3.0234	3.5444	2.7311	3.9938	3.7104	3.3671	3.8917	3.5976	3.02	3.1311	3.8917	4.0889	5.4951	6.1	6.6071	6.5399	4.4209	4.5325	4.2343	3.2659	3.132	3.5232	3.4709	3.2828	3.3606	3.3651	3.5714	3.1991	3.3943	3.4354	3.1997	3.302	3.2313	3.4737	3.782	4.1587	2.4444	2.9404	3.0685	3.1581	2.8757	3.3981	2.7288	3.0559	3.9282	3.7077	3.1501	2.5311
4.9167	3.8551	3.7236	3.6485	3.1236	3.636	3.7865	4.0068	3.5502	3.7287	2.953	3.6199	3.5158	3.8892	4.4775	6.2734	7.0141	5.1	4.7392	3.8886	4.0591	3.8411	3.1729	2.7	3.1252	2.8048	3.3707	2.8898	2.313	2.9289	2.7262	3.2896	3.3833	2.7969	3.3021	2.9298	2.9608	3.3622	3.2834	2.796	2.7027	3.1247	2.7616	3.2171	2.9207	3.1556	4.0139	3.3705	3.2495	2.9925
4.5	4.6448	3.9983	3.6404	4.5666	3.4565	3.517	3.0723	3.5392	3.3594	3.3921	3.4324	3.6306	4.2149	6.026	5.784	7.4345	6.2593	4.3698	3.9629	3.4543	3.8869	3.6148	3.0341	3.1588	3.0337	3.3634	2.9671	3.1685	3.249	3.5333	3.1688	3.5728	3.2274	3.0202	3.5651	3.5631	3.6246	4.0427	3.3974	3.3284	2.9274	3.0763	2.6848	3.1485	2.491	3.5885	3.4897	3.105	2.5829
4.8333	3.699	3.8842	4.2727	3.908	3.3674	4.3789	4.0739	3.8154	4.0904	3.2466	3.2833	2.7549	4.1508	3.9178	5.0434	5.8773	6.4493	4.9515	5.1806	3.5429	3.6848	3.4945	3.1321	3.6484	4.0791	3.4309	3.3753	3.4781	3.3219	2.803	3.0563	2.8358	2.7438	2.4716	3.3766	2.9075	2.9985	2.6064	3.242	3.559	3.0113	3.4177	3.2568	3.2025	3.2267	3.0308	3.0077	3.0019	3.5329
5.0333	4.0424	4.4146	3.7238	3.4037	4.1137	4.463	4.1271	3.0868	3.4314	3.1218	3.4926	4.5381	3.9295	5.2186	6.1062	6.772	5.51	5.1245	4.6316	4.0177	3.5018	3.9409	3.3386	4.0209	3.3306	3.1695	2.9165	2.4532	3.6598	3.356	3.2573	3.5905	2.9682	3.2058	3.7286	3.8517	3.6973	3.6898	3.3364	2.6523	3.5832	3.2883	2.5193	2.9667	3.5979	3.679	3.4436	3.2984	3.1022
4.6167	3.7095	3.8281	3.9992	3.9659	3.6441	4.7382	4.0129	4.7402	3.5845	3.0483	3.5751	3.6212	3.9588	3.8975	5.0296	5.9887	5.9239	4.8113	3.8686	3.041	3.4979	3.7095	3.5341	3.7518	2.6846	2.3898	3.3868	3.6551	2.7568	3.4105	3.3199	3.4035	2.4031	2.6045	2.9473	3.3251	3.7281	3.8214	3.0595	3.0234	3.6838	2.8827	3.5989	3.4808	2.7582	3.46	3.2697	3.8808	3.5939
4.7833	3.691	4.0723	4.0492	3.6547	4.4808	4.0606	3.4989	4.1231	3.8193	3.3472	3.4897	3.6709	3.8187	5.2182	5.8518	7.1125	6.0821	5.0871	4.6318	4.5474	4.1021	3.8851	3.6284	2.9885	3.3446	3.0621	3.8656	3.1918	3.389	2.9576	3.4449	3.3976	2.8209	3.2012	3.4443	3.5377	3.739	3.6167	2.9917	3.0576	3.4511	3.3318	2.6339	3.3298	2.8846	3.9611	3.7089	2.8978	3.093
4.7333	4.1533	3.2102	2.9311	3.6221	4.0574	4.5433	3.9405	3.2008	3.1089	3.3984	3.6392	3.6709	3.4223	4.6418	5.2781	5.8062	5.7171	5.4284	4.7061	3.7136	3.6963	3.4184	3.115	2.7176	2.8731	3.3667	2.8164	3.0985	3.1357	3.0462	3.2365	3.1534	2.9417	3.1998	3.2318	3.5306	3.7475	3.7463	3.2624	3.3018	4.4951	3.1185	3.3244	2.7409	2.9307	3.0872	3.5594	3.4483	3.0238
3.2833	4.2771	3.5444	3.777	3.7035	3.9082	3.5119	4.2985	3.9706	4.1688	3.1447	3.6451	4.0833	4.5398	5.2016	6.0464	6.257	6.561	5.2945	4.9008	3.4287	4.078	3.4135	3.6542	3.9435	3.9869	3.3089	3.2548	3.4699	3.9604	3.0379	3.3083	3.0818	3.2942	3.4224	3.99	3.963	4.0715	4.5807	3.604	3.723	3.3624	3.2374	3.0158	3.0641	3.8948	4.1931	2.8389	3.077	3.4337
4.8167	3.8136	3.4349	3.2797	3.5293	4.0745	4.2656	4.2979	3.9581	4.1194	3.3018	3.3773	4.077	3.8925	4.6074	5.0278	5.3377	4.9475	4.6047	4.2637	3.8267	3.6055	3.0262	3.5241	3.3649	2.8514	2.3056	3.4254	3.4465	2.543	2.7057	2.8178	3.9428	2.6628	3.0531	2.8069	2.8963	3.9957	3.4076	2.5139	3.0824	3.2882	3.008	2.843	2.9854	3.3913	3.4956	4.4444	3.0779	3.0943
4.6667	3.9661	3.7384	3.5472	4.6838	3.6581	4.6096	4.4515	3.8546	3.6151	3.4781	3.4374	4.1928	3.9367	5.3772	7.0358	6.3489	5.8672	5.1218	4.6749	4.6733	3.9484	3.4752	3.1471	3.0401	3.2843	3.6659	3.1659	3.869	1.9651	3.6175	4.1	3.1299	3.236	2.8136	3.623	3.7897	3.9818	3.2945	3.021	3.5144	3.6468	3.6167	3.5528	3.3606	3.2254	4.1308	3.3637	3.9629	3.7868
4.9667	4.4467	3.929	3.5181	3.8281	3.3724	4.1879	3.8234	3.6981	4.4821	3.5179	4.0402	3.1743	3.7579	4.6471	5.8526	5.3569	6.3204	5.0966	4.3484	3.681	3.4353	3.1659	3.4536	2.9014	3.6027	2.6638	3.5564	3.1719	2.9234	3.5185	3.1062	2.5873	3.4858	2.9212	3.3369	3.286	3.5316	3.6102	3.3637	3.5451	3.1441	2.3231	3.131	3.0268	3.3209	3.54	3.6931	3.1046	3.9166
5.2667	4.0397	3.9194	4.5842	4.8637	4.2067	4.8462	4.1614	3.5879	3.3319	3.1558	3.5517	2.4423	5.4059	5.6003	6.065	7.7546	6.2664	5.3844	4.491	4.1943	3.8696	3.6621	3.2228	3.0673	3.5214	2.8622	3.3668	2.9532	3.1561	3.3849	3.5479	3.3273	2.9074	3.922	3.441	3.2154	2.9095	3.7584	3.5563	4.0396	3.3361	2.8904	2.9442	3.5465	3.6871	4.1423	3.6718	3.6347	3.7153
5.2667	4.1212	3.8031	3.8625	3.7697	3.3295	3.6885	4.3157	4.031	3.7879	3.138	3.3933	3.7453	4.7632	4.1577	4.759	5.908	5.4789	5.1949	4.4608	3.5727	3.3532	3.7589	2.9337	2.8565	2.3019	3.3154	3.2834	2.7715	2.47	2.8698	3.2833	3.0217	3.4628	2.8364	2.3067	2.7361	3.0448	3.5684	3.6875	2.9626	3.293	3.1045	2.9789	3.2717	3.2333	3.1895	4.0559	3.2497	3.311
5.4833	4.3	3.7603	3.8433	4.0284	4.3901	4.4651	4.4656	4.3142	3.5672	3.1235	3.5219	4.2462	4.2571	5.2849	6.5734	6.2552	6.5132	5.7488	4.7343	4.2851	4.3199	3.5753	3.8321	3.3119	3.3758	2.7963	3.3177	3.4465	3.7895	3.8326	3.5468	3.5734	2.8413	3.4821	3.071	3.5089	4.1615	3.8946	3.0971	3.6721	3.6194	3.3232	3.3096	3.1975	3.1929	2.9261	3.7329	3.556	3.8592
5.2667	4.2502	3.8217	3.5073	4.1079	3.8978	3.8323	4.4875	3.6535	3.2897	3.2276	2.659	3.6133	3.8382	4.9406	5.2224	5.6939	5.098	5.2191	4.7367	3.766	3.1872	3.7716	3.4052	3.07	2.8529	2.5349	2.9846	2.9665	2.5434	2.4803	2.8178	3.4625	3.0437	3.3296	2.5279	2.5193	3.1227	3.2675	3.9483	3.0297	3.2677	3.4515	2.7376	3.3202	2.8521	4.028	3.1004	3.5669	3.6825
5.6833	3.8994	3.6881	3.7973	4.3279	4.1165	4.4969	4.6135	4.4383	2.7916	3.1736	3.6429	4.6214	4.305	5.1044	5.5913	6.8616	6.9642	5.493	4.6357	4.0009	3.8105	3.2068	3.7204	2.7637	2.7698	3.2159	3.0848	3.3904	4.4365	3.2693	2.9677	2.9009	3.0585	3.5443	3.542	4.385	3.859	3.3759	3.5903	3.5536	3.8161	2.8999	2.9157	2.6717	3.3209	3.8323	3.5124	3.2981	3.2847
4.5667	3.958	3.8113	3.4971	3.8771	3.0009	3.5291	3.9881	4.0692	4.485	3.5068	2.3264	3.4885	4.1839	4.8931	5.5055	5.8035	6.4028	4.6367	4.34	3.6427	3.1623	3.0301	2.8968	2.827	2.538	3.4533	2.9586	3.3072	3.5138	2.4133	3.1875	3.3383	2.8172	2.7791	3.321	3.1039	3.1738	3.3463	3.4006	2.5383	2.8338	2.9055	3.3087	3.2732	3.4217	3.3615	3.0257	3.2773	3.3425
5.3667	4.3531	4.189	3.7993	5.1137	4.0018	3.7823	3.9463	4.5244	3.7629	3.7042	4.0531	3.4682	5.1139	4.9711	6.1855	6.5693	6.4759	4.7109	4.3906	3.5777	2.8552	3.2942	3.3593	2.9471	3.5139	3.3663	3.5438	3.5682	2.8834	2.9061	3.0187	3.0637	3.467	3.1769	3.68	4.0061	3.7445	3.7074	3.8001	3.2374	3.5252	3.0075	2.6609	3.645	3.3166	2.8623	3.3116	3.8555	3.4707
5.2833	4.335	3.8017	3.2846	3.0187	3.8615	3.9	4.4871	4.091	3.8521	3.1345	3.0448	3.3297	4.1325	4.7041	5.0281	6.0335	6.3381	5.1252	4.2184	3.8267	3.7036	3.3612	3.1765	3.2072	3.3	3.2061	3.0003	2.9271	2.8024	2.886	2.9417	2.9656	2.6862	2.4826	3.0913	2.7942	2.9891	3.9029	3.2837	3.1617	3.4317	3.5642	2.7063	2.7151	3.0664	3.3459	3.0175	3.1212	3.5299
6.	4.3181	3.5143	3.6786	4.3597	4.2764	4.5502	4.1042	3.7298	4.5187	3.9671	3.0793	3.7692	4.2637	4.7601	5.4372	6.4106	5.9438	6.2649	5.7422	4.237	4.0018	3.177	3.3643	4.1577	2.7978	2.9882	3.4905	3.0173	3.6937	3.5389	3.3011	3.4418	2.6421	3.1632	3.4064	3.4211	2.8847	4.039	3.5999	3.8374	3.4269	2.6838	3.1645	3.0642	3.4868	3.9718	3.2799	3.7678	3.6057
5.4167	4.867	3.5855	3.3057	4.0875	4.7458	3.7037	3.8359	4.989	3.6887	3.7051	3.1761	3.736	3.9535	5.1198	5.8559	6.7572	5.2836	4.8717	4.0512	4.3558	3.8773	3.5099	3.441	3.2236	3.7095	3.4106	3.0241	2.9694	3.1619	3.1288	3.3906	2.9485	3.1609	2.1815	2.9117	3.1664	3.1944	3.1953	3.4237	3.3635	3.7322	3.1241	3.2538	3.5389	3.0169	3.1479	3.2722	2.9817	3.0084
5.4667	4.4366	3.5017	3.2434	3.6269	4.0125	4.6735	4.0436	3.6179	3.0676	3.6036	3.559	4.1714	4.353	4.5003	6.7404	6.4104	6.4682	4.9849	4.2657	4.2357	3.7586	3.4892	3.7379	3.7374	3.2191	4.0386	3.5676	3.3603	3.8323	3.2655	3.3438	3.4208	2.727	3.4766	3.3383	3.3217	3.3868	3.6325	3.3109	3.5901	3.4312	3.0959	2.8813	2.9813	3.222	4.1551	3.5102	3.1259	3.304
5.1	4.3564	3.6111	3.2151	3.2649	4.6242	4.7613	4.2328	4.066	3.6467	3.5794	4.1242	3.6372	4.0284	4.0373	5.0086	6.3361	5.6634	5.327	3.8928	4.4956	3.5464	3.4129	2.691	2.8191	2.502	3.0902	3.1245	3.2221	3.2671	3.3008	3.3093	2.7926	2.737	2.7643	2.9103	3.4079	2.8321	3.6286	3.973	3.4306	2.9689	2.5525	3.2621	2.7535	2.7865	3.0382	3.121	3.6084	3.4637
5.4667	4.7438	3.9288	4.5084	4.6689	4.4096	4.7157	4.2886	3.9958	3.7477	3.5272	3.6641	3.5876	3.062	5.3373	6.4138	6.4974	5.6012	5.8349	4.9118	3.7751	3.7485	3.371	3.2339	3.3977	3.1901	2.8687	3.1103	3.4088	3.6428	4.1002	3.124	3.2498	3.3386	3.2211	3.0068	2.8711	3.6721	3.1081	4.2491	3.0117	3.229	2.8979	3.2101	3.1833	3.7257	3.5343	3.656	3.5915	3.7566
5.6833	4.0819	3.981	3.9973	3.4115	3.9923	4.4018	4.4281	4.1537	3.8153	3.4208	3.9866	3.4784	3.4101	4.1832	5.7802	5.4394	5.9473	5.3507	4.5494	3.8601	3.0343	3.4801	3.459	3.0385	3.4424	2.8898	3.8616	2.8269	2.8494	3.275	2.9104	2.906	3.2657	2.7438	3.2909	2.9792	3.2262	3.3074	3.2212	2.7752	3.0736	3.3025	2.4425	2.7258	2.8159	3.1549	3.3641	3.6333	3.3202
5.5333	4.5088	4.1531	3.7564	3.7985	3.6683	3.7818	4.0218	4.4615	4.258	3.4195	3.818	4.423	4.3261	4.8784	5.7671	6.3492	6.0065	5.1715	4.7045	3.7717	3.7678	4.0876	3.244	3.2608	3.2478	3.1654	3.5526	3.0125	3.7674	3.25	3.5271	3.4813	2.5616	3.5787	3.1288	3.8943	3.6569	4.2668	3.8105	3.7045	3.1242	2.9924	3.5761	3.5803	3.6537	2.8666	3.4432	3.8574	3.3478
5.75	4.6632	3.9654	3.466	3.1057	4.7675	4.1069	4.0161	3.9296	3.7492	3.6076	3.7241	4.2327	3.5225	4.082	5.1499	6.122	5.1072	4.5793	4.5269	4.0376	3.0937	3.5716	3.5606	3.4502	2.3691	3.524	3.2885	2.8158	3.2542	3.5313	3.0032	2.9193	2.3326	1.8904	3.0918	3.4214	2.9973	3.3482	3.1899	3.5234	2.935	3.0409	2.6426	2.4465	3.2333	3.438	2.7821	3.0806	3.2693
6.0167	5.143	4.5782	4.1361	3.9353	3.7071	4.669	4.0082	3.906	3.4912	3.3868	3.4555	4.3158	4.7095	4.7804	6.1567	6.7035	5.901	5.0473	3.8445	4.0675	4.1294	3.8803	3.7852	3.5588	3.6172	3.5126	3.3678	3.5992	3.6652	2.9178	3.0729	3.5304	3.2872	2.8615	3.727	3.5802	3.9657	3.4518	3.463	2.7685	3.0064	3.1475	3.4476	3.2232	2.9854	3.7229	3.841	3.9487	3.1755
5.8	4.3467	4.0017	3.7927	3.4712	3.9888	4.0755	4.7031	4.6056	3.6727	3.2811	3.2071	3.705	3.8694	4.6479	6.6344	6.8525	6.4478	6.0912	5.3535	4.3435	3.4448	3.287	3.265	2.841	3.5901	3.4744	3.5224	2.7313	2.8266	3.0247	2.9729	2.6167	2.9926	3.1776	2.7437	2.4976	2.7056	2.7369	3.6229	3.8473	3.3758	2.5095	2.9867	2.245	3.3376	3.8356	3.6081	3.4896	3.2619
5.5167	4.5224	4.0922	4.2595	3.7423	4.0574	4.3771	4.1057	3.9685	3.2402	3.304	3.9486	4.0146	4.734	5.328	6.8468	6.3569	6.2943	5.034	4.5488	4.8107	3.8028	3.7267	3.5881	3.761	3.684	3.3329	3.3985	3.0763	3.2281	3.5378	3.4803	3.6265	3.7706	2.8027	3.7419	3.9529	4.4897	3.437	3.6186	3.4973	3.3844	2.8368	2.1475	2.5722	2.1825	3.3108	3.3641	3.6607	3.2378
6.1167	3.7527	3.7548	3.9872	3.9045	3.8932	4.198	4.0307	3.4712	3.9483	3.0449	3.194	3.1944	3.8499	4.3878	4.6127	4.9843	5.7057	5.3212	4.3314	4.2808	4.3121	3.6625	3.1333	2.7878	3.254	2.7581	2.5927	3.2337	3.0601	3.6351	2.9459	2.8541	2.6265	2.5435	3.0792	3.2341	2.3823	3.5936	3.162	2.9041	3.4424	3.6995	2.9399	2.8111	2.2095	3.14	4.3696	3.1926	3.9324
6.3833	4.5294	4.2693	3.8818	4.0137	3.9593	3.5367	3.4427	3.8825	3.805	3.6788	3.8627	4.1631	5.0042	5.8731	7.0768	6.091	5.6542	5.0063	4.947	4.6069	4.1269	3.7737	3.2375	3.3939	3.6547	3.0581	3.4735	3.0981	3.8432	3.3417	3.5823	3.1258	3.5648	3.7332	3.316	3.3835	3.5428	3.7575	3.0428	2.964	3.5096	2.0361	3.001	3.3368	3.3982	3.391	3.4111	2.9447	3.5005
4.9667	4.2255	3.6724	3.2826	2.9716	4.1552	4.4173	5.0495	4.4127	3.9776	2.7872	3.0137	3.0225	4.5551	4.7487	5.7331	5.8877	6.0518	4.5982	4.8198	4.3252	3.0405	2.8532	3.4542	3.3581	3.5623	3.2903	3.0928	3.1481	2.8572	3.6226	3.2761	3.337	2.2779	2.2837	3.0649	3.6014	3.186	3.5759	3.7286	3.5712	3.6435	3.9268	2.862	3.0237	2.7492	3.7167	3.5286	3.2139	3.7894
5.2833	5.0885	4.3237	4.3872	4.1075	4.3295	3.929	2.8051	3.7686	3.1008	3.6534	3.3059	3.2599	4.9131	5.1276	5.9487	6.9256	6.6968	5.9933	4.1467	4.0574	3.9604	3.1258	3.6345	3.6498	3.593	3.128	3.2889	3.8288	3.3254	3.4284	3.2667	3.4837	4.0579	3.0734	3.2383	3.6386	3.4914	3.5221	4.1359	3.5203	3.6435	2.6216	3.1167	3.4561	4.0034	3.4507	3.3863	3.0591	3.0109
5.5167	4.9635	3.5929	4.0053	2.6893	3.7046	4.3729	3.6379	3.0767	3.5535	3.1914	3.3639	3.5709	3.8115	4.9146	5.3144	6.0519	5.5958	5.2359	4.2657	3.8792	3.7921	3.4291	2.8106	3.1995	3.0388	3.2224	3.1995	2.834	3.0409	3.3241	2.7397	3.462	2.5426	2.2701	2.8963	3.4429	3.5934	3.4648	3.291	3.0104	2.8979	2.8495	3.0057	3.003	2.7193	2.8418	4.2153	3.2926	3.4982
4.8833	4.5841	3.9392	3.545	4.092	4.1603	3.9647	3.7854	2.387	2.4688	2.5358	3.3655	4.4534	4.5948	5.6357	6.3298	7.2984	7.3841	5.6023	5.0114	4.6001	3.929	3.786	3.6394	3.7232	2.8762	2.9305	3.3733	3.5547	4.0242	3.0216	3.3511	3.7852	3.7111	3.9131	3.5324	3.453	4.3117	3.5723	3.3738	3.0761	2.7301	3.686	3.3756	3.3722	3.449	3.7313	4.3654	3.7254	3.0018
4.8333	3.9529	3.9459	4.0111	3.3784	4.2089	4.0098	4.484	4.2071	4.0403	3.6839	3.5019	3.1191	3.5259	4.539	5.6532	5.3639	5.847	5.1211	4.5069	3.3194	3.4147	3.6625	3.1707	2.7349	2.5286	3.4158	2.9799	3.0434	2.7972	2.6163	2.8198	3.122	2.6189	3.0343	2.7896	2.8472	3.4468	3.4806	3.6089	3.468	3.6585	2.9792	2.7127	2.7515	2.9947	2.8679	2.9555	2.736	3.2399
5.6167	4.9669	4.267	3.8958	3.6388	4.5522	3.9747	3.5176	3.5986	2.9315	2.8444	3.6857	3.8565	3.9855	4.9519	6.5015	7.0816	6.208	5.089	4.9949	4.0769	3.6537	3.6936	3.352	3.5527	2.5493	3.0569	3.217	3.5247	3.5034	3.0617	2.9657	3.7807	3.3901	2.5381	3.3443	3.388	3.3905	3.5184	3.8842	3.3685	3.4828	2.417	3.2871	3.2374	3.6154	3.4305	3.1282	3.3893	3.6575
6.2167	4.1601	3.6429	3.5746	2.6311	3.1145	4.5148	4.6843	3.83	3.7594	3.3063	3.4512	3.5755	3.8432	4.7858	5.6295	6.3825	6.0013	4.8701	4.0126	4.1349	3.3275	3.3099	3.7741	3.1896	2.7471	3.1366	3.3012	2.9715	2.2006	3.3515	3.1354	3.3337	2.7051	2.7176	2.5946	2.6356	3.0939	4.3686	3.9506	3.3365	3.286	2.7999	3.019	3.5333	3.6873	3.2931	3.632	2.9333	3.5522
6.5667	4.1963	4.108	3.9854	4.5079	4.4295	4.1318	3.7687	3.75	4.1212	3.6971	3.6996	3.7977	4.1804	4.739	5.5148	7.2993	6.148	5.4455	4.7241	3.6335	3.0668	3.5627	3.5207	3.0108	3.2178	3.2902	3.3916	3.6537	3.1996	3.4651	2.901	3.4213	3.2201	3.3077	3.2036	3.1824	3.8198	3.7658	3.6137	3.5041	3.2726	3.5601	3.3391	2.8995	2.9471	3.9798	3.8683	3.4147	3.7513
5.6	4.9165	4.0785	3.5611	2.8463	3.9786	3.9439	3.9854	4.3621	3.2969	3.942	3.7829	3.3691	3.5614	4.8223	5.7291	6.4492	6.191	5.5735	4.7863	4.0902	3.0214	3.599	2.9414	3.0056	3.1738	3.2403	2.9003	3.0483	3.3262	2.556	3.0189	2.8007	2.3484	2.9155	2.9946	3.373	3.689	4.1974	2.9597	3.1847	3.4221	3.157	3.5763	3.1671	2.9982	3.2249	3.7727	4.2411	3.1803
5.9667	4.2885	4.1651	3.7287	3.9438	4.331	4.3927	3.8181	3.7233	2.8292	3.2763	2.9778	3.7493	4.481	5.0451	5.7451	6.5597	5.9037	6.0634	4.9139	3.9868	4.0773	3.5693	3.1516	4.0464	3.647	2.713	3.3769	3.3392	3.2329	3.5026	2.8656	3.0728	3.0582	2.6547	3.54	3.8107	3.9427	3.4713	3.4219	3.2198	3.1108	2.5484	3.2998	3.2889	3.7474	3.7138	3.6013	4.0227	3.8101
5.7667	4.2775	3.5513	2.9817	2.5047	4.3397	4.7252	4.4437	4.3123	4.2242	3.7081	3.7444	3.3513	4.0252	4.4098	5.3208	6.2851	5.6789	5.2456	4.0059	3.9474	3.9528	3.5252	3.3842	2.9318	3.122	3.6638	2.9641	3.1891	3.0282	3.8208	3.1864	3.1344	3.2033	2.5357	2.87	3.308	3.1944	3.4102	3.319	3.5293	3.8441	3.1888	3.2094	3.3197	3.5262	3.3325	3.2231	3.2481	3.6951
6.3333	4.7386	3.6389	4.4416	3.7635	4.1128	4.1949	4.288	5.0854	3.4107	4.019	4.21	4.2977	4.542	4.8171	5.3986	6.8107	6.8115	5.9343	5.0698	5.0166	3.6468	3.0573	3.2097	3.2462	2.7248	3.4589	3.1815	3.2152	3.4143	3.3462	2.9312	3.1254	3.4033	3.6297	3.002	3.3659	3.681	3.4991	3.4406	3.2478	2.9194	3.0111	3.0315	3.1141	3.4762	3.5761	3.2735	3.612	3.6308
4.65	3.9993	3.158	3.0478	4.0179	3.5572	3.7431	4.4449	3.6154	3.9633	3.2758	3.518	3.0351	3.6021	4.1817	4.8683	6.1765	6.2801	5.2196	4.1928	3.535	4.0133	3.128	3.3089	3.027	3.308	2.6427	2.9171	3.1554	2.7634	2.9598	2.8239	3.0072	2.896	2.6544	2.418	3.2563	3.9246	2.7573	3.5293	3.2392	3.8457	2.6256	2.469	2.7641	3.2064	3.0387	3.312	4.1299	2.9421
6.8	4.8675	4.7325	4.5165	4.2032	4.2124	4.5892	4.0593	4.4775	3.4118	3.2374	3.2028	3.1977	4.6377	5.1426	6.3229	6.228	5.5321	6.3273	4.8671	4.4816	4.2676	3.1576	3.4115	3.6005	2.7132	3.1715	3.3415	3.6731	3.7514	3.4802	2.6657	3.1617	2.931	2.997	3.4597	3.3009	3.5167	3.3545	3.9417	3.0149	2.5791	2.5308	3.2677	4.0561	4.3519	3.4541	4.0274	4.2503	4.0233
4.9167	4.3218	4.4616	4.3324	3.6739	4.0914	4.0202	4.862	3.3322	4.1763	4.4148	3.7254	3.4248	3.6168	3.5983	4.9797	5.4588	6.6595	5.5302	4.311	4.5024	4.149	3.5734	3.474	2.9484	2.6202	3.5525	3.15	2.8673	2.6695	2.608	3.0302	2.993	3.2259	2.7143	2.7508	3.7526	3.1121	2.7037	3.2161	3.2653	2.7683	3.1208	2.7707	3.4485	3.3333	3.611	3.4808	3.5369	3.4039
6.2333	5.4415	4.4253	4.3384	4.1032	3.7718	4.034	4.5104	4.4704	3.8267	2.9972	2.7138	3.8854	3.6666	4.3841	5.1683	5.6562	6.1289	5.1147	5.2771	4.3377	3.7956	3.4526	3.0297	3.5421	2.4509	2.9711	3.0839	3.3185	3.3181	3.4446	3.0489	3.1844	3.6893	3.4114	4.182	3.9987	3.5277	3.4361	3.4596	3.1689	4.1123	3.2236	3.0441	3.2127	3.9127	3.4884	4.3734	3.6819	4.0084
5.5667	4.5136	3.6661	3.6213	3.8495	3.3636	3.9508	4.6761	4.341	4.084	3.4219	2.8736	3.1083	3.6319	4.3776	5.9371	5.5262	6.4914	4.7789	5.0057	4.0069	3.7649	2.8067	3.1604	2.943	2.9819	3.7378	3.0488	2.7148	3.5408	2.7535	3.1896	3.2514	2.1805	3.0788	2.9185	2.888	3.2621	3.1639	3.215	3.1351	3.5866	2.5984	2.7603	2.504	2.446	3.0303	3.4646	3.6539	2.8058
6.7667	4.6796	4.4186	3.9216	4.1119	4.5418	4.7007	4.2026	3.8477	4.2663	3.6678	2.7839	3.3969	4.058	4.4393	5.9636	6.4106	5.7321	5.3989	5.2169	4.8235	4.0945	3.3073	3.6842	3.2982	3.5379	3.2906	3.2564	2.8842	3.7408	3.675	3.3906	3.1208	2.9232	3.5665	3.2914	3.4476	3.8483	3.2305	3.4856	3.3707	3.0683	2.6611	3.055	3.2601	2.7365	3.8067	3.3283	4.2151	4.1201
5.1833	4.4452	3.4104	3.25	3.2993	3.5185	4.2505	5.0611	4.9367	4.2254	3.9487	3.5032	3.539	3.2607	4.3434	5.3769	6.4466	5.5978	5.4962	4.5547	3.5401	4.0108	2.3617	2.9339	3.2173	2.895	3.0227	3.2301	3.4251	4.0557	3.9939	3.2687	2.8942	2.6411	2.6847	3.0266	2.9247	2.5633	2.7498	3.8122	3.3937	3.4758	3.1469	3.3906	3.3934	3.7852	3.9544	3.621	3.6441	3.56
6.7333	5.008	4.0584	4.1979	4.6276	4.9333	4.6881	4.6683	3.6437	4.1418	3.5638	3.6373	3.8498	4.3028	5.3024	5.7345	6.9677	6.6824	5.3128	4.7216	4.9683	4.9924	3.5461	2.8888	3.4268	3.0577	3.2744	3.468	3.2286	3.4875	3.1936	3.474	3.0797	2.7033	3.0857	3.2559	3.8745	3.9401	4.3565	4.1013	3.577	3.443	3.6061	2.6872	3.2692	3.172	3.6654	3.7021	3.3434	3.393
6.1833	4.7889	4.0141	3.7639	2.7662	4.1209	3.6966	3.8865	3.9173	3.4734	3.6959	4.5805	3.6558	3.2564	4.0634	5.4514	6.7949	5.3754	5.1482	4.7886	4.4209	3.9846	3.5473	3.2398	2.9275	2.7471	3.0382	2.9262	3.1167	3.3919	3.0106	2.8906	2.9685	2.0975	2.8333	2.9488	2.9912	3.0897	2.6748	3.8659	3.9473	3.2285	3.3914	2.7526	3.1434	2.7325	3.0703	3.3239	3.3967	3.4666
5.95	3.9358	3.9964	3.8798	4.4264	4.5434	4.8316	4.5312	3.5337	4.3103	4.081	3.6349	3.2881	4.2572	4.6158	5.887	6.8211	6.3605	5.0095	4.9969	4.1601	4.1586	3.6621	3.522	3.5608	4.0079	3.9244	3.7293	3.4108	3.2905	2.8186	3.0698	3.3911	3.4647	3.3399	3.1241	3.4172	3.3777	3.9631	3.6512	3.8167	3.6247	3.5727	3.9525	3.4076	3.6016	3.7567	3.1659	4.0989	3.9755
6.8167	4.9315	4.5198	4.0031	2.4752	3.9885	3.9816	3.8849	4.459	4.4771	4.1713	3.5633	3.5908	4.0131	4.2633	5.5711	5.7368	6.9904	5.1238	4.5451	4.2984	3.9982	3.4077	3.4983	3.4198	3.0634	3.0561	3.3335	3.2438	3.1514	3.1564	3.2407	3.1208	2.5473	2.4089	2.5883	2.7405	2.7688	3.6686	3.2662	3.4032	3.1054	3.4708	2.7359	3.2399	3.4381	3.5233	3.2641	3.2929	3.0671
6.0833	5.3438	4.4219	3.9304	4.491	4.7032	4.0678	4.2646	3.9304	4.2358	3.9298	3.8151	3.8977	4.0737	5.2593	5.7776	6.8572	5.7806	5.1529	5.0539	4.9142	3.9759	3.6419	4.198	3.4336	2.7032	3.3102	3.3079	3.5037	3.3248	3.4045	2.9021	2.912	2.8346	2.3725	3.0351	2.9452	3.4851	3.8083	4.1147	3.6455	3.9408	3.4696	3.2465	3.3	3.7013	4.1505	3.441	3.658	2.9615
5.9167	5.0257	3.8878	3.849	3.8714	3.9593	3.9402	4.2448	3.8156	4.0167	3.7177	3.2809	3.996	4.3877	4.8995	5.4455	5.3246	6.6854	5.2616	4.609	4.2684	5.023	4.0908	3.2964	2.8255	2.5425	3.1972	3.2185	3.32	3.5576	2.8906	3.1583	2.9349	2.7826	2.2268	2.8781	3.4524	3.1343	3.0675	3.7578	3.5049	4.5118	3.2321	2.8868	2.7414	2.9855	3.6218	3.0786	3.2161	3.357
6.5	4.6778	4.6713	3.9223	4.5878	3.6642	4.0431	4.713	5.2325	3.8338	3.7206	3.1432	3.3719	3.6186	4.8443	5.6038	6.4755	6.0376	5.8002	5.5943	4.157	4.3882	3.9545	4.0053	2.9867	3.3156	3.2476	3.1248	3.1492	3.6199	3.7894	3.5666	3.4725	3.485	2.7113	3.1741	3.2687	3.1769	3.7482	3.6231	3.8005	3.1457	2.952	3.0437	3.2682	3.8302	3.71	3.8214	3.9352	4.1439
5.5	4.2539	3.3082	3.2427	3.4137	4.0965	3.8608	4.2469	4.4142	3.5063	3.6999	3.4564	3.0004	3.5304	3.8207	5.418	5.735	6.152	5.3963	4.1506	3.5534	3.388	3.7548	3.1256	2.6653	4.0564	3.0655	3.0365	3.7835	3.0411	3.4114	3.5479	3.2715	3.7262	3.0932	2.9428	2.8753	3.2092	3.3416	3.4264	3.1036	3.0075	3.5506	3.2197	3.3424	3.3349	3.0077	2.8594	3.2388	3.4894
7.	5.2205	4.1762	4.2436	4.2179	4.0481	4.3632	3.725	4.7248	3.9053	3.989	3.5083	2.9338	3.6405	4.9515	5.865	6.4361	5.656	6.0975	5.7745	4.6902	3.1495	3.4341	3.4456	3.634	3.0932	3.3699	3.3249	3.0217	3.1271	3.3909	3.3823	3.8591	2.486	2.418	3.5199	4.2749	3.5279	3.4499	3.9123	3.5644	3.3968	3.6576	2.9866	2.8091	2.8429	3.7308	3.9261	3.9516	3.9084
5.6667	4.9105	3.7994	4.4694	4.0301	4.037	3.8527	3.3781	3.9115	4.3834	3.5671	3.1397	3.1811	2.9542	3.8369	4.6999	5.2544	5.0527	5.3631	4.8173	4.4892	3.4966	3.6697	3.2692	3.068	3.6084	3.1968	3.2951	3.4322	3.1376	3.5333	2.8406	2.8117	2.3555	2.6045	3.065	3.3999	3.5983	3.0833	3.3063	3.7126	3.8881	3.903	2.9904	2.8268	2.5005	2.9952	3.85	3.0918	3.028
6.5333	5.0138	4.478	4.2746	4.0535	4.3481	4.21	4.6271	4.4692	4.7688	4.0063	3.3665	3.8493	4.5645	4.98	6.0258	5.9044	6.2386	5.5145	4.4265	4.2991	4.5476	3.881	3.6333	2.9423	3.0245	2.9008	3.1241	3.3029	3.4976	3.2572	3.1312	3.3526	2.3821	2.4795	3.7052	3.3294	3.7411	3.4222	3.6909	2.7577	2.9741	3.3636	3.0749	3.4985	3.0037	2.6392	3.5197	3.318	3.4907
6.2667	4.7358	3.6728	3.9395	3.7239	3.5898	3.3339	3.3297	4.4748	4.457	3.8614	2.9593	4.0021	4.3195	4.9126	5.0541	5.515	6.5448	5.9662	5.1138	3.7868	3.8997	3.1027	3.4798	3.8935	3.4741	2.6988	2.9351	3.0077	3.4675	3.2901	2.8209	2.8775	2.6545	2.346	3.0778	2.467	2.97	3.675	3.4384	3.491	3.8409	4.4162	3.5607	2.5884	3.2572	2.7943	3.9008	3.2901	3.6141
7.	5.4294	4.2595	4.1913	4.0358	3.8708	3.9851	4.7063	4.4792	4.7148	4.3304	4.0682	3.4883	3.6753	4.2544	5.1452	6.7177	6.5769	6.2337	5.1831	4.7126	3.505	3.3509	3.3114	3.5991	2.7868	2.5386	3.0843	3.2131	3.5399	3.0965	2.9011	3.573	3.1689	2.6314	3.1025	2.6976	3.0157	3.0647	3.8074	3.6423	3.1844	3.0328	2.9272	2.8162	3.5884	2.8559	3.4983	3.2047	3.453
6.7167	4.4566	3.3732	3.1378	4.3169	3.4369	3.6647	4.6475	4.2973	4.188	3.3196	3.342	4.4099	3.7094	4.3032	6.0037	5.0586	6.1542	5.6867	4.9516	4.1035	3.6196	3.6176	3.0637	3.6534	3.0535	2.9752	3.9173	3.648	2.8692	3.5242	3.0344	2.7378	2.4679	2.9543	2.9148	3.8179	2.7478	2.9591	4.0602	3.3779	4.0118	2.6998	2.8726	3.1283	2.9714	3.8459	3.3684	3.5418	3.8206
6.75	5.5909	4.75	4.0229	4.292	3.5795	4.0018	4.052	3.8512	3.92	4.4058	3.6736	3.2712	3.3759	4.6377	6.6271	5.376	5.9167	5.6865	4.9941	4.5451	3.1118	3.5725	3.2414	2.8538	2.0345	3.435	3.5104	3.1372	3.2718	2.8303	2.8906	3.3132	2.5394	3.2148	3.6897	2.9936	3.5997	3.4629	3.682	2.8725	3.6736	3.0458	2.9698	3.2292	2.7799	2.7784	2.9928	4.3312	3.9259
6.3	4.1767	3.9474	3.8419	3.5199	3.701	4.0941	5.0553	4.5331	3.9074	3.5052	3.8874	3.4928	3.4123	4.1028	4.9925	5.3185	5.1142	5.07	4.8735	3.6152	3.3639	3.5752	3.5557	3.1586	2.9833	2.9029	2.9013	3.0306	3.8256	3.6511	3.3104	3.3667	2.5999	3.4787	2.8708	2.9938	2.7408	3.5667	3.5002	3.5045	3.2834	3.9259	3.8497	3.2071	2.8933	3.2954	3.5683	3.1147	3.4789
6.2833	5.395	3.9663	3.387	4.3358	3.5589	4.1905	4.5536	4.4352	4.2909	3.7001	3.5408	5.0906	3.9696	4.0455	5.1048	5.6912	5.4659	6.3456	5.1467	3.981	3.4214	4.1018	3.5645	3.0773	2.4544	2.7845	3.0483	3.8481	2.9221	3.3819	3.3062	3.135	3.2399	2.8034	2.982	2.9873	3.5526	3.4138	3.791	3.7158	3.1549	4.5639	2.8779	2.8137	3.1841	3.6928	2.5039	3.518	3.3242
6.9167	4.8547	4.3384	4.1965	3.9386	4.1554	3.989	4.1208	3.971	4.5464	3.2587	3.7556	3.6203	3.571	3.8398	4.9709	6.8721	5.5694	5.6683	4.4002	3.5134	3.5529	3.7077	3.817	2.7432	2.1753	3.0374	3.2577	3.5801	3.3448	3.6344	2.9802	3.2587	3.1757	2.1267	2.5067	2.8567	3.3454	2.8546	3.5962	4.1306	3.3748	3.8319	2.1078	2.6722	2.5341	3.6275	3.5239	3.2593	3.6307
5.7833	5.3562	4.5048	3.8499	3.6187	3.9308	4.4363	4.3358	3.9377	3.8137	4.1058	3.8129	4.1095	3.2657	4.3187	4.8319	5.8711	6.9493	5.8397	4.353	5.0614	3.6563	3.4163	3.5861	3.0876	2.7907	3.657	3.102	3.249	3.1995	3.2235	2.8999	3.0977	2.7852	3.3187	2.8088	2.9576	3.3456	3.4601	3.8597	3.6568	3.5382	3.743	3.6333	3.4778	2.9413	2.6936	2.8543	3.1354	3.7268
7.1333	5.2623	3.831	3.7487	3.9983	3.949	4.0227	4.3088	4.1062	3.1082	3.5517	3.589	3.3604	3.2709	4.567	5.7412	5.12	5.703	5.9312	4.9043	4.8441	4.3778	3.2932	2.6768	3.1011	3.6989	3.1972	2.6545	3.371	2.9134	3.7587	3.3437	3.2452	3.1964	2.7636	3.2469	3.094	2.9921	2.8749	3.4363	3.3576	3.5962	4.0844	2.6473	2.849	3.0747	3.341	2.8111	3.2109	3.0676
6.9	4.8232	4.1511	3.9311	3.8012	3.3482	4.0187	4.138	4.775	4.7398	4.1155	4.2263	3.604	4.3225	4.2475	5.2159	6.4615	5.6669	5.6096	5.0786	4.2402	3.6125	3.603	3.2493	2.593	3.3355	3.3463	3.2252	3.0779	3.9879	3.1549	2.7771	2.862	3.1605	2.4045	2.5527	3.5544	3.8546	3.4982	3.085	3.0451	3.086	2.9272	3.0319	2.6177	2.2685	2.7287	3.2449	3.3147	3.9368
5.7833	4.6977	3.929	3.1237	2.9828	3.4932	4.2964	4.7286	4.5408	3.1986	3.0299	3.5386	3.6878	2.823	4.367	5.4648	5.1315	5.8716	5.9912	5.1414	4.1452	3.6552	3.8563	3.2482	2.4579	3.2329	2.8496	3.0744	3.1308	3.6204	2.8655	3.3231	3.921	2.2965	2.7454	2.7819	3.8187	3.1077	2.9703	3.2123	3.1554	3.2387	3.5233	2.4508	2.8889	2.6294	2.8044	3.1731	3.2035	3.0264
6.3167	4.6852	4.4086	2.8465	3.5166	3.6625	4.2919	3.9744	3.5242	4.2314	4.1535	3.6812	3.2268	3.1795	4.2613	5.4893	6.3694	6.2306	4.8913	4.9657	4.6642	4.1094	3.7684	3.4785	2.7	2.8976	3.3435	3.6263	3.3663	4.0903	3.3157	2.4543	2.8491	3.3982	2.4836	2.9996	2.7468	3.848	3.7417	3.1933	2.9347	3.379	3.1772	3.4118	3.3151	3.185	3.6628	3.2556	3.7383	3.1425
6.5167	4.5788	4.2472	4.1248	3.9378	3.3279	3.6684	3.8729	3.8544	4.3712	3.8126	3.4885	3.7786	3.2434	3.7126	5.0657	6.8511	6.7082	5.731	4.7979	4.0643	3.6052	3.9739	3.8458	3.4635	2.842	3.5476	3.4416	3.2859	3.3466	3.2471	3.4603	3.0395	2.9496	2.9989	2.8811	2.7977	3.5367	3.7769	3.5873	3.4667	4.066	4.0307	3.0878	2.8727	3.3638	3.2723	3.4256	3.3781	3.8049
6.4167	5.2216	4.6468	3.6461	4.0736	3.6584	4.0547	3.7953	3.1904	4.0079	3.6718	3.1562	3.4162	3.5725	4.1873	4.973	6.516	5.6686	6.1036	5.0708	4.6817	3.8985	3.813	3.5825	3.8622	2.9579	2.7715	3.0589	3.4204	3.4357	2.9933	3.3677	3.6694	2.7906	3.0318	2.3722	3.3501	3.0416	3.0584	3.2725	3.3536	3.0037	2.9722	3.0525	3.654	2.7566	3.0695	2.9795	3.2905	3.5512
5.4333	4.1914	3.8061	3.5552	3.699	3.5783	3.7823	4.1859	3.7989	4.9697	4.1079	3.1372	2.7601	4.2775	4.5817	5.2356	5.1693	6.7311	5.4825	4.4828	4.5016	3.7673	3.3404	2.8094	2.5243	3.2991	2.8593	2.9744	2.785	3.5594	3.6265	3.6219	3.1586	3.2775	2.2425	2.7494	2.9954	3.5101	2.2583	2.7877	3.264	3.2565	3.1995	2.7967	3.1864	3.1259	3.3846	2.9103	3.3867	2.9189
6.4667	4.8414	4.4232	3.2635	4.2647	3.5593	4.5471	4.637	5.1177	3.824	3.6402	3.1504	3.5185	4.2001	4.291	5.0741	5.5264	5.7726	5.561	4.2839	3.9134	4.8162	3.3016	2.6513	3.498	3.1913	2.7361	3.3238	3.2562	2.7334	2.9155	2.9573	3.3225	2.9891	2.1147	2.7257	2.9414	3.5157	3.2953	4.0145	3.5153	3.4881	3.794	2.9216	3.0914	3.0513	2.682	3.879	3.4954	2.8952
5.4167	5.5279	3.9643	4.2609	4.5791	3.5948	3.752	3.9912	4.29	3.745	3.8488	3.3725	3.2955	4.7459	4.2316	5.2201	6.0291	5.3555	4.991	4.398	3.611	3.6222	3.2159	3.5036	2.752	2.5976	3.0435	3.4939	3.0678	4.3212	3.4477	3.1083	3.1498	3.4791	2.8647	3.3419	2.8384	3.3026	3.1471	3.5623	3.7279	3.8242	3.0055	2.9976	2.9147	2.8254	3.1449	3.2303	3.3281	3.4399
7.	5.1095	3.9698	3.49	3.2721	3.6537	4.1419	4.2557	4.2629	3.6148	3.3948	3.4845	3.873	3.8472	3.7113	5.383	6.4501	5.6704	5.2242	4.701	4.0134	3.6972	3.7679	2.7263	2.8349	2.9934	2.8894	2.9908	3.6611	2.9625	2.894	3.3281	3.2457	3.1862	2.4756	2.6245	2.823	2.905	2.7582	3.5189	3.8297	3.7032	3.2767	3.0105	2.9844	3.2751	3.2456	2.9291	3.6574	3.7372
7.3167	5.8304	4.4753	4.4623	3.7279	3.4204	3.8611	4.2458	3.9785	3.9823	4.0683	3.9215	3.284	3.5429	3.0898	5.0139	6.615	6.4476	5.5175	5.3243	4.2085	4.0521	3.5593	2.9342	2.8405	2.6251	2.5309	3.0088	3.6118	3.2982	2.8989	3.3636	3.4332	2.7551	2.3768	2.7667	2.7369	2.9231	3.1954	3.2116	3.0135	2.6742	3.0879	3.3842	2.5934	2.3715	3.7734	2.7949	3.235	3.1254
6.0667	5.107	4.1946	3.4614	3.5296	4.1965	4.1269	4.0979	3.694	3.8447	3.7684	3.4066	3.1023	3.5949	3.9045	5.4213	5.7074	5.4592	5.0466	4.7316	3.8792	3.2623	3.4168	3.824	3.9628	3.7642	2.739	2.8335	2.9896	3.2923	3.6806	3.0708	2.6265	2.6504	2.6445	2.8322	2.5967	3.0431	3.0193	3.5384	3.3856	3.1823	3.1803	3.1805	2.998	2.8307	3.2198	3.0244	3.1867	3.2346
6.2833	5.3767	4.7197	3.485	4.2169	4.2888	4.0116	4.2964	4.5913	4.0054	3.4821	3.2572	2.8527	4.0899	4.3394	5.1252	6.1396	6.107	5.9125	4.8747	4.4451	3.5595	3.6441	3.4277	2.7827	2.9883	3.0707	3.0509	3.0771	2.92	2.8501	3.1781	2.7942	3.0373	2.4734	2.6443	2.9758	3.0913	3.2037	3.6781	3.9144	3.3758	2.1337	3.4678	3.0697	3.3521	3.2138	3.4722	3.1544	3.2908
5.8333	5.1053	3.5368	3.2297	2.8719	4.2358	3.7778	3.8589	4.1167	4.5148	3.839	3.3564	3.9728	3.6593	4.4938	5.4648	6.5036	5.7361	4.9616	5.1145	3.9962	4.4621	3.7368	2.8443	3.3743	2.5154	2.9175	3.0181	4.1103	3.5263	3.2503	2.8354	3.3017	2.6698	2.2191	3.0254	3.253	2.5567	3.1537	3.0662	3.4941	2.7302	3.0476	3.5687	3.0939	3.1582	3.67	3.4034	3.3842	3.4399
5.6167	5.6209	4.3117	3.9268	3.0789	3.5634	4.1751	3.8562	4.2171	4.2045	3.6833	3.5203	3.4423	3.6804	4.1227	4.8322	5.6124	6.0649	5.7866	5.0857	4.4202	3.4448	3.3248	3.4284	3.4131	2.9705	2.985	3.1275	3.2261	3.2785	3.143	3.8666	3.0816	2.4506	3.0691	3.5167	3.0006	3.1867	3.8056	3.3144	2.95	3.1322	3.3485	2.9127	3.0929	3.0183	3.7434	3.256	3.7257	3.6242
5.9	5.5236	3.5617	3.2384	3.8077	3.6543	3.7442	3.9161	3.9098	4.0598	4.2276	3.5573	2.8081	3.9833	4.1008	4.9107	5.7422	6.395	5.6845	5.4094	4.2678	3.1972	3.2949	3.0017	2.6948	2.9623	3.0166	2.9046	2.853	3.2604	3.356	3.0968	2.9558	3.0886	2.3012	2.8058	3.0169	3.5394	3.1619	3.7659	3.0441	3.4704	3.2409	2.397	2.9767	2.8437	3.6118	2.9897	2.5407	3.6907
5.7667	5.5004	4.3669	3.3764	3.5094	3.5052	3.8543	4.511	4.9529	4.3774	3.8481	2.9516	3.273	3.8725	4.0451	4.4028	5.3185	5.292	4.8969	4.7753	4.0294	2.6249	3.3469	3.2373	3.1527	2.3775	3.1699	3.0579	3.2537	3.6576	2.9432	3.0698	4.0149	3.4361	2.9167	3.0018	2.8126	2.7485	2.7398	3.1808	4.1387	3.8082	2.7216	3.0519	3.3535	3.1566	3.3526	3.4119	2.7967	2.8022
5.0833	4.9744	3.3216	3.8052	4.2117	3.8667	3.7875	3.9636	3.9223	4.0075	3.2897	2.9165	2.8709	3.9152	4.5711	4.9449	6.0642	5.9754	5.6487	5.1831	4.0327	4.165	4.092	4.0547	3.0318	3.0737	3.4448	3.0613	2.7266	3.3884	3.3048	2.9126	3.2485	2.7993	2.2036	2.7423	2.5908	2.7231	3.387	3.7096	3.2478	3.6333	2.4776	2.9594	3.2818	3.3315	3.6592	3.0598	3.0055	3.9007
6.0167	5.7131	4.1633	4.1777	3.7421	3.2351	4.1571	3.9677	4.1721	3.8316	3.4663	4.0126	3.4126	3.8587	3.9967	4.6791	6.1002	6.2672	5.6089	4.9922	4.8608	4.2513	3.7328	3.537	3.3511	2.9665	3.289	2.8584	3.0756	3.1176	3.1091	3.0813	3.4175	3.0489	2.898	3.2133	2.7852	2.8781	3.6177	2.9718	3.0671	3.235	3.1187	3.3125	3.0646	2.8823	3.4131	3.0932	3.2452	3.1832
6.5667	5.6238	4.1925	3.508	3.7465	3.3279	3.4943	3.1469	4.4475	3.8451	3.7529	3.3475	2.525	3.5095	4.0491	5.4217	5.7193	5.8567	5.0764	5.1229	5.085	3.4239	3.5865	3.8415	2.8237	3.1528	3.2825	2.9136	3.2524	2.5787	3.6492	3.2176	2.9785	2.4185	2.7744	2.6802	2.7258	3.0477	3.1916	3.6262	3.5216	2.6458	3.0784	2.9322	3.0687	3.4617	2.9397	2.7146	3.8314	3.8641
7.85	5.744	4.0318	2.6818	3.8972	4.1438	4.0978	4.3286	4.7183	3.7912	3.4477	3.7402	3.2939	3.7805	3.5329	4.5233	5.0281	5.2067	5.775	4.4318	4.3049	4.1178	3.3468	2.9983	2.7736	3.6401	3.2874	3.3263	3.4842	3.6609	3.4658	3.1803	3.3983	2.8424	2.4621	2.5511	3.173	3.2138	3.4323	4.3046	3.6554	3.3086	2.5928	3.1232	3.1641	3.0098	3.3698	2.7632	2.9355	3.4237
7.4167	5.5072	4.3884	2.9771	3.4375	3.968	3.8296	4.4043	3.8004	3.252	2.9097	3.1195	3.3777	3.9789	4.2951	4.3947	5.415	5.8226	5.5364	4.6335	3.971	3.7094	3.6333	3.8578	3.1297	3.0572	3.2577	3.2082	3.5766	3.2472	3.3329	3.1864	3.0498	2.6875	2.8905	1.7644	2.3354	3.2344	3.8196	3.0499	3.1333	3.7268	3.2868	2.982	3.0015	2.7437	3.4534	3.0949	3.6279	3.3128
6.6167	5.2582	4.7734	3.5598	3.8256	3.3681	3.3874	3.9615	4.6608	4.3866	3.2374	3.4119	3.3966	3.7109	4.319	5.0966	5.093	5.2761	5.0177	4.3638	3.6742	3.9084	3.1973	3.0488	2.8608	3.5192	2.7463	3.1922	3.271	2.9429	3.3344	3.1542	2.7689	2.3899	2.3858	2.7035	2.4275	3.1179	3.0296	3.5476	3.2496	3.2424	3.3662	2.7484	3.1884	3.0632	3.3236	2.6423	2.5019	3.4565
6.8833	5.6113	4.357	4.5685	3.1752	3.9847	4.0204	4.512	3.3191	3.7813	3.7948	3.1344	3.555	3.0259	4.1967	4.5298	5.7817	5.3015	5.596	5.0745	3.6078	4.2207	3.7019	3.7682	3.2944	2.6339	2.6947	3.2191	3.4938	2.932	3.7737	2.6417	3.0581	3.1196	3.4974	2.568	2.9895	2.9618	3.3129	3.7408	3.4644	3.4699	2.417	2.9526	2.8485	2.8939	3.8662	3.3556	3.621	3.8311
6.1833	5.7182	4.3658	4.3347	3.7418	3.3443	4.1845	4.0338	4.6225	3.9197	3.2821	3.4275	3.4268	3.3788	4.5772	5.0826	5.4904	5.4945	5.2183	4.6333	4.435	4.183	3.4347	3.5578	3.0423	2.9583	3.2447	3.1738	3.3643	2.9334	2.977	3.177	3.0801	2.9091	2.2079	2.6016	2.8715	2.9783	2.8361	3.0589	3.3117	2.5522	3.1097	3.0482	3.2156	2.9336	3.4739	3.644	3.2672	3.4855
7.2	6.0812	4.1881	3.6688	3.3376	3.4298	4.0824	3.5953	3.584	3.953	3.8701	2.993	4.1708	3.1238	4.5592	5.4082	5.5843	5.6885	5.9374	4.4928	3.6934	3.1576	2.7128	3.1341	3.2455	3.4828	3.3951	2.8395	2.4588	3.5346	2.8928	2.8073	3.174	2.7636	2.5145	2.8079	3.0064	3.3774	3.8214	3.1781	3.5342	4.086	3.507	3.4192	2.7045	2.614	2.8131	3.5329	3.3178	3.7359
6.2	6.2878	4.3856	3.3818	3.0376	3.7692	4.0707	4.0578	3.581	3.6264	4.3714	3.8228	3.8507	3.6899	3.4972	4.4991	5.1211	6.8444	4.6982	4.359	3.2819	3.9252	3.6342	3.1739	3.4912	3.8846	3.3618	3.2254	2.9146	3.8032	3.0489	3.2656	3.2734	3.1879	2.6422	2.7752	2.7474	3.1539	3.789	3.478	3.618	2.7484	3.0182	3.412	3.5949	3.436	2.6815	3.0363	3.0478	3.6206
7.3833	5.8154	4.5079	4.5409	3.6831	4.0142	3.8946	3.2942	4.4309	3.934	3.384	3.4686	3.1791	3.3962	4.3606	4.6149	5.2334	4.9905	5.2738	4.9092	4.0052	3.9992	3.5463	3.5164	3.0563	2.88	2.8012	3.4033	3.7165	2.4031	1.9679	2.5896	2.8412	2.8862	2.589	2.8892	2.565	2.3891	2.9128	4.0925	3.7162	3.3226	3.2707	3.218	2.5692	2.5804	2.7228	3.1914	3.3133	3.6982
[truncated: 1,567 more columns]
