# Supplementary material for: Approaching a fully-polarized state of nuclear spins in a solid
Source: Nat Commun. 2024 Feb 2;15:985. doi: 10.1038/s41467-024-45364-2 (PMC10837425; doi:10.1038/s41467-024-45364-2)
Supplement: Supplementary file 6 — Source Data [file 41467_2024_45364_MOESM6_ESM.zip › Fig2b.tsv]

2.4E2	2.3498E2	2.6961E2	2.8521E2	3.194E2	4.4354E2	5.3165E2	6.2897E2	6.8542E2	6.9371E2	7.1976E2	7.4192E2	6.9207E2	6.9941E2	7.4065E2	7.7446E2	7.3508E2	7.4975E2	6.9432E2	6.0737E2	5.3001E2	5.6084E2	4.8053E2	4.0259E2	3.5207E2	3.7201E2	3.5301E2	3.8655E2	3.5192E2	3.2724E2	3.0121E2	2.5958E2	2.4227E2	2.2862E2	2.3643E2	2.3036E2	2.4809E2	2.5101E2	2.2556E2	2.0477E2	2.2739E2	2.286E2	2.2E2	1.9342E2	1.6667E2	1.4931E2	1.8677E2	1.9539E2	1.9148E2	1.835E2
2.4E2	2.3498E2	2.6961E2	2.8521E2	3.194E2	4.4354E2	5.3165E2	6.2897E2	6.8542E2	6.9371E2	7.1976E2	7.4192E2	6.9207E2	6.9941E2	7.4065E2	7.7446E2	7.3508E2	7.4975E2	6.9432E2	6.0737E2	5.3001E2	5.6084E2	4.8053E2	4.0259E2	3.5207E2	3.7201E2	3.5301E2	3.8655E2	3.5192E2	3.2724E2	3.0121E2	2.5958E2	2.4227E2	2.2862E2	2.3643E2	2.3036E2	2.4809E2	2.5101E2	2.2556E2	2.0477E2	2.2739E2	2.286E2	2.2E2	1.9342E2	1.6667E2	1.4931E2	1.8677E2	1.9539E2	1.9148E2	1.835E2
2.2667E2	2.149E2	2.5645E2	2.684E2	3.389E2	4.7074E2	5.3831E2	5.8292E2	6.8292E2	7.1608E2	7.3862E2	7.4873E2	6.5342E2	7.9565E2	7.9008E2	8.147E2	7.8631E2	7.2796E2	7.0329E2	6.2212E2	5.4867E2	5.1126E2	4.2649E2	4.5496E2	4.082E2	4.0535E2	3.4699E2	3.2016E2	3.7616E2	3.3487E2	3.0651E2	2.625E2	2.2213E2	2.3138E2	2.5066E2	2.2361E2	2.3445E2	2.5333E2	2.5926E2	2.4477E2	2.5027E2	2.2043E2	2.0667E2	2.4018E2	1.9515E2	1.7629E2	1.7754E2	2.0068E2	1.8918E2	1.7544E2
2.7333E2	2.3498E2	2.5974E2	2.8986E2	3.6557E2	4.5074E2	5.0565E2	6.2251E2	6.7925E2	7.2549E2	7.5265E2	7.7381E2	7.3027E2	7.6842E2	7.5479E2	7.8714E2	8.2106E2	8.1583E2	6.8239E2	6.0581E2	5.7299E2	5.1476E2	4.4702E2	4.0504E2	3.827E2	3.4E2	3.4179E2	3.5337E2	3.5508E2	3.1448E2	2.6819E2	2.8833E2	2.51E2	2.3399E2	2.2267E2	2.3027E2	2.3715E2	2.6985E2	2.2185E2	2.4574E2	2.2667E2	2.1677E2	2.2626E2	1.6921E2	1.9818E2	1.7799E2	1.8503E2	2.0068E2	2.0448E2	1.7421E2
2.4667E2	2.0313E2	2.6649E2	3.1451E2	3.398E2	4.0148E2	5.2397E2	6.1355E2	6.78E2	7.1333E2	7.3426E2	6.9554E2	6.8532E2	7.0927E2	7.5886E2	7.623E2	7.779E2	6.9552E2	6.5174E2	6.3074E2	5.5968E2	5.11E2	4.6287E2	4.283E2	4.0811E2	3.9802E2	3.4537E2	3.3317E2	2.87E2	3.2533E2	2.8924E2	2.675E2	2.466E2	2.4E2	2.0667E2	2.2369E2	2.4142E2	2.3884E2	2.6148E2	2.7338E2	2.3658E2	2.2839E2	2.0727E2	1.7868E2	1.8748E2	1.9365E2	2.159E2	1.9402E2	1.8907E2	1.7403E2
2.5333E2	2.1498E2	2.4632E2	3.0784E2	3.4627E2	3.9994E2	4.8882E2	5.6126E2	7.34E2	7.8293E2	7.7217E2	7.2254E2	7.2667E2	7.5624E2	7.7023E2	8.6437E2	7.6525E2	7.4179E2	7.185E2	5.9475E2	5.1934E2	5.1392E2	4.9404E2	3.9885E2	4.0387E2	3.7421E2	3.9106E2	3.5661E2	3.0242E2	3.1904E2	3.2772E2	2.8875E2	2.8213E2	2.2522E2	2.0535E2	2.4E2	2.4397E2	2.4667E2	2.5889E2	2.4E2	2.4E2	2.3011E2	1.8787E2	1.9737E2	2.0081E2	1.9397E2	2.0923E2	1.5402E2	1.6874E2	1.8667E2
2.3333E2	2.6E2	2.7316E2	3.4089E2	3.6657E2	4.574E2	5.503E2	6.1813E2	7.1625E2	7.347E2	7.4897E2	7.2777E2	7.4442E2	7.8726E2	7.2114E2	7.8756E2	7.6701E2	7.7105E2	6.7352E2	6.2706E2	6.1167E2	5.2608E2	4.9404E2	4.4374E2	3.9351E2	4.0579E2	3.8715E2	3.7648E2	3.5158E2	3.1448E2	3.2136E2	2.9166E2	2.556E2	2.2993E2	2.231E2	2.1216E2	2.4524E2	2.2581E2	2.5963E2	2.6092E2	2.7315E2	2.2215E2	2.002E2	2.107E2	1.9151E2	1.9302E2	2.1754E2	2.1333E2	2.0678E2	1.9333E2
2.3333E2	2.6E2	2.7316E2	3.4089E2	3.6657E2	4.574E2	5.503E2	6.1813E2	7.1625E2	7.347E2	7.4897E2	7.2777E2	7.4442E2	7.8726E2	7.2114E2	7.8756E2	7.6701E2	7.7105E2	6.7352E2	6.2706E2	6.1167E2	5.2608E2	4.9404E2	4.4374E2	3.9351E2	4.0579E2	3.8715E2	3.7648E2	3.5158E2	3.1448E2	3.2136E2	2.9166E2	2.556E2	2.2993E2	2.231E2	2.1216E2	2.4524E2	2.2581E2	2.5963E2	2.6092E2	2.7315E2	2.2215E2	2.002E2	2.107E2	1.9151E2	1.9302E2	2.1754E2	2.1333E2	2.0678E2	1.9333E2
2.4E2	2.7671E2	2.4693E2	2.8582E2	3.4607E2	4.0354E2	5.2329E2	6.125E2	7.2267E2	7.3844E2	7.0368E2	7.3683E2	6.9739E2	7.8551E2	7.6342E2	7.4437E2	8.4212E2	7.7413E2	6.8836E2	6.0251E2	5.1368E2	5.1592E2	4.6035E2	4.3707E2	3.9216E2	3.5443E2	3.6699E2	3.2675E2	3.7441E2	3.0249E2	2.8E2	2.9167E2	2.9773E2	2.3921E2	2.3422E2	2.3027E2	2.2524E2	2.2783E2	2.7112E2	2.3144E2	2.3351E2	2.0043E2	1.996E2	2.0535E2	1.9717E2	1.8899E2	1.6328E2	1.8735E2	1.9552E2	2.E2
2.5333E2	2.6675E2	2.8614E2	3.0695E2	3.4597E2	4.3328E2	5.538E2	6.4688E2	7.0492E2	7.3078E2	7.2275E2	7.3938E2	7.0405E2	7.7102E2	7.296E2	7.7836E2	8.1474E2	7.4836E2	6.6587E2	6.0032E2	5.4967E2	5.4343E2	4.4649E2	4.4504E2	4.0144E2	3.5934E2	3.3285E2	3.0998E2	3.3125E2	3.0762E2	2.9591E2	2.6833E2	3.1141E2	2.3174E2	1.9422E2	2.0973E2	2.5048E2	2.6116E2	2.7149E2	2.381E2	2.1622E2	2.1978E2	1.9434E2	1.6667E2	1.6667E2	1.927E2	1.8913E2	1.7675E2	2.0448E2	1.8527E2
2.8E2	2.6E2	2.6E2	2.7479E2	2.8657E2	4.4354E2	5.3165E2	6.098E2	6.7158E2	7.0411E2	6.9609E2	6.8969E2	7.8703E2	7.6435E2	7.865E2	8.4207E2	8.2877E2	7.2567E2	6.3333E2	6.3741E2	5.2103E2	5.2926E2	4.7801E2	4.3756E2	4.0405E2	3.622E2	3.9984E2	3.4008E2	3.1892E2	3.3904E2	3.3544E2	2.575E2	2.3533E2	2.6145E2	2.4399E2	2.1694E2	2.1191E2	2.2E2	2.5481E2	2.6102E2	2.236E2	2.5806E2	2.2787E2	1.5859E2	1.8283E2	1.8667E2	1.9251E2	1.8137E2	1.8896E2	2.021E2
2.3333E2	2.451E2	2.4961E2	2.7507E2	3.5214E2	4.3074E2	5.2047E2	6.1834E2	7.1034E2	7.2686E2	7.5034E2	7.6508E2	7.9198E2	7.3362E2	7.8878E2	8.0253E2	8.172E2	7.4438E2	6.7423E2	6.1255E2	5.4701E2	5.3042E2	4.827E2	4.4667E2	3.9883E2	3.4667E2	3.3951E2	3.4012E2	3.5017E2	3.1429E2	3.0909E2	2.5208E2	2.4227E2	2.2261E2	2.0845E2	2.2486E2	2.2539E2	2.3101E2	2.2074E2	2.3713E2	2.5351E2	2.3032E2	1.9414E2	1.8535E2	1.9131E2	2.1101E2	1.8995E2	1.9795E2	1.8219E2	1.7193E2
2.3333E2	2.7992E2	2.8026E2	2.9944E2	3.5274E2	4.246E2	5.1279E2	6.4126E2	7.6909E2	7.1314E2	7.345E2	7.1046E2	7.355E2	7.5653E2	7.6764E2	8.023E2	7.7017E2	7.3244E2	7.1423E2	6.1992E2	5.3368E2	5.5735E2	4.7298E2	4.4389E2	3.8405E2	3.8601E2	3.6488E2	3.2646E2	2.8842E2	3.1257E2	2.8257E2	2.7834E2	2.6653E2	2.2928E2	2.3733E2	2.2486E2	2.4127E2	2.6318E2	2.1444E2	2.2954E2	2.3369E2	2.1699E2	2.2606E2	2.3615E2	1.905E2	1.7799E2	1.8503E2	2.0735E2	1.9148E2	1.6509E2
2.3333E2	2.7992E2	2.8026E2	2.9944E2	3.5274E2	4.246E2	5.1279E2	6.4126E2	7.6909E2	7.1314E2	7.345E2	7.1046E2	7.355E2	7.5653E2	7.6764E2	8.023E2	7.7017E2	7.3244E2	7.1423E2	6.1992E2	5.3368E2	5.5735E2	4.7298E2	4.4389E2	3.8405E2	3.8601E2	3.6488E2	3.2646E2	2.8842E2	3.1257E2	2.8257E2	2.7834E2	2.6653E2	2.2928E2	2.3733E2	2.2486E2	2.4127E2	2.6318E2	2.1444E2	2.2954E2	2.3369E2	2.1699E2	2.2606E2	2.3615E2	1.905E2	1.7799E2	1.8503E2	2.0735E2	1.9148E2	1.6509E2
2.2E2	2.3835E2	2.6623E2	3.2958E2	3.6627E2	4.3328E2	5.0316E2	6.3606E2	6.7383E2	7.3078E2	7.5862E2	7.5952E2	7.6577E2	7.5653E2	7.6764E2	8.154E2	8.1403E2	7.8617E2	7.1761E2	6.3514E2	5.7834E2	5.4984E2	5.0035E2	4.3593E2	3.6946E2	3.989E2	3.7382E2	3.7992E2	3.2242E2	3.4552E2	3.1302E2	2.6292E2	2.622E2	2.6601E2	2.3066E2	2.2306E2	2.5588E2	2.6116E2	2.3223E2	2.0954E2	2.0685E2	1.9355E2	2.1253E2	1.9596E2	1.9818E2	2.127E2	2.3251E2	1.6479E2	2.0667E2	1.8456E2
2.3333E2	2.9506E2	2.6355E2	2.7625E2	2.998E2	4.2301E2	5.2532E2	5.9646E2	7.16E2	6.9764E2	7.131E2	6.846E2	7.737E2	8.0232E2	8.1057E2	8.2413E2	8.035E2	6.9154E2	6.5014E2	5.6737E2	5.7499E2	5.4751E2	4.7585E2	3.9348E2	3.6261E2	3.4667E2	3.5024E2	3.2646E2	3.13E2	3.0057E2	2.8136E2	2.7208E2	2.6227E2	2.2457E2	2.4709E2	2.2369E2	2.3349E2	2.4202E2	2.7259E2	2.5431E2	2.2631E2	2.3312E2	2.206E2	1.8535E2	1.998E2	2.0497E2	2.2841E2	1.7265E2	1.7978E2	1.8088E2
2.4667E2	2.5835E2	2.5991E2	2.6174E2	3.1254E2	3.9941E2	5.2464E2	5.9542E2	6.6442E2	7.4804E2	7.354E2	7.1794E2	7.2E2	7.5158E2	8.0667E2	7.892E2	7.6807E2	7.7901E2	6.593E2	6.0518E2	5.7167E2	5.365E2	4.9567E2	4.6048E2	4.0279E2	3.8468E2	3.3561E2	3.8683E2	3.3468E2	3.0667E2	3.0226E2	2.4792E2	2.3093E2	2.1935E2	2.4221E2	2.2549E2	2.3873E2	2.8838E2	2.6037E2	2.5338E2	2.4054E2	2.5011E2	2.1434E2	1.8789E2	2.0586E2	1.9101E2	1.7579E2	1.8991E2	1.7093E2	2.0438E2
2.5333E2	2.6823E2	2.8675E2	3.0958E2	3.791E2	4.4201E2	5.503E2	6.6605E2	7.3158E2	7.5825E2	7.E2	7.046E2	7.564E2	7.3825E2	7.9333E2	7.715E2	7.8983E2	6.8269E2	7.E2	6.5106E2	5.6901E2	4.745E2	4.6287E2	4.3204E2	3.9351E2	3.8402E2	3.1024E2	3.4012E2	3.5017E2	3.4019E2	2.8273E2	2.9333E2	2.7993E2	2.2522E2	2.4399E2	2.3153E2	2.4794E2	2.7535E2	2.7668E2	2.3139E2	2.5315E2	2.1205E2	1.9353E2	2.1746E2	1.7151E2	1.7302E2	1.9754E2	2.053E2	2.0207E2	1.8685E2
2.5333E2	2.6823E2	2.8675E2	3.0958E2	3.791E2	4.4201E2	5.503E2	6.6605E2	7.3158E2	7.5825E2	7.E2	7.046E2	7.564E2	7.3825E2	7.9333E2	7.715E2	7.8983E2	6.8269E2	7.E2	6.5106E2	5.6901E2	4.745E2	4.6287E2	4.3204E2	3.9351E2	3.8402E2	3.1024E2	3.4012E2	3.5017E2	3.4019E2	2.8273E2	2.9333E2	2.7993E2	2.2522E2	2.4399E2	2.3153E2	2.4794E2	2.7535E2	2.7668E2	2.3139E2	2.5315E2	2.1205E2	1.9353E2	2.1746E2	1.7151E2	1.7302E2	1.9754E2	2.053E2	2.0207E2	1.8685E2
2.3333E2	2.4173E2	2.5627E2	2.916E2	3.1303E2	4.3381E2	5.3696E2	6.2396E2	6.5258E2	7.0549E2	7.0873E2	7.0508E2	7.3198E2	7.6347E2	7.5236E2	7.6136E2	7.807E2	7.4926E2	6.6258E2	6.1702E2	5.3302E2	5.4259E2	4.8918E2	4.5544E2	3.9351E2	3.3399E2	3.5333E2	3.4998E2	3.3684E2	2.9448E2	2.8682E2	2.9291E2	2.488E2	2.0993E2	2.4888E2	2.2E2	2.2E2	2.0899E2	2.4556E2	2.2477E2	2.3369E2	2.3183E2	2.2667E2	2.E2	2.E2	2.0434E2	1.482E2	1.8479E2	2.1355E2	1.9035E2
2.3333E2	2.7012E2	2.5316E2	2.6667E2	3.0607E2	4.3841E2	5.3165E2	6.1938E2	6.2717E2	7.0274E2	7.3426E2	7.3698E2	7.1423E2	7.626E2	7.7903E2	8.0549E2	8.0421E2	7.1463E2	6.6258E2	5.8847E2	5.3167E2	5.0317E2	4.5153E2	4.4618E2	4.082E2	3.7201E2	3.4228E2	3.4655E2	3.365E2	3.2705E2	3.0121E2	2.6541E2	2.3773E2	2.3935E2	2.169E2	2.4E2	2.2809E2	2.5853E2	2.4704E2	2.5144E2	2.5694E2	2.271E2	1.6807E2	2.0807E2	1.8384E2	2.0603E2	1.8492E2	1.7675E2	2.0448E2	1.8895E2
2.2667E2	2.5506E2	2.4658E2	2.9277E2	3.9204E2	4.5481E2	5.4565E2	6.1938E2	7.17E2	7.6766E2	6.9011E2	7.27E2	7.7865E2	7.6319E2	7.5496E2	7.754E2	8.0386E2	7.8348E2	6.9761E2	5.9067E2	5.2401E2	5.11E2	4.7369E2	4.1674E2	4.2523E2	3.3978E2	3.3512E2	3.3329E2	3.4141E2	3.2077E2	2.8803E2	2.8458E2	2.5546E2	2.2862E2	2.3911E2	2.309E2	2.4651E2	2.545E2	2.5889E2	2.381E2	2.2649E2	2.3484E2	1.8828E2	2.1333E2	1.9636E2	1.8201E2	1.8667E2	2.3128E2	2.0678E2	1.6755E2
2.7333E2	2.549E2	2.8E2	2.8493E2	3.589E2	4.1994E2	5.4047E2	5.9521E2	6.8317E2	7.2E2	7.2299E2	7.4048E2	8.2748E2	7.3477E2	7.9268E2	8.6803E2	8.5157E2	7.3324E2	6.4418E2	6.033E2	5.8567E2	5.2867E2	4.627E2	4.1544E2	4.1198E2	3.2601E2	3.1382E2	3.4339E2	3.3859E2	3.3333E2	2.9454E2	2.7042E2	2.5327E2	2.166E2	2.2667E2	2.3639E2	2.2158E2	2.2752E2	2.4777E2	2.5338E2	2.3027E2	2.4E2	2.1414E2	1.8798E2	2.0182E2	2.1333E2	2.0164E2	2.053E2	1.9115E2	2.014E2
2.2E2	2.451E2	2.3316E2	2.9596E2	3.5274E2	4.4248E2	5.5899E2	6.0396E2	6.5825E2	7.1882E2	7.4E2	7.2158E2	7.2577E2	7.5884E2	7.3951E2	7.8113E2	7.835E2	7.5512E2	7.3681E2	6.2141E2	5.8567E2	5.0058E2	4.7855E2	4.0504E2	4.1991E2	4.0557E2	3.6439E2	3.6012E2	3.2101E2	2.9352E2	2.6136E2	2.6083E2	2.31E2	2.621E2	2.3465E2	2.2918E2	2.7603E2	2.5132E2	2.9075E2	2.4097E2	2.3009E2	1.9871E2	1.802E2	2.0676E2	1.7434E2	1.5799E2	2.1764E2	2.1795E2	2.0874E2	1.8983E2
2.6667E2	2.4165E2	2.4996E2	2.7798E2	3.392E2	4.3947E2	5.0114E2	6.1855E2	6.98E2	7.4255E2	7.5058E2	7.4317E2	7.5775E2	7.8347E2	7.8894E2	7.9953E2	8.3123E2	7.2747E2	6.4915E2	6.2071E2	5.6601E2	5.2434E2	4.8918E2	4.33E2	4.4919E2	3.7047E2	3.0276E2	3.299E2	3.4283E2	3.0153E2	3.2378E2	2.8958E2	2.5313E2	2.5138E2	2.7023E2	2.7631E2	2.6651E2	2.5248E2	3.2334E2	2.5338E2	2.2685E2	1.9377E2	2.3172E2	1.8404E2	1.7616E2	1.9302E2	2.0585E2	1.9197E2	1.8219E2	1.9035E2
2.6667E2	2.4165E2	2.4996E2	2.7798E2	3.392E2	4.3947E2	5.0114E2	6.1855E2	6.98E2	7.4255E2	7.5058E2	7.4317E2	7.5775E2	7.8347E2	7.8894E2	7.9953E2	8.3123E2	7.2747E2	6.4915E2	6.2071E2	5.6601E2	5.2434E2	4.8918E2	4.33E2	4.4919E2	3.7047E2	3.0276E2	3.299E2	3.4283E2	3.0153E2	3.2378E2	2.8958E2	2.5313E2	2.5138E2	2.7023E2	2.7631E2	2.6651E2	2.5248E2	3.2334E2	2.5338E2	2.2685E2	1.9377E2	2.3172E2	1.8404E2	1.7616E2	1.9302E2	2.0585E2	1.9197E2	1.8219E2	1.9035E2
2.6E2	2.3671E2	2.7601E2	2.823E2	3.6517E2	4.5328E2	5.2633E2	6.2439E2	6.7925E2	7.2842E2	7.7471E2	7.4158E2	7.4577E2	7.5737E2	8.2342E2	7.607E2	8.2949E2	7.6926E2	6.9254E2	6.433E2	6.0867E2	5.3417E2	4.6901E2	4.3756E2	3.3496E2	3.8623E2	3.6797E2	3.6004E2	3.3717E2	2.8134E2	3.0136E2	3.0667E2	2.7093E2	2.413E2	2.1023E2	2.2847E2	2.2794E2	2.3333E2	2.5778E2	2.181E2	2.2703E2	2.2516E2	2.2647E2	1.8263E2	1.905E2	1.6931E2	2.1846E2	1.5146E2	1.9552E2	2.0368E2
2.6E2	2.4329E2	2.7307E2	2.8347E2	3.7194E2	4.6661E2	5.7447E2	6.3917E2	6.7233E2	7.253E2	7.3196E2	6.8681E2	7.1595E2	7.7943E2	7.6032E2	8.092E2	8.4176E2	7.608E2	6.5014E2	5.8369E2	5.5067E2	4.91E2	4.6234E2	4.047E2	3.773E2	3.6044E2	3.7154E2	3.5325E2	3.3508E2	2.9448E2	3.0273E2	3.0166E2	2.9113E2	2.5123E2	1.907E2	2.3325E2	2.1048E2	2.5969E2	2.5852E2	2.3144E2	2.4721E2	2.3205E2	2.006E2	2.2263E2	2.2202E2	2.0667E2	2.0667E2	1.8598E2	1.8E2	1.8737E2
2.3333E2	2.5325E2	2.7991E2	3.0146E2	3.2637E2	4.6915E2	5.5084E2	6.1001E2	6.4642E2	6.9764E2	7.2206E2	6.9079E2	7.4883E2	6.9274E2	7.6715E2	7.954E2	7.4034E2	7.3194E2	6.6009E2	5.8181E2	5.1368E2	5.2375E2	4.717E2	3.9674E2	3.5739E2	3.7157E2	3.361E2	3.5317E2	3.1684E2	3.2628E2	2.853E2	2.7417E2	2.4433E2	2.3935E2	2.0267E2	2.3216E2	2.4936E2	2.7419E2	2.463E2	2.381E2	2.4703E2	2.2538E2	2.004E2	1.9333E2	1.8485E2	1.6466E2	2.0677E2	2.1453E2	1.7322E2	1.7193E2
2.4667E2	2.6329E2	2.5689E2	2.6465E2	3.3244E2	4.0761E2	5.5063E2	5.9708E2	7.0884E2	7.3901E2	7.6275E2	7.2412E2	7.1378E2	7.8319E2	7.639E2	7.6E2	7.5403E2	7.6528E2	6.9094E2	6.3294E2	5.4635E2	4.8783E2	4.9567E2	4.6422E2	3.9883E2	3.7267E2	3.4976E2	3.4E2	3.2525E2	3.3943E2	2.8378E2	2.6125E2	2.5766E2	2.4667E2	2.4446E2	2.709E2	2.3888E2	2.4752E2	2.537E2	2.4292E2	2.2739E2	2.0882E2	2.1273E2	1.7859E2	2.0566E2	1.873E2	1.7333E2	2.2051E2	1.6667E2	1.6667E2
2.3333E2	2.4165E2	2.6311E2	3.0465E2	3.396E2	4.1021E2	4.9515E2	6.1293E2	6.98E2	7.7844E2	7.4368E2	7.4921E2	7.2225E2	7.7449E2	7.7724E2	8.1263E2	7.7368E2	7.3821E2	6.769E2	5.6886E2	5.3067E2	4.8725E2	4.7387E2	4.4081E2	4.0946E2	3.8E2	3.7285E2	3.4998E2	3.1717E2	2.8724E2	2.9318E2	2.8417E2	2.6199E2	2.5804E2	2.9109E2	2.3333E2	2.4524E2	2.4783E2	2.5407E2	2.5338E2	2.1315E2	2.1161E2	2.1333E2	1.8395E2	1.9717E2	1.7598E2	1.8421E2	2.159E2	1.8437E2	1.8965E2
2.3333E2	2.4165E2	2.6311E2	3.0465E2	3.396E2	4.1021E2	4.9515E2	6.1293E2	6.98E2	7.7844E2	7.4368E2	7.4921E2	7.2225E2	7.7449E2	7.7724E2	8.1263E2	7.7368E2	7.3821E2	6.769E2	5.6886E2	5.3067E2	4.8725E2	4.7387E2	4.4081E2	4.0946E2	3.8E2	3.7285E2	3.4998E2	3.1717E2	2.8724E2	2.9318E2	2.8417E2	2.6199E2	2.5804E2	2.9109E2	2.3333E2	2.4524E2	2.4783E2	2.5407E2	2.5338E2	2.1315E2	2.1161E2	2.1333E2	1.8395E2	1.9717E2	1.7598E2	1.8421E2	2.159E2	1.8437E2	1.8965E2
2.4667E2	2.465E2	2.8338E2	2.9972E2	3.3293E2	4.1947E2	5.2228E2	6.325E2	7.2342E2	7.4648E2	7.2897E2	7.0317E2	7.9234E2	7.4811E2	7.9496E2	7.8047E2	7.7263E2	7.5244E2	7.1432E2	6.029E2	5.8933E2	5.4084E2	4.6053E2	4.2E2	3.8811E2	3.7157E2	3.2894E2	3.4327E2	3.1859E2	3.5866E2	2.906E2	2.7708E2	2.8227E2	2.6261E2	1.9023E2	2.1577E2	2.2397E2	2.5419E2	2.6593E2	2.5523E2	2.3604E2	2.1828E2	1.7474E2	2.3868E2	2.1071E2	1.8434E2	1.8082E2	2.3795E2	2.0907E2	1.7562E2
2.2E2	2.8346E2	2.8952E2	3.1681E2	3.1333E2	4.492E2	5.1798E2	6.0313E2	7.0984E2	7.0274E2	7.3426E2	7.3698E2	7.8883E2	7.4754E2	7.2553E2	7.8136E2	7.828E2	6.8537E2	6.9761E2	6.1514E2	5.3001E2	5.3909E2	4.5135E2	4.4081E2	4.4135E2	4.0044E2	3.9366E2	3.4E2	3.1542E2	3.0667E2	2.9454E2	2.675E2	2.5107E2	2.4667E2	2.5733E2	2.4973E2	2.627E2	2.545E2	2.3259E2	2.2E2	2.1658E2	2.4301E2	1.8221E2	1.9728E2	2.0768E2	1.6963E2	1.8257E2	1.7265E2	1.7759E2	1.9263E2
2.3333E2	2.4823E2	2.8978E2	3.2639E2	3.5303E2	4.1841E2	5.1798E2	5.8875E2	6.2567E2	6.7508E2	7.2138E2	7.2969E2	7.8351E2	7.4E2	7.6211E2	8.37E2	7.8244E2	7.6617E2	6.7023E2	5.5404E2	5.5033E2	4.8608E2	4.5621E2	4.2537E2	4.0279E2	3.3377E2	3.4309E2	3.4675E2	3.5508E2	3.2743E2	2.8803E2	2.8166E2	2.5327E2	2.2261E2	2.4221E2	2.182E2	2.3858E2	2.4667E2	2.5815E2	2.2667E2	2.2324E2	2.2E2	2.394E2	1.8535E2	1.6869E2	1.7069E2	2.2092E2	1.5744E2	1.8459E2	1.8509E2
2.4667E2	2.3835E2	2.3662E2	3.2381E2	3.796E2	4.318E2	4.6148E2	6.1022E2	7.175E2	7.2648E2	7.1196E2	7.3588E2	7.2757E2	8.0667E2	8.0114E2	8.1516E2	7.4315E2	7.0846E2	7.1502E2	6.4957E2	5.9067E2	5.09E2	5.1819E2	4.4552E2	4.027E2	3.6711E2	3.7106E2	3.299E2	3.3791E2	3.2724E2	3.1984E2	2.7583E2	2.8907E2	2.7058E2	2.0446E2	2.382E2	2.6255E2	2.6783E2	2.3518E2	2.6287E2	2.4306E2	2.2839E2	2.0727E2	1.9465E2	2.0566E2	2.2201E2	2.0913E2	1.8735E2	1.9333E2	2.007E2
2.4667E2	2.3835E2	2.3662E2	3.2381E2	3.796E2	4.318E2	4.6148E2	6.1022E2	7.175E2	7.2648E2	7.1196E2	7.3588E2	7.2757E2	8.0667E2	8.0114E2	8.1516E2	7.4315E2	7.0846E2	7.1502E2	6.4957E2	5.9067E2	5.09E2	5.1819E2	4.4552E2	4.027E2	3.6711E2	3.7106E2	3.299E2	3.3791E2	3.2724E2	3.1984E2	2.7583E2	2.8907E2	2.7058E2	2.0446E2	2.382E2	2.6255E2	2.6783E2	2.3518E2	2.6287E2	2.4306E2	2.2839E2	2.0727E2	1.9465E2	2.0566E2	2.2201E2	2.0913E2	1.8735E2	1.9333E2	2.007E2
2.6E2	2.3654E2	2.6667E2	2.9132E2	3.9851E2	4.5021E2	5.4464E2	5.8667E2	6.8292E2	7.2686E2	7.354E2	7.0873E2	7.564E2	7.9073E2	7.6878E2	8.3493E2	8.6526E2	7.4796E2	6.9343E2	6.0698E2	5.4501E2	5.0026E2	4.4631E2	4.5837E2	3.9883E2	3.7201E2	3.5122E2	3.7988E2	3.2559E2	2.8743E2	2.9364E2	3.1458E2	2.5546E2	2.2862E2	2.3822E2	2.1937E2	2.1858E2	2.3768E2	2.6111E2	2.6672E2	2.2306E2	2.0839E2	1.6141E2	2.0404E2	1.905E2	2.0402E2	2.0749E2	2.3795E2	2.1563E2	1.8825E2
2.0667E2	2.8E2	2.7013E2	2.9944E2	3.9214E2	4.2153E2	4.9312E2	5.9542E2	6.9009E2	6.9608E2	7.1563E2	7.4048E2	7.0937E2	7.5161E2	6.9935E2	7.8779E2	7.9614E2	7.3642E2	6.9343E2	6.3145E2	5.1702E2	5.2518E2	4.5082E2	4.5837E2	4.1477E2	3.6E2	3.5821E2	3.4998E2	2.9259E2	2.7981E2	2.9454E2	2.6166E2	2.5113E2	2.413E2	2.0578E2	1.7811E2	1.9557E2	2.4434E2	2.6E2	2.5431E2	2.5027E2	2.4022E2	2.0101E2	2.015E2	1.8727E2	2.2466E2	1.9077E2	1.8205E2	1.9781E2	1.8597E2
2.5333E2	2.4165E2	2.6969E2	3.0319E2	3.5264E2	4.1581E2	5.5764E2	6.1146E2	7.0317E2	7.2549E2	7.4069E2	7.3794E2	7.027E2	7.7014E2	7.7838E2	7.9286E2	7.828E2	7.8926E2	6.8765E2	6.4149E2	5.5036E2	4.9741E2	5.0755E2	4.2878E2	4.0405E2	3.9289E2	3.6927E2	3.5006E2	3.2559E2	3.0686E2	2.9864E2	2.7291E2	2.7347E2	2.6261E2	1.8845E2	2.2189E2	2.4412E2	2.3333E2	2.6556E2	2.4477E2	2.5369E2	2.271E2	1.8101E2	2.1878E2	1.8384E2	1.8E2	1.9754E2	1.9539E2	2.1989E2	2.186E2
2.2E2	2.3498E2	2.5974E2	2.9972E2	3.3293E2	4.6201E2	5.5764E2	6.4021E2	6.9183E2	7.1508E2	7.6735E2	7.1856E2	7.6838E2	7.3333E2	7.6374E2	7.892E2	7.8E2	7.0617E2	6.7493E2	6.2251E2	5.62E2	4.8375E2	4.4468E2	4.1544E2	4.2793E2	3.3443E2	3.6488E2	3.6335E2	3.3226E2	3.3295E2	3.1181E2	2.6541E2	2.422E2	2.4601E2	2.0357E2	2.2667E2	2.1079E2	2.1101E2	2.7704E2	2.2097E2	2.2036E2	2.5806E2	1.8262E2	2.107E2	2.E2	2.E2	2.E2	2.2188E2	1.7781E2	1.7702E2
2.4667E2	2.6024E2	2.1974E2	2.893E2	3.3293E2	4.6201E2	5.3865E2	6.2417E2	6.9158E2	7.1646E2	7.5011E2	7.3175E2	7.2757E2	7.3912E2	8.1642E2	8.4737E2	8.7439E2	7.1423E2	7.0507E2	6.4737E2	5.4735E2	4.4492E2	4.3532E2	4.3837E2	3.7351E2	3.9714E2	3.1333E2	3.2004E2	3.2175E2	3.2648E2	2.7864E2	2.7333E2	2.5993E2	2.6536E2	2.169E2	2.327E2	2.3588E2	2.1914E2	2.4556E2	2.3046E2	2.1604E2	2.2301E2	2.0747E2	1.9202E2	1.8101E2	1.7767E2	1.9169E2	1.8735E2	1.9333E2	1.8597E2
2.4667E2	2.6024E2	2.1974E2	2.893E2	3.3293E2	4.6201E2	5.3865E2	6.2417E2	6.9158E2	7.1646E2	7.5011E2	7.3175E2	7.2757E2	7.3912E2	8.1642E2	8.4737E2	8.7439E2	7.1423E2	7.0507E2	6.4737E2	5.4735E2	4.4492E2	4.3532E2	4.3837E2	3.7351E2	3.9714E2	3.1333E2	3.2004E2	3.2175E2	3.2648E2	2.7864E2	2.7333E2	2.5993E2	2.6536E2	2.169E2	2.327E2	2.3588E2	2.1914E2	2.4556E2	2.3046E2	2.1604E2	2.2301E2	2.0747E2	1.9202E2	1.8101E2	1.7767E2	1.9169E2	1.8735E2	1.9333E2	1.8597E2
2.3333E2	2.4008E2	2.529E2	2.8667E2	3.2607E2	4.0915E2	5.4148E2	6.423E2	6.6667E2	7.4392E2	7.2735E2	7.4302E2	7.4712E2	6.7882E2	7.7789E2	8.0343E2	7.9157E2	7.2528E2	6.6338E2	6.0588E2	5.63E2	5.1534E2	4.6883E2	4.3593E2	3.6946E2	3.5978E2	3.4976E2	3.3329E2	3.5616E2	2.8249E2	3.3181E2	2.7083E2	2.2887E2	2.6275E2	2.4089E2	2.4667E2	2.5064E2	2.2031E2	2.4777E2	2.6097E2	2.3982E2	2.3828E2	2.3353E2	1.9587E2	2.1353E2	2.1704E2	1.8072E2	1.9265E2	1.9104E2	1.8158E2
2.6667E2	2.5177E2	2.5298E2	3.1451E2	3.3323E2	4.3534E2	5.1515E2	6.2814E2	6.5358E2	6.8842E2	7.4667E2	7.1444E2	7.8081E2	6.9969E2	7.7399E2	7.554E2	8.2562E2	7.3512E2	6.8695E2	5.8259E2	5.4034E2	4.7476E2	4.3298E2	4.5626E2	3.7892E2	3.5978E2	3.4797E2	3.3333E2	3.2842E2	3.1372E2	3.094E2	2.9083E2	2.846E2	2.6391E2	2.5554E2	2.3883E2	2.5603E2	2.3682E2	2.3444E2	2.5144E2	2.4324E2	2.0043E2	2.3193E2	1.8939E2	1.7899E2	1.8667E2	2.1005E2	1.7607E2	2.0219E2	2.0298E2
2.5333E2	2.7177E2	2.5654E2	2.9132E2	3.5254E2	4.2714E2	5.303E2	6.1729E2	6.9725E2	7.3882E2	7.3907E2	7.2254E2	7.391E2	7.5768E2	7.6325E2	8.3906E2	7.5332E2	7.2926E2	6.5751E2	5.6361E2	5.5765E2	5.4343E2	4.4E2	4.2878E2	3.8811E2	3.7355E2	3.6748E2	3.5681E2	3.4067E2	2.7487E2	3.053E2	2.9125E2	2.8447E2	2.2652E2	2.0845E2	2.4432E2	2.5094E2	2.4868E2	2.3296E2	2.3046E2	2.3658E2	2.0366E2	2.1273E2	1.907E2	1.8E2	1.8868E2	1.7579E2	2.E2	1.9126E2	1.9544E2
2.8E2	2.6502E2	2.5671E2	2.977E2	3.6587E2	4.3841E2	5.4747E2	6.4792E2	7.18E2	7.1451E2	7.1725E2	6.8681E2	7.346E2	7.5653E2	7.5935E2	8.5216E2	7.6735E2	6.9552E2	6.6418E2	6.0698E2	5.2235E2	4.9709E2	4.6883E2	4.6585E2	4.1748E2	3.4022E2	3.5024E2	3.2311E2	3.4566E2	2.9544E2	2.7864E2	2.7042E2	2.756E2	2.4391E2	2.4578E2	2.3757E2	2.2936E2	2.3217E2	2.7333E2	2.6384E2	2.4685E2	2.1377E2	1.806E2	1.9605E2	1.7717E2	1.9937E2	1.9579E2	2.1795E2	2.0437E2	2.1333E2
2.3333E2	2.5333E2	2.4346E2	3.0728E2	3.3333E2	4.3841E2	5.4431E2	6.6522E2	7.0617E2	7.4293E2	7.4114E2	7.2556E2	7.2757E2	7.4723E2	8.161E2	7.7634E2	8.3685E2	7.7413E2	7.008E2	6.3585E2	5.2435E2	4.7243E2	3.8684E2	3.7707E2	4.0126E2	3.5956E2	3.413E2	3.4008E2	3.3367E2	3.3314E2	2.9969E2	2.4083E2	2.5567E2	2.5464E2	2.2E2	2.2486E2	2.2936E2	2.4318E2	2.4445E2	2.1805E2	2.2613E2	2.3634E2	2.2727E2	1.6921E2	1.9818E2	1.8233E2	1.7415E2	1.8872E2	2.0667E2	1.8456E2
2.3333E2	2.5333E2	2.4346E2	3.0728E2	3.3333E2	4.3841E2	5.4431E2	6.6522E2	7.0617E2	7.4293E2	7.4114E2	7.2556E2	7.2757E2	7.4723E2	8.161E2	7.7634E2	8.3685E2	7.7413E2	7.008E2	6.3585E2	5.2435E2	4.7243E2	3.8684E2	3.7707E2	4.0126E2	3.5956E2	3.413E2	3.4008E2	3.3367E2	3.3314E2	2.9969E2	2.4083E2	2.5567E2	2.5464E2	2.2E2	2.2486E2	2.2936E2	2.4318E2	2.4445E2	2.1805E2	2.2613E2	2.3634E2	2.2727E2	1.6921E2	1.9818E2	1.8233E2	1.7415E2	1.8872E2	2.0667E2	1.8456E2
2.8E2	2.4996E2	2.6329E2	2.9625E2	3.9204E2	4.4148E2	5.1333E2	6.1876E2	7.3059E2	6.7783E2	7.377E2	7.635E2	6.9297E2	7.7797E2	7.8065E2	7.4897E2	7.586E2	8.0339E2	6.6329E2	6.0659E2	5.77E2	5.1883E2	4.9153E2	4.3756E2	3.9342E2	3.6755E2	3.8439E2	3.3988E2	3.1508E2	2.9391E2	3.0636E2	2.65E2	2.3086E2	2.4877E2	2.431E2	2.3459E2	2.6794E2	2.7333E2	2.6667E2	2.6287E2	2.191E2	2.1634E2	1.7494E2	1.8948E2	1.6647E2	1.7598E2	2.0175E2	2.0923E2	1.6022E2	1.7017E2
2.2667E2	2.2148E2	2.7654E2	3.1132E2	3.4627E2	4.5021E2	5.1616E2	6.321E2	7.2467E2	6.9901E2	7.3471E2	7.3381E2	7.2757E2	7.6551E2	7.7658E2	8.0873E2	8.5509E2	7.204E2	6.7005E2	5.7992E2	5.6166E2	5.0783E2	4.9404E2	4.2504E2	4.2396E2	3.6022E2	3.5057E2	3.0331E2	3.1966E2	3.2667E2	2.8651E2	2.6875E2	2.8893E2	2.4522E2	2.5066E2	2.3577E2	2.4397E2	2.5768E2	2.7778E2	2.438E2	2.5333E2	2.0387E2	2.1899E2	1.9342E2	1.6101E2	1.7503E2	1.9836E2	2.0667E2	1.8263E2	1.6649E2
2.2667E2	2.5663E2	2.8969E2	2.9854E2	3.59E2	4.3375E2	5.4667E2	6.3772E2	7.3108E2	7.9295E2	7.4897E2	7.2317E2	7.4396E2	7.3593E2	7.8276E2	7.823E2	7.9193E2	7.9543E2	6.8498E2	6.3624E2	5.6034E2	5.0867E2	4.3837E2	3.9333E2	3.9865E2	3.6535E2	3.2488E2	3.2E2	3.4458E2	3.0801E2	2.9333E2	3.0792E2	2.6859E2	2.4E2	2.2888E2	2.2675E2	2.4555E2	2.5969E2	2.5741E2	2.1713E2	2.3009E2	2.185E2	1.8101E2	2.1202E2	2.1515E2	2.0931E2	1.8831E2	2.1265E2	2.0885E2	1.986E2
2.4E2	2.4823E2	2.5689E2	3.1888E2	3.4667E2	4.0761E2	5.7279E2	6.2937E2	6.6492E2	6.6941E2	7.4278E2	7.4173E2	7.3153E2	7.4407E2	7.1382E2	7.4643E2	7.5333E2	7.2358E2	7.3423E2	5.9914E2	4.8701E2	5.0926E2	4.645E2	4.7122E2	3.7369E2	4.0535E2	3.613E2	3.4331E2	3.1051E2	3.1943E2	2.9076E2	2.8625E2	2.6893E2	2.3725E2	2.2888E2	2.0243E2	2.2651E2	2.2349E2	2.2925E2	2.5246E2	2.E2	2.0495E2	1.9374E2	1.9342E2	1.7232E2	1.8434E2	1.9251E2	1.8803E2	2.E2	2.0368E2
2.5333E2	2.4486E2	2.9645E2	2.7882E2	3.2577E2	4.718E2	5.268E2	6.3167E2	6.98E2	7.557E2	7.3127E2	7.4412E2	8.0216E2	7.3158E2	7.9496E2	8.1977E2	8.565E2	7.195E2	6.6587E2	6.0847E2	5.63E2	5.3184E2	4.3585E2	3.9837E2	3.3883E2	3.3289E2	3.2179E2	3.0319E2	2.9475E2	3.3238E2	3.1302E2	2.6583E2	2.8673E2	2.4522E2	2.3465E2	2.1946E2	2.4539E2	2.6752E2	2.5149E2	2.3139E2	2.4288E2	2.1183E2	1.9374E2	2.2413E2	1.7818E2	1.9704E2	1.8995E2	1.9726E2	1.8426E2	1.772E2
2.5333E2	2.5646E2	2.8364E2	3.1916E2	3.2687E2	4.4407E2	5.1481E2	6.348E2	6.8592E2	7.357E2	7.0529E2	7.0619E2	7.3108E2	7.6203E2	7.6211E2	8.239E2	7.6841E2	7.5324E2	6.393E2	5.6886E2	5.2501E2	5.0667E2	4.8504E2	4.3252E2	4.0009E2	3.5443E2	3.813E2	3.2978E2	3.13E2	3.5885E2	2.9727E2	2.7791E2	2.8454E2	2.4522E2	2.2357E2	2.6369E2	2.3776E2	2.7156E2	2.5518E2	2.6959E2	2.2324E2	2.2495E2	2.202E2	1.8272E2	1.695E2	1.8201E2	2.1005E2	2.0461E2	1.7574E2	1.6807E2
2.5333E2	2.5646E2	2.8364E2	3.1916E2	3.2687E2	4.4407E2	5.1481E2	6.348E2	6.8592E2	7.357E2	7.0529E2	7.0619E2	7.3108E2	7.6203E2	7.6211E2	8.239E2	7.6841E2	7.5324E2	6.393E2	5.6886E2	5.2501E2	5.0667E2	4.8504E2	4.3252E2	4.0009E2	3.5443E2	3.813E2	3.2978E2	3.13E2	3.5885E2	2.9727E2	2.7791E2	2.8454E2	2.4522E2	2.2357E2	2.6369E2	2.3776E2	2.7156E2	2.5518E2	2.6959E2	2.2324E2	2.2495E2	2.202E2	1.8272E2	1.695E2	1.8201E2	2.1005E2	2.0461E2	1.7574E2	1.6807E2
2.6E2	2.4173E2	2.3983E2	2.9277E2	3.5264E2	4.3068E2	5.3966E2	6.1855E2	6.5308E2	6.7627E2	7.1931E2	7.1746E2	7.6928E2	7.1797E2	7.6764E2	8.0667E2	8.1263E2	7.3154E2	6.777E2	5.9443E2	5.3001E2	4.9392E2	4.9135E2	4.6211E2	4.2144E2	3.9978E2	3.826E2	3.8687E2	3.4135E2	3.0038E2	3.106E2	3.0292E2	2.9773E2	2.5123E2	2.4756E2	2.4361E2	2.5842E2	2.3597E2	2.2E2	2.181E2	2.2703E2	2.3011E2	2.008E2	1.7737E2	1.7798E2	1.8032E2	1.9672E2	2.0598E2	2.0219E2	1.8825E2
2.3333E2	2.4337E2	2.6952E2	2.8202E2	3.3244E2	4.7941E2	5.5717E2	6.4251E2	6.9283E2	7.E2	7.0299E2	6.7444E2	7.346E2	8.2842E2	7.8715E2	8.023E2	7.5824E2	7.9901E2	6.6934E2	5.6996E2	5.41E2	5.2317E2	4.7369E2	4.2422E2	3.8541E2	3.5245E2	3.3561E2	3.4659E2	3.0875E2	2.9352E2	2.7076E2	2.6625E2	2.4447E2	2.4667E2	2.3155E2	2.2486E2	2.2936E2	2.5419E2	2.4111E2	2.4672E2	2.3045E2	2.2194E2	2.3273E2	2.1474E2	2.0465E2	2.2E2	1.9661E2	1.8461E2	1.6885E2	1.7333E2
2.4E2	2.4321E2	2.8978E2	3.1653E2	3.988E2	4.2767E2	5.3561E2	6.5063E2	6.215E2	6.9489E2	7.2667E2	7.2667E2	7.391E2	7.435E2	6.8032E2	8.1216E2	8.1684E2	7.8747E2	6.7681E2	5.6957E2	5.1634E2	4.9249E2	5.1656E2	4.1756E2	4.E2	3.4022E2	3.4488E2	3.5341E2	3.4209E2	3.1391E2	2.8273E2	2.8458E2	2.7333E2	2.6732E2	2.1779E2	2.418E2	2.3333E2	2.5535E2	2.4E2	2.419E2	2.2955E2	2.1828E2	2.2647E2	1.8526E2	1.8687E2	1.5132E2	1.8175E2	1.9333E2	2.0207E2	1.8316E2
2.E2	2.4988E2	2.5697E2	2.9249E2	3.593E2	4.3788E2	5.3582E2	6.348E2	6.9233E2	7.1333E2	7.1931E2	7.2667E2	7.8261E2	7.5884E2	7.8374E2	8.3977E2	7.2735E2	7.5861E2	6.9423E2	6.04E2	5.3734E2	4.855E2	4.6252E2	4.5496E2	4.1351E2	4.189E2	3.8846E2	3.8663E2	3.3084E2	3.0038E2	3.1591E2	2.7958E2	2.578E2	2.179E2	2.1291E2	2.4847E2	2.5191E2	2.3798E2	2.8445E2	2.5805E2	2.7297E2	2.1054E2	1.8687E2	2.3465E2	2.2586E2	1.8497E2	2.2595E2	2.0854E2	1.7104E2	1.9105E2
2.0667E2	2.4494E2	2.6987E2	2.8493E2	3.5234E2	4.2508E2	5.4363E2	5.8271E2	7.0809E2	7.7707E2	7.3402E2	7.589E2	7.3604E2	7.2723E2	7.6293E2	7.9859E2	8.579E2	7.2836E2	6.5085E2	6.2628E2	5.2269E2	5.0576E2	4.2667E2	4.3041E2	3.7487E2	3.8513E2	3.2569E2	3.1014E2	3.2842E2	3.2019E2	2.6819E2	2.8833E2	2.644E2	2.4797E2	2.3066E2	2.2792E2	2.5333E2	2.5333E2	2.2222E2	2.4861E2	2.4054E2	2.4516E2	1.6888E2	1.693E2	1.8566E2	1.8899E2	1.9251E2	1.7402E2	1.7563E2	1.6298E2
2.0667E2	2.4494E2	2.6987E2	2.8493E2	3.5234E2	4.2508E2	5.4363E2	5.8271E2	7.0809E2	7.7707E2	7.3402E2	7.589E2	7.3604E2	7.2723E2	7.6293E2	7.9859E2	8.579E2	7.2836E2	6.5085E2	6.2628E2	5.2269E2	5.0576E2	4.2667E2	4.3041E2	3.7487E2	3.8513E2	3.2569E2	3.1014E2	3.2842E2	3.2019E2	2.6819E2	2.8833E2	2.644E2	2.4797E2	2.3066E2	2.2792E2	2.5333E2	2.5333E2	2.2222E2	2.4861E2	2.4054E2	2.4516E2	1.6888E2	1.693E2	1.8566E2	1.8899E2	1.9251E2	1.7402E2	1.7563E2	1.6298E2
2.5333E2	2.3317E2	2.7662E2	3.0465E2	3.9214E2	4.3221E2	5.5582E2	6.4522E2	7.1183E2	7.5352E2	7.7701E2	7.5031E2	7.6487E2	7.6435E2	7.6162E2	7.6023E2	7.9509E2	7.604E2	6.9014E2	6.1961E2	5.6134E2	5.1508E2	4.944E2	4.0959E2	3.3225E2	3.6601E2	3.3951E2	3.2671E2	3.1367E2	3.1314E2	2.6E2	2.8042E2	2.7093E2	2.413E2	2.2845E2	2.3757E2	2.6112E2	2.6349E2	2.5149E2	2.3139E2	2.1207E2	2.0623E2	2.006E2	1.9333E2	2.103E2	2.073E2	1.9918E2	2.2393E2	1.9344E2	1.579E2
2.6667E2	2.3827E2	2.5991E2	3.0611E2	3.2E2	4.0401E2	5.3831E2	6.0688E2	6.4567E2	7.5608E2	7.5471E2	7.5842E2	7.7288E2	7.8057E2	8.2179E2	8.1723E2	8.8703E2	7.5642E2	7.1343E2	6.229E2	5.3001E2	5.0492E2	4.8667E2	4.8293E2	4.4279E2	3.7934E2	3.5821E2	3.6675E2	3.6525E2	3.082E2	2.7349E2	2.8833E2	2.644E2	2.4797E2	2.2667E2	2.1937E2	2.3048E2	2.7419E2	2.8482E2	2.5523E2	2.5315E2	2.1699E2	1.5494E2	1.7465E2	1.8E2	1.8434E2	1.9251E2	2.1521E2	1.7333E2	1.6228E2
2.3333E2	2.4494E2	2.6329E2	3.1596E2	3.8587E2	4.3434E2	5.2013E2	6.25E2	6.5925E2	7.2449E2	7.8437E2	7.365E2	7.3243E2	7.9333E2	7.9333E2	8.2826E2	7.9297E2	7.0667E2	6.6437E2	5.5255E2	5.4366E2	5.0434E2	4.5621E2	3.9544E2	4.2919E2	3.7824E2	3.4097E2	3.6323E2	3.3192E2	3.1372E2	3.2242E2	2.8875E2	2.866E2	2.0783E2	2.3601E2	2.5577E2	2.5603E2	2.2581E2	2.463E2	2.4E2	2.2631E2	2.1333E2	2.2626E2	2.2816E2	1.8283E2	1.9534E2	2.1754E2	2.053E2	2.0207E2	1.9421E2
2.3333E2	2.7663E2	2.8996E2	2.9333E2	4.0497E2	4.5687E2	5.3865E2	6.2897E2	6.79E2	7.5177E2	7.3196E2	6.8681E2	7.346E2	7.4839E2	7.8683E2	7.4873E2	7.8316E2	7.0935E2	6.9681E2	5.8549E2	5.58E2	4.8984E2	4.4468E2	4.117E2	3.8937E2	3.7956E2	3.5594E2	3.4679E2	3.1751E2	3.259E2	3.3575E2	2.9042E2	2.4646E2	2.3268E2	2.3155E2	2.2486E2	2.373E2	2.6752E2	2.4556E2	2.3426E2	2.4649E2	2.3011E2	2.008E2	1.7859E2	2.1414E2	2.0296E2	2.1005E2	2.1384E2	1.6874E2	1.8298E2
2.E2	2.5169E2	2.7298E2	3.0986E2	3.3303E2	4.4561E2	5.3097E2	6.2792E2	6.6592E2	7.4941E2	7.6598E2	7.4571E2	6.9604E2	7.7537E2	7.4228E2	7.616E2	8.4562E2	7.9901E2	6.8676E2	5.84E2	4.9468E2	4.6175E2	4.7135E2	4.4211E2	4.0676E2	3.4066E2	3.4927E2	3.2671E2	3.1859E2	3.1333E2	3.0257E2	2.8375E2	2.7553E2	2.5529E2	2.1733E2	2.2189E2	2.6397E2	2.4465E2	2.5259E2	2.2482E2	2.0721E2	2.1183E2	1.9374E2	1.8667E2	1.7535E2	1.9471E2	2.1333E2	2.0803E2	2.1126E2	2.007E2
2.E2	2.5169E2	2.7298E2	3.0986E2	3.3303E2	4.4561E2	5.3097E2	6.2792E2	6.6592E2	7.4941E2	7.6598E2	7.4571E2	6.9604E2	7.7537E2	7.4228E2	7.616E2	8.4562E2	7.9901E2	6.8676E2	5.84E2	4.9468E2	4.6175E2	4.7135E2	4.4211E2	4.0676E2	3.4066E2	3.4927E2	3.2671E2	3.1859E2	3.1333E2	3.0257E2	2.8375E2	2.7553E2	2.5529E2	2.1733E2	2.2189E2	2.6397E2	2.4465E2	2.5259E2	2.2482E2	2.0721E2	2.1183E2	1.9374E2	1.8667E2	1.7535E2	1.9471E2	2.1333E2	2.0803E2	2.1126E2	2.007E2
2.4667E2	2.3827E2	2.632E2	2.7826E2	3.5224E2	4.7788E2	5.7266E2	6.1542E2	6.7158E2	7.2392E2	7.3127E2	7.5333E2	7.036E2	7.6726E2	7.2325E2	7.554E2	8.1369E2	7.2219E2	6.585E2	5.6737E2	5.8066E2	4.9566E2	4.9404E2	4.3252E2	3.8946E2	3.8689E2	3.7724E2	3.3333E2	3.0384E2	3.2571E2	3.3544E2	2.6042E2	2.6433E2	2.4732E2	2.3333E2	2.4549E2	2.5079E2	2.5101E2	2.337E2	2.362E2	2.2667E2	2.0194E2	1.804E2	1.907E2	1.8283E2	1.8233E2	2.2677E2	1.7863E2	1.7322E2	1.9772E2
2.7333E2	2.4329E2	2.7307E2	3.0812E2	3.79E2	4.7687E2	5.6814E2	6.3542E2	7.1084E2	7.3215E2	7.3839E2	7.1079E2	7.8126E2	7.1246E2	7.5935E2	8.1723E2	8.2737E2	7.6299E2	6.3592E2	6.3114E2	5.7868E2	4.9534E2	4.4234E2	4.1089E2	3.5613E2	4.1201E2	3.7333E2	3.3309E2	3.2283E2	3.0743E2	3.0121E2	2.7417E2	2.756E2	2.3189E2	2.2667E2	2.3153E2	2.4794E2	2.6985E2	2.3481E2	2.5051E2	2.0613E2	1.9161E2	2.0626E2	2.0141E2	1.9414E2	2.1767E2	2.0246E2	2.253E2	2.1115E2	1.8456E2
2.8E2	2.6165E2	2.9298E2	3.2986E2	3.5303E2	4.3994E2	5.6047E2	6.4875E2	7.1133E2	7.5314E2	7.0873E2	6.9588E2	7.3108E2	7.7508E2	7.6146E2	8.1127E2	8.007E2	7.4348E2	6.7254E2	5.9475E2	5.6466E2	4.69E2	4.6738E2	4.1707E2	3.8811E2	4.438E2	3.6179E2	3.5996E2	3.2875E2	2.941E2	3.1197E2	2.7749E2	2.4893E2	2.413E2	2.3822E2	2.4369E2	2.6142E2	2.5333E2	2.7223E2	2.4954E2	2.2973E2	2.1011E2	2.0667E2	2.0141E2	1.9414E2	2.0466E2	2.E2	1.8667E2	1.9322E2	1.993E2
2.5333E2	2.4659E2	2.7654E2	3.2118E2	3.596E2	4.3587E2	5.2996E2	5.8562E2	6.5059E2	6.6586E2	7.2804E2	7.0873E2	6.7558E2	7.713E2	7.9057E2	8.216E2	7.3858E2	7.7543E2	6.4507E2	5.9553E2	5.5167E2	5.3909E2	4.4486E2	4.1707E2	4.1468E2	3.8044E2	3.683E2	3.2348E2	3.1717E2	3.0019E2	2.9318E2	2.725E2	2.8447E2	2.2652E2	2.4709E2	2.1153E2	2.2794E2	2.8838E2	2.863E2	2.6102E2	2.373E2	2.2538E2	2.392E2	1.9878E2	1.5818E2	1.5534E2	1.6E2	1.6803E2	1.8874E2	2.0667E2
2.8667E2	2.4988E2	2.6684E2	3.0263E2	3.4627E2	4.2401E2	5.5515E2	6.5376E2	6.9283E2	7.2511E2	7.1127E2	7.6096E2	7.1117E2	7.6579E2	7.7951E2	8.0366E2	7.7297E2	6.9284E2	6.4418E2	5.9922E2	5.3934E2	5.4084E2	4.5621E2	3.9544E2	3.7072E2	3.6579E2	3.4537E2	3.4994E2	3.3017E2	3.0724E2	3.1197E2	2.6874E2	2.2893E2	2.2732E2	2.3023E2	2.3631E2	2.4636E2	2.8434E2	2.6741E2	2.6861E2	2.3315E2	2.1677E2	2.3273E2	1.9991E2	2.2384E2	2.0698E2	2.2339E2	2.1265E2	1.9793E2	1.9842E2
2.8667E2	2.4988E2	2.6684E2	3.0263E2	3.4627E2	4.2401E2	5.5515E2	6.5376E2	6.9283E2	7.2511E2	7.1127E2	7.6096E2	7.1117E2	7.6579E2	7.7951E2	8.0366E2	7.7297E2	6.9284E2	6.4418E2	5.9922E2	5.3934E2	5.4084E2	4.5621E2	3.9544E2	3.7072E2	3.6579E2	3.4537E2	3.4994E2	3.3017E2	3.0724E2	3.1197E2	2.6874E2	2.2893E2	2.2732E2	2.3023E2	2.3631E2	2.4636E2	2.8434E2	2.6741E2	2.6861E2	2.3315E2	2.1677E2	2.3273E2	1.9991E2	2.2384E2	2.0698E2	2.2339E2	2.1265E2	1.9793E2	1.9842E2
2.4E2	2.5671E2	2.4338E2	3.4353E2	3.8E2	4.4968E2	5.8047E2	6.6396E2	6.99E2	7.1371E2	7.577E2	7.2364E2	7.8171E2	7.9593E2	7.9302E2	7.747E2	7.9403E2	7.2756E2	7.0596E2	5.7436E2	5.7665E2	4.7566E2	4.7837E2	4.1837E2	3.8009E2	3.7245E2	3.413E2	3.0319E2	2.9475E2	3.1943E2	2.8257E2	2.6083E2	2.712E2	2.4391E2	2.4178E2	2.582E2	2.7064E2	2.7884E2	2.4667E2	2.5805E2	2.5243E2	2.0516E2	2.1293E2	2.2395E2	2.1737E2	1.9968E2	2.0667E2	2.2923E2	1.8896E2	1.7263E2
3.0667E2	2.6667E2	2.7983E2	2.9826E2	3.4597E2	4.3534E2	5.2464E2	6.3376E2	6.985E2	7.3234E2	7.5011E2	7.1794E2	7.5108E2	7.774E2	7.665E2	8.3953E2	7.9368E2	8.0259E2	6.9601E2	6.2518E2	5.2369E2	5.3359E2	4.7099E2	4.4259E2	3.7081E2	3.5934E2	3.4179E2	3.5002E2	3.3859E2	3.2038E2	3.4394E2	3.1E2	2.398E2	2.3804E2	2.2934E2	2.3451E2	2.0936E2	2.3419E2	2.2888E2	2.4769E2	2.2396E2	2.1699E2	1.808E2	2.0122E2	2.2768E2	1.9397E2	2.0339E2	1.8803E2	1.9563E2	1.9035E2
2.3333E2	2.5161E2	2.568E2	3.0089E2	3.3313E2	4.492E2	5.0532E2	6.4835E2	7.5108E2	7.2137E2	7.177E2	7.1588E2	7.2622E2	7.8376E2	8.2504E2	8.0023E2	8.1123E2	7.2577E2	6.8268E2	6.0369E2	5.0269E2	5.1825E2	4.9135E2	4.0974E2	3.9189E2	3.7824E2	3.374E2	3.7002E2	3.5367E2	2.9487E2	3.0136E2	3.0083E2	2.7993E2	2.1921E2	2.5554E2	2.5099E2	2.4967E2	2.3651E2	2.4519E2	2.238E2	2.0937E2	1.9656E2	2.1293E2	1.8395E2	1.8586E2	1.9704E2	1.7825E2	1.5812E2	2.0656E2	2.0895E2
2.6E2	2.4667E2	2.8614E2	3.0202E2	3.0647E2	4.1428E2	5.4464E2	6.1542E2	6.7158E2	7.3333E2	7.2735E2	7.246E2	7.8883E2	7.3593E2	8.0487E2	7.876E2	7.4807E2	7.1373E2	6.8329E2	6.1028E2	5.42E2	5.2693E2	4.5784E2	4.4585E2	4.0279E2	3.2821E2	3.6976E2	3.4994E2	3.4492E2	3.3372E2	3.1197E2	3.125E2	2.5299E2	2.3804E2	2.2442E2	1.8855E2	2.5445E2	2.6783E2	2.3963E2	2.3713E2	2.5694E2	2.0237E2	1.6707E2	2.1061E2	2.2667E2	2.0931E2	1.9415E2	2.0581E2	1.5748E2	1.8965E2
2.3333E2	2.4996E2	2.6329E2	3.1596E2	3.2677E2	4.4508E2	5.3831E2	6.2126E2	6.7208E2	7.2331E2	7.7148E2	7.0619E2	6.9378E2	7.5681E2	7.9268E2	8.1563E2	7.8947E2	7.3463E2	6.8756E2	6.0141E2	5.6E2	5.0841E2	5.0071E2	4.0926E2	3.7468E2	3.4088E2	3.6667E2	3.1301E2	3.3865E2	3.0192E2	3.1181E2	2.7125E2	2.734E2	2.4391E2	2.1333E2	2.3522E2	2.5349E2	2.6202E2	2.4814E2	2.5815E2	2.3712E2	2.286E2	2.0707E2	1.907E2	1.6869E2	1.9672E2	1.7908E2	1.7146E2	1.9804E2	1.8509E2
2.3333E2	2.4996E2	2.6329E2	3.1596E2	3.2677E2	4.4508E2	5.3831E2	6.2126E2	6.7208E2	7.2331E2	7.7148E2	7.0619E2	6.9378E2	7.5681E2	7.9268E2	8.1563E2	7.8947E2	7.3463E2	6.8756E2	6.0141E2	5.6E2	5.0841E2	5.0071E2	4.0926E2	3.7468E2	3.4088E2	3.6667E2	3.1301E2	3.3865E2	3.0192E2	3.1181E2	2.7125E2	2.734E2	2.4391E2	2.1333E2	2.3522E2	2.5349E2	2.6202E2	2.4814E2	2.5815E2	2.3712E2	2.286E2	2.0707E2	1.907E2	1.6869E2	1.9672E2	1.7908E2	1.7146E2	1.9804E2	1.8509E2
2.4E2	2.665E2	2.9351E2	2.9972E2	3.2637E2	4.4354E2	5.4747E2	6.3834E2	6.9183E2	7.4255E2	7.3862E2	7.3031E2	6.7649E2	7.7042E2	8.1171E2	7.738E2	8.5545E2	6.9602E2	6.785E2	6.1184E2	5.6134E2	4.9825E2	4.6486E2	4.1463E2	3.9468E2	3.7868E2	3.3821E2	3.1992E2	3.3125E2	2.882E2	3.0772E2	2.6292E2	2.5773E2	2.1725E2	2.1333E2	2.2063E2	2.4921E2	2.7651E2	2.4037E2	2.4667E2	2.5351E2	2.3527E2	2.1374E2	1.9333E2	1.7636E2	1.7069E2	1.8E2	1.9333E2	1.8678E2	1.7702E2
2.4E2	2.5341E2	2.5965E2	2.8667E2	3.9174E2	4.7381E2	5.5165E2	6.2021E2	7.0392E2	7.2019E2	7.4069E2	7.5175E2	7.3513E2	7.8898E2	8.1658E2	8.269E2	7.9017E2	7.395E2	6.7343E2	5.7883E2	5.5133E2	5.5825E2	5.1837E2	4.4715E2	3.8946E2	3.5443E2	3.7057E2	3.3673E2	3.1226E2	3.3238E2	2.8409E2	2.8833E2	2.4206E2	2.5072E2	2.3601E2	2.4117E2	2.3191E2	2.455E2	2.4667E2	2.3528E2	2.1009E2	2.0839E2	1.8727E2	2.4E2	2.1737E2	2.0402E2	2.0749E2	1.7009E2	2.0219E2	1.8456E2
2.4667E2	2.8683E2	2.5983E2	3.1277E2	3.5293E2	4.5841E2	5.5481E2	5.7896E2	7.145E2	7.3352E2	7.5701E2	7.2571E2	7.2577E2	7.3856E2	7.2487E2	7.6E2	8.0176E2	7.1194E2	6.5254E2	6.1553E2	5.7734E2	4.9942E2	4.6738E2	4.2456E2	4.1207E2	3.7868E2	3.3285E2	3.4352E2	3.1926E2	3.1943E2	3.E2	2.6208E2	2.5354E2	2.1921E2	2.2178E2	2.3577E2	2.3603E2	2.2783E2	2.5444E2	2.5815E2	2.1315E2	2.1161E2	2.004E2	1.7193E2	2.0182E2	2.1767E2	2.0246E2	1.747E2	1.8448E2	1.6895E2
2.4E2	2.6008E2	2.8276E2	3.1681E2	3.5274E2	4.6614E2	5.2148E2	6.4626E2	7.0567E2	7.0922E2	7.2921E2	7.4571E2	7.7063E2	7.9246E2	8.0342E2	8.1493E2	8.3333E2	7.5811E2	6.5751E2	6.2479E2	5.1602E2	4.8608E2	4.7351E2	4.3007E2	4.3324E2	3.0865E2	3.7024E2	3.6659E2	3.2875E2	3.459E2	3.262E2	2.4958E2	2.5333E2	2.1725E2	1.9957E2	2.5459E2	2.6015E2	2.7419E2	2.5889E2	2.2861E2	2.E2	2.E2	1.8707E2	1.9859E2	2.0586E2	1.9968E2	1.7159E2	2.0735E2	2.0896E2	2.1842E2
2.4E2	2.6008E2	2.8276E2	3.1681E2	3.5274E2	4.6614E2	5.2148E2	6.4626E2	7.0567E2	7.0922E2	7.2921E2	7.4571E2	7.7063E2	7.9246E2	8.0342E2	8.1493E2	8.3333E2	7.5811E2	6.5751E2	6.2479E2	5.1602E2	4.8608E2	4.7351E2	4.3007E2	4.3324E2	3.0865E2	3.7024E2	3.6659E2	3.2875E2	3.459E2	3.262E2	2.4958E2	2.5333E2	2.1725E2	1.9957E2	2.5459E2	2.6015E2	2.7419E2	2.5889E2	2.2861E2	2.E2	2.E2	1.8707E2	1.9859E2	2.0586E2	1.9968E2	1.7159E2	2.0735E2	2.0896E2	2.1842E2
2.6667E2	2.549E2	2.8E2	2.9972E2	3.6577E2	4.3841E2	5.2215E2	6.4251E2	6.4792E2	7.2724E2	7.6482E2	7.0873E2	7.3153E2	7.4E2	7.5382E2	7.8643E2	8.2316E2	7.0796E2	6.6338E2	5.8957E2	5.2501E2	4.8492E2	4.7099E2	4.3511E2	4.2126E2	3.7934E2	3.5642E2	3.4331E2	2.9576E2	3.1885E2	2.7212E2	2.875E2	2.4426E2	2.0862E2	2.3822E2	2.3639E2	2.5333E2	2.5333E2	2.6445E2	2.2477E2	2.3027E2	2.1527E2	1.808E2	2.0948E2	1.6667E2	1.7968E2	2.0421E2	1.7795E2	1.6874E2	1.7193E2
2.2667E2	2.4486E2	2.8E2	3.1944E2	3.5303E2	4.4608E2	5.4916E2	6.3376E2	6.6642E2	6.8605E2	7.5677E2	7.3381E2	7.027E2	7.8407E2	7.5106E2	8.1906E2	8.6456E2	7.0229E2	7.2765E2	6.1216E2	5.79E2	5.1676E2	4.1333E2	4.1333E2	3.7081E2	3.5912E2	3.4764E2	3.7661E2	2.9785E2	3.3808E2	2.7864E2	2.85E2	3.E2	2.6993E2	2.1112E2	2.4973E2	2.6667E2	2.9969E2	2.7001E2	2.1903E2	2.4018E2	2.1699E2	2.0667E2	2.1333E2	2.0485E2	1.9333E2	1.5241E2	2.2188E2	1.7344E2	1.9315E2
2.3333E2	2.5835E2	2.5004E2	2.8611E2	3.7224E2	3.9434E2	4.7063E2	6.2251E2	6.985E2	6.9489E2	7.3862E2	7.3492E2	7.3288E2	7.4551E2	7.4E2	7.662E2	7.8597E2	7.1861E2	6.5671E2	6.3184E2	5.7001E2	5.8576E2	4.7206E2	4.2993E2	3.9487E2	3.4066E2	3.6537E2	3.6659E2	3.4842E2	3.2077E2	3.1984E2	2.875E2	2.666E2	2.2993E2	1.9957E2	2.4E2	2.2809E2	2.5853E2	2.5333E2	2.4574E2	2.3009E2	2.3333E2	2.0747E2	1.6639E2	2.1838E2	1.9736E2	2.1251E2	1.8547E2	2.2022E2	1.9333E2
2.6E2	2.5654E2	2.8338E2	3.2437E2	3.597E2	4.21E2	5.4477E2	6.6771E2	6.7333E2	7.357E2	7.023E2	7.2254E2	7.2667E2	7.4376E2	8.3479E2	8.8897E2	8.3297E2	7.995E2	7.2099E2	6.1365E2	5.0069E2	5.0984E2	4.6035E2	4.483E2	4.1748E2	3.5267E2	3.4406E2	3.398E2	3.2141E2	3.1372E2	3.1984E2	2.9625E2	2.4193E2	2.1935E2	2.2535E2	2.4784E2	2.5445E2	2.5682E2	2.7186E2	2.5236E2	2.2559E2	2.3613E2	1.9514E2	2.1878E2	1.8101E2	1.6466E2	1.9508E2	2.147E2	2.2448E2	2.1632E2
2.8667E2	2.5646E2	3.1325E2	3.1014E2	3.9204E2	4.3794E2	4.9764E2	6.2334E2	7.0467E2	6.9627E2	7.2735E2	7.4302E2	7.8442E2	7.2839E2	8.2211E2	8.7953E2	8.5754E2	7.1731E2	7.E2	6.3475E2	5.3668E2	4.835E2	4.9404E2	4.3252E2	4.1604E2	3.6777E2	3.8569E2	3.4667E2	3.4667E2	3.0782E2	2.7454E2	2.5625E2	2.3766E2	2.387E2	2.3066E2	2.1577E2	2.2397E2	2.4868E2	2.2962E2	2.6672E2	2.2649E2	2.2989E2	2.1394E2	2.0395E2	2.1151E2	1.9132E2	1.8082E2	1.8342E2	1.9585E2	1.8579E2
2.8667E2	2.5646E2	3.1325E2	3.1014E2	3.9204E2	4.3794E2	4.9764E2	6.2334E2	7.0467E2	6.9627E2	7.2735E2	7.4302E2	7.8442E2	7.2839E2	8.2211E2	8.7953E2	8.5754E2	7.1731E2	7.E2	6.3475E2	5.3668E2	4.835E2	4.9404E2	4.3252E2	4.1604E2	3.6777E2	3.8569E2	3.4667E2	3.4667E2	3.0782E2	2.7454E2	2.5625E2	2.3766E2	2.387E2	2.3066E2	2.1577E2	2.2397E2	2.4868E2	2.2962E2	2.6672E2	2.2649E2	2.2989E2	2.1394E2	2.0395E2	2.1151E2	1.9132E2	1.8082E2	1.8342E2	1.9585E2	1.8579E2
1.8E2	2.5654E2	2.7022E2	2.8291E2	3.196E2	4.2042E2	5.6182E2	6.1729E2	6.9725E2	7.4568E2	7.6344E2	7.5429E2	7.2315E2	7.4782E2	7.6992E2	8.0643E2	7.4771E2	7.0846E2	6.8019E2	6.378E2	5.6269E2	5.1476E2	4.6E2	4.3382E2	3.9739E2	4.0689E2	3.883E2	3.1665E2	3.33E2	3.918E2	2.8515E2	2.5917E2	2.622E2	2.179E2	2.3465E2	2.1216E2	2.373E2	2.6202E2	2.3926E2	2.3426E2	2.4649E2	2.4495E2	1.8848E2	1.9052E2	2.0505E2	1.8402E2	1.9918E2	2.2718E2	1.8645E2	1.9491E2
2.3333E2	2.5827E2	2.5689E2	2.9916E2	3.5284E2	4.1534E2	5.0148E2	6.2147E2	6.5975E2	7.8E2	7.4114E2	6.6571E2	6.8442E2	8.2175E2	7.8601E2	7.784E2	7.8983E2	7.3552E2	6.9671E2	6.4737E2	5.9267E2	5.3275E2	4.8989E2	4.2456E2	3.7487E2	3.1399E2	3.4049E2	3.3988E2	3.1017E2	3.3257E2	2.6E2	2.6292E2	2.5773E2	2.413E2	2.0578E2	2.1946E2	2.5333E2	2.5333E2	2.2593E2	2.1144E2	2.2036E2	2.185E2	1.6161E2	2.1605E2	2.0566E2	2.0466E2	2.0585E2	2.1402E2	2.1126E2	1.786E2
2.2667E2	2.2E2	2.529E2	3.2118E2	3.4647E2	4.3687E2	5.3447E2	6.423E2	7.1158E2	7.347E2	7.6093E2	7.4523E2	7.2667E2	7.3246E2	7.6276E2	8.1906E2	8.1684E2	7.599E2	6.808E2	6.0769E2	4.7968E2	4.7534E2	4.1585E2	4.1578E2	3.9613E2	3.9201E2	3.4618E2	3.3002E2	2.9892E2	3.2552E2	2.8803E2	2.7875E2	2.4213E2	2.5138E2	2.2267E2	2.3514E2	2.3064E2	2.7737E2	2.6037E2	2.5718E2	2.4703E2	2.3032E2	2.0707E2	2.0658E2	2.1353E2	1.9101E2	2.2257E2	2.106E2	1.8011E2	1.7035E2
2.6E2	2.6173E2	2.6969E2	3.0812E2	3.5274E2	4.3381E2	5.3063E2	6.1542E2	6.8442E2	7.4175E2	7.7609E2	7.6508E2	7.236E2	7.9449E2	7.9447E2	8.085E2	8.4983E2	7.6707E2	6.8437E2	5.9702E2	5.6401E2	5.4375E2	4.8954E2	4.3252E2	3.7883E2	4.4292E2	3.3154E2	3.4008E2	3.3367E2	3.2667E2	2.7984E2	2.5333E2	2.578E2	2.2391E2	2.1512E2	2.3396E2	2.6255E2	2.1279E2	2.5518E2	2.6959E2	2.2324E2	2.2495E2	1.9434E2	2.1868E2	2.105E2	1.8931E2	2.0339E2	2.1214E2	2.3815E2	1.8597E2
2.2E2	2.4831E2	2.632E2	3.177E2	3.2677E2	4.2502E2	5.7865E2	6.5459E2	6.8617E2	6.6705E2	7.0804E2	7.0254E2	7.3775E2	7.6232E2	7.7886E2	7.9103E2	8.0526E2	7.1691E2	7.1512E2	5.9177E2	5.6266E2	4.8175E2	4.8053E2	4.1382E2	3.6676E2	3.2931E2	3.7984E2	3.402E2	3.5367E2	3.0782E2	3.0788E2	2.8667E2	2.8667E2	2.6261E2	2.1422E2	2.2973E2	2.5064E2	2.6434E2	2.3926E2	2.3236E2	2.3982E2	2.2839E2	2.1374E2	2.0676E2	1.6586E2	2.0307E2	2.1579E2	2.0068E2	1.9355E2	1.9614E2
2.2E2	2.4831E2	2.632E2	3.177E2	3.2677E2	4.2502E2	5.7865E2	6.5459E2	6.8617E2	6.6705E2	7.0804E2	7.0254E2	7.3775E2	7.6232E2	7.7886E2	7.9103E2	8.0526E2	7.1691E2	7.1512E2	5.9177E2	5.6266E2	4.8175E2	4.8053E2	4.1382E2	3.6676E2	3.2931E2	3.7984E2	3.402E2	3.5367E2	3.0782E2	3.0788E2	2.8667E2	2.8667E2	2.6261E2	2.1422E2	2.2973E2	2.5064E2	2.6434E2	2.3926E2	2.3236E2	2.3982E2	2.2839E2	2.1374E2	2.0676E2	1.6586E2	2.0307E2	2.1579E2	2.0068E2	1.9355E2	1.9614E2
2.4667E2	2.4148E2	2.768E2	3.4061E2	3.7323E2	4.4047E2	5.373E2	5.7896E2	6.6959E2	7.2118E2	7.5082E2	7.4427E2	7.009E2	7.6551E2	7.6553E2	8.039E2	8.0807E2	7.4259E2	6.4347E2	5.5663E2	5.5599E2	5.1709E2	4.8234E2	4.5089E2	3.8018E2	3.6755E2	3.8618E2	3.7002E2	3.3401E2	2.8762E2	3.0893E2	2.4875E2	2.5553E2	2.0522E2	2.1779E2	2.5396E2	2.5873E2	2.4783E2	2.7186E2	2.4667E2	2.4667E2	2.1205E2	2.E2	2.0667E2	2.0384E2	1.7831E2	1.7251E2	2.0923E2	1.7552E2	1.8E2
2.6667E2	2.4E2	2.729E2	2.9188E2	3.3264E2	4.5841E2	5.5165E2	6.298E2	7.2367E2	7.2411E2	7.5196E2	7.6206E2	7.7243E2	7.6494E2	7.0439E2	8.1606E2	7.4139E2	7.6966E2	6.4756E2	6.1851E2	5.3968E2	5.3709E2	4.8504E2	4.1382E2	3.9333E2	4.1179E2	3.7203E2	3.5648E2	3.4633E2	3.1448E2	3.1318E2	2.8083E2	2.8673E2	2.7529E2	2.3554E2	2.3828E2	2.6952E2	2.3682E2	2.7112E2	2.2954E2	2.2342E2	2.2172E2	2.3293E2	2.2E2	2.0586E2	1.9968E2	1.8328E2	2.0461E2	1.9541E2	2.0597E2
2.7333E2	2.4988E2	2.8329E2	2.7681E2	3.7184E2	4.2354E2	5.338E2	6.9876E2	7.4642E2	6.7882E2	7.1794E2	7.7223E2	7.7423E2	7.6116E2	7.5561E2	7.3563E2	7.8106E2	7.0269E2	6.9263E2	6.0588E2	5.2335E2	5.3909E2	4.5784E2	4.4211E2	3.4829E2	3.2909E2	3.8212E2	3.2327E2	3.035E2	2.741E2	2.8409E2	2.7083E2	2.512E2	2.5399E2	2.2667E2	2.218E2	2.57E2	2.8116E2	2.2111E2	2.362E2	2.3694E2	2.615E2	2.0848E2	2.1474E2	1.8768E2	1.9302E2	1.8831E2	1.9863E2	1.9759E2	2.0527E2
2.3333E2	2.5325E2	2.7004E2	3.0118E2	3.199E2	4.6148E2	5.7131E2	6.2771E2	6.3975E2	7.1745E2	7.0643E2	6.5952E2	6.782E2	7.8898E2	7.9171E2	8.1056E2	7.4911E2	7.1861E2	6.6915E2	6.1624E2	5.9133E2	4.9566E2	4.9188E2	4.0341E2	3.7468E2	3.8044E2	3.8797E2	3.4986E2	3.2175E2	2.682E2	2.7333E2	2.7625E2	2.934E2	2.579E2	2.1512E2	2.3396E2	2.4667E2	2.4667E2	2.889E2	2.1523E2	2.3712E2	2.3355E2	1.8141E2	2.0395E2	2.0586E2	1.9101E2	1.9918E2	1.8735E2	2.0863E2	2.2527E2
2.5333E2	2.4337E2	2.432E2	2.5826E2	3.7821E2	4.2201E2	5.3346E2	6.7668E2	7.3875E2	6.7882E2	7.1495E2	7.1492E2	7.5018E2	7.3218E2	7.4049E2	7.9056E2	7.6491E2	7.4966E2	6.6239E2	6.3883E2	5.7167E2	4.7942E2	4.6684E2	4.3463E2	4.4126E2	3.4044E2	3.4618E2	3.3002E2	3.3333E2	3.4628E2	2.8788E2	2.725E2	2.8447E2	2.4457E2	2.5066E2	2.4306E2	2.5603E2	2.4783E2	2.6593E2	2.5333E2	2.3622E2	2.0516E2	2.0647E2	1.8526E2	1.9252E2	1.9069E2	1.6492E2	1.9607E2	2.047E2	1.7333E2
2.4E2	2.4839E2	2.5636E2	3.1451E2	3.9234E2	4.3534E2	5.6578E2	6.3416E2	6.2025E2	6.6213E2	7.4942E2	7.154E2	7.2577E2	7.6E2	7.7935E2	8.1103E2	8.3123E2	7.6129E2	7.0427E2	5.8918E2	5.57E2	4.6E2	4.5351E2	4.4E2	3.709E2	3.6088E2	3.9024E2	3.6311E2	3.2667E2	3.2667E2	2.9727E2	2.8083E2	2.4653E2	2.3935E2	2.0399E2	2.1342E2	2.4412E2	2.1682E2	2.4111E2	2.638E2	2.4595E2	2.1505E2	2.198E2	1.8535E2	1.9697E2	2.0264E2	1.9918E2	1.947E2	2.1104E2	2.1263E2
2.4E2	2.4839E2	2.5636E2	3.1451E2	3.9234E2	4.3534E2	5.6578E2	6.3416E2	6.2025E2	6.6213E2	7.4942E2	7.154E2	7.2577E2	7.6E2	7.7935E2	8.1103E2	8.3123E2	7.6129E2	7.0427E2	5.8918E2	5.57E2	4.6E2	4.5351E2	4.4E2	3.709E2	3.6088E2	3.9024E2	3.6311E2	3.2667E2	3.2667E2	2.9727E2	2.8083E2	2.4653E2	2.3935E2	2.0399E2	2.1342E2	2.4412E2	2.1682E2	2.4111E2	2.638E2	2.4595E2	2.1505E2	2.198E2	1.8535E2	1.9697E2	2.0264E2	1.9918E2	1.947E2	2.1104E2	2.1263E2
2.4667E2	2.5325E2	2.8978E2	3.3132E2	3.7284E2	4.5174E2	5.6397E2	6.3917E2	6.7233E2	7.2549E2	7.5265E2	7.554E2	7.5333E2	7.7653E2	7.7106E2	7.9977E2	8.2456E2	7.1244E2	7.0915E2	6.2361E2	5.61E2	5.E2	4.9351E2	4.5382E2	3.855E2	3.4E2	3.4537E2	3.4323E2	2.9717E2	3.1904E2	3.E2	2.7958E2	2.3546E2	2.387E2	2.1911E2	2.182E2	2.2667E2	2.3217E2	2.7038E2	2.2949E2	2.636E2	2.3377E2	1.7474E2	1.893E2	2.E2	1.7397E2	1.7169E2	2.0068E2	2.0448E2	1.8895E2
2.3333E2	2.651E2	2.5974E2	2.9479E2	3.591E2	4.2301E2	5.2848E2	6.2709E2	6.9183E2	7.2E2	7.4391E2	7.6873E2	6.9829E2	7.3246E2	7.8211E2	8.0897E2	8.007E2	7.5423E2	7.2268E2	6.1514E2	5.6967E2	4.9508E2	4.8521E2	4.3041E2	3.9081E2	3.9223E2	3.5821E2	3.4663E2	3.5475E2	3.341E2	2.7879E2	2.7083E2	2.6014E2	2.5529E2	2.4667E2	2.4667E2	2.5064E2	2.7535E2	2.4888E2	2.7338E2	2.3315E2	2.1677E2	1.8747E2	2.0132E2	1.9252E2	1.8201E2	2.0421E2	1.7744E2	2.1552E2	1.9421E2
2.4E2	2.5679E2	2.3983E2	2.977E2	3.4617E2	4.4714E2	5.4713E2	6.45E2	6.8567E2	7.747E2	7.531E2	7.6144E2	7.054E2	7.7653E2	7.7935E2	7.5864E2	7.8106E2	7.0567E2	6.208E2	6.0071E2	5.2335E2	4.9883E2	4.6287E2	4.0585E2	3.6811E2	3.3289E2	3.1642E2	3.0331E2	2.9017E2	2.8019E2	2.8955E2	3.0916E2	2.822E2	2.5594E2	2.2845E2	2.3757E2	2.373E2	2.1248E2	2.0851E2	2.381E2	2.1622E2	2.E2	2.3233E2	2.0807E2	1.9515E2	2.2402E2	1.9241E2	2.1726E2	1.8459E2	1.5193E2
2.2667E2	2.8675E2	2.6338E2	2.9944E2	3.5274E2	4.5068E2	5.7549E2	6.7188E2	7.0642E2	6.6998E2	7.6598E2	7.0887E2	7.2973E2	7.4376E2	8.0162E2	8.2643E2	8.1544E2	7.2309E2	6.7512E2	6.2518E2	6.03E2	5.0434E2	4.5404E2	4.1496E2	4.2135E2	3.5355E2	3.4927E2	3.2671E2	3.235E2	3.0057E2	2.9591E2	2.7417E2	2.6667E2	2.3058E2	2.6888E2	2.4243E2	2.3873E2	2.3884E2	2.5815E2	2.2477E2	2.1315E2	2.215E2	2.1374E2	1.8667E2	1.8101E2	1.9069E2	2.E2	2.1658E2	1.7574E2	1.828E2
2.7333E2	2.414E2	2.8364E2	2.9451E2	4.1174E2	4.2867E2	5.2747E2	5.9438E2	7.0909E2	6.9627E2	7.423E2	7.211E2	7.2532E2	7.4028E2	7.7886E2	8.2596E2	8.3474E2	7.2219E2	6.6845E2	5.7365E2	5.0601E2	4.8783E2	5.E2	4.5885E2	4.1604E2	3.5355E2	3.5106E2	3.4008E2	3.435E2	3.5295E2	3.2651E2	2.8833E2	2.8227E2	2.4457E2	2.1333E2	2.2063E2	2.2539E2	2.3101E2	2.6593E2	2.5144E2	2.3297E2	2.4473E2	2.3394E2	1.8132E2	1.8101E2	1.8635E2	2.1087E2	2.2325E2	2.0426E2	1.8615E2
2.7333E2	2.414E2	2.8364E2	2.9451E2	4.1174E2	4.2867E2	5.2747E2	5.9438E2	7.0909E2	6.9627E2	7.423E2	7.211E2	7.2532E2	7.4028E2	7.7886E2	8.2596E2	8.3474E2	7.2219E2	6.6845E2	5.7365E2	5.0601E2	4.8783E2	5.E2	4.5885E2	4.1604E2	3.5355E2	3.5106E2	3.4008E2	3.435E2	3.5295E2	3.2651E2	2.8833E2	2.8227E2	2.4457E2	2.1333E2	2.2063E2	2.2539E2	2.3101E2	2.6593E2	2.5144E2	2.3297E2	2.4473E2	2.3394E2	1.8132E2	1.8101E2	1.8635E2	2.1087E2	2.2325E2	2.0426E2	1.8615E2
2.5333E2	2.9012E2	2.8961E2	3.0028E2	3.6557E2	4.5687E2	5.4498E2	6.0875E2	7.4834E2	7.2804E2	7.423E2	7.3031E2	7.5108E2	8.0319E2	7.8114E2	7.8207E2	7.7474E2	7.3771E2	6.6009E2	6.1035E2	5.6601E2	5.7301E2	4.9784E2	4.5219E2	4.1468E2	3.6044E2	3.7154E2	3.4655E2	3.2667E2	3.2667E2	3.0772E2	2.6292E2	2.756E2	2.6196E2	1.9779E2	2.2667E2	2.3064E2	2.4434E2	2.5407E2	2.5528E2	2.3351E2	2.3011E2	2.008E2	1.7596E2	1.895E2	1.9333E2	2.1087E2	2.1265E2	2.0448E2	1.8158E2
2.6667E2	2.7012E2	2.5645E2	2.7826E2	3.5224E2	4.3947E2	5.0431E2	6.5876E2	6.8717E2	7.2373E2	6.9563E2	7.1127E2	7.0712E2	7.8667E2	7.9496E2	7.9357E2	8.2246E2	7.5065E2	7.0347E2	6.1255E2	5.6401E2	5.6084E2	4.8053E2	4.3252E2	3.8414E2	3.1465E2	3.5512E2	3.5329E2	3.4667E2	3.0782E2	2.747E2	2.8E2	2.5766E2	2.6471E2	2.3333E2	2.3577E2	2.4794E2	2.6985E2	2.1444E2	2.3713E2	2.4667E2	2.2688E2	2.0707E2	2.2141E2	1.8586E2	1.8402E2	1.7579E2	2.253E2	2.1552E2	1.9053E2
2.4667E2	2.7169E2	2.7983E2	3.0319E2	3.0667E2	4.7894E2	5.5165E2	6.5855E2	6.61E2	7.4137E2	7.5862E2	7.2729E2	7.3775E2	7.6927E2	7.9675E2	7.8643E2	7.9333E2	7.1383E2	7.2516E2	6.3812E2	5.8034E2	5.2693E2	4.6649E2	4.6504E2	4.2144E2	3.4711E2	3.5642E2	3.3325E2	3.0034E2	2.8686E2	2.9743E2	2.9291E2	2.756E2	2.4391E2	2.431E2	2.2243E2	2.5048E2	2.3914E2	2.9778E2	2.6E2	2.5658E2	2.1871E2	2.196E2	1.8122E2	1.9071E2	1.9037E2	2.2421E2	1.8137E2	1.8241E2	1.821E2
2.5333E2	2.4988E2	2.8658E2	3.0319E2	3.395E2	4.0301E2	5.1165E2	5.898E2	7.4142E2	7.4648E2	7.1103E2	7.6907E2	6.9432E2	7.4319E2	7.4049E2	8.0803E2	7.9157E2	7.4528E2	6.7094E2	6.0071E2	5.3468E2	4.8233E2	5.0883E2	4.647E2	3.5225E2	4.3758E2	3.6846E2	3.5321E2	3.4316E2	3.0134E2	3.1454E2	2.8166E2	2.8007E2	2.566E2	2.4E2	2.3027E2	2.4112E2	2.545E2	2.3407E2	2.3908E2	2.2685E2	2.4323E2	1.8201E2	2.0544E2	1.705E2	1.8402E2	1.9918E2	2.2991E2	2.0656E2	2.0527E2
2.5333E2	2.4988E2	2.8658E2	3.0319E2	3.395E2	4.0301E2	5.1165E2	5.898E2	7.4142E2	7.4648E2	7.1103E2	7.6907E2	6.9432E2	7.4319E2	7.4049E2	8.0803E2	7.9157E2	7.4528E2	6.7094E2	6.0071E2	5.3468E2	4.8233E2	5.0883E2	4.647E2	3.5225E2	4.3758E2	3.6846E2	3.5321E2	3.4316E2	3.0134E2	3.1454E2	2.8166E2	2.8007E2	2.566E2	2.4E2	2.3027E2	2.4112E2	2.545E2	2.3407E2	2.3908E2	2.2685E2	2.4323E2	1.8201E2	2.0544E2	1.705E2	1.8402E2	1.9918E2	2.2991E2	2.0656E2	2.0527E2
2.0667E2	2.6E2	2.8303E2	2.9681E2	3.3274E2	4.2915E2	5.7097E2	6.7751E2	7.E2	7.0549E2	7.446E2	7.4364E2	7.2712E2	7.5943E2	7.4861E2	8.354E2	7.5648E2	7.5552E2	7.1423E2	6.4847E2	5.4635E2	4.745E2	4.8018E2	4.4422E2	3.8414E2	3.789E2	3.3951E2	3.5689E2	3.4418E2	3.0077E2	2.9575E2	2.6792E2	2.7327E2	2.4862E2	2.4136E2	2.7388E2	2.3206E2	2.4318E2	2.4704E2	2.5713E2	2.4955E2	2.3333E2	2.204E2	2.3746E2	2.0283E2	1.9365E2	2.1005E2	2.2393E2	2.0874E2	2.1562E2
2.4E2	2.6156E2	2.8667E2	2.8174E2	3.9164E2	4.8201E2	5.365E2	5.6396E2	7.2092E2	7.243E2	7.577E2	7.0523E2	7.1775E2	7.3681E2	7.6715E2	7.7357E2	7.6667E2	7.2219E2	6.4606E2	5.9929E2	5.3502E2	5.2751E2	4.5801E2	4.6618E2	3.9631E2	3.1465E2	3.5333E2	3.3992E2	3.2175E2	3.1352E2	2.947E2	2.9125E2	2.4873E2	2.2732E2	2.3733E2	2.3459E2	2.4015E2	2.2667E2	2.537E2	2.5241E2	2.3333E2	2.4323E2	2.0787E2	2.0939E2	1.9616E2	1.9132E2	1.8082E2	1.6803E2	1.8874E2	1.993E2
2.3333E2	2.6148E2	2.9351E2	3.3916E2	3.6657E2	4.3634E2	5.4498E2	6.5188E2	6.7358E2	7.0373E2	6.9357E2	7.2206E2	7.3865E2	7.7856E2	7.6487E2	8.393E2	7.7648E2	7.4617E2	6.7512E2	6.1702E2	5.3302E2	5.1709E2	4.5855E2	4.1496E2	3.8414E2	3.6E2	3.6358E2	3.4315E2	3.33E2	3.3352E2	2.9984E2	2.9084E2	2.8206E2	2.787E2	2.0802E2	2.5027E2	2.3333E2	2.6086E2	2.6519E2	2.381E2	2.3676E2	2.4495E2	2.0787E2	2.1061E2	2.1252E2	1.8032E2	1.8503E2	1.7675E2	2.0885E2	1.986E2
2.4667E2	2.4823E2	2.5689E2	3.1395E2	3.4657E2	4.174E2	5.4194E2	6.4E2	6.5925E2	7.5764E2	7.8505E2	7.7588E2	7.4892E2	7.3158E2	7.6179E2	8.0526E2	8.586E2	7.3284E2	6.7423E2	6.1255E2	5.98E2	4.7942E2	4.7333E2	4.2845E2	3.6676E2	4.0358E2	3.1512E2	3.4012E2	3.3542E2	3.2667E2	3.0121E2	2.5666E2	2.4454E2	2.5935E2	2.3066E2	2.2549E2	2.4667E2	2.3566E2	2.826E2	2.2092E2	2.2973E2	2.2495E2	2.3313E2	2.0939E2	1.8768E2	2.0603E2	2.0831E2	1.853E2	1.9082E2	1.8983E2
2.4E2	2.5506E2	2.729E2	3.0667E2	3.592E2	4.6968E2	5.5616E2	6.05E2	7.4192E2	7.8099E2	7.6024E2	7.7952E2	6.8009E2	8.0059E2	7.4829E2	7.6873E2	8.5685E2	7.1154E2	6.6765E2	5.8071E2	5.4867E2	4.8984E2	4.5766E2	4.5544E2	3.9883E2	4.0468E2	3.6276E2	3.7313E2	3.3508E2	2.9448E2	3.0378E2	2.7834E2	2.9333E2	2.5725E2	2.3422E2	2.4243E2	2.3873E2	2.7186E2	2.4556E2	2.2287E2	2.1676E2	2.4968E2	2.0181E2	2.1342E2	1.895E2	2.1069E2	1.9077E2	1.894E2	2.0459E2	1.793E2
2.4E2	2.5506E2	2.729E2	3.0667E2	3.592E2	4.6968E2	5.5616E2	6.05E2	7.4192E2	7.8099E2	7.6024E2	7.7952E2	6.8009E2	8.0059E2	7.4829E2	7.6873E2	8.5685E2	7.1154E2	6.6765E2	5.8071E2	5.4867E2	4.8984E2	4.5766E2	4.5544E2	3.9883E2	4.0468E2	3.6276E2	3.7313E2	3.3508E2	2.9448E2	3.0378E2	2.7834E2	2.9333E2	2.5725E2	2.3422E2	2.4243E2	2.3873E2	2.7186E2	2.4556E2	2.2287E2	2.1676E2	2.4968E2	2.0181E2	2.1342E2	1.895E2	2.1069E2	1.9077E2	1.894E2	2.0459E2	1.793E2
2.6667E2	2.5161E2	2.864E2	3.2146E2	3.8577E2	3.6602E2	5.4848E2	6.0875E2	7.0984E2	7.453E2	7.4E2	6.9396E2	6.982E2	7.9768E2	7.9219E2	8.131E2	7.8421E2	7.8836E2	6.9094E2	6.0439E2	5.3934E2	4.91E2	4.7099E2	4.4633E2	4.0937E2	3.6623E2	3.5512E2	3.3317E2	3.1158E2	3.0686E2	3.0257E2	2.8083E2	2.51E2	2.1594E2	1.9868E2	2.382E2	2.5858E2	2.3914E2	2.6704E2	2.7144E2	2.3586E2	2.1161E2	1.8101E2	2.3361E2	1.8445E2	1.9629E2	2.1508E2	1.9881E2	2.3355E2	1.9193E2
2.3333E2	2.4831E2	2.632E2	3.0291E2	3.1333E2	4.2148E2	5.5979E2	6.6209E2	6.7975E2	7.2E2	7.0505E2	7.5113E2	7.4892E2	7.2839E2	8.2764E2	8.4484E2	7.7964E2	7.8657E2	6.8756E2	6.3404E2	5.6801E2	5.1042E2	4.8433E2	4.7463E2	3.8027E2	3.9245E2	3.613E2	3.4331E2	3.2525E2	3.0705E2	3.0409E2	2.9666E2	2.5773E2	1.9921E2	1.8934E2	2.1639E2	2.2539E2	2.145E2	2.3555E2	2.6384E2	2.3315E2	2.0194E2	2.1273E2	1.9868E2	1.7636E2	1.7069E2	1.9169E2	2.0274E2	2.1574E2	2.1175E2
2.5333E2	2.5144E2	2.9022E2	3.177E2	3.399E2	4.6307E2	5.303E2	6.1729E2	7.1009E2	7.3745E2	7.5931E2	7.8048E2	7.1207E2	7.4172E2	7.9399E2	7.7977E2	8.165E2	7.4747E2	6.5174E2	5.9812E2	5.2901E2	5.5042E2	5.027E2	4.6667E2	3.8694E2	3.9758E2	3.2667E2	3.4679E2	3.6175E2	3.2762E2	3.147E2	2.9666E2	2.5327E2	2.5268E2	2.1422E2	2.4189E2	2.6809E2	2.4899E2	2.5592E2	3.019E2	2.6216E2	2.2989E2	2.204E2	2.1746E2	1.8849E2	1.8698E2	2.0923E2	1.894E2	2.0459E2	1.7562E2
2.2667E2	2.4165E2	2.4996E2	2.6319E2	3.3234E2	4.5735E2	5.5051E2	6.5501E2	6.7433E2	7.3059E2	7.469E2	7.2014E2	7.4306E2	7.6523E2	7.7918E2	8.4023E2	8.572E2	7.5234E2	6.5751E2	5.9216E2	5.59E2	5.0984E2	4.7117E2	4.33E2	4.1198E2	3.9201E2	3.5512E2	3.4659E2	3.0875E2	3.3885E2	2.9984E2	2.7625E2	2.7553E2	2.3123E2	2.4845E2	2.5514E2	2.427E2	2.8954E2	2.7963E2	2.6005E2	2.3351E2	2.4495E2	2.1434E2	1.9211E2	1.7131E2	1.8667E2	2.1005E2	2.0137E2	2.0678E2	1.6755E2
2.3333E2	2.2839E2	2.4294E2	3.4728E2	3.6677E2	4.0555E2	5.1966E2	6.321E2	7.1183E2	7.2118E2	7.269E2	7.4619E2	7.8973E2	7.9681E2	8.2715E2	8.03E2	7.6807E2	7.4796E2	6.785E2	6.0777E2	5.0935E2	4.5683E2	4.717E2	4.4537E2	3.5369E2	3.3532E2	3.6651E2	3.1681E2	3.3017E2	3.0077E2	2.9864E2	2.7875E2	3.0914E2	2.3711E2	2.1201E2	2.5883E2	2.6412E2	2.8086E2	2.4074E2	2.4195E2	2.1333E2	2.3312E2	1.9474E2	2.1202E2	1.8404E2	1.8804E2	2.0082E2	1.959E2	1.7748E2	2.1333E2
2.3333E2	2.2839E2	2.4294E2	3.4728E2	3.6677E2	4.0555E2	5.1966E2	6.321E2	7.1183E2	7.2118E2	7.269E2	7.4619E2	7.8973E2	7.9681E2	8.2715E2	8.03E2	7.6807E2	7.4796E2	6.785E2	6.0777E2	5.0935E2	4.5683E2	4.717E2	4.4537E2	3.5369E2	3.3532E2	3.6651E2	3.1681E2	3.3017E2	3.0077E2	2.9864E2	2.7875E2	3.0914E2	2.3711E2	2.1201E2	2.5883E2	2.6412E2	2.8086E2	2.4074E2	2.4195E2	2.1333E2	2.3312E2	1.9474E2	2.1202E2	1.8404E2	1.8804E2	2.0082E2	1.959E2	1.7748E2	2.1333E2
2.4667E2	2.3482E2	2.8658E2	2.9826E2	3.788E2	4.1682E2	5.3367E2	5.8897E2	6.9034E2	7.5489E2	7.6873E2	7.8811E2	7.3829E2	7.3825E2	7.7951E2	8.2113E2	8.593E2	8.0438E2	7.1681E2	6.2996E2	5.8401E2	5.0259E2	4.7082E2	4.5593E2	3.8946E2	3.6044E2	3.6081E2	3.4008E2	3.0909E2	3.1923E2	2.9318E2	2.8417E2	2.754E2	1.9384E2	2.0578E2	2.1459E2	2.3603E2	2.6636E2	2.4259E2	2.7148E2	2.1622E2	2.1484E2	1.8121E2	2.2544E2	1.905E2	1.9534E2	2.0585E2	2.0598E2	2.0656E2	1.9421E2
2.6667E2	2.4683E2	2.1983E2	2.5305E2	3.1254E2	4.6201E2	5.3865E2	6.5293E2	6.3533E2	7.1352E2	7.5495E2	7.9636E2	7.9423E2	7.1506E2	7.9219E2	8.393E2	8.1824E2	7.9503E2	6.7023E2	5.8667E2	5.3001E2	5.7359E2	4.8287E2	4.2585E2	3.8811E2	4.1714E2	3.4943E2	3.6315E2	3.0384E2	2.9981E2	3.1591E2	2.7083E2	2.7354E2	2.6326E2	2.2178E2	2.4063E2	2.573E2	2.655E2	2.4074E2	2.5144E2	2.1928E2	2.1312E2	2.006E2	1.7333E2	1.8748E2	2.0667E2	2.1836E2	1.8068E2	1.8448E2	1.8368E2
2.4E2	2.7004E2	2.8303E2	3.116E2	3.9214E2	4.1894E2	5.1063E2	6.2897E2	7.56E2	7.957E2	7.2045E2	7.4446E2	7.4225E2	7.4551E2	7.6211E2	8.108E2	8.1403E2	7.8697E2	6.4258E2	6.4596E2	5.307E2	4.7508E2	4.9117E2	4.4552E2	4.2396E2	3.7267E2	3.4797E2	3.1321E2	3.0808E2	3.4571E2	3.0499E2	2.5542E2	2.488E2	2.4E2	2.3422E2	2.4E2	2.4794E2	2.4232E2	2.6074E2	2.6764E2	2.3279E2	2.4795E2	1.6948E2	2.2141E2	1.9717E2	1.9767E2	1.8246E2	1.9863E2	1.8885E2	1.8965E2
2.5333E2	2.4008E2	2.3645E2	3.0756E2	3.7264E2	4.4407E2	5.3063E2	6.5376E2	6.1583E2	7.3215E2	7.4437E2	7.7017E2	7.0585E2	7.3362E2	7.7496E2	7.9977E2	8.1263E2	7.2309E2	7.0249E2	6.0879E2	5.5233E2	5.4751E2	4.7153E2	3.7641E2	3.6387E2	3.6022E2	3.7382E2	3.4638E2	3.2458E2	3.0743E2	2.9879E2	2.9666E2	2.3986E2	2.1464E2	2.3643E2	2.3036E2	2.3618E2	2.3651E2	2.5518E2	2.7148E2	2.1622E2	2.4451E2	2.0828E2	1.8517E2	2.2202E2	2.1968E2	1.9743E2	2.0393E2	1.7781E2	1.807E2
2.2E2	2.4667E2	2.7298E2	3.E2	3.9851E2	3.9894E2	5.0329E2	6.1167E2	7.55E2	7.0568E2	7.2344E2	6.9588E2	7.4351E2	7.8551E2	7.7724E2	8.4319E2	7.8455E2	7.3194E2	6.7502E2	5.851E2	5.5599E2	5.365E2	4.827E2	4.5789E2	3.6568E2	3.6044E2	3.6439E2	3.2659E2	3.33E2	2.9467E2	2.8788E2	2.6375E2	3.002E2	2.4182E2	2.3779E2	2.5937E2	2.3873E2	2.1132E2	2.5296E2	2.4287E2	2.3676E2	2.1527E2	2.0667E2	1.8385E2	1.9838E2	1.5566E2	1.9426E2	2.053E2	1.9115E2	1.7193E2
2.3333E2	2.5012E2	2.5948E2	3.0986E2	3.199E2	4.3687E2	5.3764E2	6.25E2	7.17E2	7.0842E2	7.4574E2	7.7065E2	6.9387E2	7.8347E2	7.9447E2	8.4343E2	8.1368E2	7.5284E2	6.8676E2	5.8808E2	5.3534E2	5.6718E2	4.3333E2	4.1837E2	3.8541E2	4.1934E2	3.839E2	3.2994E2	3.2E2	3.459E2	3.1848E2	2.7791E2	2.488E2	2.1594E2	2.3733E2	2.2973E2	2.4667E2	2.2465E2	2.8408E2	2.3431E2	2.2342E2	2.1183E2	1.7434E2	1.7596E2	1.9798E2	2.0899E2	2.1251E2	1.8068E2	1.823E2	1.7702E2
2.3333E2	2.5012E2	2.5948E2	3.0986E2	3.199E2	4.3687E2	5.3764E2	6.25E2	7.17E2	7.0842E2	7.4574E2	7.7065E2	6.9387E2	7.8347E2	7.9447E2	8.4343E2	8.1368E2	7.5284E2	6.8676E2	5.8808E2	5.3534E2	5.6718E2	4.3333E2	4.1837E2	3.8541E2	4.1934E2	3.839E2	3.2994E2	3.2E2	3.459E2	3.1848E2	2.7791E2	2.488E2	2.1594E2	2.3733E2	2.2973E2	2.4667E2	2.2465E2	2.8408E2	2.3431E2	2.2342E2	2.1183E2	1.7434E2	1.7596E2	1.9798E2	2.0899E2	2.1251E2	1.8068E2	1.823E2	1.7702E2
2.2E2	2.5161E2	2.7654E2	3.1625E2	3.5293E2	4.4561E2	5.3414E2	6.4897E2	7.1825E2	7.3451E2	7.5219E2	7.8619E2	7.427E2	8.1305E2	7.9658E2	8.1127E2	8.9615E2	7.1781E2	7.0934E2	6.3443E2	5.9267E2	5.6634E2	4.6738E2	4.4326E2	4.1351E2	4.178E2	3.4081E2	3.2343E2	3.2525E2	3.2E2	3.3302E2	2.7125E2	2.2426E2	2.187E2	2.2845E2	2.3757E2	2.2539E2	2.145E2	2.6037E2	2.5718E2	2.436E2	2.0882E2	2.0626E2	1.7596E2	1.9232E2	2.0434E2	1.8913E2	1.9214E2	2.1596E2	1.7772E2
2.8E2	2.6181E2	2.4969E2	3.3249E2	3.008E2	4.4201E2	5.2498E2	5.9834E2	6.1975E2	7.3726E2	7.2667E2	6.9444E2	7.3595E2	7.4898E2	7.8487E2	8.3747E2	7.9894E2	6.9731E2	6.6756E2	6.0588E2	5.5734E2	4.8958E2	5.0486E2	4.4341E2	3.9342E2	3.5355E2	3.439E2	3.0671E2	3.2316E2	3.2667E2	2.9575E2	2.7084E2	2.7993E2	2.8536E2	2.0624E2	2.4667E2	2.5858E2	2.5566E2	2.5815E2	2.3046E2	2.4E2	2.1032E2	2.2586E2	1.8254E2	2.0586E2	1.9534E2	2.1169E2	1.7932E2	1.7552E2	1.8E2
2.4E2	2.5992E2	2.8987E2	3.1479E2	3.9224E2	3.6915E2	5.2363E2	6.0584E2	7.0959E2	7.3333E2	7.3034E2	7.6811E2	7.8045E2	7.052E2	8.0162E2	8.2643E2	8.8106E2	7.3194E2	6.7254E2	6.029E2	5.3834E2	5.2259E2	4.8649E2	4.5885E2	4.3198E2	3.3377E2	3.5203E2	3.8008E2	3.196E2	3.0628E2	3.0016E2	3.0041E2	2.5773E2	2.4732E2	1.9422E2	2.1459E2	2.797E2	2.8465E2	2.8037E2	2.7338E2	2.3658E2	2.2839E2	2.202E2	1.7596E2	1.9798E2	2.0032E2	1.9918E2	1.8205E2	2.E2	1.8158E2
2.4E2	2.8502E2	2.8658E2	3.0319E2	3.592E2	4.5328E2	5.5798E2	6.4792E2	6.6025E2	6.9608E2	7.246E2	7.2825E2	8.0703E2	7.5189E2	7.4374E2	7.7357E2	8.1439E2	7.2966E2	6.2249E2	5.9812E2	5.6867E2	5.1534E2	4.7748E2	4.6633E2	4.2937E2	3.5245E2	3.2846E2	3.4339E2	3.4842E2	2.8839E2	3.2121E2	3.0583E2	2.6866E2	2.5268E2	2.5244E2	2.5639E2	2.4158E2	2.3651E2	2.2259E2	2.6667E2	2.2559E2	2.114E2	2.3293E2	2.0535E2	2.0566E2	2.1767E2	1.9661E2	2.053E2	1.9333E2	2.0438E2
2.4E2	2.8502E2	2.8658E2	3.0319E2	3.592E2	4.5328E2	5.5798E2	6.4792E2	6.6025E2	6.9608E2	7.246E2	7.2825E2	8.0703E2	7.5189E2	7.4374E2	7.7357E2	8.1439E2	7.2966E2	6.2249E2	5.9812E2	5.6867E2	5.1534E2	4.7748E2	4.6633E2	4.2937E2	3.5245E2	3.2846E2	3.4339E2	3.4842E2	2.8839E2	3.2121E2	3.0583E2	2.6866E2	2.5268E2	2.5244E2	2.5639E2	2.4158E2	2.3651E2	2.2259E2	2.6667E2	2.2559E2	2.114E2	2.3293E2	2.0535E2	2.0566E2	2.1767E2	1.9661E2	2.053E2	1.9333E2	2.0438E2
2.3333E2	2.3152E2	2.6667E2	3.0118E2	3.5274E2	4.2401E2	5.5198E2	5.8E2	6.7625E2	7.2511E2	7.5312E2	7.9904E2	7.4937E2	7.6028E2	7.8228E2	7.754E2	7.979E2	7.3771E2	6.6258E2	5.8847E2	5.0901E2	4.6117E2	4.5387E2	4.2081E2	4.0009E2	3.7465E2	3.9724E2	3.3657E2	3.2983E2	2.8801E2	2.9984E2	2.7333E2	2.7333E2	2.1319E2	2.5112E2	2.6298E2	2.2142E2	2.3535E2	2.6371E2	2.2662E2	2.5315E2	2.4172E2	2.0121E2	1.8132E2	1.8667E2	1.9968E2	2.1836E2	2.0735E2	2.1115E2	1.8825E2
2.6667E2	2.149E2	2.5974E2	2.9972E2	3.3293E2	4.3174E2	5.5346E2	6.0562E2	6.8984E2	7.6099E2	7.1931E2	7.5429E2	7.6667E2	7.3709E2	8.0325E2	7.961E2	8.2773E2	7.8438E2	6.993E2	6.0439E2	5.5634E2	5.0058E2	4.7638E2	4.2456E2	4.0676E2	3.4667E2	3.4667E2	3.2319E2	3.3441E2	3.2077E2	3.2273E2	3.1E2	2.6213E2	2.5935E2	2.3643E2	2.3036E2	2.3618E2	2.5303E2	2.4593E2	2.4282E2	2.4613E2	2.2172E2	2.2E2	1.6789E2	1.9434E2	1.9101E2	2.2841E2	2.053E2	1.9552E2	2.1105E2
2.2E2	2.3498E2	2.7619E2	3.084E2	3.3293E2	4.2614E2	5.3211E2	6.3625E2	6.7208E2	7.3589E2	7.469E2	7.754E2	7.4225E2	7.5681E2	7.6781E2	7.9056E2	8.4843E2	8.0747E2	7.0925E2	6.229E2	5.6967E2	5.365E2	4.8918E2	4.3674E2	4.1865E2	3.8446E2	3.2894E2	3.6004E2	3.3226E2	3.0705E2	3.0121E2	2.7708E2	2.4653E2	2.5138E2	2.0845E2	2.3459E2	2.6794E2	2.5682E2	2.5778E2	2.2569E2	2.3315E2	2.3161E2	1.8807E2	1.8798E2	1.6788E2	1.8106E2	1.8913E2	1.9932E2	1.9333E2	1.7491E2
2.2667E2	2.5827E2	2.7333E2	3.2263E2	3.4E2	4.4354E2	5.4114E2	6.1542E2	6.5875E2	7.3489E2	7.6069E2	7.6254E2	7.9775E2	7.3246E2	7.904E2	8.639E2	8.3227E2	8.0478E2	6.7681E2	5.9812E2	5.9133E2	5.3825E2	4.8972E2	4.4911E2	3.6036E2	3.1377E2	3.3203E2	3.6008E2	3.6842E2	3.1487E2	3.0257E2	2.6916E2	2.6454E2	2.4928E2	2.2357E2	2.4667E2	2.2285E2	2.3419E2	2.5481E2	2.6672E2	2.4018E2	2.3677E2	2.0101E2	1.9465E2	2.E2	1.8264E2	2.0257E2	1.853E2	1.8645E2	1.9123E2
2.4667E2	2.4337E2	2.7281E2	2.9854E2	3.393E2	4.3841E2	5.3165E2	5.7146E2	6.8242E2	6.9783E2	7.4275E2	7.6859E2	7.2495E2	7.4958E2	7.3317E2	8.5423E2	8.3368E2	7.8528E2	6.9601E2	6.2926E2	5.5868E2	5.2084E2	4.6433E2	4.5463E2	4.1342E2	3.5912E2	3.3691E2	3.5002E2	3.3367E2	3.0724E2	2.9076E2	2.7749E2	2.3107E2	2.4471E2	2.0446E2	2.2117E2	2.2779E2	2.6868E2	2.6704E2	2.6005E2	2.4036E2	2.4839E2	2.0141E2	2.1474E2	1.9899E2	1.8931E2	1.9754E2	1.9675E2	2.1574E2	2.0438E2
2.4667E2	2.4337E2	2.7281E2	2.9854E2	3.393E2	4.3841E2	5.3165E2	5.7146E2	6.8242E2	6.9783E2	7.4275E2	7.6859E2	7.2495E2	7.4958E2	7.3317E2	8.5423E2	8.3368E2	7.8528E2	6.9601E2	6.2926E2	5.5868E2	5.2084E2	4.6433E2	4.5463E2	4.1342E2	3.5912E2	3.3691E2	3.5002E2	3.3367E2	3.0724E2	2.9076E2	2.7749E2	2.3107E2	2.4471E2	2.0446E2	2.2117E2	2.2779E2	2.6868E2	2.6704E2	2.6005E2	2.4036E2	2.4839E2	2.0141E2	2.1474E2	1.9899E2	1.8931E2	1.9754E2	1.9675E2	2.1574E2	2.0438E2
2.4667E2	2.4502E2	2.5316E2	2.9625E2	3.198E2	4.4148E2	5.4498E2	6.3751E2	6.5358E2	7.6511E2	7.4828E2	7.4825E2	7.1513E2	7.4232E2	7.4228E2	7.9216E2	8.4456E2	7.6478E2	6.6667E2	5.851E2	5.5033E2	5.0809E2	4.4252E2	4.3122E2	3.8153E2	3.6088E2	3.7057E2	3.3337E2	3.2034E2	2.8743E2	3.1984E2	2.9333E2	2.7993E2	2.1319E2	2.5512E2	2.5451E2	2.4921E2	2.3248E2	2.537E2	2.562E2	2.3297E2	2.2E2	2.006E2	2.5211E2	2.1151E2	2.E2	1.7661E2	1.9197E2	1.8E2	1.9473E2
2.2667E2	2.5317E2	2.9333E2	3.2291E2	3.3333E2	4.4508E2	5.2882E2	6.2522E2	6.6617E2	7.0411E2	6.9011E2	7.27E2	7.973E2	7.8175E2	7.5154E2	8.0413E2	8.014E2	7.6348E2	6.8009E2	6.0996E2	5.81E2	5.3417E2	4.6468E2	4.2048E2	4.1595E2	4.0468E2	3.4488E2	3.5006E2	3.3051E2	3.3295E2	2.6803E2	2.7042E2	2.6667E2	2.4862E2	2.631E2	2.473E2	2.6794E2	2.6232E2	2.5296E2	2.4477E2	2.3315E2	1.9699E2	2.1899E2	2.1061E2	2.1818E2	1.9799E2	2.0503E2	1.9539E2	2.0022E2	1.9544E2
2.8667E2	2.6667E2	2.6009E2	2.977E2	3.4617E2	4.2454E2	5.5097E2	6.7188E2	6.4867E2	7.6648E2	7.3701E2	7.2873E2	7.6396E2	7.2723E2	8.0715E2	8.1793E2	8.372E2	7.2537E2	7.2019E2	5.9216E2	5.3634E2	5.4026E2	4.5387E2	4.2456E2	4.0676E2	3.638E2	2.9788E2	3.7014E2	3.4909E2	3.3333E2	3.306E2	2.9666E2	2.4433E2	2.5138E2	2.6E2	2.7459E2	2.7221E2	2.6985E2	2.8482E2	2.4574E2	2.2667E2	2.1677E2	2.2626E2	1.9737E2	1.8667E2	1.8667E2	2.1005E2	2.3453E2	1.9541E2	1.8386E2
2.2667E2	2.7341E2	2.632E2	2.7826E2	3.5224E2	4.5835E2	5.8667E2	6.4417E2	7.0517E2	7.2979E2	7.7241E2	7.2825E2	7.2E2	7.1912E2	7.826E2	7.9404E2	7.972E2	7.2438E2	6.8408E2	6.1138E2	5.58E2	5.6693E2	4.8702E2	4.2633E2	3.8937E2	4.2336E2	3.2667E2	3.3673E2	3.3192E2	3.3314E2	2.9302E2	2.6334E2	2.7993E2	2.4928E2	2.3779E2	2.5451E2	2.3333E2	2.3333E2	2.4593E2	2.3903E2	2.3279E2	2.0344E2	1.806E2	2.2413E2	1.8667E2	1.8667E2	1.9836E2	1.6342E2	1.9552E2	2.E2
2.4E2	2.5835E2	2.5662E2	2.7479E2	3.6537E2	4.6047E2	5.4148E2	6.6147E2	7.4467E2	7.4392E2	7.1241E2	6.9127E2	6.9333E2	7.4203E2	7.5317E2	8.2183E2	8.393E2	7.6169E2	6.8418E2	6.229E2	5.3001E2	5.3159E2	4.9387E2	4.4585E2	3.9216E2	3.9868E2	3.5285E2	3.3333E2	3.3825E2	3.4E2	3.0515E2	2.7625E2	2.4426E2	2.387E2	2.2E2	2.3459E2	2.4015E2	2.3768E2	2.6E2	2.5051E2	2.3009E2	2.3828E2	2.0767E2	2.1202E2	2.0384E2	1.9566E2	2.0503E2	1.8667E2	1.9104E2	1.8895E2
2.4E2	2.5835E2	2.5662E2	2.7479E2	3.6537E2	4.6047E2	5.4148E2	6.6147E2	7.4467E2	7.4392E2	7.1241E2	6.9127E2	6.9333E2	7.4203E2	7.5317E2	8.2183E2	8.393E2	7.6169E2	6.8418E2	6.229E2	5.3001E2	5.3159E2	4.9387E2	4.4585E2	3.9216E2	3.9868E2	3.5285E2	3.3333E2	3.3825E2	3.4E2	3.0515E2	2.7625E2	2.4426E2	2.387E2	2.2E2	2.3459E2	2.4015E2	2.3768E2	2.6E2	2.5051E2	2.3009E2	2.3828E2	2.0767E2	2.1202E2	2.0384E2	1.9566E2	2.0503E2	1.8667E2	1.9104E2	1.8895E2
2.4E2	2.4165E2	2.5654E2	2.6667E2	3.389E2	4.328E2	5.1979E2	6.1729E2	6.8442E2	7.3489E2	7.4873E2	7.6811E2	7.3072E2	7.826E2	8.1838E2	7.9357E2	8.1053E2	8.0348E2	6.8526E2	6.0965E2	5.7468E2	5.2492E2	4.8504E2	4.0259E2	3.7865E2	3.5846E2	3.0439E2	2.8671E2	3.3266E2	3.2077E2	2.8E2	2.8583E2	2.844E2	2.379E2	2.431E2	2.3216E2	2.3745E2	2.2116E2	2.1333E2	2.3611E2	2.4883E2	1.9677E2	1.9333E2	1.9456E2	2.1535E2	2.E2	2.2339E2	2.1932E2	2.1115E2	1.9193E2
2.5333E2	2.7169E2	2.7654E2	3.0146E2	3.5264E2	4.3994E2	5.6047E2	6.7271E2	7.19E2	7.0648E2	6.9196E2	7.389E2	7.2847E2	7.487E2	7.3496E2	7.816E2	8.4176E2	7.3861E2	6.6427E2	6.0628E2	5.3101E2	5.3676E2	4.355E2	4.2878E2	4.0405E2	3.6066E2	3.6748E2	3.1657E2	3.1966E2	3.0724E2	2.9333E2	2.8166E2	2.89E2	2.2783E2	2.3244E2	2.3396E2	2.2682E2	2.4636E2	2.9778E2	2.4672E2	2.0649E2	1.9505E2	2.1273E2	1.9868E2	1.9899E2	2.0667E2	1.8913E2	1.9197E2	1.8437E2	1.8965E2
2.6E2	2.5333E2	2.8952E2	3.4639E2	3.4677E2	4.1074E2	5.0047E2	6.0792E2	7.3575E2	7.1097E2	7.7725E2	7.9285E2	7.8045E2	7.2347E2	7.4829E2	8.0803E2	8.6913E2	7.5324E2	6.7164E2	6.1067E2	5.8933E2	5.345E2	5.2936E2	4.5219E2	3.9342E2	3.4733E2	3.6488E2	3.4323E2	3.4141E2	2.9487E2	3.2499E2	2.9292E2	2.7753E2	2.834E2	2.4357E2	2.618E2	2.2952E2	2.4636E2	2.5815E2	2.2856E2	2.2991E2	2.514E2	2.1474E2	1.8254E2	2.0586E2	1.6931E2	1.7754E2	2.053E2	1.8896E2	2.0579E2
2.6667E2	2.7004E2	2.6658E2	3.1277E2	3.4637E2	4.2867E2	5.1481E2	6.1084E2	6.59E2	7.5489E2	7.5976E2	7.3588E2	7.2757E2	7.2695E2	7.8764E2	8.354E2	8.1017E2	7.599E2	6.7333E2	6.04E2	5.77E2	5.0201E2	4.6631E2	4.7463E2	3.8559E2	3.7978E2	3.7333E2	3.4986E2	3.4141E2	3.2077E2	2.7727E2	2.7542E2	2.7327E2	2.4862E2	2.2046E2	2.618E2	2.6127E2	2.6116E2	2.4704E2	2.4764E2	2.436E2	2.286E2	2.1353E2	2.1474E2	1.8768E2	1.6698E2	1.7754E2	1.8205E2	1.9781E2	1.8228E2
2.2667E2	2.4156E2	2.6667E2	3.3568E2	3.7313E2	4.3174E2	5.408E2	6.125E2	7.0342E2	7.4823E2	7.531E2	7.0619E2	6.8757E2	7.2376E2	7.7886E2	7.954E2	8.1193E2	7.7771E2	7.0009E2	6.2996E2	5.5568E2	5.2951E2	4.3082E2	4.4959E2	4.2541E2	3.7846E2	3.5122E2	3.5305E2	3.165E2	3.1352E2	3.3166E2	2.675E2	2.7787E2	2.2051E2	2.4E2	2.473E2	2.4015E2	2.5419E2	2.4704E2	2.4384E2	2.1315E2	2.1656E2	2.2647E2	2.0798E2	2.105E2	1.9799E2	2.2257E2	2.0393E2	1.953E2	2.1562E2
2.6667E2	2.4494E2	2.8303E2	3.0667E2	3.9204E2	4.518E2	5.1312E2	6.3938E2	7.1775E2	7.4019E2	7.7563E2	7.3602E2	7.0712E2	7.9158E2	7.9968E2	8.2503E2	8.0771E2	7.2975E2	6.8178E2	5.7883E2	5.9099E2	5.3676E2	4.355E2	4.2878E2	4.1468E2	3.6601E2	3.4488E2	3.4335E2	3.2209E2	3.2628E2	2.7485E2	2.95E2	2.8E2	2.8E2	2.3465E2	2.2189E2	2.4809E2	2.5651E2	2.5259E2	2.438E2	2.4649E2	2.1527E2	2.002E2	1.7465E2	1.7151E2	1.6868E2	1.9672E2	2.1197E2	2.0219E2	1.993E2
2.6667E2	2.4494E2	2.8303E2	3.0667E2	3.9204E2	4.518E2	5.1312E2	6.3938E2	7.1775E2	7.4019E2	7.7563E2	7.3602E2	7.0712E2	7.9158E2	7.9968E2	8.2503E2	8.0771E2	7.2975E2	6.8178E2	5.7883E2	5.9099E2	5.3676E2	4.355E2	4.2878E2	4.1468E2	3.6601E2	3.4488E2	3.4335E2	3.2209E2	3.2628E2	2.7485E2	2.95E2	2.8E2	2.8E2	2.3465E2	2.2189E2	2.4809E2	2.5651E2	2.5259E2	2.438E2	2.4649E2	2.1527E2	2.002E2	1.7465E2	1.7151E2	1.6868E2	1.9672E2	2.1197E2	2.0219E2	1.993E2
2.4E2	2.6329E2	2.7004E2	2.8639E2	3.59E2	4.5794E2	5.1447E2	6.2709E2	6.8542E2	7.2274E2	7.3931E2	7.3285E2	7.2045E2	7.7593E2	8.1171E2	8.3493E2	7.5788E2	7.608E2	6.7254E2	6.2737E2	5.7834E2	4.8725E2	4.8468E2	4.5544E2	4.4667E2	3.4088E2	3.6488E2	3.4994E2	3.1542E2	3.1314E2	3.253E2	3.0833E2	2.7546E2	2.4862E2	2.5244E2	2.491E2	2.6921E2	2.6349E2	2.5186E2	2.3426E2	2.191E2	2.0645E2	2.0687E2	1.9202E2	1.8667E2	1.8233E2	2.1508E2	2.2786E2	1.8E2	1.8E2
2.6E2	2.6667E2	2.7325E2	2.9479E2	3.4597E2	4.2454E2	5.4464E2	6.6334E2	6.9975E2	7.4411E2	7.7196E2	7.176E2	7.7991E2	7.4144E2	8.0211E2	7.984E2	7.5017E2	8.0299E2	6.9085E2	6.1326E2	5.7233E2	5.0518E2	4.2216E2	4.1919E2	3.8676E2	3.6601E2	3.3772E2	3.5022E2	3.5717E2	3.6609E2	3.2499E2	2.5791E2	2.422E2	2.4601E2	2.4841E2	1.9765E2	2.5191E2	2.4349E2	2.5333E2	2.5713E2	2.4955E2	2.2839E2	2.008E2	1.9737E2	1.8384E2	1.7132E2	1.5497E2	1.7077E2	2.0885E2	2.0597E2
2.1333E2	2.6494E2	2.8658E2	3.1798E2	3.9234E2	4.4301E2	5.3899E2	6.3188E2	6.3433E2	7.253E2	7.2E2	7.154E2	7.1955E2	8.0407E2	7.9317E2	7.876E2	7.7193E2	7.4388E2	6.4746E2	6.3145E2	5.8501E2	5.3793E2	4.5532E2	4.5463E2	4.0279E2	3.3934E2	3.3252E2	3.4319E2	3.3966E2	3.0782E2	2.8924E2	2.675E2	2.8234E2	2.2116E2	2.4888E2	2.2486E2	2.2936E2	2.5969E2	2.3296E2	2.3046E2	2.3315E2	2.1677E2	2.004E2	1.8395E2	1.8586E2	1.7968E2	1.9836E2	2.1128E2	1.9552E2	1.779E2
2.4E2	2.5152E2	2.9325E2	2.7535E2	3.7174E2	4.3428E2	5.4882E2	6.4043E2	7.3084E2	7.3863E2	7.423E2	7.4873E2	7.7775E2	7.6232E2	7.6228E2	8.2526E2	8.0104E2	7.4975E2	6.9183E2	6.1294E2	5.6601E2	5.5417E2	4.9982E2	4.4226E2	4.0261E2	3.6022E2	3.6846E2	3.465E2	3.1508E2	3.1333E2	3.0273E2	3.1042E2	2.8433E2	2.4326E2	2.4357E2	2.7153E2	2.8E2	3.0202E2	2.3481E2	2.5241E2	2.1964E2	2.1656E2	2.394E2	1.9596E2	1.8404E2	2.0106E2	2.1497E2	2.0667E2	2.0885E2	1.9491E2
2.4E2	2.5152E2	2.9325E2	2.7535E2	3.7174E2	4.3428E2	5.4882E2	6.4043E2	7.3084E2	7.3863E2	7.423E2	7.4873E2	7.7775E2	7.6232E2	7.6228E2	8.2526E2	8.0104E2	7.4975E2	6.9183E2	6.1294E2	5.6601E2	5.5417E2	4.9982E2	4.4226E2	4.0261E2	3.6022E2	3.6846E2	3.465E2	3.1508E2	3.1333E2	3.0273E2	3.1042E2	2.8433E2	2.4326E2	2.4357E2	2.7153E2	2.8E2	3.0202E2	2.3481E2	2.5241E2	2.1964E2	2.1656E2	2.394E2	1.9596E2	1.8404E2	2.0106E2	2.1497E2	2.0667E2	2.0885E2	1.9491E2
2.0667E2	2.5333E2	2.8294E2	2.9361E2	3.4577E2	4.4301E2	5.8646E2	6.3604E2	7.4217E2	7.243E2	7.2781E2	7.2144E2	7.2135E2	8.1073E2	7.7772E2	8.0207E2	7.6491E2	7.2707E2	6.6925E2	5.9922E2	5.5634E2	5.2751E2	4.6018E2	4.2048E2	3.8937E2	3.6088E2	3.7415E2	3.6348E2	3.5226E2	3.141E2	2.8394E2	2.675E2	2.466E2	2.6406E2	2.5155E2	2.327E2	2.1603E2	2.3535E2	2.7149E2	2.4569E2	2.4631E2	2.3333E2	2.0747E2	1.8798E2	1.8202E2	1.7534E2	1.8E2	1.7881E2	2.2011E2	1.9193E2
2.8E2	2.3654E2	2.8311E2	3.0493E2	3.592E2	4.3174E2	5.5346E2	6.3438E2	7.0417E2	7.4156E2	7.823E2	7.1966E2	6.5558E2	7.5653E2	7.4829E2	8.0803E2	8.214E2	7.7105E2	6.9094E2	6.1663E2	5.2535E2	4.9333E2	4.9333E2	4.3722E2	3.8802E2	3.1355E2	3.2179E2	3.1661E2	3.0667E2	3.3257E2	2.9454E2	2.7333E2	2.8227E2	2.4457E2	2.1868E2	2.4604E2	2.2142E2	2.4636E2	2.5259E2	2.4949E2	2.1856E2	1.9634E2	2.196E2	1.9193E2	1.9636E2	1.9937E2	2.1918E2	2.1197E2	2.0874E2	1.8615E2
2.3333E2	2.7325E2	3.032E2	3.1333E2	3.4617E2	4.5434E2	5.3696E2	6.1917E2	6.78E2	7.4E2	7.3402E2	7.2206E2	7.573E2	7.5158E2	8.0114E2	7.8897E2	7.986E2	7.2577E2	7.0009E2	5.851E2	5.6166E2	5.2084E2	4.4486E2	4.0959E2	3.8541E2	3.6022E2	3.5236E2	3.1333E2	3.2808E2	3.3981E2	3.2636E2	2.675E2	2.6447E2	2.2457E2	2.3512E2	2.4667E2	2.6255E2	2.5682E2	2.6667E2	2.5338E2	2.2E2	2.2495E2	2.008E2	1.9193E2	2.1899E2	2.0063E2	2.0421E2	1.8393E2	1.6437E2	1.586E2
2.6667E2	2.4321E2	2.8978E2	2.9188E2	3.7204E2	4.1581E2	5.3549E2	6.2709E2	6.9183E2	7.2293E2	7.6598E2	6.9966E2	7.164E2	7.6813E2	7.0764E2	7.3793E2	8.1089E2	7.6975E2	7.0934E2	6.4259E2	5.4935E2	5.3333E2	5.0089E2	4.1837E2	4.0667E2	3.8E2	3.7642E2	3.5661E2	3.4175E2	3.2705E2	2.8016E2	2.8625E2	2.6893E2	2.3725E2	2.1736E2	2.6235E2	2.2397E2	2.5969E2	2.7333E2	2.5625E2	2.373E2	2.4022E2	2.3333E2	2.0009E2	1.7899E2	1.6497E2	1.8257E2	1.9607E2	2.1344E2	1.8158E2
2.4E2	2.2988E2	2.6658E2	2.9798E2	3.592E2	4.1027E2	4.9178E2	5.9333E2	6.6392E2	7.0449E2	7.7931E2	7.4062E2	7.3865E2	7.5508E2	7.2211E2	8.4503E2	7.7402E2	7.7861E2	7.0427E2	6.1773E2	5.9233E2	5.1392E2	5.1135E2	4.7837E2	4.1883E2	3.6E2	3.4569E2	3.2008E2	3.4808E2	3.7276E2	3.2121E2	2.7083E2	2.4673E2	2.5935E2	2.3244E2	2.218E2	2.2921E2	2.5101E2	2.2777E2	2.5236E2	2.6324E2	2.4516E2	1.9474E2	1.8807E2	1.6384E2	1.9037E2	1.9497E2	2.2598E2	2.2437E2	1.9281E2
2.4E2	2.2988E2	2.6658E2	2.9798E2	3.592E2	4.1027E2	4.9178E2	5.9333E2	6.6392E2	7.0449E2	7.7931E2	7.4062E2	7.3865E2	7.5508E2	7.2211E2	8.4503E2	7.7402E2	7.7861E2	7.0427E2	6.1773E2	5.9233E2	5.1392E2	5.1135E2	4.7837E2	4.1883E2	3.6E2	3.4569E2	3.2008E2	3.4808E2	3.7276E2	3.2121E2	2.7083E2	2.4673E2	2.5935E2	2.3244E2	2.218E2	2.2921E2	2.5101E2	2.2777E2	2.5236E2	2.6324E2	2.4516E2	1.9474E2	1.8807E2	1.6384E2	1.9037E2	1.9497E2	2.2598E2	2.2437E2	1.9281E2
2.4667E2	2.6173E2	2.6969E2	2.9333E2	3.59E2	4.5947E2	5.338E2	6.1729E2	7.4217E2	7.2411E2	7.4598E2	7.3031E2	7.0135E2	7.4638E2	7.4374E2	7.9977E2	8.5439E2	7.2707E2	6.6676E2	6.0886E2	5.3668E2	5.0492E2	4.5855E2	4.5237E2	4.827E2	3.5956E2	3.413E2	3.3673E2	3.4175E2	3.4E2	3.3318E2	3.0083E2	2.6206E2	2.4065E2	2.1957E2	2.5514E2	2.4667E2	2.5768E2	2.7259E2	2.4672E2	2.1676E2	2.2E2	2.4586E2	2.0263E2	1.9071E2	1.8169E2	1.9918E2	1.9658E2	1.7759E2	2.0368E2
2.4E2	2.4156E2	2.8311E2	3.2958E2	3.1373E2	4.3381E2	5.4646E2	6.3438E2	7.2984E2	7.4667E2	7.4069E2	7.3794E2	7.8973E2	7.0955E2	7.8943E2	7.9333E2	8.172E2	7.4617E2	6.8756E2	6.2181E2	5.7634E2	5.4084E2	4.7135E2	4.1967E2	4.0928E2	3.5956E2	3.3951E2	3.0659E2	3.0316E2	2.8724E2	3.2515E2	2.8166E2	2.5773E2	2.5333E2	2.7643E2	2.4847E2	2.5191E2	2.6E2	2.4111E2	2.562E2	2.3297E2	2.2E2	2.006E2	2.0676E2	1.7434E2	1.8402E2	2.1672E2	1.8598E2	1.8437E2	1.9333E2
2.3333E2	2.2996E2	2.6632E2	2.9826E2	3.5254E2	4.8047E2	5.7097E2	6.2958E2	7.2317E2	7.4785E2	7.5058E2	7.3396E2	7.382E2	8.313E2	8.3122E2	8.131E2	7.7227E2	7.0617E2	6.4756E2	5.8181E2	5.7599E2	5.0867E2	4.773E2	4.4226E2	3.8135E2	3.7289E2	3.6E2	3.6671E2	3.635E2	3.4705E2	3.1591E2	2.9708E2	2.5313E2	2.5739E2	2.1469E2	2.618E2	2.2952E2	2.6838E2	2.5852E2	2.2954E2	2.2685E2	1.9377E2	1.994E2	1.9333E2	1.9616E2	2.0868E2	2.0749E2	2.4854E2	2.023E2	1.786E2
2.2E2	2.3984E2	2.8329E2	2.916E2	3.393E2	4.4047E2	5.3097E2	6.2792E2	6.4667E2	7.8274E2	7.9333E2	7.6571E2	6.9117E2	7.7565E2	7.9772E2	7.4347E2	7.9019E2	7.4269E2	7.2268E2	6.3145E2	5.3402E2	4.9942E2	4.8252E2	4.3756E2	4.2E2	3.4799E2	3.7951E2	3.4994E2	3.4983E2	3.0153E2	3.1833E2	2.6292E2	2.7113E2	2.5529E2	2.0178E2	1.9874E2	2.3685E2	2.9651E2	2.737E2	2.5533E2	2.0018E2	2.0667E2	1.9374E2	1.8667E2	1.9798E2	2.0899E2	1.8328E2	1.6803E2	1.7344E2	1.6737E2
2.5333E2	2.2494E2	2.5974E2	3.0958E2	3.6597E2	4.2407E2	5.4228E2	6.3813E2	7.1059E2	7.5962E2	7.1862E2	7.5636E2	7.7288E2	7.2695E2	7.8211E2	7.5221E2	7.4983E2	7.608E2	6.8249E2	6.0918E2	5.3734E2	5.3042E2	4.8486E2	4.3089E2	3.9207E2	3.3956E2	3.2309E2	3.1669E2	3.5441E2	3.6667E2	3.1045E2	2.7625E2	2.7553E2	2.3123E2	2.0713E2	2.5577E2	2.4412E2	2.3333E2	2.537E2	2.5431E2	2.3658E2	2.2344E2	2.0707E2	2.E2	2.E2	2.0868E2	1.7241E2	1.8923E2	1.7082E2	2.1403E2
2.5333E2	2.2494E2	2.5974E2	3.0958E2	3.6597E2	4.2407E2	5.4228E2	6.3813E2	7.1059E2	7.5962E2	7.1862E2	7.5636E2	7.7288E2	7.2695E2	7.8211E2	7.5221E2	7.4983E2	7.608E2	6.8249E2	6.0918E2	5.3734E2	5.3042E2	4.8486E2	4.3089E2	3.9207E2	3.3956E2	3.2309E2	3.1669E2	3.5441E2	3.6667E2	3.1045E2	2.7625E2	2.7553E2	2.3123E2	2.0713E2	2.5577E2	2.4412E2	2.3333E2	2.537E2	2.5431E2	2.3658E2	2.2344E2	2.0707E2	2.E2	2.E2	2.0868E2	1.7241E2	1.8923E2	1.7082E2	2.1403E2
2.4667E2	2.5161E2	2.6996E2	2.5854E2	3.19E2	4.7587E2	5.2882E2	6.2522E2	6.79E2	7.6118E2	7.4299E2	7.3285E2	6.8937E2	7.7014E2	7.7008E2	8.1216E2	8.1087E2	7.4657E2	6.7244E2	6.4439E2	5.5101E2	5.3417E2	4.5819E2	4.2667E2	4.0009E2	3.7223E2	3.2927E2	3.2012E2	3.5966E2	3.3429E2	3.E2	3.0292E2	2.9773E2	2.2718E2	2.5554E2	2.4369E2	2.6936E2	2.6667E2	2.6556E2	2.4667E2	2.4324E2	2.2022E2	2.2626E2	2.0535E2	1.9434E2	1.6497E2	1.8841E2	1.8461E2	1.7541E2	1.9702E2
2.4667E2	2.7671E2	2.6009E2	2.9277E2	3.3293E2	3.9735E2	5.1899E2	6.2626E2	6.6642E2	6.9981E2	6.9725E2	7.4969E2	7.7865E2	7.7218E2	7.9154E2	8.354E2	8.1614E2	6.9333E2	6.7592E2	6.1812E2	5.6034E2	5.3968E2	4.6018E2	4.3919E2	4.0676E2	4.0314E2	3.1431E2	3.3657E2	3.1017E2	3.5847E2	3.1333E2	2.8416E2	2.4667E2	2.2261E2	2.4178E2	2.5333E2	2.4539E2	2.5651E2	2.8371E2	2.3523E2	2.2288E2	1.9183E2	2.0606E2	2.0132E2	1.897E2	1.6233E2	1.9508E2	1.9128E2	1.7552E2	1.9473E2
2.E2	2.414E2	2.9022E2	2.7333E2	3.6527E2	4.2301E2	5.1582E2	6.4835E2	6.5483E2	7.3489E2	7.6069E2	7.6715E2	7.4225E2	7.4782E2	7.257E2	7.5653E2	7.5754E2	7.7015E2	6.793E2	6.0071E2	5.4034E2	5.4634E2	4.5819E2	4.117E2	3.7874E2	4.1091E2	3.4715E2	3.5996E2	3.2875E2	2.941E2	2.7727E2	2.8125E2	2.5533E2	2.634E2	2.1554E2	1.9883E2	2.2794E2	2.3333E2	2.7223E2	2.4954E2	2.4E2	2.2022E2	1.9394E2	1.893E2	2.0283E2	1.9799E2	2.1672E2	1.6205E2	1.953E2	2.1193E2
2.5333E2	2.5161E2	2.6667E2	3.0118E2	3.593E2	4.1581E2	5.3865E2	6.098E2	7.4859E2	7.7981E2	7.2942E2	7.2302E2	7.5198E2	7.6986E2	7.6439E2	7.8873E2	7.6947E2	7.8617E2	7.2009E2	6.4996E2	5.4735E2	5.2608E2	4.9188E2	4.2585E2	3.9342E2	3.5355E2	3.5285E2	3.2998E2	3.4141E2	3.0134E2	3.1302E2	2.5708E2	2.578E2	2.3594E2	2.3422E2	2.3757E2	2.5715E2	2.4031E2	2.6556E2	2.4667E2	2.2955E2	2.2817E2	2.1394E2	1.8263E2	1.9333E2	1.9333E2	2.2257E2	1.8342E2	2.0678E2	2.007E2
2.2E2	2.5161E2	2.7325E2	3.0958E2	3.791E2	4.5634E2	5.4599E2	6.0792E2	7.2292E2	7.5882E2	7.4114E2	7.3477E2	7.782E2	7.4723E2	8.0781E2	8.4366E2	8.5474E2	7.1861E2	6.5174E2	5.9404E2	5.7333E2	5.5476E2	4.9135E2	4.6211E2	4.2144E2	3.4645E2	3.3463E2	3.2671E2	3.4316E2	2.9487E2	3.1712E2	2.7417E2	2.5327E2	2.2862E2	2.3023E2	2.4847E2	2.2412E2	2.5737E2	2.6519E2	2.381E2	2.3333E2	2.3828E2	1.5595E2	2.0132E2	2.0667E2	1.9365E2	1.6913E2	1.8667E2	1.7793E2	1.6368E2
2.4667E2	2.5835E2	2.4017E2	2.9568E2	3.594E2	4.5994E2	5.6148E2	6.3355E2	7.0442E2	6.9527E2	7.5907E2	7.3333E2	6.9604E2	7.313E2	7.7544E2	8.0667E2	8.007E2	7.204E2	6.8995E2	6.1287E2	5.1934E2	5.1942E2	4.917E2	4.0926E2	3.5874E2	3.3377E2	3.4846E2	3.198E2	3.1125E2	3.0705E2	2.8667E2	2.7791E2	2.5773E2	2.7138E2	2.4531E2	2.0792E2	2.373E2	2.5101E2	2.6E2	2.5431E2	2.2631E2	2.4301E2	2.2101E2	1.9202E2	1.8384E2	1.8E2	1.9169E2	1.9863E2	1.8448E2	1.8737E2
2.4667E2	2.5835E2	2.4017E2	2.9568E2	3.594E2	4.5994E2	5.6148E2	6.3355E2	7.0442E2	6.9527E2	7.5907E2	7.3333E2	6.9604E2	7.313E2	7.7544E2	8.0667E2	8.007E2	7.204E2	6.8995E2	6.1287E2	5.1934E2	5.1942E2	4.917E2	4.0926E2	3.5874E2	3.3377E2	3.4846E2	3.198E2	3.1125E2	3.0705E2	2.8667E2	2.7791E2	2.5773E2	2.7138E2	2.4531E2	2.0792E2	2.373E2	2.5101E2	2.6E2	2.5431E2	2.2631E2	2.4301E2	2.2101E2	1.9202E2	1.8384E2	1.8E2	1.9169E2	1.9863E2	1.8448E2	1.8737E2
2.1333E2	2.6518E2	2.4632E2	2.8319E2	3.5234E2	4.2354E2	5.2747E2	6.5188E2	6.8E2	6.8175E2	7.4299E2	7.3746E2	7.6442E2	7.8319E2	7.8601E2	8.0023E2	7.8737E2	7.2975E2	6.9174E2	6.0549E2	5.0435E2	5.3243E2	4.3603E2	4.2618E2	3.6694E2	3.8579E2	3.5285E2	3.2998E2	3.365E2	3.2057E2	2.8257E2	2.6667E2	2.7113E2	2.6732E2	2.5155E2	2.4243E2	2.3476E2	2.7621E2	2.8334E2	2.2856E2	2.5387E2	2.2882E2	2.5213E2	1.8667E2	1.9232E2	2.E2	1.8246E2	2.0991E2	1.8E2	1.8737E2
2.4667E2	2.7835E2	2.832E2	3.1305E2	3.003E2	4.2301E2	5.2215E2	6.1376E2	6.9775E2	7.8373E2	7.0482E2	6.9477E2	7.4442E2	7.7797E2	8.1658E2	8.138E2	8.E2	7.2129E2	6.8418E2	6.0659E2	5.43E2	5.2142E2	4.472E2	4.3285E2	3.8955E2	3.9289E2	3.6569E2	3.4679E2	3.4209E2	3.2038E2	2.6425E2	2.8625E2	2.6447E2	2.4862E2	2.0357E2	2.4126E2	2.3888E2	2.4752E2	2.5778E2	2.3518E2	2.3568E2	1.7527E2	1.9899E2	2.E2	2.0283E2	1.7629E2	1.8339E2	1.9214E2	2.2252E2	1.9772E2
2.3333E2	2.6988E2	3.E2	3.2465E2	3.202E2	4.5947E2	5.3696E2	6.0479E2	7.0934E2	6.9059E2	7.069E2	7.6763E2	7.8E2	7.3187E2	8.1171E2	7.8253E2	8.4492E2	7.3602E2	7.3343E2	6.2659E2	5.1202E2	5.3968E2	4.4287E2	4.1952E2	4.1342E2	3.7934E2	3.5285E2	3.4339E2	3.3859E2	3.0096E2	2.906E2	2.8292E2	2.7773E2	2.7333E2	2.1333E2	2.2063E2	2.5318E2	2.5015E2	2.4369E2	2.9338E2	2.2919E2	2.2968E2	2.0767E2	1.8939E2	1.9596E2	2.1365E2	2.1251E2	1.9402E2	2.0437E2	1.8755E2
2.4667E2	2.7498E2	2.8987E2	3.6409E2	3.6697E2	4.4714E2	5.3131E2	6.3084E2	7.1108E2	7.4236E2	7.0598E2	7.0873E2	7.5018E2	7.5797E2	7.8553E2	8.0643E2	7.6561E2	7.6537E2	7.2535E2	6.E2	5.5468E2	5.2544E2	3.9713E2	4.0926E2	3.9595E2	4.2314E2	3.3073E2	3.6E2	3.5508E2	3.2743E2	2.947E2	2.7374E2	2.668E2	2.3189E2	1.9779E2	2.4126E2	2.6667E2	2.5015E2	2.2667E2	2.3426E2	2.4649E2	2.3011E2	2.008E2	2.2526E2	2.2121E2	2.127E2	2.2667E2	2.1453E2	1.7541E2	1.9333E2
2.4667E2	2.7498E2	2.8987E2	3.6409E2	3.6697E2	4.4714E2	5.3131E2	6.3084E2	7.1108E2	7.4236E2	7.0598E2	7.0873E2	7.5018E2	7.5797E2	7.8553E2	8.0643E2	7.6561E2	7.6537E2	7.2535E2	6.E2	5.5468E2	5.2544E2	3.9713E2	4.0926E2	3.9595E2	4.2314E2	3.3073E2	3.6E2	3.5508E2	3.2743E2	2.947E2	2.7374E2	2.668E2	2.3189E2	1.9779E2	2.4126E2	2.6667E2	2.5015E2	2.2667E2	2.3426E2	2.4649E2	2.3011E2	2.008E2	2.2526E2	2.2121E2	2.127E2	2.2667E2	2.1453E2	1.7541E2	1.9333E2
2.0667E2	2.5004E2	2.5316E2	3.1596E2	3.5303E2	4.5074E2	4.93E2	6.1981E2	6.9875E2	7.243E2	7.6667E2	7.6206E2	6.854E2	8.0958E2	7.6829E2	8.0183E2	8.3123E2	7.5423E2	7.177E2	6.3443E2	5.8701E2	5.2317E2	4.8018E2	4.5544E2	3.6162E2	3.6535E2	3.3382E2	3.2315E2	3.2283E2	3.0096E2	3.4636E2	3.0209E2	2.5526E2	2.4471E2	2.4178E2	2.4361E2	2.5048E2	2.7768E2	2.5407E2	2.6097E2	2.5009E2	2.286E2	2.3293E2	1.8281E2	1.5131E2	1.5799E2	1.8257E2	2.1333E2	2.1552E2	2.0158E2
2.7333E2	2.7004E2	2.6658E2	2.8812E2	3.393E2	4.7687E2	5.4283E2	6.2522E2	6.79E2	7.2823E2	7.4804E2	7.2873E2	7.0802E2	7.8579E2	7.9675E2	7.7333E2	8.0316E2	7.3284E2	6.6427E2	6.1851E2	5.4535E2	5.2926E2	4.6287E2	4.1707E2	4.0937E2	3.778E2	3.1333E2	3.0663E2	3.1966E2	3.5257E2	2.8546E2	2.9208E2	2.4653E2	2.213E2	2.1155E2	2.1459E2	2.5191E2	2.655E2	2.8445E2	2.4667E2	2.5009E2	2.385E2	2.0101E2	2.1333E2	2.0768E2	2.E2	1.8831E2	2.1607E2	2.1815E2	1.8438E2
2.2667E2	2.3992E2	2.7316E2	2.916E2	3.5244E2	4.374E2	5.0498E2	6.5022E2	7.7034E2	7.696E2	7.8873E2	7.4825E2	7.2757E2	7.7884E2	7.6781E2	7.731E2	8.1579E2	7.6259E2	6.8338E2	6.3812E2	5.6335E2	4.8E2	4.7567E2	4.6293E2	4.2279E2	3.0733E2	3.3024E2	3.4E2	3.3017E2	3.0724E2	3.0409E2	2.9374E2	2.3766E2	2.5072E2	2.3201E2	2.4964E2	2.1603E2	2.5737E2	2.2777E2	2.4477E2	2.2973E2	1.8538E2	2.2506E2	1.7991E2	1.897E2	1.8836E2	1.9415E2	1.7744E2	2.0678E2	1.8228E2
2.5333E2	2.4502E2	2.4658E2	2.977E2	3.6587E2	4.4814E2	5.4848E2	6.423E2	7.565E2	7.6156E2	7.3654E2	6.989E2	7.009E2	8.3161E2	7.5447E2	8.0779E2	7.6841E2	7.7284E2	6.8188E2	5.9443E2	6.0933E2	5.0233E2	5.0071E2	4.317E2	3.7216E2	3.5846E2	3.2585E2	3.5329E2	3.6633E2	3.2801E2	3.1333E2	2.9E2	2.8234E2	2.3921E2	2.3868E2	2.5388E2	2.6367E2	2.6031E2	2.1481E2	2.4569E2	2.4288E2	1.9699E2	1.9313E2	1.8676E2	1.6849E2	2.1471E2	2.0995E2	2.2991E2	1.8907E2	1.814E2
2.4E2	2.7498E2	2.6684E2	2.977E2	3.593E2	4.3174E2	5.3764E2	6.4417E2	6.5383E2	7.2549E2	7.3172E2	7.3175E2	7.5865E2	7.5709E2	7.9008E2	7.9286E2	8.365E2	7.6756E2	7.4596E2	6.5106E2	5.2369E2	5.5301E2	4.8433E2	4.6341E2	4.0811E2	3.4044E2	3.587E2	3.465E2	3.2983E2	3.2686E2	3.0682E2	3.1291E2	2.6433E2	2.413E2	2.431E2	2.273E2	2.0427E2	2.4605E2	2.8223E2	2.1616E2	2.4342E2	2.5656E2	2.3414E2	1.9202E2	1.9515E2	2.1968E2	2.2667E2	1.9333E2	1.8678E2	1.9175E2
2.4E2	2.7498E2	2.6684E2	2.977E2	3.593E2	4.3174E2	5.3764E2	6.4417E2	6.5383E2	7.2549E2	7.3172E2	7.3175E2	7.5865E2	7.5709E2	7.9008E2	7.9286E2	8.365E2	7.6756E2	7.4596E2	6.5106E2	5.2369E2	5.5301E2	4.8433E2	4.6341E2	4.0811E2	3.4044E2	3.587E2	3.465E2	3.2983E2	3.2686E2	3.0682E2	3.1291E2	2.6433E2	2.413E2	2.431E2	2.273E2	2.0427E2	2.4605E2	2.8223E2	2.1616E2	2.4342E2	2.5656E2	2.3414E2	1.9202E2	1.9515E2	2.1968E2	2.2667E2	1.9333E2	1.8678E2	1.9175E2
2.5333E2	2.4839E2	2.6623E2	2.9014E2	4.2457E2	4.2201E2	5.2713E2	5.9625E2	6.5133E2	7.5314E2	7.5357E2	7.5904E2	7.591E2	7.9768E2	8.0049E2	8.2873E2	8.035E2	7.4129E2	6.9671E2	6.0251E2	4.9668E2	5.4259E2	4.8918E2	4.7041E2	4.2018E2	3.5868E2	3.3431E2	3.4315E2	3.2808E2	3.2686E2	3.2499E2	2.4916E2	2.5347E2	2.2457E2	2.2934E2	2.491E2	2.573E2	2.7101E2	2.7815E2	2.4477E2	2.3658E2	2.3828E2	1.8181E2	1.8658E2	1.7939E2	1.5937E2	1.7918E2	2.1453E2	1.8196E2	2.0597E2
2.2E2	2.3827E2	2.5991E2	3.0118E2	3.1333E2	4.1174E2	5.303E2	6.4126E2	6.7925E2	7.1508E2	7.554E2	7.2873E2	7.1423E2	7.1941E2	7.7724E2	7.8207E2	8.165E2	7.6129E2	6.8685E2	5.7922E2	5.1368E2	5.0434E2	4.8865E2	4.6552E2	4.227E2	3.7113E2	3.1919E2	3.6004E2	3.2242E2	3.3257E2	3.0257E2	3.2751E2	2.8619E2	2.1594E2	2.4578E2	2.5459E2	2.7206E2	2.2814E2	2.5333E2	2.4574E2	2.1297E2	2.1484E2	2.5233E2	1.8921E2	2.0687E2	2.1037E2	1.9743E2	1.7539E2	1.9115E2	1.9403E2
2.4E2	2.7671E2	2.7983E2	2.9826E2	3.6567E2	4.5174E2	5.6713E2	6.4584E2	6.5333E2	7.4629E2	7.1725E2	7.1444E2	7.5595E2	7.5737E2	7.9854E2	7.9676E2	8.1474E2	7.6617E2	6.9014E2	6.2369E2	6.2466E2	5.1159E2	4.6305E2	4.1496E2	4.3198E2	4.0557E2	3.7154E2	3.3313E2	3.3441E2	3.3372E2	3.2394E2	3.075E2	2.732E2	2.4797E2	2.2756E2	2.4792E2	2.7333E2	2.6232E2	2.3444E2	2.5144E2	2.364E2	2.3656E2	2.206E2	1.893E2	1.9151E2	1.9302E2	2.0585E2	1.8205E2	2.0219E2	1.9562E2
2.4E2	2.6848E2	2.5307E2	2.9798E2	3.0667E2	4.4254E2	5.3663E2	6.3063E2	6.9133E2	7.6293E2	7.9701E2	7.1506E2	7.546E2	7.6144E2	7.6407E2	7.6573E2	8.0526E2	7.8388E2	6.7005E2	6.0847E2	5.4034E2	5.3883E2	5.0936E2	4.5837E2	4.0414E2	3.9912E2	3.4651E2	3.2364E2	3.3892E2	3.2019E2	2.8924E2	2.7625E2	2.7107E2	2.5464E2	2.4977E2	2.3396E2	2.5064E2	2.7535E2	2.7631E2	2.1713E2	2.2324E2	2.1505E2	2.0687E2	2.1324E2	2.0889E2	1.7534E2	1.9754E2	1.9675E2	2.1793E2	1.8158E2
2.6667E2	2.4988E2	2.6684E2	3.0263E2	3.003E2	4.174E2	5.008E2	6.2522E2	8.0734E2	7.2922E2	7.5219E2	7.6777E2	7.5955E2	7.4695E2	7.6618E2	7.7286E2	8.165E2	7.9234E2	6.9005E2	6.4479E2	5.8701E2	4.8E2	4.7351E2	4.5626E2	3.8955E2	3.5912E2	3.3512E2	3.4335E2	3.7125E2	3.6057E2	2.9864E2	2.8166E2	2.89E2	2.579E2	2.3023E2	2.4117E2	2.2397E2	2.3768E2	2.537E2	2.4672E2	2.0306E2	2.2795E2	2.0121E2	1.7052E2	2.0768E2	2.E2	2.E2	2.0667E2	2.0448E2	1.8158E2
2.6667E2	2.4988E2	2.6684E2	3.0263E2	3.003E2	4.174E2	5.008E2	6.2522E2	8.0734E2	7.2922E2	7.5219E2	7.6777E2	7.5955E2	7.4695E2	7.6618E2	7.7286E2	8.165E2	7.9234E2	6.9005E2	6.4479E2	5.8701E2	4.8E2	4.7351E2	4.5626E2	3.8955E2	3.5912E2	3.3512E2	3.4335E2	3.7125E2	3.6057E2	2.9864E2	2.8166E2	2.89E2	2.579E2	2.3023E2	2.4117E2	2.2397E2	2.3768E2	2.537E2	2.4672E2	2.0306E2	2.2795E2	2.0121E2	1.7052E2	2.0768E2	2.E2	2.E2	2.0667E2	2.0448E2	1.8158E2
2.3333E2	2.4667E2	2.6969E2	3.2291E2	3.596E2	4.3941E2	5.4882E2	6.5001E2	6.8E2	6.9882E2	7.4093E2	7.6206E2	7.4135E2	7.6579E2	8.0715E2	8.5723E2	8.1368E2	7.1154E2	7.1493E2	6.5843E2	5.2169E2	5.3851E2	4.4468E2	3.93E2	3.5072E2	3.3377E2	3.4846E2	3.6004E2	3.3226E2	3.2E2	2.9029E2	2.4125E2	2.5107E2	2.2261E2	2.1112E2	2.4973E2	2.7064E2	2.7884E2	2.4704E2	2.5903E2	2.5964E2	2.2688E2	1.8121E2	1.8798E2	1.9616E2	1.6529E2	2.1098E2	2.2256E2	1.8448E2	1.9105E2
2.8E2	2.4831E2	2.6978E2	2.9653E2	3.788E2	4.5227E2	5.3447E2	6.423E2	6.6667E2	7.0468E2	7.9103E2	7.754E2	7.236E2	7.6E2	7.7935E2	8.154E2	7.6034E2	7.4617E2	6.8009E2	5.9773E2	5.1001E2	5.0608E2	4.9784E2	4.5967E2	4.3333E2	3.811E2	3.9008E2	3.535E2	3.9966E2	3.2897E2	3.0803E2	2.8416E2	2.8687E2	2.4051E2	2.2578E2	2.3702E2	2.7064E2	2.6783E2	2.4296E2	2.7815E2	2.5369E2	2.1721E2	1.9353E2	1.9596E2	2.0101E2	1.8899E2	2.159E2	2.3521E2	1.9115E2	1.8667E2
2.4667E2	2.265E2	2.7654E2	2.8667E2	3.3264E2	4.6608E2	5.5966E2	6.098E2	7.165E2	7.3764E2	7.8299E2	7.3141E2	7.8748E2	7.6463E2	7.839E2	7.8437E2	7.7474E2	7.9682E2	7.1094E2	6.2439E2	5.7634E2	5.3217E2	4.8106E2	4.4115E2	4.4676E2	3.5912E2	3.4406E2	3.6327E2	3.73E2	3.0877E2	3.1864E2	2.8416E2	2.6454E2	2.4928E2	2.1112E2	2.3514E2	2.4651E2	2.655E2	2.8408E2	2.3431E2	2.2685E2	2.2344E2	1.8767E2	1.8141E2	1.6283E2	2.0138E2	2.3169E2	1.8616E2	2.247E2	1.8597E2
2.5333E2	2.8329E2	2.9662E2	3.0493E2	3.2637E2	4.0354E2	5.0431E2	6.0126E2	6.8417E2	7.4686E2	7.4942E2	6.9698E2	7.1153E2	7.4088E2	7.4374E2	7.6484E2	7.7123E2	7.7503E2	6.9254E2	6.4737E2	5.9834E2	4.9275E2	4.6287E2	4.2456E2	4.1739E2	3.8623E2	3.6618E2	3.299E2	2.9367E2	3.0609E2	3.1575E2	2.8209E2	2.3526E2	2.3072E2	2.3643E2	2.109E2	2.2255E2	2.4985E2	2.5963E2	2.4574E2	2.2667E2	2.1677E2	1.9394E2	2.1202E2	2.1232E2	1.9397E2	1.9169E2	1.8274E2	2.0667E2	1.9193E2
2.2667E2	2.4165E2	2.5983E2	2.9798E2	3.7234E2	4.6047E2	5.668E2	6.1896E2	7.0317E2	7.296E2	7.5471E2	7.7683E2	7.6225E2	7.7014E2	7.9772E2	8.2643E2	7.6771E2	8.1274E2	6.6258E2	6.211E2	5.2835E2	5.055E2	4.6954E2	4.4244E2	3.909E2	3.9978E2	3.8618E2	3.5996E2	3.5333E2	3.2096E2	2.8546E2	2.8625E2	2.6E2	2.4196E2	2.0845E2	2.3702E2	2.7461E2	2.6349E2	2.863E2	2.7431E2	2.3604E2	2.2323E2	2.008E2	2.2807E2	2.0667E2	1.8497E2	1.8503E2	1.7146E2	2.0896E2	1.9632E2
3.E2	2.6996E2	2.7671E2	2.684E2	3.389E2	4.6714E2	5.5764E2	6.6417E2	6.9308E2	7.2255E2	7.3058E2	7.7842E2	7.245E2	7.6232E2	7.8715E2	8.0667E2	8.3053E2	7.3771E2	6.9244E2	6.3177E2	5.1768E2	5.2084E2	4.6433E2	4.1722E2	3.9991E2	3.589E2	3.3382E2	3.4998E2	3.1226E2	3.4533E2	3.1848E2	2.8375E2	2.6213E2	2.7739E2	2.4488E2	2.4306E2	2.6794E2	2.4581E2	2.7741E2	2.2954E2	2.3712E2	2.286E2	1.8767E2	1.8395E2	2.1131E2	2.2667E2	2.0913E2	2.E2	1.9344E2	1.8737E2
3.E2	2.6996E2	2.7671E2	2.684E2	3.389E2	4.6714E2	5.5764E2	6.6417E2	6.9308E2	7.2255E2	7.3058E2	7.7842E2	7.245E2	7.6232E2	7.8715E2	8.0667E2	8.3053E2	7.3771E2	6.9244E2	6.3177E2	5.1768E2	5.2084E2	4.6433E2	4.1722E2	3.9991E2	3.589E2	3.3382E2	3.4998E2	3.1226E2	3.4533E2	3.1848E2	2.8375E2	2.6213E2	2.7739E2	2.4488E2	2.4306E2	2.6794E2	2.4581E2	2.7741E2	2.2954E2	2.3712E2	2.286E2	1.8767E2	1.8395E2	2.1131E2	2.2667E2	2.0913E2	2.E2	1.9344E2	1.8737E2
2.1333E2	2.8173E2	2.864E2	3.2639E2	3.596E2	4.3947E2	5.1696E2	6.1355E2	7.2292E2	7.7981E2	7.4138E2	7.4508E2	7.7198E2	7.7102E2	7.5171E2	7.8366E2	7.8877E2	7.8269E2	7.6765E2	6.3585E2	5.6967E2	5.3392E2	5.2053E2	4.6878E2	4.7595E2	3.9025E2	3.0537E2	3.2335E2	3.5616E2	3.2134E2	2.9212E2	2.9583E2	2.8673E2	2.5123E2	2.0802E2	2.6486E2	2.6539E2	2.4899E2	2.6593E2	2.4195E2	2.2018E2	2.2667E2	2.008E2	2.2141E2	2.0283E2	1.9365E2	2.159E2	1.7146E2	2.0896E2	1.9263E2
2.6E2	2.4156E2	2.6996E2	2.8812E2	3.6557E2	4.1227E2	5.0713E2	6.1938E2	6.9133E2	7.2038E2	7.3746E2	7.3938E2	7.5378E2	7.4376E2	7.7951E2	7.6437E2	8.0246E2	7.6926E2	6.7512E2	6.1294E2	5.5468E2	5.2375E2	4.7819E2	4.2796E2	4.3991E2	3.1421E2	3.4358E2	3.265E2	3.0983E2	3.0686E2	3.0016E2	2.9749E2	2.734E2	2.379E2	2.1023E2	2.2361E2	2.3048E2	2.3566E2	2.3407E2	2.4097E2	2.3009E2	2.3828E2	2.3353E2	2.093E2	2.2E2	1.9831E2	1.9836E2	2.053E2	1.9552E2	1.8895E2
2.2667E2	2.3646E2	2.9654E2	3.0174E2	3.788E2	4.4561E2	5.3097E2	6.3751E2	7.1133E2	6.7646E2	7.3402E2	7.8192E2	7.7558E2	7.7393E2	7.5203E2	8.4596E2	8.0104E2	7.9244E2	7.4188E2	5.9734E2	5.4767E2	5.3333E2	5.2468E2	4.73E2	4.3072E2	3.7223E2	3.4E2	3.4671E2	3.2384E2	3.4571E2	3.2242E2	2.7708E2	2.7333E2	2.3725E2	2.3422E2	2.4973E2	2.627E2	2.7651E2	2.3518E2	2.7236E2	2.4901E2	2.2817E2	2.204E2	1.9324E2	2.0586E2	1.9534E2	2.0585E2	1.8E2	1.8E2	1.8E2
2.6E2	3.0659E2	3.0364E2	2.9479E2	3.591E2	4.3121E2	5.608E2	6.4209E2	6.8542E2	7.4137E2	7.4069E2	6.7808E2	7.9009E2	7.6958E2	7.3382E2	8.0136E2	8.1474E2	8.0607E2	6.8577E2	6.4141E2	5.4901E2	5.1709E2	4.8667E2	4.6796E2	4.2144E2	3.978E2	3.3333E2	3.5345E2	3.4384E2	3.1391E2	3.1181E2	2.8E2	2.8893E2	2.6928E2	2.3512E2	2.3937E2	2.6636E2	2.6031E2	2.2667E2	2.2856E2	2.2991E2	2.2667E2	2.1374E2	2.E2	1.9717E2	2.0201E2	2.0667E2	2.094E2	2.1804E2	1.9403E2
2.6E2	3.0659E2	3.0364E2	2.9479E2	3.591E2	4.3121E2	5.608E2	6.4209E2	6.8542E2	7.4137E2	7.4069E2	6.7808E2	7.9009E2	7.6958E2	7.3382E2	8.0136E2	8.1474E2	8.0607E2	6.8577E2	6.4141E2	5.4901E2	5.1709E2	4.8667E2	4.6796E2	4.2144E2	3.978E2	3.3333E2	3.5345E2	3.4384E2	3.1391E2	3.1181E2	2.8E2	2.8893E2	2.6928E2	2.3512E2	2.3937E2	2.6636E2	2.6031E2	2.2667E2	2.2856E2	2.2991E2	2.2667E2	2.1374E2	2.E2	1.9717E2	2.0201E2	2.0667E2	2.094E2	2.1804E2	1.9403E2
2.4E2	2.5852E2	2.5281E2	3.1305E2	3.791E2	4.328E2	5.2929E2	6.325E2	7.3625E2	7.1745E2	7.2735E2	7.3381E2	7.0892E2	7.9537E2	7.6781E2	7.8183E2	7.814E2	7.9592E2	6.8934E2	6.2259E2	5.8034E2	5.1592E2	4.6252E2	4.2504E2	3.8676E2	3.7113E2	3.1561E2	3.5006E2	3.4034E2	3.4628E2	3.1984E2	2.9625E2	2.6873E2	2.8942E2	2.0178E2	2.109E2	2.2255E2	2.3884E2	2.5815E2	2.2856E2	2.4018E2	2.4172E2	2.2707E2	2.0667E2	2.0101E2	1.8899E2	1.9251E2	1.9077E2	2.2885E2	2.1491E2
2.6667E2	2.7161E2	3.0311E2	2.8549E2	3.7184E2	4.3174E2	5.2814E2	6.2897E2	6.8542E2	7.1901E2	7.5172E2	7.4254E2	7.1558E2	7.5972E2	7.4878E2	8.0183E2	8.193E2	7.795E2	7.0099E2	6.1404E2	5.5934E2	5.3476E2	4.5837E2	4.283E2	4.4E2	3.9069E2	3.2228E2	3.3661E2	3.1192E2	2.9372E2	2.9984E2	2.675E2	2.3766E2	2.5072E2	2.0624E2	2.418E2	2.4127E2	2.4116E2	2.6519E2	2.3051E2	2.2378E2	2.1527E2	2.196E2	2.3887E2	1.9414E2	2.2201E2	1.9159E2	2.E2	1.9563E2	1.793E2
2.2667E2	2.3325E2	2.5662E2	2.9451E2	3.5264E2	4.3687E2	5.3447E2	6.7585E2	6.4275E2	7.4274E2	7.5931E2	7.8048E2	7.618E2	7.7972E2	7.6325E2	8.2596E2	8.586E2	7.7364E2	6.392E2	6.1035E2	5.3768E2	4.9508E2	4.9387E2	4.1967E2	3.8802E2	4.1113E2	3.4309E2	3.2663E2	3.2E2	3.0057E2	3.0121E2	2.7417E2	2.5327E2	2.4667E2	2.3733E2	2.3216E2	2.3349E2	2.3651E2	2.2741E2	2.362E2	2.3009E2	2.3828E2	1.8828E2	2.1202E2	1.9818E2	1.9101E2	1.9918E2	2.0068E2	1.9793E2	1.7632E2
2.4667E2	2.6659E2	2.7022E2	2.7305E2	3.391E2	3.9888E2	5.3198E2	6.1271E2	6.4617E2	7.1196E2	7.1862E2	7.4254E2	7.9018E2	7.6407E2	7.5317E2	8.131E2	8.5579E2	8.1324E2	7.1423E2	6.3624E2	5.0369E2	5.846E2	4.7603E2	4.4E2	3.7622E2	3.3355E2	3.4E2	3.1988E2	3.6391E2	3.0897E2	3.106E2	2.8541E2	2.354E2	2.5609E2	2.3512E2	2.3694E2	2.4779E2	2.5015E2	2.6111E2	2.8E2	2.6631E2	2.8795E2	2.3535E2	1.9211E2	1.6566E2	1.7333E2	1.9087E2	2.0205E2	2.1344E2	2.1105E2
2.4E2	2.7177E2	2.4996E2	2.6319E2	3.389E2	4.2608E2	5.3865E2	6.0021E2	7.6092E2	7.6941E2	7.7402E2	7.4364E2	7.6442E2	7.8347E2	7.8894E2	7.908E2	7.7614E2	7.7333E2	7.2854E2	6.2479E2	6.2933E2	5.3534E2	4.7153E2	4.1382E2	3.9865E2	3.7824E2	3.374E2	3.5325E2	3.6458E2	3.4096E2	3.1727E2	2.8625E2	2.5553E2	2.5333E2	2.1244E2	2.1153E2	2.2794E2	2.6636E2	2.4741E2	2.5431E2	2.3315E2	2.2667E2	2.202E2	2.0807E2	2.0081E2	2.0264E2	1.8749E2	1.7402E2	1.8874E2	1.9562E2
2.4E2	2.7177E2	2.4996E2	2.6319E2	3.389E2	4.2608E2	5.3865E2	6.0021E2	7.6092E2	7.6941E2	7.7402E2	7.4364E2	7.6442E2	7.8347E2	7.8894E2	7.908E2	7.7614E2	7.7333E2	7.2854E2	6.2479E2	6.2933E2	5.3534E2	4.7153E2	4.1382E2	3.9865E2	3.7824E2	3.374E2	3.5325E2	3.6458E2	3.4096E2	3.1727E2	2.8625E2	2.5553E2	2.5333E2	2.1244E2	2.1153E2	2.2794E2	2.6636E2	2.4741E2	2.5431E2	2.3315E2	2.2667E2	2.202E2	2.0807E2	2.0081E2	2.0264E2	1.8749E2	1.7402E2	1.8874E2	1.9562E2
2.6E2	2.4831E2	2.5662E2	3.2409E2	3.598E2	4.4614E2	5.3312E2	6.2104E2	7.6784E2	7.7116E2	7.9217E2	7.3794E2	7.7108E2	7.8579E2	7.9675E2	7.8207E2	7.807E2	7.4398E2	7.0925E2	6.229E2	5.7534E2	4.745E2	4.7369E2	4.4667E2	4.4135E2	3.589E2	3.4276E2	3.5648E2	3.2175E2	3.2648E2	3.3181E2	2.9708E2	2.7546E2	2.787E2	2.462E2	2.1216E2	2.3333E2	2.6086E2	2.537E2	2.638E2	2.6991E2	2.4194E2	1.9454E2	2.0798E2	2.1333E2	2.0032E2	2.0503E2	2.0205E2	2.1126E2	1.8965E2
2.5333E2	2.8337E2	2.7991E2	2.8174E2	3.5224E2	4.1989E2	5.6599E2	6.1834E2	7.0392E2	7.3196E2	7.4161E2	7.4619E2	7.1513E2	7.8088E2	7.8097E2	7.8944E2	7.8526E2	7.8886E2	7.3014E2	6.4737E2	5.7001E2	5.7851E2	4.8035E2	4.3463E2	4.1468E2	3.7934E2	3.6894E2	3.8998E2	3.4242E2	2.7487E2	3.3575E2	2.8166E2	2.7113E2	2.5529E2	2.3512E2	2.491E2	2.6127E2	2.6667E2	2.6556E2	2.3338E2	2.1712E2	2.086E2	2.194E2	2.0254E2	2.2303E2	2.0434E2	2.2421E2	2.2461E2	2.0011E2	1.7193E2
2.8E2	2.6494E2	2.8E2	3.0958E2	3.4627E2	4.7947E2	5.2848E2	6.223E2	7.1084E2	7.4842E2	8.0368E2	7.7237E2	7.8487E2	7.6232E2	7.9544E2	7.961E2	7.621E2	7.9145E2	6.9085E2	6.4588E2	5.7468E2	5.5243E2	4.5819E2	4.4537E2	4.2811E2	3.8711E2	3.9106E2	3.3984E2	3.3791E2	2.8839E2	3.0378E2	2.6083E2	2.444E2	2.4E2	2.1422E2	2.2973E2	2.427E2	2.455E2	2.663E2	2.638E2	2.5964E2	2.3677E2	1.9454E2	2.0272E2	2.0929E2	2.1831E2	2.0082E2	2.1521E2	1.7989E2	1.786E2
2.6E2	2.7671E2	2.6009E2	2.8291E2	3.59E2	4.1841E2	5.2114E2	6.1459E2	7.745E2	7.757E2	7.4529E2	7.4619E2	7.8973E2	8.3421E2	7.9561E2	8.193E2	8.4597E2	7.4716E2	7.4606E2	6.1365E2	5.6867E2	4.8434E2	4.4702E2	4.3122E2	3.8685E2	3.7399E2	3.8081E2	3.1984E2	3.1791E2	3.2667E2	3.0257E2	2.8083E2	2.778E2	2.5594E2	2.8E2	2.6541E2	2.4397E2	2.3015E2	2.6667E2	2.6477E2	2.4631E2	2.4323E2	2.1434E2	2.3079E2	1.905E2	1.9534E2	1.9415E2	2.2718E2	1.7333E2	1.7333E2
2.7333E2	2.6494E2	2.8987E2	3.2465E2	3.793E2	4.4661E2	5.5447E2	6.4313E2	7.6909E2	7.547E2	7.5103E2	7.0777E2	7.4306E2	8.1333E2	7.9122E2	7.9056E2	7.9474E2	7.1423E2	6.9014E2	6.0737E2	5.81E2	5.7534E2	4.9638E2	4.0715E2	3.7072E2	3.7245E2	3.4488E2	3.5341E2	3.3717E2	2.8134E2	3.5969E2	3.0375E2	2.8213E2	2.613E2	2.1957E2	2.673E2	2.6412E2	2.5884E2	2.8334E2	2.3995E2	2.4595E2	2.2495E2	1.8141E2	2.1878E2	1.7818E2	1.5799E2	1.9426E2	1.9265E2	1.8667E2	1.8298E2
2.7333E2	2.6494E2	2.8987E2	3.2465E2	3.793E2	4.4661E2	5.5447E2	6.4313E2	7.6909E2	7.547E2	7.5103E2	7.0777E2	7.4306E2	8.1333E2	7.9122E2	7.9056E2	7.9474E2	7.1423E2	6.9014E2	6.0737E2	5.81E2	5.7534E2	4.9638E2	4.0715E2	3.7072E2	3.7245E2	3.4488E2	3.5341E2	3.3717E2	2.8134E2	3.5969E2	3.0375E2	2.8213E2	2.613E2	2.1957E2	2.673E2	2.6412E2	2.5884E2	2.8334E2	2.3995E2	2.4595E2	2.2495E2	1.8141E2	2.1878E2	1.7818E2	1.5799E2	1.9426E2	1.9265E2	1.8667E2	1.8298E2
2.3333E2	2.6321E2	2.9991E2	3.116E2	3.3303E2	4.0814E2	5.3063E2	6.6334E2	6.7408E2	7.3627E2	7.7931E2	7.0839E2	7.4171E2	7.9593E2	8.4E2	8.4437E2	8.0491E2	7.5682E2	7.008E2	6.44E2	5.2635E2	5.2667E2	4.9206E2	4.3496E2	4.5198E2	3.4645E2	3.3821E2	3.2998E2	3.1192E2	2.9372E2	3.0378E2	2.8417E2	2.5753E2	2.2732E2	2.1023E2	2.6495E2	2.5649E2	2.4086E2	2.8334E2	2.1908E2	2.3081E2	2.3032E2	2.2647E2	1.7868E2	1.8748E2	1.8931E2	1.9754E2	2.2256E2	1.8448E2	1.9473E2
2.4E2	2.3654E2	2.6667E2	3.1104E2	3.6607E2	4.3481E2	5.3198E2	6.1751E2	6.9133E2	7.5078E2	7.8161E2	7.4935E2	7.4532E2	7.7969E2	8.4846E2	7.915E2	8.2176E2	8.0299E2	6.5103E2	5.8408E2	5.4701E2	5.8576E2	4.9153E2	4.3007E2	4.173E2	3.6777E2	4.E2	3.5305E2	3.0667E2	2.6782E2	3.0136E2	2.7749E2	2.5787E2	2.8471E2	2.4578E2	2.3757E2	2.5715E2	2.7333E2	2.2111E2	2.4569E2	2.3604E2	2.1828E2	2.1353E2	2.0676E2	1.8849E2	1.6529E2	1.759E2	1.8735E2	1.8896E2	2.0579E2
2.5333E2	2.8173E2	2.7983E2	3.4756E2	3.601E2	4.4714E2	5.4397E2	5.7604E2	6.5009E2	7.5333E2	7.354E2	7.4556E2	7.2892E2	7.1158E2	7.8049E2	8.1747E2	8.386E2	7.3284E2	6.792E2	6.2588E2	5.6034E2	5.0259E2	4.6865E2	4.6048E2	4.0811E2	3.6623E2	3.5154E2	3.2319E2	3.3441E2	3.0782E2	3.1333E2	2.9875E2	2.7107E2	2.2457E2	2.2089E2	2.1937E2	2.3445E2	2.3132E2	2.137E2	2.219E2	2.4378E2	2.2538E2	2.2626E2	2.2009E2	1.8202E2	1.6233E2	1.6585E2	2.0803E2	2.2E2	2.1263E2
2.8667E2	2.8173E2	2.7654E2	3.3104E2	3.795E2	4.7074E2	5.5097E2	6.1438E2	7.1625E2	7.6274E2	7.823E2	7.4729E2	7.764E2	7.7709E2	8.3772E2	8.053E2	8.0386E2	7.791E2	7.4596E2	6.3475E2	5.6501E2	5.69E2	5.6305E2	4.6633E2	4.4532E2	3.6513E2	3.2179E2	3.4343E2	3.3051E2	3.1352E2	3.3181E2	3.E2	2.6426E2	2.8275E2	2.4488E2	2.3333E2	2.373E2	2.4E2	2.2111E2	2.438E2	2.5333E2	2.1871E2	2.196E2	1.9333E2	1.8485E2	1.9503E2	1.9497E2	1.9863E2	1.9541E2	2.0965E2
2.4667E2	2.6321E2	2.7689E2	2.6986E2	3.1274E2	4.3074E2	5.0148E2	6.2147E2	6.7258E2	6.8274E2	7.2024E2	7.5794E2	7.6E2	7.7014E2	7.8667E2	8.216E2	8.3403E2	7.2537E2	7.1272E2	6.2518E2	6.0867E2	5.2926E2	4.672E2	4.3789E2	4.2009E2	3.7355E2	3.7285E2	3.4663E2	3.4492E2	3.4019E2	2.7333E2	2.7625E2	2.7107E2	2.366E2	2.1512E2	2.3639E2	2.4936E2	2.6318E2	2.3592E2	2.7051E2	2.3982E2	2.0366E2	2.192E2	2.0939E2	1.8485E2	1.8201E2	1.9251E2	2.2274E2	2.3574E2	1.9491E2
2.4667E2	2.6321E2	2.7689E2	2.6986E2	3.1274E2	4.3074E2	5.0148E2	6.2147E2	6.7258E2	6.8274E2	7.2024E2	7.5794E2	7.6E2	7.7014E2	7.8667E2	8.216E2	8.3403E2	7.2537E2	7.1272E2	6.2518E2	6.0867E2	5.2926E2	4.672E2	4.3789E2	4.2009E2	3.7355E2	3.7285E2	3.4663E2	3.4492E2	3.4019E2	2.7333E2	2.7625E2	2.7107E2	2.366E2	2.1512E2	2.3639E2	2.4936E2	2.6318E2	2.3592E2	2.7051E2	2.3982E2	2.0366E2	2.192E2	2.0939E2	1.8485E2	1.8201E2	1.9251E2	2.2274E2	2.3574E2	1.9491E2
2.7333E2	2.5498E2	2.6658E2	2.8319E2	3.392E2	4.4814E2	5.1051E2	6.246E2	7.8242E2	6.7371E2	7.5656E2	7.5189E2	7.7063E2	7.6927E2	7.8846E2	7.97E2	8.4386E2	7.6219E2	7.3085E2	6.5326E2	5.4435E2	5.3767E2	4.8954E2	4.5496E2	4.1883E2	3.7399E2	3.7724E2	3.5681E2	3.6034E2	2.7563E2	2.9606E2	2.8041E2	2.4667E2	2.6471E2	2.5155E2	2.5946E2	2.8142E2	2.4581E2	2.6334E2	2.3134E2	2.4883E2	2.1161E2	2.1333E2	1.9728E2	2.0485E2	1.8466E2	1.8E2	2.0854E2	1.8196E2	2.2438E2
2.4E2	2.9498E2	2.9342E2	3.0146E2	3.7234E2	4.646E2	5.338E2	6.4605E2	7.3084E2	7.4804E2	7.4735E2	7.354E2	7.4577E2	7.8E2	8.0487E2	8.269E2	8.6176E2	7.4796E2	6.9592E2	6.6259E2	5.9202E2	5.6375E2	5.1603E2	4.5382E2	3.9613E2	3.989E2	3.6667E2	3.6667E2	3.2734E2	3.3923E2	3.1969E2	2.7542E2	2.688E2	2.2993E2	2.3601E2	2.5577E2	2.4809E2	2.455E2	2.7704E2	2.3236E2	2.364E2	2.415E2	2.208E2	2.0948E2	1.8364E2	2.1534E2	2.0831E2	2.147E2	2.1574E2	1.8965E2
2.8667E2	2.5819E2	2.9662E2	3.1972E2	3.398E2	4.61E2	5.2781E2	6.4522E2	6.7975E2	7.1215E2	7.423E2	7.1189E2	6.8712E2	8.0435E2	7.961E2	8.0437E2	8.186E2	7.5682E2	6.8338E2	6.422E2	5.1336E2	5.1625E2	5.2071E2	4.5919E2	4.3739E2	3.978E2	3.2081E2	3.135E2	3.4E2	3.3352E2	3.0788E2	2.7791E2	2.6667E2	2.6065E2	2.5023E2	2.709E2	2.4682E2	2.3884E2	2.6111E2	2.5912E2	2.3748E2	2.271E2	2.4566E2	2.3746E2	2.0566E2	2.0032E2	1.9333E2	2.2393E2	2.1093E2	2.2228E2
2.2E2	2.6839E2	2.5991E2	2.9625E2	3.789E2	4.5328E2	5.6747E2	6.3917E2	7.1725E2	7.4449E2	7.954E2	7.0427E2	7.6036E2	7.2407E2	7.2975E2	8.3493E2	8.4737E2	7.7284E2	7.0178E2	6.3553E2	6.1433E2	5.055E2	5.0631E2	4.6974E2	4.0405E2	3.8535E2	3.4846E2	3.5333E2	3.4842E2	3.0134E2	3.2378E2	2.75E2	2.6447E2	2.5464E2	2.4221E2	2.1577E2	2.3985E2	2.4783E2	2.7259E2	2.5051E2	2.4378E2	2.3032E2	2.1353E2	1.9605E2	1.8849E2	1.8264E2	2.201E2	1.7402E2	1.9311E2	2.2368E2
2.4667E2	2.5341E2	2.5965E2	3.1625E2	3.5293E2	4.5788E2	5.3051E2	6.2064E2	7.37E2	7.8648E2	7.7196E2	7.7285E2	7.418E2	7.3912E2	7.9154E2	8.1793E2	8.2526E2	7.3552E2	6.793E2	6.0886E2	5.1968E2	5.7417E2	4.9387E2	4.2715E2	3.5351E2	3.8711E2	3.8927E2	3.4994E2	3.3017E2	2.9429E2	2.894E2	2.9417E2	2.8667E2	2.3254E2	2.2178E2	2.4063E2	2.4142E2	2.6086E2	2.4074E2	2.4574E2	2.2667E2	2.1183E2	1.7434E2	2.4544E2	2.105E2	2.0233E2	2.0585E2	1.8667E2	1.67E2	1.6719E2
2.4667E2	2.5341E2	2.5965E2	3.1625E2	3.5293E2	4.5788E2	5.3051E2	6.2064E2	7.37E2	7.8648E2	7.7196E2	7.7285E2	7.418E2	7.3912E2	7.9154E2	8.1793E2	8.2526E2	7.3552E2	6.793E2	6.0886E2	5.1968E2	5.7417E2	4.9387E2	4.2715E2	3.5351E2	3.8711E2	3.8927E2	3.4994E2	3.3017E2	2.9429E2	2.894E2	2.9417E2	2.8667E2	2.3254E2	2.2178E2	2.4063E2	2.4142E2	2.6086E2	2.4074E2	2.4574E2	2.2667E2	2.1183E2	1.7434E2	2.4544E2	2.105E2	2.0233E2	2.0585E2	1.8667E2	1.67E2	1.6719E2
2.2E2	2.7506E2	2.7316E2	3.0639E2	3.199E2	4.1021E2	5.0148E2	5.8792E2	7.4142E2	7.8785E2	7.6069E2	7.3492E2	7.5775E2	7.5768E2	7.7983E2	8.1793E2	8.6106E2	7.8836E2	7.0338E2	6.2141E2	5.8567E2	5.2201E2	4.7117E2	4.2552E2	4.2523E2	3.8044E2	3.8081E2	3.4331E2	3.4E2	3.2057E2	2.947E2	2.8833E2	2.6887E2	2.5464E2	2.2E2	2.0541E2	2.1176E2	2.6086E2	2.7889E2	2.4861E2	2.3712E2	2.5828E2	2.1474E2	2.0132E2	1.8121E2	1.7704E2	2.0503E2	1.8803E2	2.0219E2	2.1403E2
2.8667E2	2.6321E2	2.9333E2	2.7854E2	3.7841E2	4.4301E2	5.3582E2	6.3001E2	7.3059E2	7.5508E2	7.7746E2	7.4254E2	6.7829E2	8.1045E2	7.6097E2	8.393E2	8.1227E2	8.0747E2	7.1671E2	6.4698E2	5.4535E2	5.0317E2	4.4936E2	4.3204E2	4.2541E2	3.4689E2	3.587E2	3.5657E2	3.5475E2	3.082E2	3.106E2	2.825E2	2.7787E2	2.4457E2	2.3066E2	2.2792E2	2.573E2	2.8752E2	2.6074E2	2.6954E2	2.5658E2	2.4839E2	2.1434E2	2.2395E2	2.2303E2	1.8698E2	2.2092E2	1.9607E2	2.2E2	2.0895E2
2.6E2	2.4823E2	2.5689E2	2.9916E2	3.6597E2	4.574E2	5.5663E2	6.3625E2	7.7475E2	7.9745E2	7.9241E2	7.3444E2	7.4487E2	7.9189E2	7.6162E2	7.777E2	8.3966E2	7.3015E2	6.6667E2	6.1365E2	5.1202E2	5.3883E2	5.0287E2	4.4959E2	4.3604E2	3.7289E2	3.6358E2	3.4986E2	3.2175E2	3.459E2	3.2636E2	2.7042E2	2.488E2	2.7007E2	2.3911E2	2.309E2	2.1079E2	2.3853E2	2.7594E2	2.1046E2	2.2342E2	2.1183E2	1.9374E2	1.7324E2	2.0566E2	2.1333E2	2.0749E2	2.0735E2	2.0459E2	1.7193E2
2.6E2	2.5161E2	2.7325E2	2.7507E2	3.3244E2	4.3534E2	5.2781E2	6.2126E2	6.7208E2	7.5981E2	7.423E2	7.6254E2	7.791E2	7.8811E2	8.2667E2	8.1357E2	8.7826E2	7.6488E2	7.1103E2	5.7475E2	5.9565E2	4.7942E2	4.6684E2	4.5333E2	3.9487E2	3.8491E2	3.2976E2	3.1329E2	3.4599E2	3.1467E2	2.9439E2	2.7584E2	2.91E2	1.958E2	2.4E2	2.4E2	2.4E2	2.7303E2	2.6E2	2.638E2	2.6991E2	2.1721E2	2.E2	2.0404E2	1.8768E2	1.8434E2	1.9836E2	2.0923E2	1.7552E2	1.7632E2
2.2667E2	2.5827E2	2.7991E2	3.0639E2	3.6587E2	4.1941E2	5.5414E2	6.6417E2	6.995E2	8.2492E2	7.5172E2	7.1031E2	8.1811E2	8.3508E2	7.8276E2	7.954E2	8.8352E2	8.0747E2	7.1423E2	6.6886E2	5.5136E2	5.0434E2	4.7135E2	4.6081E2	4.5072E2	3.8601E2	3.6309E2	3.6675E2	3.4067E2	3.5257E2	3.1591E2	2.7374E2	2.7127E2	2.4457E2	2.4578E2	2.2541E2	2.2779E2	2.4667E2	2.4519E2	2.181E2	2.1333E2	2.2323E2	2.008E2	1.9868E2	1.8768E2	1.7566E2	1.8503E2	2.0137E2	1.9804E2	1.7035E2
2.2667E2	2.5827E2	2.7991E2	3.0639E2	3.6587E2	4.1941E2	5.5414E2	6.6417E2	6.995E2	8.2492E2	7.5172E2	7.1031E2	8.1811E2	8.3508E2	7.8276E2	7.954E2	8.8352E2	8.0747E2	7.1423E2	6.6886E2	5.5136E2	5.0434E2	4.7135E2	4.6081E2	4.5072E2	3.8601E2	3.6309E2	3.6675E2	3.4067E2	3.5257E2	3.1591E2	2.7374E2	2.7127E2	2.4457E2	2.4578E2	2.2541E2	2.2779E2	2.4667E2	2.4519E2	2.181E2	2.1333E2	2.2323E2	2.008E2	1.9868E2	1.8768E2	1.7566E2	1.8503E2	2.0137E2	1.9804E2	1.7035E2
2.2667E2	2.6823E2	2.9333E2	3.3277E2	3.992E2	4.6454E2	5.8464E2	6.8417E2	7.9009E2	7.4118E2	6.9609E2	7.2192E2	7.218E2	7.6347E2	7.9935E2	8.0047E2	8.4036E2	7.5771E2	6.8258E2	6.3702E2	5.5302E2	5.51E2	5.072E2	4.7789E2	3.8568E2	3.6022E2	3.6846E2	3.5992E2	3.3192E2	3.4609E2	2.8667E2	2.8375E2	2.6213E2	2.5935E2	2.4578E2	2.4243E2	2.5858E2	2.3914E2	2.4259E2	2.7338E2	2.3658E2	2.1355E2	2.1313E2	2.093E2	2.1717E2	2.1767E2	2.4339E2	2.0274E2	2.2011E2	1.993E2
2.4E2	2.651E2	2.6303E2	2.8174E2	3.2597E2	4.1994E2	5.468E2	6.5167E2	7.8217E2	7.0274E2	7.0437E2	7.2556E2	7.8351E2	7.6898E2	8.0211E2	8.115E2	8.2983E2	7.5503E2	6.7005E2	6.2479E2	5.6701E2	5.3534E2	4.7153E2	4.0259E2	4.2117E2	3.3532E2	3.8081E2	3.735E2	3.4101E2	3.0057E2	2.9349E2	3.025E2	2.4873E2	2.2732E2	2.6175E2	2.0126E2	2.4255E2	2.4783E2	2.6074E2	2.6954E2	2.4288E2	2.2172E2	2.1353E2	2.0535E2	1.9717E2	1.8032E2	2.2595E2	2.1795E2	1.9781E2	1.7491E2
2.7333E2	2.2321E2	2.6649E2	3.3423E2	3.599E2	4.6661E2	5.7131E2	6.325E2	7.555E2	7.6785E2	7.4069E2	7.4715E2	7.2225E2	8.0754E2	7.6618E2	8.2963E2	8.2561E2	7.2567E2	6.3582E2	6.2777E2	5.6901E2	5.2142E2	4.6234E2	4.3463E2	4.0405E2	3.5377E2	3.7024E2	3.5988E2	2.9576E2	3.5123E2	3.0121E2	2.6833E2	2.4887E2	2.4065E2	2.3554E2	2.2612E2	2.5206E2	2.6868E2	2.4148E2	2.5148E2	2.1676E2	2.2989E2	2.398E2	2.0272E2	1.9232E2	1.9566E2	1.8749E2	2.3658E2	2.1104E2	2.2E2
2.2667E2	2.6996E2	2.9316E2	3.116E2	3.1333E2	4.3788E2	5.1684E2	6.2356E2	7.1158E2	7.7863E2	7.5839E2	7.8144E2	7.5649E2	7.9246E2	8.0065E2	8.17E2	7.7438E2	7.8796E2	7.0606E2	6.1443E2	5.4435E2	4.9275E2	4.7801E2	4.3756E2	4.1468E2	4.4402E2	3.6309E2	3.6675E2	3.4559E2	3.2686E2	3.3181E2	2.9708E2	2.7546E2	2.5464E2	2.6221E2	2.3333E2	2.6906E2	2.6031E2	2.663E2	2.6E2	2.4288E2	1.9699E2	1.996E2	2.0132E2	2.1232E2	2.2434E2	2.0328E2	2.1077E2	2.2481E2	1.8368E2
3.E2	2.3498E2	2.6303E2	3.4089E2	3.6E2	4.4354E2	5.3165E2	6.5772E2	6.9975E2	7.5882E2	7.4413E2	7.4144E2	7.6E2	7.9277E2	7.7089E2	8.4643E2	7.9368E2	7.591E2	7.1352E2	6.0181E2	5.5067E2	5.3709E2	5.0234E2	4.5967E2	4.3865E2	3.611E2	3.8081E2	3.299E2	3.2316E2	3.1372E2	3.1333E2	3.075E2	2.5533E2	2.5739E2	2.5643E2	2.382E2	2.427E2	2.2899E2	2.5481E2	2.6482E2	2.2667E2	2.0688E2	2.E2	2.2798E2	2.2202E2	2.0233E2	2.1169E2	2.3128E2	2.1115E2	2.1035E2
2.5333E2	2.5852E2	2.3307E2	2.6319E2	3.4547E2	4.2508E2	5.3097E2	6.2313E2	6.8492E2	7.2E2	7.2E2	7.246E2	7.018E2	7.6523E2	7.5983E2	7.9357E2	8.4036E2	7.205E2	7.1441E2	6.389E2	5.5602E2	5.3968E2	4.6234E2	4.1593E2	4.1324E2	3.6579E2	3.4537E2	3.3317E2	3.2141E2	3.4609E2	3.0136E2	2.8333E2	2.6227E2	2.8471E2	2.1733E2	2.E2	2.2779E2	2.852E2	2.4777E2	2.7046E2	2.6973E2	2.1054E2	2.5152E2	2.2921E2	2.2424E2	1.8836E2	1.7661E2	2.1863E2	2.1322E2	2.0088E2
2.5333E2	2.5852E2	2.3307E2	2.6319E2	3.4547E2	4.2508E2	5.3097E2	6.2313E2	6.8492E2	7.2E2	7.2E2	7.246E2	7.018E2	7.6523E2	7.5983E2	7.9357E2	8.4036E2	7.205E2	7.1441E2	6.389E2	5.5602E2	5.3968E2	4.6234E2	4.1593E2	4.1324E2	3.6579E2	3.4537E2	3.3317E2	3.2141E2	3.4609E2	3.0136E2	2.8333E2	2.6227E2	2.8471E2	2.1733E2	2.E2	2.2779E2	2.852E2	2.4777E2	2.7046E2	2.6973E2	2.1054E2	2.5152E2	2.2921E2	2.2424E2	1.8836E2	1.7661E2	2.1863E2	2.1322E2	2.0088E2
2.8E2	2.4494E2	2.5671E2	3.1249E2	3.202E2	4.7074E2	5.668E2	6.3333E2	6.6542E2	7.4038E2	7.7241E2	7.5588E2	7.227E2	7.2927E2	7.8439E2	8.0437E2	7.6491E2	7.4259E2	6.8826E2	6.7663E2	5.6269E2	4.91E2	4.5369E2	3.9674E2	3.8396E2	3.6689E2	3.5545E2	3.1673E2	3.2175E2	3.7828E2	2.9197E2	2.8667E2	2.7327E2	2.6065E2	2.4178E2	2.582E2	2.627E2	2.655E2	2.9186E2	2.6097E2	2.5694E2	2.3205E2	2.2E2	2.0263E2	2.0202E2	1.8233E2	1.6831E2	1.9333E2	1.9333E2	1.8228E2
2.3333E2	2.5827E2	2.5689E2	3.3367E2	3.7323E2	4.5534E2	5.3198E2	6.5585E2	6.8692E2	7.8019E2	8.0368E2	7.8619E2	7.6135E2	8.3189E2	7.574E2	8.1582E2	7.8981E2	7.5284E2	6.9671E2	6.2698E2	5.4801E2	6.0285E2	4.8684E2	5.07E2	4.2703E2	3.9978E2	3.8618E2	3.6331E2	3.7966E2	2.9602E2	3.0772E2	2.7167E2	2.6433E2	2.5333E2	2.3155E2	2.2E2	2.5573E2	2.6899E2	2.7852E2	2.5333E2	2.4306E2	2.3333E2	2.4626E2	2.E2	1.8869E2	2.0804E2	1.8574E2	2.2598E2	2.1126E2	1.7123E2
2.5333E2	2.5827E2	2.6346E2	3.0756E2	3.792E2	4.5481E2	5.7097E2	5.9604E2	7.4067E2	7.8549E2	7.977E2	8.0508E2	7.3252E2	7.4927E2	7.9057E2	8.216E2	7.9227E2	7.6577E2	7.2268E2	6.7223E2	5.3837E2	5.2375E2	4.7603E2	4.4748E2	3.8955E2	3.4066E2	3.4748E2	3.0998E2	3.2633E2	3.3333E2	2.9984E2	2.8792E2	2.6199E2	2.5804E2	2.1291E2	2.3874E2	2.3715E2	2.3682E2	2.7296E2	2.6287E2	2.4306E2	2.086E2	2.194E2	1.9465E2	1.9151E2	1.7566E2	1.9087E2	2.253E2	2.1333E2	2.0228E2
2.2667E2	2.3663E2	2.664E2	3.0146E2	3.198E2	4.8401E2	5.6768E2	5.9459E2	6.9675E2	7.4137E2	7.2873E2	7.1588E2	6.8892E2	8.2088E2	7.7399E2	7.6413E2	7.9123E2	7.4796E2	7.1333E2	6.6439E2	5.5402E2	4.9683E2	5.0305E2	4.2878E2	4.3595E2	4.0623E2	3.5578E2	3.2376E2	3.0976E2	3.6418E2	3.0136E2	3.0375E2	2.6873E2	2.413E2	2.3066E2	2.2306E2	2.5191E2	2.4899E2	2.3444E2	2.4574E2	2.3009E2	2.1355E2	1.8727E2	2.0544E2	1.705E2	1.8402E2	1.9918E2	2.0274E2	2.1574E2	1.8965E2
2.2667E2	2.3663E2	2.664E2	3.0146E2	3.198E2	4.8401E2	5.6768E2	5.9459E2	6.9675E2	7.4137E2	7.2873E2	7.1588E2	6.8892E2	8.2088E2	7.7399E2	7.6413E2	7.9123E2	7.4796E2	7.1333E2	6.6439E2	5.5402E2	4.9683E2	5.0305E2	4.2878E2	4.3595E2	4.0623E2	3.5578E2	3.2376E2	3.0976E2	3.6418E2	3.0136E2	3.0375E2	2.6873E2	2.413E2	2.3066E2	2.2306E2	2.5191E2	2.4899E2	2.3444E2	2.4574E2	2.3009E2	2.1355E2	1.8727E2	2.0544E2	1.705E2	1.8402E2	1.9918E2	2.0274E2	2.1574E2	1.8965E2
2.8667E2	2.8148E2	3.168E2	3.0667E2	3.3293E2	4.8814E2	5.7582E2	6.3646E2	7.4317E2	7.7844E2	7.6161E2	7.2475E2	7.2487E2	7.9246E2	8.0618E2	7.7793E2	7.793E2	8.0836E2	6.8854E2	6.0518E2	5.3768E2	5.2201E2	4.755E2	4.3137E2	4.4649E2	3.8535E2	3.5561E2	3.6323E2	3.4175E2	3.2705E2	3.3287E2	2.7084E2	2.7546E2	2.6065E2	2.5554E2	2.3396E2	2.3476E2	2.5419E2	2.5407E2	2.6287E2	2.4306E2	2.3828E2	2.594E2	2.1079E2	1.9596E2	2.0063E2	1.9836E2	1.8479E2	1.9826E2	1.5842E2
2.2667E2	2.4337E2	2.5636E2	2.8E2	3.7851E2	4.4714E2	5.3131E2	6.3563E2	7.2417E2	7.4293E2	7.531E2	7.5223E2	7.418E2	7.3565E2	7.5219E2	7.8183E2	7.993E2	7.6926E2	6.7014E2	5.9145E2	5.7333E2	5.0608E2	4.7188E2	4.2081E2	4.2135E2	3.7912E2	3.5333E2	3.6675E2	3.4559E2	3.0096E2	3.E2	2.825E2	2.734E2	2.8601E2	2.4399E2	2.2423E2	2.4779E2	2.7768E2	2.0962E2	2.4861E2	2.0973E2	2.3462E2	2.3374E2	1.9465E2	1.802E2	1.7937E2	1.641E2	2.2325E2	1.9989E2	2.1702E2
2.7333E2	2.7333E2	2.7333E2	3.0784E2	3.594E2	4.0968E2	5.1515E2	6.7606E2	7.5233E2	7.4274E2	7.6828E2	7.5444E2	7.2135E2	7.1246E2	7.7869E2	8.5953E2	7.8981E2	7.4528E2	6.7343E2	6.033E2	5.63E2	5.2867E2	4.7351E2	4.4504E2	3.9081E2	3.7201E2	3.387E2	3.5333E2	3.5825E2	3.6E2	2.9606E2	3.125E2	3.0213E2	2.6928E2	2.431E2	2.2243E2	2.1476E2	2.1768E2	2.6741E2	2.7051E2	2.2955E2	2.2323E2	2.008E2	2.1342E2	2.0364E2	1.9629E2	2.1508E2	2.1726E2	1.9552E2	2.0737E2
2.5333E2	2.6988E2	3.E2	2.9014E2	3.589E2	4.5381E2	5.0633E2	6.0918E2	7.1084E2	7.9295E2	7.3701E2	7.2412E2	8.1946E2	7.6028E2	7.961E2	8.393E2	7.9438E2	7.8259E2	6.9094E2	6.1255E2	5.5834E2	5.1333E2	4.9819E2	4.3674E2	4.027E2	4.0623E2	3.7903E2	3.4335E2	3.4667E2	3.3372E2	3.2515E2	2.9333E2	2.5313E2	2.634E2	2.3244E2	2.3883E2	2.6397E2	2.7768E2	2.6037E2	2.5908E2	2.4E2	2.4495E2	1.9494E2	2.107E2	1.9717E2	2.0635E2	2.0749E2	2.3658E2	2.1322E2	1.9351E2
2.5333E2	2.7004E2	2.6658E2	3.177E2	3.4647E2	4.4661E2	5.5131E2	6.3646E2	6.6617E2	7.747E2	7.7402E2	7.8508E2	7.7468E2	8.0232E2	7.9951E2	8.193E2	8.1614E2	7.1861E2	6.6915E2	6.4071E2	5.6335E2	5.71E2	5.0557E2	4.2748E2	4.5459E2	3.6066E2	3.639E2	3.3341E2	3.3684E2	3.2038E2	3.1591E2	2.8833E2	2.8673E2	2.6928E2	2.2667E2	2.2667E2	2.1873E2	2.5737E2	2.9149E2	2.5051E2	2.2667E2	2.3161E2	2.3333E2	1.8939E2	1.6202E2	1.9006E2	1.7241E2	1.894E2	1.9804E2	1.7772E2
2.5333E2	2.7004E2	2.6658E2	3.177E2	3.4647E2	4.4661E2	5.5131E2	6.3646E2	6.6617E2	7.747E2	7.7402E2	7.8508E2	7.7468E2	8.0232E2	7.9951E2	8.193E2	8.1614E2	7.1861E2	6.6915E2	6.4071E2	5.6335E2	5.71E2	5.0557E2	4.2748E2	4.5459E2	3.6066E2	3.639E2	3.3341E2	3.3684E2	3.2038E2	3.1591E2	2.8833E2	2.8673E2	2.6928E2	2.2667E2	2.2667E2	2.1873E2	2.5737E2	2.9149E2	2.5051E2	2.2667E2	2.3161E2	2.3333E2	1.8939E2	1.6202E2	1.9006E2	1.7241E2	1.894E2	1.9804E2	1.7772E2
2.8E2	2.7498E2	2.6684E2	2.977E2	3.3303E2	4.6867E2	5.4848E2	6.2313E2	6.785E2	8.0823E2	8.0413E2	7.4158E2	7.1468E2	8.0291E2	7.7821E2	7.7404E2	8.7265E2	7.2528E2	6.6836E2	6.1922E2	6.1033E2	5.055E2	4.7819E2	4.6163E2	4.3613E2	3.8513E2	3.5073E2	3.4311E2	3.0667E2	3.0019E2	2.8016E2	2.8041E2	2.422E2	2.3399E2	2.4357E2	2.5694E2	2.6382E2	3.1303E2	2.7815E2	2.5046E2	2.4973E2	2.1032E2	1.806E2	2.0272E2	1.8667E2	1.9101E2	1.8164E2	1.8256E2	1.6633E2	2.2509E2
2.8667E2	2.5169E2	2.5654E2	3.1104E2	3.0697E2	4.5021E2	5.6047E2	6.3438E2	7.2984E2	7.3901E2	7.6574E2	7.446E2	7.218E2	7.7709E2	8.0179E2	8.016E2	8.6773E2	7.609E2	7.2934E2	6.2996E2	5.3868E2	5.5825E2	5.1404E2	4.7122E2	4.109E2	3.9223E2	3.6358E2	3.5992E2	3.5158E2	3.0153E2	2.947E2	2.9708E2	2.71E2	2.1189E2	2.3155E2	2.2243E2	2.5048E2	2.6667E2	2.7149E2	2.381E2	2.3333E2	2.3333E2	2.1394E2	2.2404E2	2.0485E2	1.9767E2	2.1754E2	2.2274E2	2.3355E2	2.1403E2
2.4667E2	2.6831E2	2.9307E2	3.1333E2	3.7244E2	4.846E2	5.2848E2	6.223E2	6.5308E2	7.4979E2	7.5953E2	7.3477E2	7.2225E2	7.3274E2	8.1268E2	8.0507E2	7.6877E2	7.599E2	6.6089E2	6.1553E2	5.0935E2	5.0867E2	4.5135E2	4.5204E2	4.1883E2	3.9399E2	3.9903E2	3.7006E2	3.4067E2	3.3962E2	3.053E2	2.7083E2	2.378E2	2.4601E2	2.5822E2	2.5639E2	2.6142E2	2.3132E2	2.3926E2	2.3616E2	2.6E2	2.2538E2	2.0687E2	2.1202E2	2.095E2	2.0466E2	2.2923E2	1.9128E2	1.8207E2	2.1105E2
2.5333E2	2.2659E2	2.8614E2	3.2667E2	3.9234E2	4.1888E2	5.4882E2	6.3084E2	7.3675E2	7.347E2	7.7288E2	7.8571E2	7.236E2	7.4376E2	8.0439E2	8.069E2	8.1193E2	7.7006E2	6.3493E2	6.3961E2	6.0401E2	5.0175E2	4.9837E2	4.3463E2	3.7748E2	3.7267E2	3.4976E2	3.4671E2	3.435E2	2.6877E2	3.0955E2	3.2333E2	2.6206E2	2.1058E2	2.2399E2	2.1639E2	2.2539E2	2.6403E2	2.5889E2	2.419E2	2.4324E2	2.4989E2	2.4687E2	1.7728E2	1.9616E2	1.8698E2	1.9169E2	2.1658E2	1.8448E2	1.8E2
2.5333E2	2.4815E2	2.9333E2	3.0319E2	3.2637E2	3.8814E2	4.9798E2	6.4543E2	6.995E2	7.2E2	7.3794E2	6.9093E2	6.9108E2	7.7421E2	7.5219E2	8.0803E2	8.214E2	7.4617E2	6.7014E2	6.3631E2	6.0134E2	5.4026E2	4.7117E2	4.2178E2	3.9198E2	3.5267E2	3.4049E2	3.6E2	3.3051E2	3.0705E2	3.0803E2	3.075E2	2.6426E2	2.587E2	2.3244E2	2.2667E2	2.1873E2	2.4086E2	2.5926E2	2.3718E2	2.2018E2	2.0688E2	2.2586E2	2.1202E2	1.9535E2	1.8434E2	1.5743E2	1.8205E2	1.9563E2	2.014E2
2.5333E2	2.4815E2	2.9333E2	3.0319E2	3.2637E2	3.8814E2	4.9798E2	6.4543E2	6.995E2	7.2E2	7.3794E2	6.9093E2	6.9108E2	7.7421E2	7.5219E2	8.0803E2	8.214E2	7.4617E2	6.7014E2	6.3631E2	6.0134E2	5.4026E2	4.7117E2	4.2178E2	3.9198E2	3.5267E2	3.4049E2	3.6E2	3.3051E2	3.0705E2	3.0803E2	3.075E2	2.6426E2	2.587E2	2.3244E2	2.2667E2	2.1873E2	2.4086E2	2.5926E2	2.3718E2	2.2018E2	2.0688E2	2.2586E2	2.1202E2	1.9535E2	1.8434E2	1.5743E2	1.8205E2	1.9563E2	2.014E2
2.9333E2	2.6337E2	2.4675E2	2.6465E2	3.2587E2	4.2915E2	5.5198E2	6.0396E2	6.7108E2	7.6373E2	7.4759E2	7.5031E2	7.4622E2	7.887E2	7.7772E2	8.1516E2	8.5053E2	7.8836E2	7.1582E2	6.5067E2	5.1036E2	4.9307E2	5.2106E2	4.4374E2	4.2541E2	3.7824E2	3.4097E2	3.5652E2	3.7266E2	3.2839E2	2.906E2	2.7125E2	2.5553E2	2.413E2	2.3112E2	2.5514E2	2.7445E2	2.493E2	2.863E2	2.7431E2	2.5315E2	2.3183E2	2.008E2	1.9605E2	1.9414E2	2.0466E2	1.8831E2	1.9607E2	2.1781E2	1.9123E2
2.6E2	2.3827E2	2.4017E2	2.7104E2	3.7204E2	4.3328E2	5.4747E2	6.2875E2	7.2342E2	7.2705E2	7.8598E2	7.6571E2	8.0928E2	7.5709E2	8.0943E2	8.177E2	8.7369E2	7.3244E2	6.8685E2	6.0369E2	5.3668E2	5.2492E2	4.7855E2	4.013E2	4.1324E2	3.8491E2	3.226E2	3.1681E2	3.2525E2	3.2E2	3.1575E2	2.7333E2	2.4653E2	2.3333E2	2.3469E2	2.7937E2	2.7858E2	2.5364E2	2.7926E2	2.5718E2	2.2991E2	2.415E2	1.9494E2	2.1333E2	2.0202E2	1.9101E2	2.1087E2	2.0598E2	1.9563E2	1.9035E2
2.9333E2	2.3004E2	2.4961E2	2.7507E2	3.193E2	4.7127E2	5.3414E2	6.4417E2	6.9233E2	7.5726E2	7.4667E2	7.6969E2	7.3649E2	8.0958E2	7.8487E2	8.4183E2	8.1754E2	7.7065E2	7.2347E2	6.1624E2	5.9133E2	5.0375E2	4.6252E2	4.3626E2	4.2802E2	3.8689E2	3.8618E2	3.5661E2	3.4175E2	3.5295E2	2.8667E2	2.75E2	2.5107E2	2.166E2	2.2267E2	2.327E2	2.4382E2	2.545E2	2.7704E2	2.3805E2	2.4955E2	2.1355E2	1.9374E2	2.0281E2	1.7131E2	1.6931E2	1.8923E2	1.9265E2	1.9759E2	2.0527E2
2.1333E2	2.4502E2	2.5974E2	2.8493E2	3.392E2	4.3074E2	5.0148E2	6.9335E2	6.6991E2	7.5882E2	7.8897E2	7.8158E2	7.4847E2	7.8667E2	7.8667E2	7.8667E2	8.1053E2	7.4886E2	7.1751E2	6.44E2	6.2833E2	5.2926E2	4.8667E2	4.6048E2	4.0279E2	3.7201E2	3.4764E2	3.6655E2	3.2209E2	3.3923E2	2.9727E2	2.8958E2	2.71E2	2.3594E2	2.0178E2	2.2549E2	2.5461E2	2.2697E2	2.5038E2	2.1708E2	2.5315E2	2.3677E2	2.204E2	2.2535E2	2.0303E2	1.8868E2	2.2257E2	2.1402E2	2.1563E2	1.8825E2
2.5333E2	2.4831E2	2.6978E2	2.8667E2	3.786E2	4.5894E2	5.3481E2	6.8356E2	7.01E2	7.6392E2	7.4138E2	7.4508E2	7.5333E2	7.4811E2	8.0049E2	8.069E2	8.0597E2	7.9145E2	6.9831E2	6.251E2	5.5067E2	5.3476E2	4.7135E2	4.1219E2	3.4811E2	3.978E2	3.4049E2	3.5329E2	3.3192E2	3.4609E2	2.9727E2	2.8375E2	2.3533E2	2.434E2	2.3733E2	2.3946E2	2.4555E2	1.8263E2	2.8593E2	2.6195E2	2.436E2	2.5828E2	2.0828E2	2.2281E2	1.8E2	2.0169E2	1.9579E2	1.8068E2	1.9759E2	2.0158E2
2.6E2	2.651E2	2.6961E2	3.3451E2	3.7293E2	4.4714E2	5.4713E2	6.45E2	7.8192E2	6.7352E2	7.1794E2	7.6302E2	7.3604E2	7.6E2	8.0698E2	8.8643E2	7.9788E2	7.7025E2	7.5601E2	6.6071E2	5.7202E2	5.1275E2	4.8071E2	4.2667E2	3.9477E2	3.5421E2	3.6212E2	3.1669E2	3.3966E2	3.4667E2	2.8682E2	2.8124E2	2.4E2	2.6406E2	2.7376E2	2.2361E2	2.3048E2	2.5217E2	2.4999E2	2.9338E2	2.5315E2	2.3677E2	2.0747E2	2.1333E2	2.1616E2	2.0264E2	1.9918E2	2.106E2	1.9978E2	2.1193E2
2.6E2	2.651E2	2.6961E2	3.3451E2	3.7293E2	4.4714E2	5.4713E2	6.45E2	7.8192E2	6.7352E2	7.1794E2	7.6302E2	7.3604E2	7.6E2	8.0698E2	8.8643E2	7.9788E2	7.7025E2	7.5601E2	6.6071E2	5.7202E2	5.1275E2	4.8071E2	4.2667E2	3.9477E2	3.5421E2	3.6212E2	3.1669E2	3.3966E2	3.4667E2	2.8682E2	2.8124E2	2.4E2	2.6406E2	2.7376E2	2.2361E2	2.3048E2	2.5217E2	2.4999E2	2.9338E2	2.5315E2	2.3677E2	2.0747E2	2.1333E2	2.1616E2	2.0264E2	1.9918E2	2.106E2	1.9978E2	2.1193E2
2.6667E2	2.7498E2	3.0632E2	3.2347E2	3.7254E2	4.4254E2	5.3663E2	6.6417E2	7.1875E2	8.061E2	7.3862E2	8.27E2	8.3513E2	7.7593E2	8.3106E2	7.899E2	8.0773E2	8.0876E2	6.8089E2	6.1106E2	5.1202E2	5.2434E2	4.6972E2	4.3285E2	4.0018E2	3.789E2	3.5561E2	3.297E2	3.1441E2	3.7847E2	3.E2	3.0875E2	2.8873E2	2.6732E2	2.369E2	2.6486E2	2.6539E2	2.6E2	2.3407E2	2.5046E2	2.6E2	2.4516E2	2.3353E2	1.9859E2	2.1717E2	2.1333E2	2.0164E2	1.959E2	1.7967E2	2.0527E2
2.1333E2	2.7663E2	2.768E2	3.2582E2	3.6637E2	4.728E2	5.3764E2	6.7293E2	7.3233E2	7.3451E2	7.4323E2	7.5237E2	7.8973E2	8.087E2	7.9496E2	7.761E2	7.9579E2	8.1015E2	7.0934E2	6.1812E2	5.1502E2	5.1417E2	4.555E2	4.413E2	4.0541E2	3.7311E2	3.6309E2	3.4998E2	3.5158E2	3.2096E2	3.4788E2	3.0333E2	2.7333E2	2.5529E2	2.2799E2	2.0063E2	2.173E2	2.5853E2	2.4185E2	2.6954E2	2.6342E2	2.5183E2	2.2727E2	2.2404E2	2.0485E2	1.8899E2	1.8082E2	1.8274E2	1.9574E2	1.807E2
2.6E2	2.5325E2	2.7004E2	2.7653E2	3.4567E2	4.5275E2	5.5899E2	6.1355E2	6.5875E2	7.0842E2	7.6966E2	7.2269E2	7.3108E2	7.4754E2	7.5317E2	7.6507E2	7.586E2	7.4348E2	6.5014E2	6.E2	5.3768E2	5.1534E2	4.4936E2	4.283E2	4.0811E2	3.5179E2	3.1203E2	3.1325E2	3.2458E2	3.2038E2	2.9591E2	2.9459E2	2.9993E2	2.2718E2	2.0535E2	2.4E2	2.4397E2	2.5217E2	2.5223E2	2.4472E2	2.4252E2	1.985E2	2.6445E2	2.0141E2	1.7151E2	1.8603E2	1.7661E2	1.8872E2	2.023E2	1.8597E2
2.4667E2	2.6667E2	2.7983E2	3.2291E2	4.187E2	4.6354E2	5.7063E2	6.2667E2	7.0367E2	7.6E2	7.7794E2	7.6777E2	7.2225E2	7.2057E2	7.8667E2	7.561E2	8.4142E2	7.6219E2	7.2338E2	6.4141E2	5.2069E2	5.3909E2	4.4918E2	4.2293E2	4.0405E2	3.778E2	3.3122E2	3.5652E2	3.3333E2	3.3333E2	2.8E2	2.7417E2	2.756E2	2.2587E2	2.5198E2	2.0486E2	2.3715E2	2.8086E2	2.6482E2	2.3523E2	2.2973E2	2.2989E2	2.204E2	1.9193E2	1.9919E2	1.9302E2	2.3508E2	1.747E2	1.9104E2	1.7053E2
2.4667E2	2.6667E2	2.7983E2	3.2291E2	4.187E2	4.6354E2	5.7063E2	6.2667E2	7.0367E2	7.6E2	7.7794E2	7.6777E2	7.2225E2	7.2057E2	7.8667E2	7.561E2	8.4142E2	7.6219E2	7.2338E2	6.4141E2	5.2069E2	5.3909E2	4.4918E2	4.2293E2	4.0405E2	3.778E2	3.3122E2	3.5652E2	3.3333E2	3.3333E2	2.8E2	2.7417E2	2.756E2	2.2587E2	2.5198E2	2.0486E2	2.3715E2	2.8086E2	2.6482E2	2.3523E2	2.2973E2	2.2989E2	2.204E2	1.9193E2	1.9919E2	1.9302E2	2.3508E2	1.747E2	1.9104E2	1.7053E2
2.5333E2	2.4667E2	2.8614E2	3.5625E2	3.6667E2	4.7434E2	5.4747E2	6.5751E2	7.3775E2	7.6903E2	7.4161E2	7.7842E2	7.4937E2	7.7449E2	8.1317E2	8.6437E2	9.1439E2	7.6528E2	6.7601E2	5.9702E2	5.6967E2	5.4401E2	4.445E2	4.2878E2	3.9874E2	3.4733E2	3.5772E2	3.3669E2	3.3017E2	3.4609E2	3.0515E2	2.7333E2	2.5993E2	2.413E2	2.4578E2	2.4E2	2.4E2	2.4E2	2.6074E2	2.6954E2	2.4288E2	2.2172E2	2.1353E2	2.2544E2	1.8768E2	1.9736E2	1.7743E2	2.053E2	1.977E2	1.9562E2
2.3333E2	2.5671E2	2.6311E2	3.1944E2	3.399E2	4.528E2	5.1447E2	6.1271E2	7.1034E2	7.2019E2	7.5563E2	7.5746E2	6.9739E2	7.5565E2	7.5561E2	7.8366E2	8.7229E2	7.8219E2	7.3343E2	6.429E2	5.8401E2	5.51E2	5.0504E2	4.5626E2	3.6829E2	3.3465E2	3.5545E2	3.1337E2	3.4458E2	3.2743E2	3.0016E2	3.15E2	2.9553E2	2.5123E2	1.969E2	2.127E2	2.3176E2	2.8086E2	2.263E2	2.2759E2	2.4324E2	2.5484E2	2.1474E2	2.0009E2	1.705E2	1.8402E2	1.9918E2	1.6205E2	1.8E2	1.8E2
2.6E2	2.3663E2	2.6311E2	3.293E2	3.6637E2	4.564E2	5.2047E2	6.0875E2	7.1625E2	7.6293E2	7.7609E2	7.1444E2	7.3108E2	7.8E2	7.8829E2	7.6944E2	8.6072E2	7.595E2	6.8099E2	6.1851E2	5.7934E2	4.7333E2	4.7117E2	4.4796E2	3.9081E2	3.6667E2	3.5772E2	3.3669E2	3.4492E2	3.2724E2	2.9969E2	2.4667E2	2.6454E2	2.3123E2	2.8353E2	2.2973E2	2.5064E2	2.8086E2	2.7149E2	2.4569E2	2.6E2	2.1549E2	2.1293E2	2.1079E2	1.7616E2	1.8868E2	1.8749E2	2.0735E2	2.1333E2	1.8018E2
2.3333E2	2.5004E2	2.3671E2	2.9742E2	3.594E2	4.5947E2	5.4962E2	6.7938E2	7.4492E2	7.1508E2	7.6735E2	7.6E2	7.2892E2	7.8201E2	8.535E2	8.1103E2	8.8492E2	7.7284E2	6.9183E2	6.1702E2	5.6134E2	5.4926E2	4.9801E2	4.2015E2	3.9459E2	3.2689E2	3.387E2	3.3657E2	3.4458E2	2.9506E2	3.0651E2	2.7708E2	2.8227E2	2.4457E2	2.3333E2	2.4063E2	2.4539E2	2.345E2	2.8964E2	2.2856E2	2.3676E2	2.3505E2	2.3333E2	1.9596E2	2.0667E2	2.1101E2	1.841E2	2.0137E2	2.0896E2	1.9632E2
2.6E2	2.4469E2	2.9368E2	2.9625E2	3.5264E2	4.4761E2	5.5266E2	5.8104E2	7.3425E2	7.904E2	7.5931E2	7.5285E2	7.4045E2	7.9565E2	7.9561E2	8.4113E2	8.614E2	6.7871E2	6.785E2	6.3631E2	5.6169E2	5.1042E2	4.6053E2	4.0504E2	3.827E2	3.1509E2	3.5415E2	3.3677E2	3.2384E2	3.0686E2	3.0788E2	2.6916E2	2.3773E2	2.4536E2	2.3868E2	2.6604E2	2.4539E2	2.455E2	2.5963E2	2.4384E2	2.1315E2	2.314E2	2.3353E2	1.9596E2	2.0384E2	2.0434E2	2.0667E2	2.0068E2	2.023E2	1.9702E2
2.6E2	2.4469E2	2.9368E2	2.9625E2	3.5264E2	4.4761E2	5.5266E2	5.8104E2	7.3425E2	7.904E2	7.5931E2	7.5285E2	7.4045E2	7.9565E2	7.9561E2	8.4113E2	8.614E2	6.7871E2	6.785E2	6.3631E2	5.6169E2	5.1042E2	4.6053E2	4.0504E2	3.827E2	3.1509E2	3.5415E2	3.3677E2	3.2384E2	3.0686E2	3.0788E2	2.6916E2	2.3773E2	2.4536E2	2.3868E2	2.6604E2	2.4539E2	2.455E2	2.5963E2	2.4384E2	2.1315E2	2.314E2	2.3353E2	1.9596E2	2.0384E2	2.0434E2	2.0667E2	2.0068E2	2.023E2	1.9702E2
2.E2	2.9522E2	2.5974E2	2.8493E2	3.5234E2	4.5687E2	5.6397E2	6.2958E2	6.9108E2	7.5489E2	7.6574E2	7.2619E2	8.3189E2	8.0288E2	8.4407E2	7.715E2	7.5403E2	7.5602E2	7.5592E2	6.451E2	5.82E2	4.9534E2	4.5316E2	4.5919E2	4.055E2	3.6645E2	3.5285E2	3.4675E2	3.3051E2	3.2648E2	3.0924E2	2.875E2	2.7553E2	2.5529E2	2.3333E2	2.309E2	2.3461E2	2.2349E2	2.0369E2	2.6856E2	2.5622E2	2.4989E2	2.404E2	2.0404E2	1.8485E2	1.7333E2	1.7918E2	2.E2	2.E2	1.8895E2
2.6667E2	2.7177E2	2.6969E2	3.0812E2	4.0527E2	4.2761E2	5.5165E2	6.5376E2	7.0567E2	7.8019E2	7.7378E2	7.011E2	7.5505E2	7.6319E2	7.9642E2	8.361E2	8.379E2	8.203E2	6.6347E2	6.2965E2	5.4369E2	5.4518E2	4.4702E2	4.2374E2	4.0009E2	4.0513E2	3.6894E2	3.8663E2	3.2593E2	2.8724E2	3.3454E2	3.0166E2	2.688E2	2.6E2	2.5465E2	2.2486E2	2.2936E2	2.3768E2	2.5259E2	2.3051E2	2.2721E2	2.2194E2	2.2626E2	2.2009E2	1.9616E2	1.8264E2	2.201E2	1.9128E2	1.7989E2	1.9702E2
2.E2	2.8839E2	2.7991E2	3.3104E2	3.4667E2	4.61E2	5.1831E2	6.5397E2	7.3183E2	7.5764E2	7.7011E2	7.3794E2	7.4622E2	7.8175E2	7.4878E2	7.8437E2	8.8212E2	7.4129E2	6.8178E2	6.4E2	5.3236E2	5.0667E2	4.7855E2	4.2E2	3.6685E2	3.8154E2	3.9626E2	3.3345E2	3.1892E2	3.3257E2	2.947E2	2.7958E2	2.6673E2	2.4928E2	2.2357E2	2.6126E2	2.5094E2	2.3217E2	2.9223E2	2.6384E2	2.4685E2	2.1871E2	2.1313E2	2.2281E2	1.9414E2	1.9164E2	2.5016E2	1.9795E2	1.7781E2	1.8807E2
2.4667E2	2.2667E2	2.5298E2	3.0958E2	3.988E2	4.3841E2	5.5696E2	6.7751E2	6.8717E2	7.7451E2	7.6529E2	7.4317E2	7.764E2	7.7218E2	7.7219E2	8.5859E2	8.3438E2	7.5861E2	6.8925E2	6.2737E2	6.6332E2	5.2926E2	4.7369E2	4.2422E2	4.0135E2	3.7179E2	3.2667E2	3.3673E2	3.3192E2	3.3962E2	3.1318E2	2.6625E2	2.6234E2	2.613E2	2.2357E2	2.5153E2	2.5603E2	2.5884E2	2.8445E2	2.4856E2	2.4306E2	2.185E2	2.1333E2	1.7868E2	1.8465E2	2.1302E2	2.1415E2	1.8068E2	1.8667E2	1.9035E2
2.4667E2	2.6659E2	2.8996E2	3.1798E2	3.3323E2	4.2661E2	5.503E2	6.7563E2	7.1283E2	7.1135E2	7.7677E2	7.3079E2	7.5153E2	8.2407E2	7.7171E2	7.6873E2	8.5685E2	7.6488E2	7.1601E2	6.4518E2	5.5502E2	4.9883E2	4.5422E2	4.3155E2	3.9225E2	3.7377E2	3.6699E2	3.2675E2	3.6458E2	3.6038E2	3.1591E2	2.9708E2	2.4866E2	2.5072E2	2.2709E2	2.1342E2	2.3618E2	2.3101E2	2.8186E2	2.2088E2	2.4937E2	2.3656E2	2.2707E2	2.1333E2	2.0768E2	2.E2	2.2923E2	1.9214E2	2.2689E2	1.779E2
2.6E2	2.9177E2	2.6009E2	2.8784E2	3.7224E2	4.7687E2	5.6182E2	6.1729E2	7.3575E2	7.3863E2	7.3034E2	7.2206E2	7.3865E2	7.5246E2	7.6894E2	7.9263E2	7.7157E2	7.4886E2	7.1254E2	6.2659E2	5.5734E2	5.4084E2	4.6702E2	4.2504E2	4.1865E2	3.589E2	3.3024E2	3.7018E2	3.5576E2	3.2705E2	2.894E2	2.825E2	2.332E2	2.3203E2	2.5954E2	2.0847E2	2.1588E2	2.2116E2	2.3889E2	2.2569E2	2.3315E2	2.1677E2	2.392E2	1.9868E2	1.8768E2	1.7566E2	1.7333E2	1.9333E2	1.9989E2	1.8386E2
2.6E2	2.9177E2	2.6009E2	2.8784E2	3.7224E2	4.7687E2	5.6182E2	6.1729E2	7.3575E2	7.3863E2	7.3034E2	7.2206E2	7.3865E2	7.5246E2	7.6894E2	7.9263E2	7.7157E2	7.4886E2	7.1254E2	6.2659E2	5.5734E2	5.4084E2	4.6702E2	4.2504E2	4.1865E2	3.589E2	3.3024E2	3.7018E2	3.5576E2	3.2705E2	2.894E2	2.825E2	2.332E2	2.3203E2	2.5954E2	2.0847E2	2.1588E2	2.2116E2	2.3889E2	2.2569E2	2.3315E2	2.1677E2	2.392E2	1.9868E2	1.8768E2	1.7566E2	1.7333E2	1.9333E2	1.9989E2	1.8386E2
2.4E2	2.4675E2	2.3654E2	2.9104E2	3.9204E2	4.2248E2	5.4848E2	6.0396E2	7.8017E2	7.7764E2	7.931E2	7.0475E2	7.7325E2	8.1506E2	8.6179E2	8.1357E2	7.5297E2	7.6528E2	6.984E2	6.2847E2	5.9433E2	5.7243E2	4.8684E2	4.4715E2	4.1604E2	3.7824E2	3.3561E2	3.4323E2	3.3158E2	3.2038E2	2.906E2	2.8292E2	2.5093E2	2.5739E2	2.5864E2	2.1153E2	2.4779E2	2.6667E2	2.5333E2	2.4384E2	2.2E2	2.0022E2	2.2566E2	2.0526E2	2.097E2	2.127E2	1.9159E2	1.641E2	1.9781E2	1.9333E2
2.4667E2	2.7341E2	2.8294E2	3.3798E2	3.598E2	4.5587E2	5.468E2	6.6605E2	7.7009E2	7.6667E2	7.7862E2	7.8412E2	7.1784E2	7.6551E2	7.7106E2	8.1723E2	7.9754E2	8.3015E2	7.3183E2	6.1216E2	5.7333E2	5.7476E2	4.9621E2	4.2048E2	4.E2	4.1758E2	3.5561E2	3.4982E2	3.3475E2	3.0115E2	3.1181E2	2.8583E2	2.7993E2	2.3123E2	2.2578E2	2.2973E2	2.5064E2	2.6434E2	2.7631E2	2.2282E2	2.4324E2	2.2516E2	2.0707E2	2.093E2	2.1151E2	2.E2	1.8246E2	1.9812E2	2.3344E2	1.9053E2
2.4E2	2.5169E2	2.5654E2	3.0118E2	3.5274E2	4.0555E2	5.5764E2	6.0667E2	7.2217E2	7.4312E2	7.5884E2	7.E2	7.9325E2	7.7449E2	7.9658E2	8.069E2	7.9403E2	7.7682E2	7.3324E2	6.7287E2	5.7368E2	5.5301E2	4.7135E2	4.683E2	4.3748E2	3.8535E2	3.4667E2	3.5337E2	3.4525E2	3.4648E2	3.1864E2	3.1333E2	2.776E2	2.2993E2	2.3512E2	2.5396E2	2.7461E2	2.745E2	2.5518E2	2.7908E2	2.3261E2	2.0667E2	2.002E2	2.2141E2	1.8869E2	1.6899E2	2.2513E2	1.8274E2	1.9574E2	1.6228E2
2.6667E2	2.6165E2	2.864E2	2.7216E2	3.4537E2	4.6608E2	5.9131E2	6.525E2	7.4342E2	7.7196E2	7.6069E2	7.8556E2	7.627E2	7.8116E2	8.0601E2	8.3333E2	8.6913E2	7.9105E2	7.0845E2	6.2588E2	5.2635E2	5.2867E2	4.8433E2	4.5593E2	3.8414E2	3.9223E2	3.6179E2	3.8343E2	3.6559E2	3.0153E2	3.0924E2	2.9333E2	2.978E2	2.4587E2	2.2221E2	2.0306E2	2.3588E2	2.4116E2	2.2741E2	2.381E2	2.2306E2	2.2323E2	2.3313E2	2.1868E2	1.9636E2	1.9069E2	1.8246E2	1.9949E2	2.3804E2	2.0298E2
2.3333E2	2.4321E2	2.6346E2	2.9277E2	3.592E2	4.1068E2	5.3232E2	6.4439E2	7.2492E2	7.2057E2	8.0598E2	7.6269E2	7.8973E2	7.7797E2	8.304E2	9.039E2	8.3648E2	7.9552E2	7.169E2	6.0071E2	6.1399E2	5.0608E2	4.8053E2	4.6244E2	3.8964E2	3.3399E2	3.6406E2	3.7321E2	3.2384E2	3.0686E2	3.3454E2	2.9583E2	2.7333E2	2.4326E2	2.4756E2	2.582E2	2.627E2	2.545E2	2.4851E2	2.7241E2	2.4306E2	2.2344E2	2.1353E2	2.0009E2	1.7616E2	2.1037E2	1.9743E2	2.0137E2	2.0678E2	1.786E2
2.3333E2	2.4321E2	2.6346E2	2.9277E2	3.592E2	4.1068E2	5.3232E2	6.4439E2	7.2492E2	7.2057E2	8.0598E2	7.6269E2	7.8973E2	7.7797E2	8.304E2	9.039E2	8.3648E2	7.9552E2	7.169E2	6.0071E2	6.1399E2	5.0608E2	4.8053E2	4.6244E2	3.8964E2	3.3399E2	3.6406E2	3.7321E2	3.2384E2	3.0686E2	3.3454E2	2.9583E2	2.7333E2	2.4326E2	2.4756E2	2.582E2	2.627E2	2.545E2	2.4851E2	2.7241E2	2.4306E2	2.2344E2	2.1353E2	2.0009E2	1.7616E2	2.1037E2	1.9743E2	2.0137E2	2.0678E2	1.786E2
2.2E2	2.4996E2	2.9948E2	3.1535E2	3.592E2	4.5682E2	5.8E2	6.6626E2	7.7059E2	7.3196E2	7.446E2	7.6667E2	7.791E2	7.6463E2	8.0325E2	8.1793E2	8.0737E2	7.7463E2	7.3005E2	6.5624E2	5.1802E2	4.8233E2	4.872E2	4.2422E2	4.0135E2	3.5509E2	3.9236E2	3.8016E2	3.3785E2	3.5866E2	2.9197E2	2.7208E2	2.7567E2	2.3855E2	2.1911E2	2.2549E2	2.5858E2	2.4465E2	2.6704E2	2.6195E2	2.436E2	2.286E2	2.006E2	2.1878E2	1.8101E2	1.9069E2	2.1754E2	2.0188E2	1.753E2	1.8088E2
1.8667E2	2.3819E2	2.7662E2	3.0958E2	3.5284E2	4.2661E2	5.3764E2	6.25E2	7.1059E2	7.8E2	7.6505E2	7.3746E2	7.582E2	7.5246E2	7.9658E2	8.069E2	8.3579E2	8.0607E2	6.8826E2	6.073E2	5.2867E2	5.1566E2	5.0755E2	4.3626E2	4.4396E2	3.7267E2	3.4081E2	3.3014E2	3.0909E2	3.4513E2	3.3984E2	2.9291E2	2.756E2	2.2587E2	2.3911E2	2.3577E2	2.5191E2	2.4349E2	2.7778E2	2.4E2	2.5369E2	2.4194E2	2.2687E2	1.9061E2	2.0384E2	1.9132E2	1.8667E2	1.8137E2	1.9989E2	2.0597E2
2.1333E2	2.6667E2	2.7654E2	3.0146E2	3.2637E2	4.2301E2	5.3165E2	6.673E2	7.3233E2	7.3489E2	7.6966E2	7.6873E2	7.4802E2	7.913E2	8.4926E2	8.4324E2	8.7299E2	7.4358E2	7.1192E2	5.9961E2	5.6401E2	5.4951E2	4.3784E2	4.3333E2	4.0676E2	4.178E2	3.426E2	3.301E2	3.4175E2	3.2057E2	2.8288E2	2.8791E2	2.6007E2	2.2457E2	2.1201E2	2.4423E2	2.4397E2	2.7419E2	2.6371E2	2.2472E2	2.5676E2	2.2538E2	2.1333E2	1.907E2	1.7434E2	1.927E2	1.8328E2	1.8274E2	2.0885E2	2.1333E2
2.6E2	2.5341E2	2.4978E2	2.9132E2	3.9194E2	4.3534E2	5.4363E2	6.5459E2	7.2467E2	7.747E2	7.7402E2	8.035E2	7.3919E2	7.513E2	7.8439E2	8.4366E2	8.3684E2	8.1463E2	7.2277E2	5.8996E2	5.5534E2	5.2984E2	4.717E2	4.0796E2	4.2523E2	3.9179E2	3.5203E2	3.5325E2	3.3508E2	3.8513E2	2.9076E2	2.95E2	2.7107E2	2.366E2	2.2799E2	2.2008E2	2.5476E2	2.3566E2	2.4888E2	2.6769E2	2.1315E2	2.2645E2	2.0747E2	2.0404E2	1.905E2	1.9968E2	2.0082E2	1.9128E2	1.8207E2	1.8895E2
2.6E2	2.5341E2	2.4978E2	2.9132E2	3.9194E2	4.3534E2	5.4363E2	6.5459E2	7.2467E2	7.747E2	7.7402E2	8.035E2	7.3919E2	7.513E2	7.8439E2	8.4366E2	8.3684E2	8.1463E2	7.2277E2	5.8996E2	5.5534E2	5.2984E2	4.717E2	4.0796E2	4.2523E2	3.9179E2	3.5203E2	3.5325E2	3.3508E2	3.8513E2	2.9076E2	2.95E2	2.7107E2	2.366E2	2.2799E2	2.2008E2	2.5476E2	2.3566E2	2.4888E2	2.6769E2	2.1315E2	2.2645E2	2.0747E2	2.0404E2	1.905E2	1.9968E2	2.0082E2	1.9128E2	1.8207E2	1.8895E2
2.6667E2	2.8173E2	2.6338E2	2.8465E2	3.5244E2	4.2454E2	5.5097E2	6.7188E2	6.6792E2	7.5352E2	7.6804E2	7.2571E2	7.5063E2	7.4927E2	8.2374E2	8.5357E2	7.5121E2	7.999E2	7.1333E2	6.3992E2	6.0466E2	5.255E2	4.8738E2	4.5952E2	4.4279E2	4.189E2	3.7951E2	3.4659E2	3.1859E2	3.5218E2	2.9727E2	2.8667E2	2.6433E2	2.3529E2	2.2578E2	2.2486E2	2.2936E2	2.707E2	2.5333E2	2.4954E2	2.3315E2	2.6623E2	1.8948E2	2.0395E2	2.2566E2	1.9862E2	2.2677E2	2.0205E2	2.2E2	1.9421E2
2.0667E2	2.5498E2	2.7645E2	2.7854E2	2.8647E2	4.1074E2	5.2578E2	6.325E2	6.9133E2	7.2137E2	7.2966E2	7.8859E2	7.3874E2	7.4811E2	7.8667E2	7.7793E2	7.972E2	7.7364E2	6.616E2	6.2141E2	5.2335E2	4.8E2	4.7135E2	4.4959E2	3.9883E2	4.1091E2	3.4358E2	3.4998E2	3.565E2	3.2115E2	3.0378E2	2.6083E2	2.846E2	2.3986E2	2.5465E2	2.3459E2	2.5603E2	2.5333E2	2.2185E2	2.5144E2	2.5351E2	2.3032E2	2.1353E2	2.0676E2	1.7717E2	1.6899E2	2.1928E2	2.0068E2	1.9574E2	1.9544E2
2.4E2	2.5333E2	2.7307E2	2.6868E2	3.6507E2	4.2814E2	5.5063E2	6.3542E2	6.7875E2	7.4823E2	8.0989E2	8.1444E2	7.9378E2	7.7362E2	7.9285E2	8.301E2	8.1824E2	7.9373E2	7.0854E2	6.2926E2	5.6435E2	5.3909E2	4.7082E2	4.7089E2	4.2144E2	3.7179E2	3.2846E2	3.2998E2	3.1192E2	3.1314E2	2.8136E2	2.9542E2	2.8433E2	2.5529E2	2.0535E2	2.4973E2	2.6667E2	2.9419E2	2.4851E2	2.7431E2	2.4288E2	2.2667E2	2.1374E2	2.0667E2	1.8404E2	1.9238E2	1.8995E2	2.1265E2	2.1104E2	1.9421E2
2.1333E2	2.4988E2	2.8658E2	3.0812E2	3.7244E2	4.3534E2	5.468E2	5.9896E2	6.8317E2	7.7314E2	7.2873E2	7.389E2	7.4712E2	7.6057E2	7.9626E2	8.0136E2	7.9684E2	7.8309E2	7.2516E2	6.422E2	5.7568E2	5.2434E2	5.0649E2	4.6763E2	4.4793E2	3.8513E2	3.4894E2	3.5657E2	3.1542E2	3.6494E2	3.3166E2	2.7333E2	2.5546E2	2.5268E2	2.2043E2	1.9702E2	2.1476E2	2.5621E2	2.3444E2	2.5144E2	2.2613E2	2.0667E2	2.002E2	2.093E2	2.0586E2	2.0402E2	1.841E2	1.9863E2	1.8448E2	1.8737E2
2.4E2	2.6156E2	2.8338E2	2.8E2	3.391E2	4.374E2	5.6194E2	6.4562E2	7.0417E2	7.6411E2	8.0391E2	7.8269E2	7.5378E2	7.6347E2	8.0487E2	8.4873E2	8.4737E2	7.9771E2	7.2009E2	6.2549E2	5.9233E2	5.6634E2	4.6954E2	4.3496E2	3.882E2	3.3465E2	3.6439E2	3.3665E2	3.5791E2	3.4077E2	2.6273E2	2.8792E2	2.8433E2	2.5529E2	2.4089E2	2.3451E2	2.3715E2	2.5333E2	2.7778E2	2.3431E2	2.3712E2	2.4344E2	2.206E2	1.7868E2	1.8465E2	1.7831E2	1.7836E2	2.2461E2	2.0011E2	1.9035E2
2.4E2	2.6156E2	2.8338E2	2.8E2	3.391E2	4.374E2	5.6194E2	6.4562E2	7.0417E2	7.6411E2	8.0391E2	7.8269E2	7.5378E2	7.6347E2	8.0487E2	8.4873E2	8.4737E2	7.9771E2	7.2009E2	6.2549E2	5.9233E2	5.6634E2	4.6954E2	4.3496E2	3.882E2	3.3465E2	3.6439E2	3.3665E2	3.5791E2	3.4077E2	2.6273E2	2.8792E2	2.8433E2	2.5529E2	2.4089E2	2.3451E2	2.3715E2	2.5333E2	2.7778E2	2.3431E2	2.3712E2	2.4344E2	2.206E2	1.7868E2	1.8465E2	1.7831E2	1.7836E2	2.2461E2	2.0011E2	1.9035E2
2.3333E2	2.7333E2	2.832E2	2.9333E2	3.59E2	4.3994E2	5.3515E2	6.2897E2	6.9183E2	7.6667E2	7.577E2	7.7429E2	7.4937E2	7.8958E2	7.6764E2	8.3286E2	8.4667E2	8.1324E2	6.8934E2	5.8996E2	5.4967E2	5.2751E2	4.5801E2	4.3252E2	4.1072E2	3.7802E2	3.361E2	3.5652E2	3.3333E2	3.6571E2	2.9181E2	2.7167E2	2.7327E2	2.9072E2	2.3333E2	2.382E2	2.5064E2	2.4232E2	2.5963E2	2.5713E2	2.5982E2	2.5333E2	1.8868E2	2.0553E2	1.7212E2	1.8497E2	2.318E2	1.7146E2	2.0022E2	1.807E2
2.6E2	2.7333E2	2.6346E2	2.977E2	3.2647E2	4.4142E2	5.9266E2	6.7376E2	7.2567E2	7.9981E2	7.6735E2	7.4158E2	7.8306E2	7.4754E2	7.4487E2	7.9747E2	7.828E2	7.5861E2	6.7681E2	5.9404E2	5.5634E2	5.9068E2	4.8684E2	4.4341E2	3.8811E2	3.9934E2	3.7463E2	3.4659E2	3.3825E2	3.0762E2	3.0515E2	2.7333E2	2.8227E2	2.7464E2	2.5733E2	2.3027E2	2.3318E2	2.3015E2	2.6556E2	2.4477E2	2.4342E2	2.2194E2	1.8747E2	1.8517E2	2.1353E2	1.8233E2	1.8585E2	1.8068E2	1.8885E2	1.8597E2
2.6667E2	2.7004E2	2.6E2	2.9944E2	3.2647E2	4.8047E2	5.5198E2	6.3271E2	7.56E2	7.4705E2	7.9701E2	7.565E2	7.773E2	8.3856E2	7.9724E2	8.1516E2	8.1474E2	7.5602E2	7.4099E2	6.3773E2	5.7834E2	5.31E2	4.872E2	4.317E2	4.2E2	3.7245E2	3.4667E2	3.299E2	3.3791E2	3.4667E2	2.9591E2	2.8292E2	2.7327E2	2.6667E2	2.4221E2	2.2549E2	2.6255E2	2.6232E2	2.2851E2	2.6E2	2.4631E2	2.2839E2	2.0727E2	2.0132E2	2.0384E2	2.2169E2	1.6902E2	1.9333E2	1.9989E2	2.0965E2
2.6667E2	2.8165E2	2.8667E2	3.0639E2	3.4617E2	4.2254E2	5.2296E2	6.1917E2	6.7158E2	7.1608E2	7.6254E2	7.7444E2	7.4757E2	7.7333E2	7.761E2	7.8437E2	8.4036E2	7.596E2	7.3779E2	6.4557E2	5.1737E2	5.0841E2	4.9422E2	4.5285E2	4.3613E2	3.6491E2	3.187E2	3.3333E2	3.53E2	3.1467E2	3.1454E2	2.875E2	2.5766E2	1.9855E2	2.7376E2	2.4063E2	2.6921E2	2.3597E2	2.4814E2	2.7523E2	2.5946E2	2.5978E2	2.2787E2	1.7991E2	1.897E2	2.0138E2	1.7323E2	2.2854E2	1.9322E2	1.8456E2
2.3333E2	2.3498E2	2.4987E2	2.8465E2	3.196E2	4.5121E2	5.5549E2	6.423E2	7.0517E2	7.4998E2	8.3402E2	7.6681E2	7.4E2	7.4376E2	7.9886E2	8.2413E2	8.3333E2	7.2358E2	7.2427E2	6.7443E2	5.8735E2	5.2259E2	4.7351E2	4.5626E2	4.427E2	3.9113E2	3.3382E2	3.3321E2	3.1333E2	3.3276E2	3.2636E2	2.8209E2	2.6653E2	2.2326E2	2.3911E2	2.3577E2	2.2412E2	2.5737E2	2.6519E2	2.3431E2	2.4054E2	2.3032E2	2.2E2	1.9746E2	1.6566E2	1.9503E2	2.1251E2	2.2461E2	1.9793E2	1.7632E2
2.3333E2	2.3498E2	2.4987E2	2.8465E2	3.196E2	4.5121E2	5.5549E2	6.423E2	7.0517E2	7.4998E2	8.3402E2	7.6681E2	7.4E2	7.4376E2	7.9886E2	8.2413E2	8.3333E2	7.2358E2	7.2427E2	6.7443E2	5.8735E2	5.2259E2	4.7351E2	4.5626E2	4.427E2	3.9113E2	3.3382E2	3.3321E2	3.1333E2	3.3276E2	3.2636E2	2.8209E2	2.6653E2	2.2326E2	2.3911E2	2.3577E2	2.2412E2	2.5737E2	2.6519E2	2.3431E2	2.4054E2	2.3032E2	2.2E2	1.9746E2	1.6566E2	1.9503E2	2.1251E2	2.2461E2	1.9793E2	1.7632E2
2.4E2	2.5506E2	2.6303E2	3.2611E2	3.203E2	4.1941E2	5.7312E2	6.5625E2	7.1775E2	8.0236E2	7.6598E2	7.9636E2	7.6315E2	7.4028E2	8.0097E2	8.4437E2	8.1684E2	7.5194E2	6.8009E2	6.0181E2	5.5634E2	5.3767E2	5.0252E2	4.7252E2	4.5072E2	3.7377E2	3.8309E2	3.5992E2	3.1226E2	3.3885E2	3.1712E2	2.8292E2	2.7773E2	2.2522E2	2.4709E2	2.0667E2	2.1858E2	2.5419E2	2.2962E2	2.7051E2	2.5694E2	2.2215E2	1.8727E2	2.0658E2	2.0788E2	1.6899E2	1.8421E2	2.0256E2	1.8415E2	2.2737E2
2.2667E2	2.7004E2	2.6329E2	2.7653E2	3.194E2	4.4148E2	5.5764E2	6.6417E2	6.4817E2	7.4E2	7.6391E2	7.4729E2	8.0126E2	7.3941E2	7.8894E2	8.2136E2	8.5263E2	7.7234E2	6.7751E2	6.1216E2	6.1866E2	5.4926E2	5.0667E2	4.7674E2	3.7892E2	3.9978E2	3.8797E2	3.7333E2	3.4875E2	3.0115E2	3.1333E2	3.0166E2	2.6433E2	2.2928E2	2.4756E2	2.509E2	2.5858E2	2.9419E2	2.7112E2	2.3144E2	2.3694E2	2.3183E2	2.1374E2	1.9061E2	2.0667E2	1.9365E2	2.159E2	2.0735E2	2.0459E2	1.9403E2
2.4667E2	2.3498E2	2.5974E2	2.9972E2	3.8547E2	4.9074E2	5.773E2	6.4771E2	7.6884E2	7.3059E2	7.2897E2	7.5842E2	7.418E2	8.0347E2	8.2E2	7.938E2	8.2176E2	7.5423E2	7.2019E2	5.9216E2	5.3067E2	5.5476E2	4.8486E2	4.4211E2	3.7487E2	3.6623E2	3.5154E2	3.299E2	3.7232E2	3.2211E2	2.8257E2	2.8417E2	2.754E2	2.7203E2	2.369E2	2.5757E2	2.4539E2	2.7303E2	2.5889E2	2.419E2	2.3982E2	1.7398E2	1.792E2	2.2816E2	1.8E2	2.1037E2	1.7405E2	2.1197E2	2.0219E2	2.0667E2
2.2E2	2.651E2	2.6303E2	2.9653E2	3.394E2	4.4508E2	5.6363E2	6.698E2	7.38E2	7.4549E2	7.3976E2	7.2508E2	7.7685E2	7.4116E2	7.7154E2	8.4596E2	8.8456E2	7.8707E2	7.2178E2	6.6777E2	6.2601E2	4.835E2	5.0702E2	4.5382E2	4.0676E2	3.6689E2	3.5903E2	3.2671E2	3.53E2	3.4705E2	2.9879E2	3.0833E2	2.71E2	2.4797E2	2.4357E2	2.5451E2	2.373E2	2.5101E2	2.7259E2	2.562E2	2.3297E2	2.1505E2	2.0687E2	2.2E2	2.1434E2	2.0233E2	1.7077E2	2.106E2	1.823E2	2.1017E2
2.7333E2	2.8E2	2.6355E2	3.0089E2	3.4627E2	4.8307E2	5.408E2	6.0771E2	7.6092E2	7.6804E2	7.6138E2	7.835E2	7.3784E2	7.6548E2	8.6732E2	8.4E2	7.9227E2	7.6796E2	6.9352E2	6.3074E2	5.9934E2	4.9534E2	4.4018E2	4.3415E2	3.9216E2	3.7245E2	3.5024E2	3.3988E2	3.3475E2	3.2057E2	2.7076E2	2.8667E2	2.822E2	2.4993E2	2.6709E2	2.3639E2	2.5333E2	2.5333E2	2.6556E2	2.4097E2	2.4036E2	2.286E2	1.9414E2	1.7859E2	1.9434E2	1.8667E2	2.0421E2	1.8803E2	1.9781E2	2.1544E2
2.7333E2	2.8E2	2.6355E2	3.0089E2	3.4627E2	4.8307E2	5.408E2	6.0771E2	7.6092E2	7.6804E2	7.6138E2	7.835E2	7.3784E2	7.6548E2	8.6732E2	8.4E2	7.9227E2	7.6796E2	6.9352E2	6.3074E2	5.9934E2	4.9534E2	4.4018E2	4.3415E2	3.9216E2	3.7245E2	3.5024E2	3.3988E2	3.3475E2	3.2057E2	2.7076E2	2.8667E2	2.822E2	2.4993E2	2.6709E2	2.3639E2	2.5333E2	2.5333E2	2.6556E2	2.4097E2	2.4036E2	2.286E2	1.9414E2	1.7859E2	1.9434E2	1.8667E2	2.0421E2	1.8803E2	1.9781E2	2.1544E2
2.6667E2	2.5341E2	2.5636E2	2.8E2	3.9821E2	4.2867E2	5.2431E2	6.3084E2	7.1108E2	7.9097E2	8.154E2	7.9333E2	7.063E2	7.426E2	7.7838E2	8.5399E2	8.3438E2	7.7154E2	7.0775E2	6.3631E2	5.5602E2	5.6201E2	5.0035E2	4.7333E2	4.3081E2	3.3333E2	3.3333E2	3.1657E2	3.1966E2	3.3962E2	2.8016E2	2.9791E2	2.7773E2	2.4326E2	2.1822E2	2.091E2	2.3318E2	2.3566E2	2.4888E2	2.8097E2	2.4613E2	2.1183E2	2.002E2	2.1605E2	2.0283E2	1.8931E2	2.0339E2	1.9539E2	1.9585E2	1.7105E2
2.6667E2	2.6E2	2.6E2	2.8958E2	3.591E2	4.5634E2	5.903E2	6.5813E2	6.6E2	7.5116E2	7.9609E2	7.6667E2	7.2937E2	7.9884E2	8.0439E2	8.2873E2	8.1544E2	7.6309E2	7.2756E2	6.4141E2	5.6034E2	5.1767E2	4.8684E2	4.3219E2	3.6811E2	4.3047E2	3.4488E2	3.5006E2	3.2067E2	3.2609E2	2.8924E2	2.9084E2	2.5079E2	2.4406E2	2.2221E2	2.0549E2	2.3461E2	2.7853E2	2.4593E2	2.3144E2	2.2667E2	2.1183E2	2.002E2	1.9868E2	1.9616E2	2.0434E2	2.0082E2	2.053E2	1.9333E2	1.8965E2
2.4667E2	2.4667E2	2.6969E2	2.7854E2	3.4557E2	4.2508E2	5.4047E2	6.2875E2	7.1059E2	7.5333E2	7.5034E2	7.6508E2	7.4847E2	7.3274E2	8.1821E2	8.053E2	8.2176E2	7.395E2	7.008E2	6.5624E2	5.8034E2	5.4201E2	4.8252E2	4.5626E2	4.0018E2	3.7377E2	3.8309E2	3.4986E2	3.1684E2	3.3276E2	3.3318E2	3.0958E2	2.7313E2	2.7739E2	2.5066E2	2.3333E2	2.4921E2	2.4349E2	2.8E2	2.7431E2	2.4973E2	2.3011E2	2.202E2	2.0122E2	2.1636E2	1.9767E2	1.9415E2	2.0735E2	2.1552E2	2.0158E2
2.5333E2	2.4494E2	2.6E2	2.6493E2	3.586E2	4.6201E2	5.608E2	6.6126E2	6.6717E2	7.6648E2	7.6093E2	7.2221E2	7.7415E2	7.4811E2	7.9219E2	7.869E2	7.5614E2	7.4926E2	6.7502E2	6.0957E2	5.5067E2	4.9191E2	5.3369E2	4.5804E2	4.0405E2	3.5978E2	3.4439E2	3.2335E2	3.5125E2	3.341E2	3.2651E2	3.0292E2	2.8433E2	2.9739E2	2.1911E2	2.2306E2	2.3603E2	2.4985E2	2.2925E2	2.6005E2	2.1982E2	1.985E2	1.804E2	1.8798E2	1.905E2	1.7365E2	1.9005E2	1.8137E2	1.8896E2	1.8368E2
2.3333E2	2.4502E2	2.6303E2	2.916E2	3.5244E2	4.7634E2	5.7549E2	6.2396E2	7.6809E2	7.357E2	7.1725E2	7.9271E2	7.9468E2	8.2667E2	8.2114E2	8.2643E2	8.393E2	7.7145E2	6.808E2	6.3624E2	5.5468E2	4.9508E2	4.917E2	4.0926E2	4.1189E2	4.1846E2	3.626E2	3.1992E2	3.2141E2	3.2019E2	3.1848E2	2.8667E2	2.9113E2	2.6326E2	2.3422E2	2.3514E2	2.4255E2	2.4783E2	2.5926E2	2.4856E2	2.6018E2	2.2215E2	2.5193E2	1.8667E2	1.9515E2	1.7629E2	2.1846E2	1.8803E2	2.0437E2	1.765E2
2.3333E2	2.4502E2	2.6303E2	2.916E2	3.5244E2	4.7634E2	5.7549E2	6.2396E2	7.6809E2	7.357E2	7.1725E2	7.9271E2	7.9468E2	8.2667E2	8.2114E2	8.2643E2	8.393E2	7.7145E2	6.808E2	6.3624E2	5.5468E2	4.9508E2	4.917E2	4.0926E2	4.1189E2	4.1846E2	3.626E2	3.1992E2	3.2141E2	3.2019E2	3.1848E2	2.8667E2	2.9113E2	2.6326E2	2.3422E2	2.3514E2	2.4255E2	2.4783E2	2.5926E2	2.4856E2	2.6018E2	2.2215E2	2.5193E2	1.8667E2	1.9515E2	1.7629E2	2.1846E2	1.8803E2	2.0437E2	1.765E2
2.6E2	2.4996E2	2.5342E2	2.9596E2	3.6587E2	4.1068E2	5.608E2	6.8522E2	6.7483E2	7.5097E2	7.9034E2	7.7746E2	7.609E2	7.5681E2	7.6504E2	8.4503E2	8.0981E2	7.7503E2	6.7761E2	5.8698E2	6.0432E2	5.3068E2	4.4847E2	4.5756E2	3.9748E2	4.0446E2	3.3463E2	3.1329E2	3.4108E2	3.0801E2	2.8667E2	2.7791E2	2.622E2	2.2993E2	2.3155E2	2.2973E2	2.2285E2	2.7272E2	2.5444E2	2.5815E2	2.3369E2	2.2688E2	2.1353E2	1.8789E2	2.1717E2	2.1333E2	2.1918E2	2.4256E2	1.9355E2	1.8877E2
2.4667E2	2.8173E2	2.5022E2	2.9249E2	3.3303E2	4.764E2	5.1198E2	6.4543E2	7.1233E2	7.7707E2	7.8783E2	7.9602E2	7.6712E2	7.5565E2	7.5838E2	7.554E2	7.6E2	7.5861E2	7.0667E2	6.4549E2	5.6134E2	4.8E2	4.6053E2	4.4618E2	3.8694E2	3.1399E2	3.4049E2	3.4994E2	3.6458E2	2.9563E2	2.653E2	2.775E2	2.6873E2	2.5333E2	2.5109E2	2.1522E2	2.6524E2	2.348E2	2.3444E2	2.5333E2	2.191E2	2.3613E2	1.9514E2	1.785E2	2.1252E2	1.9333E2	1.6995E2	1.8991E2	1.7967E2	2.0895E2
2.4667E2	2.8346E2	2.7307E2	2.9826E2	3.2627E2	4.3121E2	5.4498E2	6.2792E2	6.8517E2	7.6411E2	7.6804E2	7.3492E2	7.764E2	7.426E2	7.9219E2	8.E2	8.1193E2	7.5771E2	6.7512E2	5.8439E2	5.1368E2	5.1275E2	4.8287E2	4.2959E2	3.9477E2	3.4088E2	3.6309E2	3.3321E2	3.1825E2	3.5885E2	3.1318E2	2.75E2	2.6E2	2.4797E2	1.9112E2	2.2243E2	2.3461E2	2.2349E2	2.8E2	2.4774E2	1.8721E2	2.1161E2	1.8747E2	1.9061E2	1.8404E2	1.8371E2	1.9415E2	2.306E2	2.0885E2	2.0597E2
2.4E2	2.4502E2	2.4987E2	2.7972E2	3.589E2	4.5121E2	5.5232E2	6.548E2	7.2517E2	7.4156E2	7.6735E2	7.7381E2	7.8E2	7.4E2	7.6211E2	7.977E2	7.9403E2	7.6129E2	6.993E2	6.4518E2	5.3802E2	5.4809E2	4.9982E2	4.9089E2	4.4676E2	3.222E2	3.6878E2	3.1665E2	2.9367E2	3.3847E2	3.2788E2	2.8333E2	2.6227E2	2.2457E2	2.5244E2	2.3451E2	2.6097E2	2.6031E2	2.1073E2	2.6861E2	2.4342E2	2.4172E2	2.0121E2	1.8122E2	2.1616E2	2.2E2	2.1415E2	1.8205E2	2.E2	1.8158E2
2.6667E2	2.8008E2	2.5671E2	2.8291E2	3.59E2	4.4814E2	5.6747E2	6.6792E2	7.4442E2	7.9196E2	7.9265E2	8.E2	8.1243E2	7.9014E2	8.1496E2	8.4413E2	8.5333E2	7.7682E2	7.1085E2	6.4141E2	5.6601E2	4.9883E2	4.8018E2	4.4796E2	4.3865E2	3.8579E2	3.5642E2	3.3996E2	3.6283E2	3.4743E2	3.1712E2	2.5083E2	2.4907E2	2.6065E2	2.2578E2	2.273E2	2.5191E2	2.8202E2	2.3444E2	2.4574E2	2.2667E2	2.2667E2	2.396E2	2.093E2	2.1717E2	2.0899E2	2.359E2	1.8667E2	1.823E2	1.9544E2
2.6667E2	2.1976E2	2.8329E2	2.7681E2	3.8497E2	4.2767E2	5.0713E2	6.673E2	6.8742E2	7.4449E2	8.0735E2	7.6777E2	7.409E2	7.5912E2	7.8667E2	7.823E2	7.621E2	7.7682E2	6.9592E2	6.422E2	5.5868E2	5.4751E2	4.8234E2	4.6585E2	4.1216E2	4.1802E2	3.4748E2	3.4352E2	3.2909E2	3.0686E2	3.1575E2	2.7917E2	2.9113E2	2.9333E2	2.2488E2	2.3036E2	2.6397E2	2.5015E2	2.3889E2	2.3708E2	2.4919E2	2.2E2	2.3293E2	2.1211E2	1.7434E2	1.4931E2	2.1016E2	1.7795E2	1.7748E2	2.0597E2
2.6667E2	2.1976E2	2.8329E2	2.7681E2	3.8497E2	4.2767E2	5.0713E2	6.673E2	6.8742E2	7.4449E2	8.0735E2	7.6777E2	7.409E2	7.5912E2	7.8667E2	7.823E2	7.621E2	7.7682E2	6.9592E2	6.422E2	5.5868E2	5.4751E2	4.8234E2	4.6585E2	4.1216E2	4.1802E2	3.4748E2	3.4352E2	3.2909E2	3.0686E2	3.1575E2	2.7917E2	2.9113E2	2.9333E2	2.2488E2	2.3036E2	2.6397E2	2.5015E2	2.3889E2	2.3708E2	2.4919E2	2.2E2	2.3293E2	2.1211E2	1.7434E2	1.4931E2	2.1016E2	1.7795E2	1.7748E2	2.0597E2
2.2E2	2.3333E2	2.4649E2	2.9451E2	3.986E2	4.2661E2	5.3764E2	6.2021E2	7.2959E2	7.9432E2	7.4966E2	7.5333E2	7.7198E2	8.2551E2	8.2553E2	8.4207E2	8.1684E2	7.8846E2	7.353E2	6.3482E2	5.4369E2	5.2026E2	4.5333E2	4.6081E2	4.2414E2	3.7802E2	3.2537E2	3.7018E2	3.6067E2	3.1429E2	3.1727E2	3.0375E2	2.8213E2	2.613E2	2.2E2	2.3216E2	2.4539E2	2.5101E2	2.3555E2	2.6384E2	2.1261E2	2.2623E2	2.1414E2	1.9719E2	2.2869E2	1.9164E2	1.8E2	2.3453E2	1.8885E2	1.7491E2
2.2667E2	2.6329E2	2.9965E2	3.2174E2	3.9224E2	4.5687E2	5.703E2	6.3333E2	6.7825E2	7.2019E2	7.4667E2	7.5588E2	7.7243E2	7.8927E2	8.3333E2	7.7657E2	8.2422E2	7.5642E2	7.1094E2	6.6926E2	5.5903E2	5.5825E2	5.1404E2	4.3382E2	4.1865E2	4.1868E2	3.6033E2	3.1673E2	3.365E2	3.2705E2	3.2667E2	3.1208E2	2.71E2	2.5399E2	2.2178E2	2.4792E2	2.5349E2	2.6202E2	2.4851E2	2.7241E2	2.6018E2	2.6667E2	2.2141E2	1.8132E2	1.8101E2	1.7767E2	1.9754E2	1.9795E2	1.8219E2	2.0509E2
2.4E2	2.5671E2	2.6969E2	3.0319E2	3.8547E2	3.9782E2	5.7831E2	6.4209E2	6.5975E2	7.8884E2	7.7082E2	7.7348E2	7.2802E2	8.113E2	7.974E2	8.2526E2	8.3684E2	8.0796E2	7.2357E2	6.3184E2	5.7001E2	5.0809E2	4.6199E2	4.8E2	4.2153E2	3.8711E2	3.8748E2	3.3321E2	3.4283E2	3.2743E2	2.9879E2	3.1125E2	2.7766E2	2.4261E2	2.4845E2	2.4784E2	2.3858E2	2.5217E2	2.7149E2	2.4759E2	2.6667E2	2.3699E2	2.2667E2	2.0132E2	1.9252E2	1.6032E2	1.7672E2	2.4854E2	2.1104E2	1.8316E2
2.5333E2	2.5803E2	3.0044E2	3.0118E2	3.396E2	4.4867E2	5.3481E2	6.0688E2	6.2642E2	7.6019E2	7.7172E2	7.6254E2	6.9207E2	8.0898E2	8.1724E2	8.046E2	8.7756E2	7.9811E2	6.8756E2	6.2588E2	5.83E2	5.E2	4.827E2	4.4293E2	4.2405E2	3.8491E2	3.387E2	3.3992E2	3.2175E2	3.3295E2	3.0651E2	2.7417E2	2.5327E2	2.4065E2	2.5066E2	2.382E2	2.3476E2	2.2116E2	2.4037E2	2.4477E2	2.3658E2	2.185E2	1.7454E2	2.093E2	2.1151E2	1.9132E2	1.9251E2	1.8667E2	1.9322E2	2.1035E2
2.5333E2	2.5803E2	3.0044E2	3.0118E2	3.396E2	4.4867E2	5.3481E2	6.0688E2	6.2642E2	7.6019E2	7.7172E2	7.6254E2	6.9207E2	8.0898E2	8.1724E2	8.046E2	8.7756E2	7.9811E2	6.8756E2	6.2588E2	5.83E2	5.E2	4.827E2	4.4293E2	4.2405E2	3.8491E2	3.387E2	3.3992E2	3.2175E2	3.3295E2	3.0651E2	2.7417E2	2.5327E2	2.4065E2	2.5066E2	2.382E2	2.3476E2	2.2116E2	2.4037E2	2.4477E2	2.3658E2	2.185E2	1.7454E2	2.093E2	2.1151E2	1.9132E2	1.9251E2	1.8667E2	1.9322E2	2.1035E2
2.8667E2	2.6008E2	2.5316E2	3.2089E2	3.4E2	4.5021E2	5.3831E2	6.548E2	7.1875E2	7.4861E2	7.9746E2	7.4873E2	7.7775E2	8.1277E2	7.7983E2	7.8737E2	7.6667E2	7.6577E2	7.3512E2	6.24E2	5.4601E2	5.1476E2	4.5567E2	4.5041E2	3.8423E2	3.9223E2	3.6179E2	3.499E2	3.4316E2	2.9487E2	2.9076E2	2.9208E2	2.4206E2	2.2667E2	2.2667E2	2.3153E2	2.4397E2	2.4116E2	2.5186E2	2.3046E2	2.4E2	2.4495E2	2.0787E2	1.9465E2	1.8586E2	1.8836E2	2.2339E2	1.9726E2	1.8426E2	2.0667E2
2.6667E2	2.6494E2	2.8E2	2.9972E2	3.001E2	4.7021E2	5.868E2	6.6292E2	6.9875E2	7.7352E2	7.6114E2	7.2254E2	7.8883E2	7.9653E2	7.8829E2	8.3056E2	7.6911E2	8.0926E2	7.3751E2	6.64E2	5.5202E2	5.5592E2	5.0035E2	4.7707E2	4.4811E2	3.6132E2	3.8212E2	3.2663E2	3.0525E2	3.518E2	3.2242E2	2.7125E2	2.6E2	2.1189E2	2.2267E2	2.3514E2	2.5842E2	2.4697E2	2.7852E2	2.4954E2	2.4342E2	2.071E2	1.998E2	1.8E2	1.8283E2	1.9534E2	2.1169E2	2.2718E2	1.7115E2	1.814E2
3.0667E2	2.3144E2	2.768E2	3.4554E2	3.405E2	4.3634E2	5.5764E2	6.8334E2	7.7108E2	7.6293E2	7.9402E2	7.6364E2	7.6577E2	7.6463E2	8.0049E2	8.6366E2	8.7474E2	8.0657E2	6.9761E2	6.029E2	5.6667E2	5.1968E2	4.5532E2	4.5837E2	3.882E2	3.3443E2	3.5951E2	3.6012E2	3.7017E2	3.3429E2	2.7864E2	2.7917E2	2.956E2	2.7594E2	2.1822E2	2.2369E2	2.4142E2	2.6636E2	2.5333E2	2.5144E2	2.1928E2	2.0817E2	2.5213E2	2.0667E2	2.0101E2	2.0201E2	2.2421E2	2.1863E2	2.0448E2	1.9632E2
2.3333E2	2.3317E2	2.6017E2	2.9104E2	3.5264E2	4.3534E2	5.4363E2	6.45E2	6.6642E2	7.8038E2	8.0942E2	8.2604E2	7.5342E2	7.6811E2	8.1496E2	8.354E2	7.9227E2	7.396E2	7.2526E2	6.1702E2	5.6701E2	5.3825E2	4.7025E2	3.8537E2	4.2126E2	3.5355E2	3.6715E2	3.9002E2	3.6875E2	3.6E2	3.0803E2	2.7833E2	2.6014E2	2.3725E2	2.2756E2	2.382E2	2.3476E2	2.4318E2	2.7815E2	2.3528E2	1.964E2	2.1634E2	1.9434E2	2.1878E2	1.9232E2	2.0434E2	2.0082E2	1.9863E2	1.9104E2	1.8895E2
2.4667E2	2.349E2	2.6987E2	2.8E2	3.2597E2	4.1894E2	5.0431E2	6.6356E2	7.195E2	7.653E2	7.6299E2	7.7127E2	7.7333E2	7.2695E2	7.904E2	8.5953E2	8.0174E2	7.5682E2	6.7592E2	5.7734E2	5.2767E2	5.0783E2	4.8323E2	4.4781E2	4.3216E2	4.1135E2	3.426E2	3.4352E2	3.1926E2	3.3885E2	3.3439E2	2.8958E2	2.7993E2	2.5529E2	2.2667E2	2.3396E2	2.3873E2	2.6086E2	2.7296E2	2.5718E2	2.5387E2	2.5355E2	2.208E2	2.3474E2	1.9636E2	1.9503E2	2.5344E2	2.0051E2	1.6633E2	1.9562E2
2.4667E2	2.349E2	2.6987E2	2.8E2	3.2597E2	4.1894E2	5.0431E2	6.6356E2	7.195E2	7.653E2	7.6299E2	7.7127E2	7.7333E2	7.2695E2	7.904E2	8.5953E2	8.0174E2	7.5682E2	6.7592E2	5.7734E2	5.2767E2	5.0783E2	4.8323E2	4.4781E2	4.3216E2	4.1135E2	3.426E2	3.4352E2	3.1926E2	3.3885E2	3.3439E2	2.8958E2	2.7993E2	2.5529E2	2.2667E2	2.3396E2	2.3873E2	2.6086E2	2.7296E2	2.5718E2	2.5387E2	2.5355E2	2.208E2	2.3474E2	1.9636E2	1.9503E2	2.5344E2	2.0051E2	1.6633E2	1.9562E2
2.1333E2	2.6329E2	2.6346E2	2.8291E2	3.393E2	4.9847E2	5.5979E2	6.5729E2	6.9875E2	7.4667E2	7.4368E2	7.6763E2	7.1784E2	7.7362E2	7.9285E2	7.6897E2	8.6212E2	7.5861E2	6.9174E2	6.2181E2	5.4801E2	5.4434E2	5.027E2	4.6667E2	4.5072E2	3.9267E2	3.7154E2	3.5661E2	3.4175E2	3.2057E2	2.9848E2	2.9584E2	2.7079E2	2.2196E2	2.0667E2	2.1883E2	2.5985E2	2.6232E2	2.5444E2	2.6954E2	2.6342E2	2.271E2	1.9394E2	1.9193E2	2.1616E2	2.1566E2	2.0749E2	2.3316E2	1.777E2	1.8298E2
2.5333E2	2.6321E2	2.9004E2	3.0146E2	3.8547E2	4.3328E2	5.5063E2	6.4021E2	6.8542E2	7.7745E2	7.9034E2	7.2681E2	7.3108E2	7.7797E2	7.9447E2	8.1286E2	8.8036E2	7.6259E2	6.8338E2	5.9326E2	5.3534E2	5.3392E2	5.1837E2	4.6585E2	4.4405E2	4.5025E2	3.5463E2	3.2994E2	3.2492E2	3.5904E2	2.8924E2	2.7625E2	2.4873E2	2.2732E2	2.0934E2	2.3639E2	2.3745E2	2.1566E2	2.5186E2	2.4754E2	2.8288E2	2.4688E2	2.2707E2	2.0789E2	2.3434E2	1.8762E2	2.1928E2	1.7351E2	2.2241E2	1.9263E2
2.5333E2	2.6E2	2.6E2	3.1423E2	3.596E2	4.528E2	5.1764E2	5.8584E2	7.0884E2	7.4137E2	7.7656E2	7.5348E2	7.2667E2	7.713E2	7.8504E2	7.8643E2	8.2913E2	7.5413E2	6.7831E2	6.1734E2	6.1866E2	5.3592E2	4.8035E2	4.4585E2	3.9216E2	3.2066E2	3.4358E2	3.5669E2	3.4525E2	3.5295E2	2.9743E2	3.0166E2	2.4199E2	2.3804E2	2.4399E2	2.3153E2	2.4794E2	2.6434E2	2.6593E2	2.5903E2	2.3568E2	2.1978E2	2.0727E2	2.E2	1.9434E2	1.8233E2	1.9169E2	2.1863E2	2.1104E2	1.7948E2
2.7333E2	2.4667E2	2.5983E2	3.0784E2	3.397E2	4.2047E2	5.1414E2	6.2417E2	7.3009E2	7.8941E2	7.9701E2	7.7952E2	7.5468E2	7.4028E2	7.9544E2	8.1357E2	8.186E2	7.7055E2	6.6667E2	6.1365E2	5.5167E2	4.9508E2	5.0684E2	4.6341E2	3.8685E2	3.7333E2	3.626E2	3.1992E2	3.4108E2	3.0801E2	3.1107E2	3.3332E2	2.8673E2	2.6326E2	2.2667E2	2.3396E2	2.2285E2	2.507E2	2.3407E2	2.4097E2	2.4036E2	2.286E2	2.394E2	2.1728E2	2.1919E2	1.8698E2	1.9754E2	1.706E2	1.6633E2	1.9193E2
2.4667E2	3.E2	3.0658E2	3.2319E2	3.7264E2	4.6867E2	5.4532E2	6.1646E2	7.4242E2	7.5097E2	7.7839E2	7.4158E2	6.8982E2	7.7565E2	7.8667E2	8.3033E2	8.4737E2	7.5423E2	7.6E2	6.4989E2	5.2335E2	4.9159E2	4.5819E2	4.4163E2	4.2676E2	3.5487E2	3.9642E2	3.7661E2	3.5684E2	3.4038E2	2.9727E2	2.8375E2	2.4873E2	2.5739E2	1.9512E2	2.1639E2	2.8097E2	2.693E2	2.6074E2	2.6384E2	2.4685E2	2.2366E2	1.8101E2	2.1456E2	2.2404E2	1.9333E2	1.8749E2	1.841E2	2.0689E2	2.021E2
2.4667E2	3.E2	3.0658E2	3.2319E2	3.7264E2	4.6867E2	5.4532E2	6.1646E2	7.4242E2	7.5097E2	7.7839E2	7.4158E2	6.8982E2	7.7565E2	7.8667E2	8.3033E2	8.4737E2	7.5423E2	7.6E2	6.4989E2	5.2335E2	4.9159E2	4.5819E2	4.4163E2	4.2676E2	3.5487E2	3.9642E2	3.7661E2	3.5684E2	3.4038E2	2.9727E2	2.8375E2	2.4873E2	2.5739E2	1.9512E2	2.1639E2	2.8097E2	2.693E2	2.6074E2	2.6384E2	2.4685E2	2.2366E2	1.8101E2	2.1456E2	2.2404E2	1.9333E2	1.8749E2	1.841E2	2.0689E2	2.021E2
2.7333E2	2.6659E2	2.8338E2	3.0958E2	3.9224E2	4.6042E2	6.0182E2	6.525E2	7.6267E2	7.6137E2	7.577E2	7.4206E2	7.6487E2	7.4667E2	7.6049E2	8.2366E2	8.586E2	7.808E2	6.8507E2	6.3145E2	5.7934E2	5.6259E2	4.9837E2	4.5333E2	4.2144E2	3.4132E2	3.7285E2	3.8016E2	3.6242E2	3.2724E2	2.8425E2	3.1791E2	2.9773E2	2.5123E2	2.3911E2	2.4792E2	2.5745E2	2.5768E2	2.537E2	2.562E2	2.3982E2	2.3828E2	1.8828E2	2.2E2	2.1434E2	2.0667E2	2.0667E2	1.7146E2	2.0022E2	1.8807E2
2.2667E2	2.3663E2	2.5983E2	2.7826E2	3.3254E2	4.5534E2	5.6047E2	6.7271E2	7.2542E2	7.5863E2	7.7426E2	8.046E2	7.445E2	7.5737E2	8.3171E2	8.462E2	8.2421E2	8.003E2	6.5343E2	5.8737E2	5.61E2	5.8518E2	4.7837E2	4.5204E2	4.6135E2	3.5978E2	3.4439E2	3.4012E2	3.6983E2	3.1506E2	2.9622E2	2.9833E2	2.712E2	2.5594E2	2.4089E2	2.4423E2	2.1221E2	2.4838E2	2.6519E2	2.381E2	2.4018E2	2.5656E2	2.5353E2	2.2272E2	2.0101E2	2.1069E2	1.9661E2	1.5863E2	1.6633E2	2.0667E2
2.4E2	2.2494E2	2.3671E2	2.8263E2	3.197E2	4.5021E2	5.5097E2	6.2875E2	6.9775E2	7.2823E2	7.331E2	7.E2	7.1865E2	7.3737E2	8.1724E2	7.9587E2	8.3439E2	7.4E2	7.2009E2	6.4996E2	5.7568E2	5.0117E2	5.0252E2	4.5007E2	3.9477E2	3.7978E2	3.7512E2	3.6994E2	3.4034E2	3.5276E2	3.4515E2	2.9E2	2.7787E2	2.6862E2	2.4888E2	2.2973E2	2.4667E2	2.6318E2	2.4556E2	2.3426E2	2.5333E2	2.3355E2	2.0727E2	1.9465E2	1.8586E2	1.9704E2	2.0749E2	1.8274E2	2.1104E2	2.2E2
2.4667E2	2.8173E2	2.7983E2	3.377E2	3.796E2	4.6047E2	5.4464E2	6.6334E2	7.575E2	7.6392E2	7.4735E2	7.2158E2	7.8171E2	7.713E2	8.0992E2	8.2897E2	8.7439E2	7.7065E2	7.2347E2	6.2439E2	5.5368E2	5.2375E2	4.955E2	4.813E2	4.2414E2	3.2154E2	3.774E2	3.899E2	3.635E2	3.2762E2	3.094E2	3.0833E2	2.7546E2	2.5464E2	2.4578E2	2.4243E2	2.3079E2	2.8055E2	3.0408E2	2.6949E2	2.591E2	2.0688E2	2.E2	2.0404E2	1.8768E2	1.6698E2	2.3016E2	1.9402E2	2.E2	2.0737E2
2.7333E2	2.4996E2	2.7316E2	3.3104E2	3.992E2	4.4708E2	5.6633E2	6.0209E2	7.3525E2	7.9177E2	7.7794E2	7.8619E2	7.1784E2	8.1912E2	8.0521E2	8.2089E2	8.3017E2	7.9771E2	7.1263E2	6.3404E2	5.6235E2	5.4201E2	4.9766E2	4.6552E2	4.3865E2	3.6E2	3.6179E2	3.5325E2	3.3508E2	3.0743E2	3.094E2	2.7624E2	2.3787E2	1.9254E2	2.2357E2	2.5153E2	2.6E2	2.655E2	2.6297E2	2.1328E2	2.5009E2	2.3355E2	2.202E2	2.1333E2	1.9919E2	1.8434E2	2.2759E2	2.2325E2	2.0645E2	1.965E2
2.7333E2	2.4996E2	2.7316E2	3.3104E2	3.992E2	4.4708E2	5.6633E2	6.0209E2	7.3525E2	7.9177E2	7.7794E2	7.8619E2	7.1784E2	8.1912E2	8.0521E2	8.2089E2	8.3017E2	7.9771E2	7.1263E2	6.3404E2	5.6235E2	5.4201E2	4.9766E2	4.6552E2	4.3865E2	3.6E2	3.6179E2	3.5325E2	3.3508E2	3.0743E2	3.094E2	2.7624E2	2.3787E2	1.9254E2	2.2357E2	2.5153E2	2.6E2	2.655E2	2.6297E2	2.1328E2	2.5009E2	2.3355E2	2.202E2	2.1333E2	1.9919E2	1.8434E2	2.2759E2	2.2325E2	2.0645E2	1.965E2
2.2E2	2.6675E2	2.6969E2	3.1305E2	3.3313E2	4.3328E2	5.4114E2	6.1063E2	7.355E2	7.5432E2	7.6047E2	7.8523E2	7.2937E2	8.0175E2	7.9089E2	8.0094E2	7.614E2	7.6707E2	7.0427E2	6.3812E2	5.4635E2	5.4693E2	4.6918E2	4.6163E2	3.936E2	4.178E2	3.5512E2	3.6E2	3.3051E2	3.1352E2	3.5181E2	3.0541E2	2.956E2	2.6391E2	2.2756E2	2.2604E2	2.3715E2	2.4783E2	2.4851E2	2.6292E2	2.3712E2	2.5333E2	2.0807E2	1.8921E2	2.1252E2	2.0635E2	1.8995E2	2.0137E2	2.1552E2	1.9421E2
2.6E2	2.4831E2	2.5662E2	2.5014E2	3.7801E2	4.846E2	5.2532E2	6.5397E2	6.9333E2	7.7863E2	7.6437E2	7.4873E2	8.2748E2	7.6927E2	8.1333E2	8.046E2	8.E2	7.3781E2	7.4676E2	6.1138E2	6.0899E2	5.0608E2	4.8918E2	4.6293E2	4.0153E2	3.5399E2	3.6081E2	3.3002E2	3.1367E2	3.4552E2	2.8136E2	2.7791E2	2.7113E2	2.3123E2	2.2756E2	2.382E2	2.4667E2	2.7419E2	2.4482E2	2.2282E2	2.3297E2	2.2E2	2.006E2	2.1333E2	2.0202E2	1.8233E2	1.8585E2	1.9333E2	2.0207E2	1.9421E2
2.4667E2	2.4486E2	2.9974E2	3.1014E2	3.592E2	3.8042E2	5.3131E2	6.3563E2	7.2417E2	7.5745E2	7.4942E2	7.3381E2	7.5243E2	7.2291E2	7.3137E2	8.2643E2	8.0947E2	7.1074E2	7.3023E2	6.4667E2	6.1834E2	5.4926E2	5.045E2	4.813E2	4.4009E2	4.4446E2	3.639E2	3.2335E2	3.1684E2	3.2628E2	2.8788E2	2.9E2	2.9766E2	2.5058E2	2.0046E2	2.3451E2	2.3715E2	2.6985E2	2.5259E2	2.4569E2	2.4973E2	2.4495E2	2.208E2	2.0798E2	2.1899E2	2.0063E2	2.4513E2	1.8803E2	2.0437E2	1.986E2
2.5333E2	2.4667E2	2.6311E2	2.8493E2	3.4577E2	4.7994E2	5.6249E2	6.423E2	7.1158E2	7.3215E2	7.5931E2	7.4825E2	7.4622E2	7.7449E2	8.0211E2	8.115E2	7.821E2	7.7861E2	6.9681E2	6.3851E2	5.7668E2	5.1359E2	4.5316E2	4.4048E2	4.2E2	3.9399E2	3.9545E2	3.2655E2	3.3616E2	3.2077E2	3.1454E2	2.875E2	2.7553E2	2.3725E2	2.4977E2	2.3396E2	2.2682E2	2.3535E2	2.2E2	2.2569E2	2.2288E2	2.3634E2	2.0787E2	2.0009E2	1.8465E2	2.1736E2	2.2082E2	1.9863E2	1.7793E2	1.821E2
2.4667E2	2.7844E2	2.5004E2	3.0582E2	3.201E2	3.8454E2	5.0781E2	6.0126E2	7.2909E2	7.9432E2	7.4069E2	7.9319E2	7.7649E2	7.5681E2	7.9821E2	8.2023E2	8.4316E2	7.8617E2	7.2507E2	6.6737E2	6.0134E2	4.8058E2	4.9748E2	4.4893E2	3.5613E2	3.4132E2	3.6927E2	3.3329E2	3.4141E2	3.7904E2	3.3591E2	3.025E2	2.532E2	2.2797E2	2.1911E2	2.3036E2	2.5206E2	2.6868E2	2.4593E2	2.4092E2	2.3261E2	2.215E2	2.3313E2	2.2E2	2.2E2	2.1132E2	1.8913E2	1.8803E2	2.0874E2	1.8983E2
2.4667E2	2.7844E2	2.5004E2	3.0582E2	3.201E2	3.8454E2	5.0781E2	6.0126E2	7.2909E2	7.9432E2	7.4069E2	7.9319E2	7.7649E2	7.5681E2	7.9821E2	8.2023E2	8.4316E2	7.8617E2	7.2507E2	6.6737E2	6.0134E2	4.8058E2	4.9748E2	4.4893E2	3.5613E2	3.4132E2	3.6927E2	3.3329E2	3.4141E2	3.7904E2	3.3591E2	3.025E2	2.532E2	2.2797E2	2.1911E2	2.3036E2	2.5206E2	2.6868E2	2.4593E2	2.4092E2	2.3261E2	2.215E2	2.3313E2	2.2E2	2.2E2	2.1132E2	1.8913E2	1.8803E2	2.0874E2	1.8983E2
2.7333E2	2.6831E2	2.5689E2	3.2381E2	3.205E2	4.3375E2	5.6882E2	6.7959E2	7.7108E2	8.1078E2	8.1172E2	7.8412E2	7.4892E2	7.4754E2	7.3658E2	8.2113E2	8.7123E2	8.2796E2	7.2366E2	5.7404E2	5.7599E2	5.5793E2	4.645E2	4.2259E2	4.3586E2	3.6689E2	3.6081E2	3.2331E2	3.3475E2	3.4E2	3.1984E2	2.875E2	2.8447E2	2.566E2	2.0488E2	2.0306E2	2.2397E2	2.8171E2	2.6704E2	2.5815E2	2.2685E2	2.2839E2	1.8787E2	2.2413E2	1.895E2	1.8466E2	2.0339E2	2.053E2	1.9333E2	1.8965E2
2.2667E2	2.3663E2	2.6969E2	2.9826E2	3.9851E2	4.5227E2	5.1865E2	6.5689E2	7.1283E2	7.7589E2	7.8093E2	7.4681E2	7.1378E2	7.8492E2	8.4E2	7.9197E2	8.3229E2	7.5373E2	6.9343E2	6.1514E2	5.81E2	5.4608E2	5.1621E2	4.4422E2	4.2135E2	3.2645E2	3.3431E2	3.5657E2	3.0067E2	3.3199E2	3.1727E2	2.9791E2	2.5093E2	2.213E2	2.6132E2	2.4126E2	2.5476E2	2.852E2	2.7075E2	2.2287E2	2.1333E2	2.4795E2	2.0828E2	2.0272E2	2.0081E2	1.8963E2	1.9672E2	2.3453E2	2.0196E2	1.8913E2
2.4667E2	2.5474E2	3.0684E2	3.2784E2	3.4657E2	4.3794E2	5.103E2	6.5959E2	7.3183E2	7.8411E2	7.9103E2	7.4777E2	7.5198E2	7.9681E2	8.1057E2	7.9357E2	7.5684E2	7.9284E2	7.4169E2	6.273E2	5.6567E2	4.7217E2	4.6649E2	4.6504E2	4.3207E2	3.4777E2	3.6927E2	3.4671E2	3.3367E2	2.9429E2	2.9606E2	2.9791E2	2.7773E2	2.7935E2	2.4E2	2.3757E2	2.4127E2	2.4667E2	2.2741E2	2.362E2	2.3351E2	2.2516E2	2.1353E2	2.2122E2	2.3636E2	2.1767E2	2.1415E2	2.053E2	1.9115E2	1.9035E2
2.2667E2	2.6494E2	2.8E2	3.1944E2	3.1363E2	4.3375E2	5.5933E2	6.4043E2	6.9875E2	7.8568E2	8.0045E2	7.4158E2	7.582E2	7.5709E2	8.0667E2	8.1977E2	8.1474E2	7.591E2	7.1601E2	6.2886E2	5.7368E2	5.4984E2	4.9819E2	4.5544E2	4.1477E2	4.0491E2	3.5691E2	3.5325E2	3.2525E2	3.2E2	3.5014E2	2.6875E2	2.398E2	2.5007E2	2.431E2	2.4432E2	2.5888E2	2.5101E2	2.7223E2	2.5903E2	2.6991E2	2.1721E2	1.9353E2	2.E2	2.0849E2	2.0698E2	2.1169E2	1.7539E2	2.0863E2	2.179E2
2.3333E2	2.6831E2	2.8649E2	3.3451E2	3.1383E2	4.1174E2	5.208E2	6.3563E2	7.0492E2	7.4293E2	7.7402E2	7.8048E2	7.1829E2	8.0116E2	8.1219E2	8.5493E2	8.7333E2	7.7463E2	7.0765E2	6.2479E2	5.4435E2	5.4725E2	5.1656E2	4.5122E2	4.2811E2	3.4733E2	3.5415E2	3.4012E2	3.2559E2	3.3276E2	2.8E2	2.8E2	2.8893E2	2.6326E2	2.4089E2	2.4667E2	2.3079E2	2.5303E2	2.9852E2	2.6764E2	2.5333E2	2.385E2	2.204E2	2.2807E2	1.9535E2	1.8434E2	2.0421E2	1.8598E2	1.8656E2	2.0737E2
2.3333E2	2.6831E2	2.8649E2	3.3451E2	3.1383E2	4.1174E2	5.208E2	6.3563E2	7.0492E2	7.4293E2	7.7402E2	7.8048E2	7.1829E2	8.0116E2	8.1219E2	8.5493E2	8.7333E2	7.7463E2	7.0765E2	6.2479E2	5.4435E2	5.4725E2	5.1656E2	4.5122E2	4.2811E2	3.4733E2	3.5415E2	3.4012E2	3.2559E2	3.3276E2	2.8E2	2.8E2	2.8893E2	2.6326E2	2.4089E2	2.4667E2	2.3079E2	2.5303E2	2.9852E2	2.6764E2	2.5333E2	2.385E2	2.204E2	2.2807E2	1.9535E2	1.8434E2	2.0421E2	1.8598E2	1.8656E2	2.0737E2
2.4E2	2.5506E2	2.5974E2	2.7507E2	3.5214E2	4.6814E2	5.6848E2	6.4792E2	7.2442E2	7.3882E2	7.8391E2	7.4887E2	7.5108E2	7.8811E2	7.935E2	7.7286E2	8.0456E2	7.6975E2	7.3174E2	6.2102E2	5.8366E2	5.7359E2	5.0883E2	4.647E2	3.8414E2	3.7868E2	3.4537E2	3.4994E2	3.1542E2	3.4552E2	3.1727E2	2.8041E2	2.6454E2	2.2522E2	2.1422E2	2.3216E2	2.4936E2	2.2465E2	2.7518E2	2.9338E2	2.4973E2	2.3011E2	2.1374E2	2.3079E2	1.9616E2	1.7831E2	1.7836E2	1.894E2	2.1333E2	1.8018E2
2.4E2	2.8502E2	3.129E2	3.0723E2	3.393E2	4.4454E2	5.6148E2	6.4792E2	6.6025E2	7.8941E2	7.7907E2	7.8096E2	7.4982E2	7.7099E2	8.5903E2	8.2E2	7.9017E2	8.3642E2	7.7103E2	6.429E2	5.5001E2	5.4084E2	4.7135E2	4.2715E2	3.5351E2	3.7912E2	3.4976E2	3.4335E2	3.4667E2	3.4667E2	3.1045E2	2.675E2	2.8234E2	2.5725E2	2.6578E2	2.5757E2	2.4936E2	2.4667E2	2.4667E2	2.5046E2	2.3604E2	2.2323E2	2.202E2	2.0141E2	1.8566E2	1.8899E2	2.0421E2	1.9333E2	1.9552E2	1.8527E2
2.4667E2	2.5169E2	2.664E2	2.9653E2	3.8537E2	4.4973E2	4.9798E2	6.2147E2	7.3034E2	8.0785E2	8.0161E2	7.9237E2	7.1162E2	7.5681E2	7.7057E2	8.0596E2	7.9087E2	7.6926E2	6.9005E2	6.3255E2	5.5001E2	5.0667E2	4.872E2	4.317E2	3.7748E2	3.7377E2	3.7772E2	3.4998E2	3.3192E2	2.8782E2	2.9864E2	2.8458E2	2.778E2	2.5594E2	2.5422E2	2.527E2	2.3603E2	2.6086E2	2.7149E2	2.4759E2	2.5297E2	2.2022E2	1.8747E2	2.0807E2	1.8667E2	2.0402E2	1.841E2	2.0342E2	2.1585E2	1.6895E2
2.7333E2	2.5152E2	2.9325E2	3.0986E2	3.3303E2	4.1481E2	5.3097E2	6.6626E2	7.5775E2	8.565E2	7.7288E2	7.811E2	7.6667E2	8.287E2	7.8456E2	7.839E2	8.2386E2	7.7463E2	7.2507E2	6.429E2	5.4435E2	5.3592E2	4.8468E2	4.7041E2	4.5207E2	3.9267E2	3.5366E2	3.3354E2	3.6175E2	2.6287E2	3.2909E2	2.75E2	2.6893E2	2.7935E2	2.4756E2	2.4847E2	2.3603E2	2.6086E2	2.4667E2	2.5046E2	2.6E2	2.2538E2	1.8101E2	2.2141E2	1.8303E2	1.9037E2	2.2421E2	2.3265E2	2.1574E2	2.007E2
2.2E2	2.5325E2	2.7333E2	3.0784E2	3.9224E2	4.6307E2	5.3663E2	6.8814E2	7.585E2	7.696E2	8.1265E2	7.7856E2	7.6E2	7.826E2	7.9626E2	8.1883E2	8.3544E2	7.9114E2	7.6775E2	6.4737E2	5.7568E2	6.1385E2	4.8216E2	4.6422E2	3.9351E2	3.4711E2	3.6179E2	3.4655E2	3.2667E2	3.2667E2	3.3029E2	2.8709E2	3.044E2	2.2182E2	2.6399E2	2.4423E2	2.1221E2	2.4287E2	2.4148E2	2.6287E2	2.3964E2	2.6129E2	2.2161E2	1.9333E2	1.8485E2	1.6899E2	2.0175E2	2.4923E2	2.1115E2	1.9193E2
2.2E2	2.5325E2	2.7333E2	3.0784E2	3.9224E2	4.6307E2	5.3663E2	6.8814E2	7.585E2	7.696E2	8.1265E2	7.7856E2	7.6E2	7.826E2	7.9626E2	8.1883E2	8.3544E2	7.9114E2	7.6775E2	6.4737E2	5.7568E2	6.1385E2	4.8216E2	4.6422E2	3.9351E2	3.4711E2	3.6179E2	3.4655E2	3.2667E2	3.2667E2	3.3029E2	2.8709E2	3.044E2	2.2182E2	2.6399E2	2.4423E2	2.1221E2	2.4287E2	2.4148E2	2.6287E2	2.3964E2	2.6129E2	2.2161E2	1.9333E2	1.8485E2	1.6899E2	2.0175E2	2.4923E2	2.1115E2	1.9193E2
2.4E2	2.6165E2	2.8969E2	2.9854E2	3.6557E2	4.4401E2	5.9414E2	6.5625E2	6.985E2	7.9745E2	7.7148E2	7.5683E2	7.9198E2	8.1624E2	8.026E2	8.3587E2	8.386E2	8.199E2	7.1592E2	6.4996E2	6.1534E2	5.6343E2	4.5351E2	4.4374E2	4.6261E2	4.3714E2	3.4797E2	3.501E2	3.2242E2	3.1314E2	3.1591E2	2.8833E2	2.2866E2	2.7282E2	2.3155E2	2.273E2	2.4794E2	2.5333E2	2.7852E2	2.5523E2	2.4631E2	2.3333E2	2.1394E2	2.4807E2	2.1818E2	2.0233E2	1.8831E2	1.9333E2	1.977E2	1.9562E2
2.2667E2	2.4502E2	2.6303E2	3.0639E2	3.396E2	4.6E2	5.0747E2	6.1751E2	7.6834E2	7.7078E2	7.777E2	7.4825E2	7.4622E2	7.8088E2	7.8926E2	8.531E2	8.2421E2	8.1333E2	7.4615E2	6.3741E2	5.6069E2	4.9133E2	5.1837E2	4.5089E2	4.4396E2	3.7868E2	3.3642E2	3.5685E2	3.3751E2	3.2648E2	2.9606E2	3.0083E2	2.576E2	2.5804E2	2.4977E2	2.2667E2	2.5445E2	2.5132E2	2.6593E2	2.5903E2	2.6306E2	2.385E2	1.8807E2	1.9061E2	2.0667E2	2.0233E2	1.9415E2	1.9402E2	2.0656E2	2.1263E2
2.5333E2	2.5161E2	2.8311E2	2.8521E2	3.588E2	4.7894E2	5.4532E2	6.2126E2	6.6567E2	7.8903E2	7.6161E2	7.6619E2	7.0405E2	7.6463E2	8.0325E2	7.961E2	8.2176E2	7.7293E2	7.7103E2	6.3067E2	5.5267E2	5.4E2	5.1404E2	4.6E2	4.2279E2	3.9245E2	3.6309E2	3.5669E2	3.4034E2	3.0743E2	3.0273E2	2.9583E2	2.6887E2	2.6667E2	2.1643E2	1.9577E2	2.1191E2	2.3101E2	2.5963E2	2.5333E2	2.4306E2	2.4817E2	2.2101E2	1.9333E2	1.905E2	1.6931E2	1.8923E2	1.9333E2	1.9333E2	1.9702E2
2.4667E2	2.7341E2	2.632E2	3.0784E2	3.2657E2	4.3227E2	5.1764E2	6.3376E2	7.1775E2	7.4823E2	7.5907E2	7.7938E2	8.1865E2	8.1508E2	7.6E2	7.993E2	8.7966E2	7.4886E2	7.0507E2	6.5961E2	5.9001E2	5.4608E2	5.1837E2	4.4341E2	3.9342E2	3.3509E2	3.7951E2	3.6671E2	3.3401E2	3.459E2	3.4378E2	3.0375E2	2.6426E2	2.4065E2	2.369E2	2.6486E2	2.6539E2	2.7101E2	2.3333E2	2.3713E2	2.364E2	2.1677E2	1.9394E2	2.1746E2	2.0263E2	2.4201E2	2.4082E2	2.E2	2.0219E2	1.993E2
2.5333E2	2.7663E2	2.9325E2	3.E2	3.4597E2	4.6301E2	5.5899E2	6.9501E2	7.015E2	7.7589E2	7.6897E2	7.754E2	7.7333E2	8.2782E2	8.3057E2	8.3977E2	8.2877E2	7.9512E2	7.7183E2	6.7255E2	5.5036E2	5.3217E2	5.2E2	4.9756E2	4.3216E2	3.6711E2	3.7106E2	3.4331E2	3.4E2	3.2705E2	2.7349E2	2.825E2	2.3766E2	2.2667E2	2.0934E2	2.3883E2	2.5206E2	2.3566E2	2.5444E2	2.6574E2	2.6378E2	2.4538E2	2.3333E2	2.0404E2	2.0465E2	1.9831E2	1.9836E2	2.1795E2	2.0874E2	2.0825E2
2.5333E2	2.7663E2	2.9325E2	3.E2	3.4597E2	4.6301E2	5.5899E2	6.9501E2	7.015E2	7.7589E2	7.6897E2	7.754E2	7.7333E2	8.2782E2	8.3057E2	8.3977E2	8.2877E2	7.9512E2	7.7183E2	6.7255E2	5.5036E2	5.3217E2	5.2E2	4.9756E2	4.3216E2	3.6711E2	3.7106E2	3.4331E2	3.4E2	3.2705E2	2.7349E2	2.825E2	2.3766E2	2.2667E2	2.0934E2	2.3883E2	2.5206E2	2.3566E2	2.5444E2	2.6574E2	2.6378E2	2.4538E2	2.3333E2	2.0404E2	2.0465E2	1.9831E2	1.9836E2	2.1795E2	2.0874E2	2.0825E2
2.5333E2	2.5152E2	2.768E2	2.9625E2	2.8697E2	4.1947E2	5.2545E2	6.5355E2	6.6025E2	7.443E2	7.9862E2	7.9492E2	7.4937E2	7.7274E2	8.3886E2	8.161E2	8.5369E2	7.7065E2	7.2347E2	6.3255E2	5.4435E2	5.0492E2	4.8234E2	4.4715E2	4.4793E2	4.1113E2	3.4488E2	3.5341E2	3.6175E2	3.1467E2	3.2273E2	3.2458E2	2.9993E2	2.6928E2	2.3244E2	2.1694E2	2.397E2	2.7217E2	2.5481E2	2.6861E2	2.2631E2	1.985E2	2.192E2	2.2404E2	2.0485E2	2.1069E2	1.6738E2	2.0667E2	2.0667E2	2.0667E2
2.8667E2	2.8173E2	2.9298E2	3.4958E2	3.4687E2	4.2661E2	5.3131E2	6.1167E2	7.1009E2	7.2705E2	7.8E2	7.1554E2	7.2396E2	7.8291E2	7.6097E2	8.0437E2	8.4246E2	7.404E2	6.7761E2	6.4816E2	5.4569E2	5.0926E2	4.645E2	4.4878E2	4.2937E2	3.5443E2	3.9382E2	3.5297E2	3.3266E2	3.4667E2	3.2772E2	2.8E2	2.3086E2	2.2471E2	2.5465E2	2.2486E2	2.4127E2	2.7969E2	2.4704E2	2.6472E2	2.6937E2	2.3677E2	2.204E2	2.2132E2	2.0121E2	1.7101E2	1.6164E2	2.0872E2	2.2448E2	2.1263E2
2.6E2	2.5671E2	2.4667E2	2.7132E2	4.1134E2	4.1221E2	5.4215E2	6.4814E2	6.8E2	7.747E2	7.7701E2	7.4571E2	7.209E2	7.8811E2	8.239E2	8.2873E2	8.393E2	7.6886E2	7.3005E2	6.4808E2	6.01E2	5.7618E2	4.7316E2	4.6422E2	3.882E2	4.2937E2	3.3301E2	3.699E2	3.5333E2	3.5981E2	3.0667E2	2.8916E2	2.7113E2	2.6732E2	2.631E2	2.4E2	2.2412E2	2.7939E2	2.4185E2	2.5625E2	2.2018E2	2.1677E2	1.6807E2	1.9728E2	2.0768E2	2.1302E2	2.3754E2	1.947E2	2.1104E2	2.0895E2
2.2667E2	2.6156E2	2.9325E2	3.1972E2	3.595E2	4.61E2	5.3414E2	6.5855E2	6.9308E2	7.1078E2	7.5357E2	7.8206E2	7.2405E2	8.2203E2	8.1658E2	8.6183E2	8.3754E2	7.7861E2	7.1174E2	5.8471E2	5.5399E2	5.5126E2	4.7298E2	4.5137E2	3.8144E2	3.4843E2	3.8569E2	3.4667E2	3.5158E2	3.0153E2	2.8955E2	3.0916E2	2.9113E2	2.4522E2	2.5066E2	2.382E2	2.6651E2	2.4697E2	2.4741E2	2.5431E2	2.2973E2	2.1505E2	1.9394E2	1.9211E2	1.8263E2	2.0899E2	2.1836E2	2.2205E2	2.2907E2	1.8825E2
2.3333E2	3.2848E2	2.736E2	2.977E2	3.593E2	4.5841E2	5.5798E2	6.3834E2	7.1108E2	7.6705E2	7.7815E2	7.3127E2	7.582E2	8.0088E2	7.6504E2	7.97E2	8.5579E2	8.5364E2	6.993E2	6.1255E2	6.0366E2	5.1942E2	4.9603E2	4.7496E2	4.6541E2	3.7934E2	3.5285E2	3.4004E2	3.6141E2	3.2782E2	3.1575E2	2.7333E2	2.5546E2	2.4065E2	2.3244E2	2.4126E2	2.5476E2	2.5768E2	2.4037E2	2.5995E2	2.4198E2	2.4279E2	2.0181E2	2.E2	2.E2	2.E2	2.1169E2	1.9658E2	1.7104E2	2.021E2
2.3333E2	3.2848E2	2.736E2	2.977E2	3.593E2	4.5841E2	5.5798E2	6.3834E2	7.1108E2	7.6705E2	7.7815E2	7.3127E2	7.582E2	8.0088E2	7.6504E2	7.97E2	8.5579E2	8.5364E2	6.993E2	6.1255E2	6.0366E2	5.1942E2	4.9603E2	4.7496E2	4.6541E2	3.7934E2	3.5285E2	3.4004E2	3.6141E2	3.2782E2	3.1575E2	2.7333E2	2.5546E2	2.4065E2	2.3244E2	2.4126E2	2.5476E2	2.5768E2	2.4037E2	2.5995E2	2.4198E2	2.4279E2	2.0181E2	2.E2	2.E2	2.E2	2.1169E2	1.9658E2	1.7104E2	2.021E2
2.5333E2	2.651E2	2.5316E2	2.9132E2	3.1313E2	4.3534E2	5.3414E2	6.4897E2	7.76E2	7.7825E2	7.5288E2	7.565E2	8.0216E2	7.2723E2	7.6846E2	8.2066E2	8.2491E2	7.8E2	7.2526E2	6.4149E2	5.9001E2	5.2492E2	4.9369E2	4.4796E2	4.227E2	3.9333E2	3.8439E2	3.2646E2	3.3758E2	2.8858E2	3.1439E2	2.5208E2	2.646E2	2.5594E2	2.4221E2	2.109E2	2.3445E2	2.5884E2	2.4148E2	2.6287E2	2.2937E2	2.314E2	2.3353E2	2.0789E2	2.2586E2	2.0233E2	1.8831E2	2.1146E2	2.5115E2	2.172E2
2.3333E2	2.4831E2	2.7307E2	3.0319E2	3.592E2	4.4454E2	5.33E2	6.4064E2	6.3508E2	7.6255E2	7.5265E2	8.0144E2	8.0135E2	8.8291E2	8.3886E2	8.161E2	8.5966E2	7.5463E2	7.0258E2	6.5702E2	5.5036E2	4.7858E2	4.9223E2	4.1789E2	4.2135E2	3.9267E2	3.7154E2	3.8008E2	3.4909E2	3.2038E2	3.2121E2	2.8833E2	2.5546E2	2.6471E2	2.3422E2	2.327E2	2.3985E2	2.7535E2	2.2962E2	2.762E2	2.4613E2	2.2172E2	1.9414E2	2.1465E2	2.1151E2	2.0434E2	2.0082E2	1.9197E2	1.8656E2	2.E2
2.4E2	2.5827E2	2.7004E2	3.1104E2	3.398E2	5.0814E2	5.8E2	6.5188E2	7.3775E2	7.8255E2	7.577E2	7.5127E2	7.6577E2	8.1943E2	7.7544E2	8.3286E2	8.1087E2	7.7811E2	6.7254E2	6.3961E2	6.2667E2	5.6751E2	4.9585E2	4.3967E2	4.3459E2	4.3223E2	3.9821E2	3.7321E2	2.9926E2	2.8648E2	3.1848E2	2.8375E2	2.7553E2	2.5529E2	2.5554E2	2.3396E2	2.4667E2	2.5768E2	2.3296E2	2.4375E2	2.627E2	2.7462E2	2.2201E2	2.2272E2	2.1515E2	2.0063E2	2.159E2	2.2188E2	1.8219E2	2.014E2
2.2E2	2.5827E2	2.7004E2	2.9132E2	3.6567E2	4.3994E2	5.6047E2	6.1521E2	7.4167E2	7.5863E2	7.6529E2	7.4777E2	7.5198E2	7.1418E2	8.0228E2	7.9977E2	7.828E2	7.3861E2	6.8169E2	6.1216E2	5.7333E2	5.1883E2	5.045E2	4.5511E2	4.1468E2	4.178E2	3.5691E2	3.5661E2	3.5158E2	3.0801E2	3.3969E2	2.9542E2	2.5753E2	2.213E2	2.3601E2	2.4604E2	2.3333E2	2.4434E2	2.2777E2	2.4667E2	2.2955E2	2.2323E2	2.2667E2	2.293E2	2.1737E2	1.8233E2	2.1508E2	2.106E2	1.8885E2	1.8965E2
2.6E2	2.5654E2	2.8667E2	2.6695E2	3.3224E2	4.2053E2	5.0127E2	6.3729E2	7.0442E2	8.1158E2	7.3839E2	7.8907E2	8.0757E2	8.7568E2	7.6E2	7.7747E2	8.2843E2	7.9373E2	7.1601E2	6.1663E2	5.82E2	5.2317E2	4.7369E2	4.317E2	4.6252E2	4.1934E2	3.9285E2	3.465E2	3.0525E2	3.6475E2	3.2394E2	2.8416E2	2.69E2	2.3189E2	2.1868E2	2.3631E2	2.1461E2	2.5853E2	2.9186E2	2.6287E2	2.4649E2	2.3011E2	2.396E2	1.8667E2	2.0364E2	2.1365E2	2.0082E2	1.7351E2	2.2459E2	2.0667E2
2.6E2	2.5654E2	2.8667E2	2.6695E2	3.3224E2	4.2053E2	5.0127E2	6.3729E2	7.0442E2	8.1158E2	7.3839E2	7.8907E2	8.0757E2	8.7568E2	7.6E2	7.7747E2	8.2843E2	7.9373E2	7.1601E2	6.1663E2	5.82E2	5.2317E2	4.7369E2	4.317E2	4.6252E2	4.1934E2	3.9285E2	3.465E2	3.0525E2	3.6475E2	3.2394E2	2.8416E2	2.69E2	2.3189E2	2.1868E2	2.3631E2	2.1461E2	2.5853E2	2.9186E2	2.6287E2	2.4649E2	2.3011E2	2.396E2	1.8667E2	2.0364E2	2.1365E2	2.0082E2	1.7351E2	2.2459E2	2.0667E2
2.4667E2	2.4659E2	2.864E2	3.2146E2	3.5293E2	4.3788E2	5.5481E2	6.6522E2	7.19E2	8.1295E2	7.8093E2	7.7444E2	8.5325E2	7.5158E2	8.039E2	8.1747E2	8.7439E2	8.0259E2	7.1343E2	6.433E2	5.5768E2	5.3767E2	4.8954E2	4.2504E2	4.1865E2	3.9824E2	3.5382E2	3.6327E2	3.2875E2	3.5238E2	3.053E2	2.8833E2	2.778E2	2.379E2	2.6353E2	2.2675E2	2.4952E2	3.3241E2	2.5704E2	2.2564E2	2.5964E2	2.3677E2	2.398E2	2.0526E2	2.295E2	2.2032E2	2.4257E2	1.947E2	1.9793E2	1.9105E2
2.6E2	2.6321E2	2.8675E2	3.0958E2	3.594E2	4.528E2	5.5245E2	6.3042E2	7.165E2	7.9333E2	8.1127E2	7.8729E2	7.791E2	7.4636E2	8.2618E2	8.4596E2	8.8456E2	7.7731E2	7.2019E2	6.2479E2	5.4435E2	5.1942E2	4.8738E2	4.6326E2	4.0162E2	4.0645E2	3.9106E2	3.4655E2	3.2667E2	3.5257E2	3.2394E2	2.9291E2	2.6667E2	2.366E2	2.4089E2	2.4423E2	2.5191E2	2.655E2	3.1557E2	2.419E2	2.6036E2	2.1398E2	2.1273E2	2.0254E2	2.2303E2	2.2169E2	2.2749E2	1.8872E2	1.9793E2	1.8368E2
2.6E2	2.9835E2	2.9333E2	3.377E2	4.0587E2	4.0148E2	5.4296E2	6.9188E2	7.6492E2	7.5802E2	8.0849E2	7.3492E2	7.2667E2	7.6811E2	7.8732E2	7.993E2	8.379E2	7.9722E2	6.9333E2	6.4847E2	5.5768E2	4.9074E2	5.2468E2	4.4682E2	4.3189E2	4.1267E2	3.8081E2	3.3996E2	3.3333E2	3.3981E2	3.347E2	3.1666E2	2.6433E2	2.3529E2	2.7864E2	2.3396E2	2.8239E2	2.5713E2	2.4E2	2.4759E2	2.564E2	2.5656E2	2.0181E2	2.2009E2	1.9616E2	2.1736E2	1.9743E2	2.3197E2	2.2219E2	2.193E2
2.6667E2	2.7671E2	2.6009E2	2.7798E2	3.7204E2	4.0708E2	5.6747E2	7.1585E2	7.405E2	7.6236E2	7.3196E2	7.4206E2	6.8405E2	7.4492E2	7.9447E2	8.1286E2	8.2667E2	7.3642E2	7.2577E2	6.8957E2	5.8535E2	5.0667E2	5.0234E2	4.8959E2	4.282E2	4.1179E2	3.5415E2	3.4012E2	3.3542E2	3.2667E2	3.147E2	2.8499E2	2.5787E2	2.5464E2	2.3822E2	2.2423E2	2.5573E2	2.3046E2	2.5555E2	2.8574E2	2.6324E2	2.1549E2	2.4526E2	1.9061E2	1.8687E2	1.9905E2	1.9077E2	2.2068E2	2.223E2	2.1333E2
2.4E2	2.4486E2	2.9316E2	3.2146E2	3.595E2	4.6254E2	5.3447E2	6.7585E2	7.6467E2	8.0373E2	7.8161E2	8.0921E2	7.6982E2	7.7825E2	8.2781E2	8.724E2	9.0597E2	7.809E2	7.5432E2	6.062E2	5.41E2	5.2434E2	5.E2	4.4015E2	3.9333E2	3.8645E2	3.7821E2	3.7333E2	3.2418E2	3.7142E2	2.947E2	2.9125E2	2.666E2	2.7203E2	2.3112E2	2.6486E2	2.6539E2	2.7651E2	2.8482E2	2.4954E2	2.4685E2	2.2366E2	2.198E2	2.1737E2	2.0667E2	1.7196E2	1.8841E2	1.9863E2	1.9104E2	1.9263E2
2.4E2	2.4486E2	2.9316E2	3.2146E2	3.595E2	4.6254E2	5.3447E2	6.7585E2	7.6467E2	8.0373E2	7.8161E2	8.0921E2	7.6982E2	7.7825E2	8.2781E2	8.724E2	9.0597E2	7.809E2	7.5432E2	6.062E2	5.41E2	5.2434E2	5.E2	4.4015E2	3.9333E2	3.8645E2	3.7821E2	3.7333E2	3.2418E2	3.7142E2	2.947E2	2.9125E2	2.666E2	2.7203E2	2.3112E2	2.6486E2	2.6539E2	2.7651E2	2.8482E2	2.4954E2	2.4685E2	2.2366E2	2.198E2	2.1737E2	2.0667E2	1.7196E2	1.8841E2	1.9863E2	1.9104E2	1.9263E2
2.4667E2	2.7663E2	2.8996E2	2.9333E2	4.0497E2	4.2968E2	5.2882E2	6.1563E2	7.6192E2	7.7726E2	7.6966E2	7.7794E2	6.9919E2	8.0523E2	7.9707E2	8.5747E2	8.5474E2	8.0886E2	7.4516E2	6.622E2	5.9001E2	5.0608E2	4.8053E2	4.4E2	4.0811E2	3.9868E2	3.5821E2	3.6675E2	3.6525E2	3.2115E2	3.6211E2	2.6667E2	2.8454E2	2.3319E2	2.6977E2	2.4667E2	2.6651E2	2.5248E2	2.4074E2	2.5713E2	2.427E2	2.1011E2	2.5839E2	2.2544E2	2.0182E2	2.1767E2	2.0246E2	1.7077E2	2.1541E2	2.1491E2
2.6E2	2.4659E2	2.568E2	3.2061E2	3.598E2	4.41E2	5.2047E2	6.6147E2	7.3183E2	8.3451E2	8.2529E2	7.5252E2	7.9415E2	7.8898E2	7.8342E2	8.124E2	7.9227E2	7.9324E2	6.8178E2	6.3592E2	5.6535E2	5.2699E2	5.6106E2	4.5382E2	4.0144E2	3.5377E2	3.6488E2	3.4994E2	3.4983E2	3.2096E2	3.3197E2	3.15E2	2.866E2	2.7399E2	2.3822E2	2.291E2	2.4524E2	2.4783E2	2.3223E2	2.2662E2	2.4288E2	2.3656E2	2.1414E2	1.7859E2	2.0283E2	2.1534E2	2.1415E2	1.694E2	1.7804E2	1.5035E2
2.6667E2	2.6831E2	2.7333E2	3.0784E2	3.594E2	4.3634E2	5.703E2	7.0043E2	7.01E2	7.7078E2	8.1357E2	8.5127E2	8.1604E2	7.4955E2	8.4601E2	8.253E2	8.0597E2	7.4985E2	7.6108E2	6.6518E2	5.6369E2	5.5968E2	4.845E2	4.7252E2	4.3477E2	3.4799E2	3.8846E2	3.8327E2	3.5367E2	3.4667E2	3.094E2	2.9666E2	2.756E2	2.6797E2	2.6442E2	2.2126E2	2.427E2	2.5101E2	2.7223E2	2.5144E2	2.1928E2	2.2301E2	1.8807E2	1.9193E2	2.1333E2	2.0032E2	2.0503E2	2.2991E2	2.0656E2	2.0895E2
2.5333E2	2.4667E2	2.664E2	3.1132E2	3.6597E2	4.4E2	5.1912E2	6.9772E2	6.6916E2	7.6137E2	7.7265E2	7.754E2	7.5468E2	8.0232E2	8.0504E2	8.37E2	8.1227E2	7.9642E2	7.3352E2	6.6259E2	5.5236E2	5.6867E2	5.0702E2	4.3137E2	3.9333E2	3.8579E2	3.5285E2	3.3669E2	3.7441E2	3.8019E2	3.4257E2	3.0916E2	2.7773E2	2.5529E2	2.3333E2	2.3577E2	2.4397E2	2.5768E2	2.9259E2	2.819E2	2.7297E2	2.6495E2	2.1494E2	2.4009E2	2.1333E2	2.1333E2	2.4257E2	2.053E2	2.0207E2	2.0895E2
2.7333E2	2.7161E2	2.9654E2	3.0667E2	3.4607E2	4.5581E2	5.7232E2	6.3646E2	6.8542E2	7.8686E2	8.0735E2	8.0921E2	7.5117E2	8.1565E2	8.0179E2	8.5399E2	8.5824E2	8.0438E2	7.2427E2	6.622E2	5.7868E2	5.1333E2	4.9819E2	4.5544E2	3.9883E2	4.0402E2	3.3024E2	3.5006E2	3.3051E2	3.5238E2	3.2242E2	2.8292E2	2.7327E2	2.8471E2	2.8442E2	2.3396E2	2.5064E2	2.5333E2	2.663E2	2.6569E2	2.355E2	2.329E2	2.3374E2	2.0272E2	1.9798E2	2.0899E2	2.4759E2	1.947E2	1.9355E2	1.9614E2
2.5333E2	2.5325E2	2.9307E2	3.0347E2	3.6567E2	4.2761E2	5.6114E2	6.498E2	7.2442E2	8.2411E2	8.1907E2	7.6571E2	7.036E2	7.1853E2	7.9285E2	8.17E2	8.6983E2	7.8438E2	7.2915E2	6.7624E2	6.1167E2	5.5592E2	5.155E2	4.8259E2	4.1613E2	4.4402E2	3.7382E2	3.4638E2	3.0983E2	3.1333E2	3.1029E2	2.6709E2	2.844E2	2.5594E2	2.4799E2	2.4495E2	2.5236E2	2.5303E2	2.9259E2	2.8569E2	2.7261E2	2.2194E2	1.9394E2	2.107E2	2.1414E2	1.9428E2	1.7333E2	2.0205E2	2.0907E2	1.9403E2
2.6667E2	2.7169E2	2.6996E2	2.9798E2	3.789E2	4.3841E2	5.538E2	6.5646E2	7.2467E2	7.4156E2	7.7632E2	7.3856E2	7.2E2	8.0347E2	8.3106E2	8.161E2	8.2386E2	8.403E2	7.1085E2	6.2918E2	5.9133E2	5.1016E2	5.2504E2	4.6878E2	4.4405E2	3.9201E2	3.6049E2	3.5317E2	3.3158E2	3.2038E2	2.9606E2	2.95E2	2.8893E2	2.3319E2	2.6132E2	2.2667E2	2.4651E2	2.7101E2	2.6704E2	2.7523E2	2.4234E2	2.5118E2	2.4727E2	2.093E2	2.1151E2	2.1302E2	1.9661E2	2.1402E2	2.2219E2	2.1193E2
2.0667E2	2.8337E2	2.7662E2	3.3423E2	3.3363E2	5.E2	5.538E2	6.5167E2	7.565E2	7.5627E2	7.8138E2	7.6206E2	7.6E2	8.0492E2	8.296E2	8.2596E2	8.0491E2	8.0617E2	7.4756E2	6.3694E2	5.7433E2	5.2026E2	4.5766E2	4.4796E2	4.5991E2	3.6733E2	3.9203E2	3.9996E2	3.5892E2	3.8552E2	3.4378E2	3.0083E2	2.6653E2	2.4732E2	2.5911E2	2.5333E2	2.2555E2	2.507E2	1.9073E2	2.4672E2	2.2703E2	2.5484E2	2.2121E2	2.2281E2	1.9697E2	1.9831E2	2.3344E2	2.3384E2	1.8656E2	2.0368E2
3.E2	2.9679E2	2.864E2	3.2639E2	3.7274E2	4.6667E2	5.0781E2	6.4439E2	6.9925E2	7.4667E2	7.6161E2	7.7079E2	7.6667E2	7.9972E2	7.9154E2	8.3103E2	8.2737E2	7.6657E2	6.7751E2	6.4071E2	5.6901E2	5.4576E2	4.5369E2	4.3415E2	3.9748E2	3.4821E2	3.8797E2	3.5657E2	3.1051E2	3.3885E2	3.4788E2	3.1791E2	2.7093E2	2.2928E2	2.662E2	2.2243E2	2.4255E2	2.3132E2	2.537E2	2.619E2	2.3243E2	2.0989E2	1.8101E2	2.2798E2	2.1353E2	1.9101E2	2.0503E2	2.0461E2	1.9104E2	2.0368E2
2.4667E2	2.5663E2	2.6996E2	2.8812E2	3.8527E2	4.3021E2	5.3097E2	6.2792E2	7.5575E2	7.6842E2	8.2667E2	7.8983E2	8.1063E2	8.0667E2	7.8732E2	7.862E2	8.5966E2	7.9194E2	7.2507E2	6.5106E2	5.6901E2	5.255E2	5.0035E2	4.5463E2	3.9748E2	3.5465E2	3.8976E2	3.6994E2	3.5508E2	3.2096E2	3.4651E2	2.8791E2	2.2433E2	2.434E2	2.5155E2	2.3514E2	2.2667E2	2.5969E2	2.4888E2	2.7148E2	2.2306E2	2.2817E2	2.0747E2	2.0009E2	1.8465E2	1.9566E2	2.2257E2	2.4649E2	1.7793E2	1.7842E2
2.8667E2	2.3835E2	2.3662E2	2.893E2	3.3293E2	4.2248E2	5.6114E2	6.45E2	7.37E2	7.8156E2	7.954E2	7.4571E2	7.955E2	8.0463E2	8.3219E2	7.9634E2	8.6282E2	8.1324E2	7.0676E2	6.611E2	5.6835E2	5.2E2	4.9621E2	4.4293E2	4.1874E2	4.1201E2	3.6976E2	3.5329E2	3.27E2	3.3943E2	3.0803E2	2.9583E2	2.5993E2	2.4732E2	2.4667E2	2.4667E2	2.2682E2	2.5737E2	2.6741E2	2.762E2	2.5982E2	2.7312E2	1.8948E2	2.4141E2	2.2E2	2.2434E2	1.9159E2	2.1658E2	1.7793E2	1.7105E2
2.2667E2	2.5169E2	2.664E2	3.2118E2	3.4647E2	4.6354E2	5.8329E2	7.0126E2	7.4567E2	7.704E2	7.3632E2	7.6302E2	7.3604E2	7.8782E2	8.0162E2	8.0023E2	8.2316E2	7.7373E2	7.0845E2	6.4628E2	5.5968E2	5.2867E2	4.7567E2	4.5919E2	4.1613E2	3.8667E2	3.8846E2	3.5644E2	3.2492E2	2.9429E2	3.2651E2	2.825E2	2.6447E2	2.6065E2	2.3512E2	2.3694E2	2.5176E2	2.7333E2	2.889E2	2.2092E2	2.4E2	2.2516E2	1.8121E2	2.2009E2	2.0182E2	2.2201E2	2.3251E2	1.9863E2	1.9978E2	2.2298E2
2.7333E2	2.7498E2	2.7342E2	3.1596E2	3.2677E2	4.374E2	5.2397E2	6.5668E2	6.995E2	7.9981E2	7.6437E2	7.3031E2	7.3243E2	7.7565E2	7.8114E2	7.777E2	8.8142E2	7.9324E2	7.0667E2	6.822E2	6.1001E2	5.4984E2	5.0035E2	4.5837E2	4.0946E2	4.2402E2	3.3415E2	3.0671E2	3.4774E2	3.5352E2	3.0515E2	2.7625E2	2.7553E2	2.4928E2	2.3244E2	2.4369E2	2.4158E2	2.5303E2	2.7186E2	2.5236E2	2.5297E2	2.4E2	2.3353E2	2.4667E2	2.2687E2	1.7831E2	2.1928E2	2.1333E2	2.1333E2	2.0597E2
2.3333E2	2.4329E2	2.5991E2	3.3075E2	3.4677E2	4.4667E2	5.3211E2	6.5063E2	7.3059E2	8.0373E2	7.6966E2	7.8715E2	7.436E2	7.5565E2	7.6114E2	7.577E2	8.3756E2	8.3015E2	7.4178E2	6.5106E2	5.8034E2	5.6317E2	5.0504E2	4.413E2	4.373E2	4.1223E2	3.7463E2	3.5665E2	3.5825E2	3.341E2	3.2121E2	2.7374E2	2.4E2	2.7609E2	2.3512E2	2.5639E2	2.4158E2	2.2E2	2.6667E2	2.6667E2	2.7009E2	2.5355E2	2.0787E2	2.0526E2	2.2667E2	2.2233E2	1.9077E2	2.2461E2	2.0011E2	1.7193E2
2.3333E2	2.4329E2	2.5991E2	3.3075E2	3.4677E2	4.4667E2	5.3211E2	6.5063E2	7.3059E2	8.0373E2	7.6966E2	7.8715E2	7.436E2	7.5565E2	7.6114E2	7.577E2	8.3756E2	8.3015E2	7.4178E2	6.5106E2	5.8034E2	5.6317E2	5.0504E2	4.413E2	4.373E2	4.1223E2	3.7463E2	3.5665E2	3.5825E2	3.341E2	3.2121E2	2.7374E2	2.4E2	2.7609E2	2.3512E2	2.5639E2	2.4158E2	2.2E2	2.6667E2	2.6667E2	2.7009E2	2.5355E2	2.0787E2	2.0526E2	2.2667E2	2.2233E2	1.9077E2	2.2461E2	2.0011E2	1.7193E2
2.4E2	2.5341E2	2.7939E2	3.4639E2	3.8617E2	4.9127E2	5.4464E2	6.4897E2	7.5034E2	7.3508E2	7.6942E2	7.6302E2	7.8577E2	7.7246E2	8.0829E2	8.0253E2	8.5896E2	7.3821E2	7.1174E2	6.4588E2	5.5202E2	5.2926E2	4.7153E2	4.4748E2	3.7892E2	4.1289E2	3.839E2	3.4335E2	3.5158E2	3.6628E2	3.0546E2	3.0625E2	2.666E2	2.5399E2	2.3023E2	2.5577E2	2.4412E2	2.6636E2	2.6111E2	2.7241E2	2.4306E2	2.3333E2	1.9454E2	2.0939E2	1.9899E2	1.7196E2	1.8841E2	1.894E2	2.1333E2	1.986E2
2.8E2	2.7161E2	2.9983E2	3.3798E2	3.5323E2	4.3989E2	5.8916E2	6.2584E2	7.4884E2	8.4629E2	7.9632E2	7.954E2	8.0577E2	7.6347E2	7.8553E2	8.501E2	8.3824E2	7.5592E2	6.9911E2	6.4659E2	5.6034E2	5.6026E2	4.8468E2	4.5919E2	4.4802E2	3.9868E2	3.8146E2	3.897E2	3.4983E2	3.2096E2	3.3454E2	2.9875E2	2.8E2	2.4993E2	2.431E2	2.3702E2	2.5873E2	2.5884E2	2.8519E2	2.619E2	2.5982E2	1.9893E2	1.8E2	1.8526E2	1.9818E2	1.9101E2	2.0503E2	2.0735E2	2.1552E2	2.0895E2
2.5333E2	2.8337E2	2.7991E2	2.916E2	3.5244E2	4.2814E2	5.3798E2	6.5188E2	6.9925E2	7.747E2	7.7701E2	6.8585E2	7.5856E2	7.5477E2	8.2374E2	8.0117E2	8.5615E2	8.004E2	7.2268E2	6.3553E2	5.7468E2	5.3042E2	4.8486E2	4.4959E2	3.882E2	3.8468E2	3.4276E2	3.4642E2	3.2141E2	3.4609E2	3.0515E2	2.7917E2	2.7327E2	2.5464E2	2.0667E2	2.1396E2	2.0682E2	2.5388E2	2.2369E2	2.7908E2	2.5315E2	2.8129E2	1.7049E2	2.2798E2	2.2202E2	1.8931E2	1.9754E2	2.0274E2	2.1574E2	2.0438E2
2.6667E2	2.549E2	2.7671E2	3.2756E2	3.9264E2	4.8973E2	5.2215E2	6.4251E2	7.3133E2	7.3508E2	7.9034E2	7.9127E2	7.4982E2	7.6927E2	8.2439E2	8.3127E2	8.6843E2	8.1234E2	7.1005E2	6.5255E2	5.1336E2	5.0408E2	5.1855E2	4.5252E2	4.2009E2	3.7934E2	3.4927E2	3.3341E2	3.6633E2	3.3448E2	2.8409E2	2.9125E2	2.6213E2	2.4732E2	2.3422E2	2.3027E2	2.2921E2	2.4E2	2.3555E2	2.6384E2	2.5027E2	2.4516E2	2.1414E2	1.9465E2	2.1131E2	1.7894E2	2.001E2	2.106E2	1.8667E2	1.9403E2
2.4667E2	2.6165E2	2.7983E2	2.884E2	3.7204E2	4.4608E2	5.5865E2	6.2021E2	7.4884E2	7.9863E2	7.7839E2	7.4158E2	8.1415E2	8.3393E2	7.8162E2	8.2826E2	8.7053E2	8.0707E2	7.5423E2	6.5177E2	5.6034E2	5.6259E2	5.1567E2	4.917E2	4.109E2	4.0645E2	3.8569E2	3.3996E2	3.3333E2	3.3981E2	3.1864E2	3.0458E2	2.7546E2	2.4862E2	2.5422E2	2.4541E2	2.5176E2	2.7884E2	2.4777E2	2.5908E2	2.6054E2	2.4043E2	2.0727E2	1.9061E2	1.9818E2	2.0836E2	1.9661E2	1.9812E2	2.3344E2	1.9053E2
2.4667E2	3.0173E2	2.9654E2	3.116E2	3.8557E2	4.7994E2	5.973E2	6.6771E2	7.5675E2	7.7589E2	7.5701E2	7.6715E2	7.4225E2	8.2407E2	7.8E2	8.1056E2	8.5053E2	7.9373E2	7.4089E2	6.6698E2	5.6535E2	5.29E2	5.3603E2	4.8878E2	4.4279E2	4.1201E2	3.626E2	3.3669E2	3.4E2	3.2057E2	3.1454E2	2.875E2	2.8E2	2.8E2	2.5465E2	2.2973E2	2.5064E2	2.5333E2	2.6E2	2.581E2	2.4991E2	2.071E2	2.3859E2	1.8272E2	1.9212E2	2.1365E2	2.3005E2	1.7744E2	2.1333E2	2.0228E2
2.4667E2	2.7663E2	2.8667E2	2.916E2	3.59E2	4.5328E2	5.738E2	7.0522E2	7.8467E2	8.2941E2	8.4E2	8.4921E2	7.663E2	7.7218E2	7.8878E2	8.1127E2	8.9019E2	8.1592E2	7.3423E2	6.8479E2	6.3267E2	5.6317E2	5.0936E2	4.8081E2	4.3351E2	3.3532E2	3.9512E2	3.6646E2	3.4316E2	3.7904E2	3.1197E2	3.0083E2	2.844E2	2.8601E2	2.4E2	2.4243E2	2.5461E2	2.6E2	2.5852E2	2.4282E2	2.564E2	2.615E2	2.0848E2	2.2535E2	2.2E2	1.9831E2	2.159E2	2.0274E2	2.2448E2	2.1263E2
2.5333E2	2.5333E2	2.6978E2	2.8667E2	3.2607E2	4.5021E2	5.4148E2	6.6147E2	7.6392E2	8.4941E2	8.6E2	8.2317E2	7.6937E2	8.2319E2	7.9008E2	8.3216E2	8.1297E2	8.8299E2	7.4347E2	6.6886E2	5.2303E2	5.4867E2	4.9351E2	4.613E2	4.4135E2	3.8424E2	3.2406E2	3.4663E2	3.5475E2	3.4705E2	3.4257E2	3.0041E2	2.7113E2	2.613E2	2.2E2	2.2486E2	2.2142E2	2.5186E2	2.4556E2	2.3805E2	2.7351E2	2.4043E2	2.0727E2	1.9596E2	2.0384E2	2.1736E2	2.2082E2	2.0205E2	2.1781E2	1.9123E2
2.5333E2	2.6165E2	3.0285E2	3.3014E2	3.792E2	4.8867E2	5.4633E2	6.1563E2	7.2342E2	7.8549E2	8.0667E2	7.2839E2	7.0577E2	7.913E2	8.1057E2	8.4596E2	8.6667E2	7.6756E2	7.584E2	6.8032E2	5.6735E2	5.5243E2	4.7333E2	4.3967E2	4.6117E2	4.0623E2	3.8081E2	3.7014E2	4.0316E2	3.2249E2	3.2893E2	2.6875E2	2.666E2	2.6601E2	2.4888E2	2.3946E2	2.6142E2	2.3682E2	2.4593E2	2.2954E2	2.5423E2	2.9656E2	2.0302E2	2.2939E2	1.9636E2	1.7767E2	1.7415E2	2.2991E2	2.0656E2	1.9053E2
2.6E2	2.6148E2	2.8693E2	2.9625E2	3.5264E2	4.6661E2	5.7131E2	7.0439E2	7.3358E2	7.4686E2	7.8828E2	7.5141E2	7.5153E2	7.4898E2	7.9317E2	8.138E2	7.7614E2	7.8309E2	7.177E2	6.5074E2	5.7968E2	5.7243E2	4.9333E2	4.8211E2	3.8829E2	4.1912E2	3.7903E2	3.6683E2	3.4418E2	3.3314E2	3.147E2	2.8208E2	2.4227E2	2.2261E2	1.9779E2	2.4126E2	2.7858E2	2.9768E2	2.6741E2	2.7431E2	2.3946E2	2.4968E2	2.0181E2	2.1596E2	2.1818E2	2.0667E2	2.0082E2	2.0667E2	2.1322E2	2.0088E2
2.6E2	2.4831E2	2.6978E2	3.2611E2	4.0567E2	4.5381E2	5.2215E2	6.3772E2	7.375E2	7.7489E2	7.5286E2	7.4192E2	7.418E2	8.2407E2	8.0487E2	8.531E2	8.8386E2	7.7244E2	7.2437E2	6.5333E2	6.0801E2	5.3793E2	4.5316E2	4.5919E2	4.3207E2	4.1846E2	3.626E2	3.3669E2	3.6949E2	3.8648E2	3.3045E2	2.9625E2	2.7766E2	2.366E2	2.2E2	2.3459E2	2.5603E2	2.8636E2	2.5223E2	2.3903E2	2.5676E2	2.4022E2	2.204E2	2.0939E2	1.9616E2	1.8698E2	2.2092E2	2.2854E2	1.9322E2	1.9562E2
2.8667E2	2.4165E2	2.7298E2	3.0493E2	3.4607E2	4.4148E2	5.6397E2	6.9188E2	7.2642E2	7.9215E2	7.8045E2	7.8604E2	7.6937E2	8.4319E2	8.4878E2	8.4944E2	8.3333E2	7.7552E2	7.2178E2	6.4737E2	6.0401E2	5.7935E2	4.4631E2	4.5837E2	4.4667E2	3.9245E2	3.7203E2	3.7325E2	3.5508E2	3.5333E2	3.4257E2	3.0625E2	2.7553E2	2.7333E2	2.3643E2	2.3036E2	2.5603E2	2.7535E2	2.5963E2	2.5333E2	2.2595E2	2.0495E2	2.196E2	2.1605E2	1.9717E2	1.8032E2	1.9672E2	1.8274E2	2.0011E2	1.9403E2
2.3333E2	2.6996E2	2.6684E2	3.0756E2	3.9234E2	4.6767E2	5.2498E2	6.3668E2	7.2442E2	7.5508E2	8.1632E2	7.9237E2	7.4892E2	8.113E2	8.2781E2	8.6366E2	8.2701E2	7.5871E2	7.4854E2	6.5294E2	5.8335E2	5.3534E2	4.8667E2	4.5674E2	4.2802E2	3.989E2	3.5772E2	3.4675E2	3.6983E2	3.4096E2	3.3712E2	2.8833E2	2.644E2	2.2391E2	2.4089E2	2.4667E2	2.427E2	2.7303E2	2.6556E2	2.4287E2	2.573E2	2.5032E2	2.206E2	2.0807E2	1.9232E2	2.0868E2	2.0749E2	1.9863E2	1.7355E2	1.6877E2
2.8E2	2.6337E2	2.9281E2	3.284E2	4.1204E2	4.5074E2	5.3097E2	6.1834E2	7.4242E2	8.0137E2	8.1862E2	8.5175E2	7.9162E2	7.9537E2	7.5951E2	8.1859E2	8.7193E2	7.4796E2	7.208E2	6.4769E2	6.1033E2	5.4608E2	5.2053E2	4.6504E2	4.2676E2	3.7377E2	3.813E2	3.6667E2	3.6667E2	3.4724E2	3.0788E2	2.8958E2	2.7546E2	2.366E2	2.2267E2	2.4973E2	2.6667E2	2.4465E2	3.1668E2	2.619E2	2.6324E2	2.1549E2	2.1293E2	2.0658E2	2.2202E2	2.0667E2	2.0082E2	2.3453E2	1.9978E2	2.0825E2
2.4667E2	2.6831E2	2.8978E2	2.9188E2	3.6547E2	4.764E2	5.373E2	6.748E2	7.7725E2	8.347E2	8.0114E2	7.4873E2	7.964E2	7.8523E2	7.826E2	8.115E2	8.4176E2	8.3503E2	7.2765E2	6.5702E2	6.2401E2	5.71E2	5.2287E2	4.5089E2	4.0676E2	3.7421E2	3.8212E2	3.3669E2	3.4492E2	3.2077E2	3.4152E2	3.2666E2	2.622E2	2.6601E2	2.2399E2	2.1396E2	2.6636E2	2.548E2	2.6482E2	2.3523E2	2.2973E2	2.4473E2	1.9514E2	2.1737E2	2.0384E2	1.9566E2	1.7579E2	2.1932E2	2.1552E2	2.0158E2
2.8E2	2.6502E2	2.6E2	2.6E2	3.7164E2	4.3534E2	5.4363E2	6.2584E2	7.1675E2	8.0392E2	7.7839E2	7.3237E2	7.7595E2	7.9274E2	8.6162E2	8.7333E2	7.8981E2	7.7771E2	7.0756E2	6.8259E2	5.7236E2	5.5417E2	4.955E2	4.7756E2	4.7063E2	4.5758E2	3.7594E2	3.5002E2	3.6808E2	3.3448E2	3.1181E2	2.7708E2	3.0907E2	2.6051E2	2.4709E2	2.1883E2	2.5985E2	2.6783E2	2.5926E2	2.4477E2	2.5712E2	2.5355E2	2.3374E2	2.1202E2	2.0667E2	1.9799E2	1.9333E2	1.7009E2	2.0656E2	2.2E2
2.4667E2	2.4156E2	2.6996E2	3.0784E2	3.791E2	4.2407E2	5.3279E2	6.8043E2	8.0292E2	7.4511E2	7.4921E2	7.4729E2	6.8937E2	8.0232E2	8.4097E2	8.4944E2	7.9754E2	7.5284E2	7.0418E2	6.5922E2	5.7668E2	5.2117E2	5.0521E2	4.4667E2	4.4135E2	4.4468E2	3.7772E2	3.4663E2	3.5966E2	3.4724E2	3.462E2	2.6375E2	2.6893E2	2.5529E2	2.5422E2	2.4298E2	2.3318E2	2.6318E2	3.1075E2	2.6287E2	2.4991E2	2.5161E2	2.404E2	2.1615E2	1.8465E2	2.1302E2	1.8492E2	1.8274E2	2.023E2	1.9333E2
2.4667E2	2.5004E2	2.4987E2	2.9451E2	3.198E2	4.6201E2	5.5131E2	6.2688E2	7.6192E2	7.8274E2	8.0529E2	8.154E2	7.6982E2	7.9073E2	7.6325E2	7.823E2	8.3966E2	8.012E2	6.7751E2	6.1624E2	5.6867E2	5.4867E2	4.9135E2	4.3219E2	3.9468E2	3.9179E2	3.5024E2	3.7341E2	3.8667E2	3.6077E2	3.1969E2	2.8125E2	2.6426E2	2.6471E2	2.4E2	2.3757E2	2.5715E2	2.7884E2	2.4814E2	2.6384E2	2.3658E2	2.3828E2	1.9474E2	2.1474E2	1.9899E2	1.8931E2	1.9169E2	2.2137E2	2.1585E2	1.8368E2
2.5333E2	2.6156E2	2.9325E2	3.E2	3.788E2	4.2561E2	5.3945E2	6.4875E2	7.4984E2	7.947E2	7.9402E2	8.2811E2	7.2234E2	8.0607E2	8.639E2	8.6E2	8.1824E2	7.5642E2	7.184E2	6.4439E2	6.1333E2	5.3217E2	4.9404E2	4.4E2	3.9216E2	4.1582E2	2.9691E2	3.4356E2	3.5542E2	3.0134E2	3.1318E2	2.8667E2	2.822E2	2.0783E2	2.4221E2	2.2063E2	2.5715E2	2.5132E2	2.6037E2	2.7046E2	2.5604E2	1.9871E2	2.2546E2	2.2E2	2.2283E2	2.1365E2	2.0082E2	2.3197E2	2.047E2	1.807E2
2.8667E2	2.3663E2	2.2693E2	2.9047E2	3.5284E2	4.646E2	5.6861E2	6.5708E2	7.3034E2	7.4392E2	7.9013E2	7.6791E2	7.8883E2	7.6232E2	7.8715E2	8.3723E2	8.1754E2	7.405E2	7.4934E2	6.2141E2	5.9133E2	4.8783E2	4.9784E2	4.7089E2	4.3207E2	3.9223E2	3.6E2	3.5665E2	3.2875E2	3.5885E2	3.4893E2	2.975E2	2.8426E2	2.787E2	2.6578E2	2.5514E2	2.5461E2	2.3798E2	2.7333E2	2.6764E2	2.5676E2	2.4022E2	2.1394E2	2.2132E2	2.2101E2	2.2201E2	2.0328E2	2.2547E2	2.5585E2	2.2737E2
2.4E2	2.4823E2	2.832E2	3.1305E2	3.7254E2	4.5328E2	5.6114E2	7.073E2	7.9158E2	8.0667E2	8.0667E2	8.0206E2	7.5027E2	7.9305E2	7.9869E2	8.2277E2	8.5439E2	7.8577E2	7.4516E2	6.3773E2	5.5001E2	5.3042E2	4.9351E2	4.5756E2	3.8685E2	3.5355E2	3.5642E2	3.4331E2	3.4E2	3.5943E2	3.3454E2	2.9583E2	2.6887E2	2.366E2	1.9779E2	2.3153E2	2.4794E2	2.6434E2	2.9704E2	2.4477E2	2.4E2	2.1527E2	1.8727E2	2.293E2	2.2303E2	1.9132E2	2.0421E2	1.8325E2	1.7737E2	2.0825E2
2.4667E2	2.9325E2	2.8373E2	3.3714E2	3.6667E2	4.9434E2	5.5798E2	6.2396E2	7.6167E2	7.496E2	8.0161E2	7.5093E2	8.1946E2	8.0116E2	8.039E2	8.3493E2	8.9509E2	7.6617E2	7.0756E2	6.5812E2	6.0601E2	5.5159E2	5.0954E2	4.6748E2	4.4144E2	3.7824E2	3.3561E2	3.6671E2	3.93E2	3.6762E2	3.0121E2	2.7708E2	2.6887E2	2.4862E2	2.4845E2	2.5514E2	2.5064E2	2.8086E2	2.5223E2	2.3523E2	2.4342E2	2.4667E2	1.8848E2	1.9596E2	2.0101E2	1.7598E2	2.0175E2	2.1402E2	2.0689E2	2.0579E2
2.4E2	2.6988E2	2.9342E2	2.8174E2	3.7194E2	4.1629E2	5.7582E2	6.5084E2	8.0167E2	7.2586E2	7.7011E2	7.5175E2	7.5378E2	8.2638E2	8.0439E2	8.1127E2	8.1263E2	8.2558E2	6.5413E2	6.422E2	5.7568E2	6.0835E2	4.6504E2	4.3496E2	4.2541E2	3.7333E2	3.6439E2	3.5677E2	3.3892E2	3.5904E2	3.0242E2	2.8626E2	2.7086E2	2.8275E2	2.4178E2	2.4361E2	2.2667E2	2.1566E2	2.8037E2	2.6769E2	2.3712E2	2.286E2	2.5233E2	2.0254E2	2.2586E2	2.1968E2	1.9159E2	2.0735E2	2.0459E2	1.9035E2
2.4E2	2.8831E2	2.9991E2	2.9681E2	3.7214E2	4.2761E2	5.7063E2	6.2667E2	7.2292E2	7.6293E2	8.0598E2	7.9031E2	7.8E2	7.2057E2	7.9219E2	8.0437E2	8.7229E2	8.009E2	7.4695E2	6.4259E2	5.8901E2	5.6317E2	4.9422E2	4.4537E2	3.8559E2	3.8022E2	3.7594E2	3.3661E2	3.6599E2	3.0877E2	3.3727E2	3.0625E2	2.934E2	2.8797E2	2.1512E2	2.4369E2	2.5349E2	2.6752E2	2.7333E2	2.6574E2	2.3297E2	2.3484E2	2.4E2	2.2272E2	2.1232E2	2.1566E2	2.1918E2	1.9197E2	1.9311E2	2.0895E2
2.3333E2	2.9333E2	2.7689E2	2.9944E2	3.396E2	4.0809E2	5.9097E2	6.6875E2	7.6984E2	7.9333E2	7.7241E2	7.9271E2	7.7604E2	8.2667E2	8.3219E2	8.4E2	8.221E2	8.3811E2	7.2756E2	6.4957E2	6.0767E2	5.5534E2	4.9153E2	4.7122E2	4.3748E2	3.9355E2	3.8033E2	3.4343E2	3.2559E2	3.0686E2	3.1197E2	3.1542E2	3.0433E2	2.813E2	2.7333E2	2.6847E2	2.4809E2	2.455E2	3.1075E2	2.6287E2	2.4991E2	2.1699E2	2.1313E2	2.0272E2	1.7535E2	1.9037E2	2.0082E2	1.9539E2	2.0022E2	1.9544E2
2.6E2	2.7992E2	2.9671E2	3.2291E2	3.5303E2	4.3021E2	5.6578E2	6.6292E2	7.4367E2	8.1608E2	7.9677E2	7.3698E2	7.7018E2	7.8028E2	8.2992E2	8.315E2	8.6773E2	7.6348E2	7.2488E2	6.8102E2	5.5868E2	5.3592E2	4.9766E2	4.6552E2	4.7054E2	3.6645E2	3.7252E2	3.6307E2	3.3475E2	3.5295E2	3.4893E2	2.8292E2	2.822E2	2.3189E2	1.8535E2	2.2973E2	2.5858E2	3.2171E2	2.6037E2	2.6097E2	2.6378E2	2.5527E2	2.3374E2	2.2798E2	2.1919E2	2.1302E2	2.2E2	2.0274E2	2.1355E2	2.014E2
2.6E2	2.5663E2	2.7654E2	2.8667E2	3.4577E2	4.7328E2	5.8431E2	6.0458E2	8.1151E2	8.1177E2	7.6804E2	7.7175E2	8.173E2	7.9565E2	8.039E2	8.E2	8.7159E2	8.4926E2	7.2526E2	6.2518E2	5.9734E2	5.1508E2	5.1819E2	4.6422E2	4.573E2	3.9868E2	3.6179E2	3.5661E2	3.4175E2	2.8172E2	2.8803E2	2.7875E2	2.6447E2	2.6667E2	2.6178E2	2.6117E2	2.3206E2	2.5419E2	2.7889E2	2.6569E2	2.4919E2	2.2989E2	2.0747E2	2.2544E2	2.1313E2	2.4E2	1.9908E2	1.9214E2	2.3126E2	1.8755E2
2.7333E2	3.0329E2	2.7386E2	2.9742E2	3.397E2	4.8814E2	5.6949E2	5.9438E2	7.0267E2	8.0686E2	8.154E2	7.7952E2	7.7333E2	7.339E2	8.1658E2	8.4E2	7.9227E2	8.1015E2	7.1432E2	6.2737E2	5.8401E2	5.7159E2	5.2089E2	4.7952E2	4.2027E2	4.1157E2	3.4748E2	3.3345E2	3.5825E2	3.7295E2	3.6757E2	2.875E2	2.7553E2	2.613E2	2.1822E2	2.3342E2	2.4427E2	2.3651E2	2.4E2	2.4569E2	2.7369E2	2.7677E2	2.1514E2	2.0535E2	2.E2	2.E2	1.8831E2	2.3521E2	1.9989E2	2.0965E2
2.4667E2	2.3161E2	2.6311E2	2.9479E2	3.3284E2	4.4968E2	5.6464E2	6.8334E2	7.005E2	8.3215E2	8.2942E2	7.4475E2	8.0081E2	7.9333E2	8.2374E2	8.3174E2	8.372E2	7.3512E2	7.3423E2	7.0926E2	6.0469E2	5.5243E2	4.7982E2	4.9707E2	4.7342E2	3.6579E2	3.4537E2	3.5329E2	3.5158E2	3.5333E2	3.1076E2	3.15E2	3.1787E2	2.6652E2	2.5066E2	2.2361E2	2.3842E2	2.6E2	2.6074E2	2.6005E2	2.4721E2	2.0732E2	2.1899E2	2.3483E2	1.9232E2	1.9566E2	2.3426E2	2.2803E2	2.1815E2	1.807E2
2.6E2	2.6165E2	2.8969E2	3.2319E2	3.2667E2	4.4047E2	5.5312E2	6.4584E2	6.8542E2	7.6941E2	7.7103E2	8.1065E2	7.5252E2	7.9158E2	8.5219E2	8.338E2	8.2597E2	8.408E2	7.4756E2	6.4918E2	5.83E2	4.8693E2	4.2649E2	4.6244E2	3.9496E2	3.9289E2	3.8537E2	3.6311E2	3.2667E2	3.7847E2	3.0651E2	2.6833E2	2.6673E2	2.8536E2	2.7198E2	2.2486E2	2.5318E2	2.5015E2	2.4111E2	2.562E2	2.4324E2	2.0043E2	2.0606E2	2.2413E2	1.9232E2	2.0868E2	2.0164E2	1.9539E2	1.9804E2	1.6667E2
2.2667E2	2.549E2	2.6684E2	2.9277E2	3.2637E2	4.8307E2	5.4397E2	6.4792E2	7.5009E2	7.131E2	8.3378E2	7.4729E2	7.764E2	7.4028E2	7.9821E2	8.5516E2	9.0843E2	7.4886E2	7.0258E2	6.2032E2	6.0933E2	5.6317E2	4.9422E2	4.3789E2	4.4135E2	3.2755E2	3.5333E2	3.4663E2	3.2525E2	3.2E2	3.2651E2	2.7958E2	2.7567E2	2.7464E2	2.4E2	2.3757E2	2.4127E2	2.5217E2	2.6704E2	2.6574E2	2.3982E2	2.3333E2	1.8807E2	2.3878E2	2.1798E2	2.0296E2	1.8082E2	2.4137E2	2.4241E2	2.0527E2
2.6E2	2.6823E2	2.8017E2	2.9132E2	3.3284E2	4.7174E2	5.5232E2	6.548E2	7.0592E2	8.157E2	7.7333E2	7.9175E2	7.3162E2	7.4983E2	8.7106E2	8.561E2	8.6983E2	7.9602E2	7.8099E2	6.6957E2	5.7101E2	5.4926E2	4.9801E2	4.4259E2	4.2396E2	3.9912E2	3.6976E2	3.6335E2	3.47E2	3.5295E2	3.0016E2	2.9749E2	2.6447E2	2.6065E2	2.4845E2	2.5027E2	2.4127E2	2.4116E2	2.8371E2	2.5041E2	2.7622E2	2.1549E2	2.1293E2	2.1746E2	1.8849E2	1.8264E2	2.201E2	1.7214E2	2.1126E2	1.9333E2
2.5333E2	2.6329E2	2.7991E2	3.1132E2	3.7254E2	4.3074E2	5.4578E2	6.5729E2	7.3725E2	7.8842E2	8.2873E2	7.6523E2	7.8396E2	8.1042E2	8.2407E2	8.17E2	8.6983E2	8.1105E2	7.185E2	6.3553E2	5.6335E2	5.5359E2	4.7369E2	4.5415E2	3.909E2	4.1692E2	3.4097E2	3.8671E2	3.6875E2	3.082E2	2.9984E2	2.6458E2	2.7567E2	2.6862E2	2.431E2	2.273E2	2.4794E2	2.5333E2	2.8037E2	2.7908E2	2.8054E2	2.6538E2	2.2101E2	2.1605E2	1.9717E2	2.1503E2	1.9159E2	2.3521E2	1.9333E2	2.007E2
2.6667E2	2.5835E2	2.6978E2	2.9653E2	4.1821E2	4.682E2	5.4296E2	6.5834E2	8.0167E2	8.1177E2	7.8E2	7.6619E2	7.6622E2	7.7884E2	8.1203E2	8.3174E2	8.9685E2	7.8129E2	7.193E2	6.6926E2	5.7602E2	5.1592E2	4.7766E2	4.6048E2	4.1874E2	3.7333E2	3.7154E2	3.5325E2	3.3017E2	3.7199E2	3.0121E2	2.7708E2	2.7333E2	2.7333E2	2.1201E2	2.5883E2	2.7206E2	2.5015E2	2.9223E2	2.6005E2	2.3694E2	2.3677E2	1.9454E2	2.2676E2	2.1414E2	2.2466E2	2.5508E2	1.8667E2	1.9104E2	1.9263E2
2.5333E2	2.4321E2	2.7004E2	2.7653E2	3.588E2	4.7021E2	5.5831E2	6.9397E2	7.8467E2	7.1428E2	8.1976E2	7.6364E2	8.155E2	7.5014E2	7.639E2	8.3423E2	8.4947E2	7.7154E2	7.3263E2	6.3773E2	5.6701E2	5.5126E2	4.5567E2	4.6163E2	4.2018E2	3.222E2	3.7415E2	3.5006E2	3.2067E2	3.7142E2	3.306E2	2.9958E2	2.778E2	2.9804E2	2.5066E2	2.309E2	2.3064E2	2.3884E2	2.6037E2	2.5528E2	2.2324E2	2.5462E2	2.4727E2	2.0798E2	2.105E2	1.9365E2	1.9836E2	1.9675E2	2.1574E2	2.0807E2
2.6667E2	2.8337E2	2.7004E2	3.1596E2	3.0707E2	4.1581E2	5.5131E2	6.5563E2	7.6984E2	7.7764E2	7.931E2	7.7381E2	7.6135E2	8.5189E2	8.2439E2	8.4437E2	9.0632E2	7.9691E2	7.6028E2	6.233E2	6.1133E2	5.1942E2	5.0901E2	4.4015E2	4.3054E2	3.8821E2	4.226E2	3.4974E2	3.4599E2	3.6E2	3.1984E2	2.9042E2	2.7327E2	2.6065E2	2.8531E2	2.309E2	2.3461E2	2.5651E2	2.4222E2	2.762E2	2.5982E2	2.3355E2	2.3313E2	2.3878E2	2.2081E2	2.0529E2	2.0421E2	2.1658E2	2.0415E2	2.1053E2
2.2E2	2.8337E2	2.7991E2	3.0146E2	3.2637E2	4.6714E2	5.6397E2	7.0147E2	7.7183E2	7.7078E2	7.8667E2	7.8667E2	7.3072E2	8.3624E2	7.9772E2	8.3516E2	8.586E2	8.003E2	6.4845E2	5.9851E2	5.4801E2	5.2867E2	4.7784E2	4.6211E2	4.3207E2	3.4865E2	3.8878E2	3.6683E2	3.2943E2	3.5199E2	3.2803E2	3.1E2	2.5766E2	2.587E2	2.631E2	2.4E2	2.4397E2	2.6318E2	2.5259E2	2.4569E2	2.6685E2	2.4366E2	2.1394E2	2.1878E2	2.0647E2	2.2032E2	2.1918E2	2.2923E2	2.0645E2	2.186E2
2.8667E2	2.6831E2	2.8978E2	3.116E2	3.593E2	4.41E2	5.5844E2	7.2709E2	7.5333E2	7.9314E2	7.7862E2	8.2096E2	7.4009E2	8.5189E2	8.2992E2	8.4023E2	8.6316E2	7.8129E2	7.3671E2	6.9145E2	5.9968E2	5.7909E2	4.8918E2	4.517E2	4.2405E2	4.1179E2	3.7024E2	3.5652E2	3.235E2	3.7828E2	3.4394E2	3.1E2	2.7553E2	2.6732E2	2.2624E2	2.6667E2	2.7064E2	2.7333E2	2.9038E2	2.419E2	2.4324E2	2.5484E2	2.4707E2	2.2141E2	1.9434E2	1.9534E2	2.2339E2	2.3795E2	2.1563E2	1.993E2
2.6E2	2.5144E2	3.0009E2	3.3277E2	3.795E2	4.7127E2	5.468E2	6.6126E2	7.2492E2	7.4686E2	7.7931E2	7.8667E2	7.8045E2	8.1681E2	8.1399E2	8.1286E2	8.7439E2	8.4747E2	7.4178E2	6.8777E2	5.6669E2	5.4434E2	4.9621E2	4.2796E2	4.0802E2	4.3714E2	3.5512E2	3.6335E2	3.8633E2	3.6743E2	2.9181E2	2.6E2	2.5553E2	2.4732E2	2.3422E2	2.4E2	2.4397E2	2.2465E2	2.7223E2	2.5333E2	2.4991E2	2.3677E2	2.204E2	2.0807E2	1.9515E2	2.0667E2	2.1251E2	2.2325E2	1.977E2	1.9562E2
2.6667E2	2.7514E2	2.5316E2	2.8639E2	3.9841E2	4.5994E2	5.868E2	6.8209E2	7.2542E2	7.9589E2	7.8598E2	7.8412E2	7.3649E2	8.374E2	8.1544E2	8.4667E2	8.407E2	8.3194E2	7.4516E2	6.1326E2	5.78E2	5.2142E2	4.7748E2	4.8504E2	4.4144E2	4.2402E2	3.4309E2	3.4339E2	3.6316E2	3.3429E2	3.E2	2.7374E2	2.7127E2	2.5058E2	2.2357E2	2.3451E2	2.2921E2	2.1798E2	2.4814E2	2.6195E2	2.2991E2	2.5634E2	2.4727E2	2.0404E2	2.0182E2	2.1767E2	1.9661E2	2.0068E2	2.1104E2	2.1263E2
2.6667E2	2.749E2	2.9342E2	2.9653E2	3.394E2	4.4354E2	5.3165E2	6.5772E2	7.5108E2	7.8038E2	8.0643E2	7.7333E2	7.4225E2	7.7305E2	7.8698E2	8.3587E2	8.3263E2	7.6935E2	7.5432E2	6.5514E2	5.5302E2	5.2958E2	5.2106E2	4.5122E2	4.0153E2	3.8689E2	3.7724E2	3.501E2	3.7158E2	3.4096E2	3.1045E2	2.85E2	2.8213E2	2.4326E2	2.6709E2	2.2423E2	2.2794E2	2.7186E2	2.7815E2	2.5236E2	2.5297E2	2.5978E2	2.0848E2	1.9859E2	2.2566E2	2.3333E2	1.8656E2	2.0667E2	2.0667E2	2.0298E2
2.6E2	2.4494E2	2.7316E2	2.8174E2	3.4567E2	4.1428E2	5.7312E2	6.4667E2	7.2367E2	8.3215E2	8.4437E2	7.7808E2	7.8442E2	8.1768E2	8.039E2	8.393E2	8.8983E2	8.0707E2	7.4427E2	6.5365E2	6.03E2	5.7333E2	5.517E2	4.8796E2	4.2018E2	3.4579E2	3.3073E2	3.6E2	3.6492E2	3.7962E2	3.3197E2	3.0916E2	2.9113E2	2.5725E2	2.2357E2	2.4667E2	2.427E2	2.5651E2	2.4851E2	2.762E2	2.6667E2	2.6172E2	2.3414E2	2.0658E2	2.2202E2	1.8931E2	1.9169E2	2.0872E2	2.2885E2	2.1491E2
2.6667E2	2.7663E2	2.9325E2	3.7395E2	3.8687E2	4.6661E2	5.6498E2	6.7668E2	8.0934E2	8.6354E2	8.3288E2	8.0887E2	7.6135E2	7.8695E2	8.1171E2	8.3493E2	8.5333E2	7.4179E2	7.5085E2	6.5287E2	5.8767E2	5.7793E2	5.083E2	4.9348E2	4.2541E2	4.1223E2	3.7106E2	3.5337E2	3.7475E2	3.6057E2	3.4788E2	2.9458E2	2.578E2	2.2391E2	2.4667E2	2.3937E2	2.4255E2	2.6434E2	2.8371E2	2.4282E2	2.564E2	2.0215E2	2.2546E2	1.8658E2	1.9636E2	1.7767E2	1.9754E2	2.453E2	2.2896E2	2.0527E2
2.5333E2	2.749E2	2.9013E2	3.1451E2	3.989E2	4.5121E2	5.6182E2	6.3646E2	7.8809E2	7.2487E2	8.2873E2	7.8364E2	7.609E2	8.287E2	8.2878E2	8.076E2	7.9193E2	7.8707E2	7.3671E2	6.5475E2	6.2466E2	5.145E2	5.0504E2	4.4878E2	4.0811E2	3.611E2	3.987E2	3.6974E2	3.365E2	4.2418E2	3.4499E2	2.8375E2	2.7107E2	3.0877E2	2.3733E2	2.2973E2	2.3873E2	2.6636E2	2.6814E2	2.8954E2	2.4919E2	2.1505E2	2.198E2	1.9859E2	2.2566E2	2.3333E2	1.8072E2	2.4256E2	2.0448E2	1.9632E2
2.5333E2	2.3309E2	2.9333E2	2.9826E2	3.394E2	4.4968E2	5.8996E2	6.6958E2	6.99E2	8.1177E2	7.8299E2	7.4523E2	7.3288E2	7.8404E2	8.4179E2	8.2413E2	8.572E2	8.5145E2	7.3094E2	6.1585E2	5.61E2	5.455E2	5.0305E2	4.5122E2	4.0685E2	4.4402E2	3.613E2	3.3661E2	3.6108E2	3.5391E2	3.3606E2	3.1458E2	2.6887E2	2.5464E2	2.6399E2	2.491E2	2.4539E2	2.5651E2	2.6704E2	2.7523E2	2.6288E2	2.5161E2	1.8221E2	1.9859E2	1.9737E2	2.0138E2	1.9661E2	2.0256E2	1.8852E2	2.2228E2
2.3333E2	2.5671E2	2.5654E2	3.1104E2	3.8577E2	4.5841E2	5.738E2	6.8126E2	7.385E2	8.0274E2	7.9241E2	7.989E2	7.636E2	7.5099E2	8.4456E2	8.3953E2	7.8771E2	7.9592E2	6.993E2	6.2886E2	6.0767E2	5.3625E2	5.4504E2	4.9252E2	4.1757E2	3.6088E2	3.8309E2	3.7333E2	3.635E2	3.4705E2	3.5302E2	2.825E2	2.6447E2	2.5464E2	2.6267E2	2.7757E2	2.6142E2	2.9737E2	2.8482E2	2.4764E2	2.2306E2	2.3312E2	2.0121E2	2.3465E2	2.202E2	1.8466E2	1.9169E2	1.9282E2	2.3137E2	2.0737E2
2.9333E2	3.0346E2	2.832E2	3.0319E2	4.0517E2	4.5381E2	5.4431E2	6.7001E2	8.0909E2	7.8568E2	8.3632E2	7.6173E2	7.8261E2	8.2523E2	7.7285E2	7.97E2	8.6176E2	8.3145E2	7.3582E2	6.7475E2	5.6535E2	5.3767E2	4.917E2	4.5041E2	4.2676E2	3.7443E2	3.9057E2	3.5002E2	3.435E2	3.5295E2	2.8803E2	2.7583E2	2.6673E2	2.6732E2	2.5155E2	2.4243E2	2.2682E2	2.4086E2	2.9852E2	2.7523E2	2.5261E2	2.3161E2	2.0101E2	2.3878E2	1.9535E2	2.0603E2	2.0246E2	1.8803E2	2.0437E2	1.9491E2
2.6E2	2.8831E2	2.7031E2	3.1568E2	3.006E2	4.4148E2	5.6713E2	7.1293E2	6.9533E2	8.0823E2	8.4598E2	7.5664E2	7.4442E2	8.2667E2	8.0456E2	8.0826E2	8.1474E2	7.8129E2	7.2676E2	6.7294E2	5.9202E2	5.3709E2	5.1316E2	5.0048E2	4.6937E2	3.9245E2	3.6667E2	3.7673E2	3.5717E2	3.3372E2	3.0409E2	2.9958E2	2.644E2	2.3594E2	2.4977E2	2.3639E2	2.4936E2	2.7969E2	2.6445E2	2.2667E2	2.2324E2	2.1505E2	2.2626E2	2.1859E2	2.2303E2	2.1736E2	2.0328E2	2.0205E2	2.1563E2	1.9193E2
2.8667E2	2.6494E2	2.7342E2	2.8639E2	3.2617E2	4.2401E2	5.4249E2	5.8396E2	7.1525E2	8.2019E2	8.2574E2	7.954E2	7.809E2	7.7884E2	7.6228E2	8.2089E2	8.3017E2	7.8E2	7.5512E2	6.6439E2	5.9368E2	5.2492E2	4.9369E2	4.33E2	4.2261E2	3.611E2	3.8081E2	3.3325E2	3.3475E2	3.5295E2	2.8273E2	2.8458E2	2.7333E2	2.4928E2	2.2934E2	2.4423E2	2.5588E2	2.6667E2	2.7001E2	2.1903E2	2.2306E2	2.3806E2	2.208E2	2.093E2	2.1717E2	1.9598E2	2.1005E2	2.2325E2	2.0645E2	2.2228E2
2.6667E2	2.2478E2	2.9316E2	3.0174E2	3.1313E2	4.3788E2	5.6431E2	6.7563E2	7.E2	8.0274E2	8.0735E2	7.8158E2	8.355E2	8.3333E2	8.3333E2	8.4643E2	8.1157E2	8.5592E2	7.3939E2	6.6E2	6.1468E2	5.846E2	4.8035E2	4.3837E2	4.0009E2	3.9824E2	3.5203E2	3.3984E2	3.6741E2	3.5429E2	2.9895E2	3.35E2	3.1553E2	2.8326E2	2.5733E2	2.4973E2	2.9048E2	2.7364E2	2.7223E2	2.5523E2	2.5315E2	2.3677E2	1.6868E2	2.0798E2	2.1899E2	2.2233E2	2.2E2	2.5384E2	2.0874E2	2.1562E2
2.6E2	2.6486E2	3.0987E2	3.2E2	3.2657E2	4.5587E2	5.4996E2	6.9188E2	7.585E2	7.9646E2	8.4804E2	7.9189E2	7.9198E2	8.026E2	8.5219E2	8.5127E2	8.2877E2	8.2299E2	7.0089E2	6.7184E2	5.4769E2	5.5883E2	5.2936E2	4.7089E2	4.427E2	3.3509E2	3.6699E2	3.5022E2	3.8175E2	3.7352E2	3.4378E2	3.0667E2	2.8433E2	2.4928E2	2.3822E2	2.2423E2	2.1603E2	2.6287E2	2.2814E2	2.6472E2	2.6937E2	2.4172E2	2.0767E2	2.1878E2	1.895E2	1.9767E2	2.1169E2	1.7932E2	1.7552E2	1.9105E2
2.2667E2	2.6337E2	2.7965E2	3.2146E2	3.8577E2	4.5121E2	5.7447E2	6.6313E2	8.0834E2	8.1333E2	7.9241E2	8.1731E2	7.9027E2	8.1537E2	8.3755E2	8.7817E2	8.607E2	7.809E2	7.5432E2	6.7961E2	5.8169E2	5.6142E2	4.8504E2	4.587E2	4.3613E2	3.9956E2	3.7057E2	3.4008E2	2.9434E2	3.2513E2	3.2105E2	2.7625E2	2.8E2	2.9804E2	2.3112E2	2.5514E2	2.427E2	2.9504E2	2.6037E2	2.6667E2	2.6667E2	2.2215E2	2.1313E2	2.2413E2	2.0081E2	1.9397E2	2.1508E2	2.3197E2	2.2437E2	2.0755E2
2.4E2	2.6839E2	2.7636E2	3.1972E2	3.4637E2	4.6767E2	5.408E2	6.4126E2	7.6909E2	7.7508E2	8.1839E2	7.954E2	7.8712E2	7.9797E2	8.3382E2	8.3587E2	8.386E2	8.2388E2	6.8516E2	6.389E2	5.9001E2	5.4751E2	5.0613E2	4.8308E2	4.1207E2	3.7465E2	4.0081E2	3.6331E2	3.6983E2	2.9563E2	3.1197E2	3.2125E2	2.8193E2	2.6536E2	2.2446E2	2.7036E2	2.9206E2	3.0318E2	2.5963E2	2.6092E2	2.6288E2	2.4667E2	2.596E2	1.893E2	1.9434E2	1.7365E2	1.9005E2	1.841E2	2.2219E2	1.8983E2
2.8667E2	2.7161E2	2.768E2	3.0118E2	3.7244E2	4.8767E2	5.4814E2	6.3938E2	6.985E2	7.8392E2	7.8828E2	7.8825E2	7.427E2	7.6288E2	8.3724E2	8.8136E2	8.5297E2	8.004E2	7.2765E2	6.7741E2	5.9502E2	5.5883E2	4.9908E2	4.2244E2	4.0811E2	3.5399E2	3.7691E2	3.7661E2	3.6175E2	3.6E2	3.0788E2	2.8375E2	2.8E2	2.4993E2	1.9291E2	2.5036E2	2.6412E2	2.4232E2	2.6E2	2.5241E2	2.5045E2	2.4194E2	2.7213E2	2.1737E2	2.0384E2	2.0434E2	1.9497E2	2.294E2	2.4022E2	1.8386E2
2.4667E2	3.0675E2	2.768E2	2.9625E2	3.2637E2	4.3068E2	5.808E2	6.5729E2	7.8859E2	7.4979E2	7.954E2	7.5952E2	7.4712E2	7.4636E2	8.096E2	8.147E2	8.8176E2	8.0348E2	7.1014E2	6.1922E2	5.99E2	5.4317E2	4.9153E2	4.7496E2	4.2288E2	3.9487E2	4.2033E2	3.4319E2	3.2E2	3.459E2	3.2394E2	3.1042E2	2.9773E2	2.5725E2	2.6799E2	2.382E2	2.5858E2	2.6667E2	2.8964E2	2.3805E2	2.7351E2	2.5527E2	2.0141E2	1.9193E2	1.9919E2	1.7566E2	2.1426E2	2.0803E2	2.047E2	1.8807E2
2.4E2	2.6156E2	2.9983E2	3.084E2	3.9204E2	4.7021E2	5.868E2	6.8209E2	7.7675E2	8.0019E2	7.9378E2	7.6254E2	7.4802E2	7.8955E2	8.639E2	7.8577E2	8.3019E2	8.0488E2	7.6347E2	6.6439E2	6.0501E2	5.1825E2	4.9351E2	4.8374E2	4.8667E2	3.5509E2	3.9236E2	3.6004E2	3.5192E2	3.0782E2	3.2257E2	2.95E2	2.8E2	2.6797E2	2.431E2	2.1757E2	2.3715E2	2.8086E2	2.7481E2	3.E2	2.7261E2	2.7634E2	1.7675E2	2.3474E2	2.1333E2	1.9598E2	2.2175E2	2.106E2	1.9104E2	1.9263E2
2.9333E2	2.9004E2	2.7671E2	2.7826E2	3.7194E2	4.7021E2	5.9945E2	6.8E2	7.185E2	8.304E2	8.023E2	7.8571E2	7.982E2	7.3825E2	8.1268E2	8.2253E2	8.3123E2	8.3811E2	7.0765E2	6.3294E2	5.5202E2	4.8291E2	5.0252E2	4.5382E2	4.5459E2	3.9934E2	3.7463E2	3.6E2	3.6983E2	3.4096E2	3.1727E2	2.9208E2	2.51E2	2.4E2	2.4399E2	2.3153E2	2.3603E2	2.2783E2	2.9963E2	2.8195E2	2.4306E2	2.1355E2	2.3253E2	1.7991E2	1.9535E2	2.1037E2	2.0328E2	2.1402E2	2.047E2	1.9544E2
2.7333E2	2.9506E2	2.6684E2	2.8784E2	3.7224E2	4.3481E2	5.3515E2	6.5772E2	7.4467E2	8.3901E2	8.6275E2	7.6887E2	7.6487E2	7.5969E2	8.4781E2	8.7056E2	8.4491E2	7.8796E2	7.4587E2	6.7216E2	6.6166E2	5.4926E2	4.9585E2	4.6211E2	4.6928E2	3.8799E2	4.0878E2	3.6671E2	3.3401E2	3.5238E2	2.9864E2	2.875E2	2.5766E2	2.6471E2	2.0446E2	2.309E2	2.4255E2	2.8086E2	2.8667E2	2.7718E2	2.5333E2	2.385E2	2.204E2	2.1474E2	1.9899E2	2.1534E2	2.0831E2	1.9009E2	2.2437E2	2.1491E2
3.1333E2	2.7506E2	2.6E2	3.3395E2	3.7313E2	4.2968E2	5.6047E2	6.8709E2	7.0692E2	7.9882E2	7.9609E2	7.5285E2	6.7829E2	7.913E2	8.1333E2	8.0023E2	8.0526E2	7.7333E2	7.2108E2	6.3741E2	6.1734E2	5.2984E2	5.0631E2	4.847E2	4.1477E2	3.7868E2	3.4358E2	3.4663E2	3.3017E2	3.5904E2	3.3333E2	2.9833E2	2.712E2	2.3189E2	2.5376E2	2.2306E2	2.3603E2	2.4434E2	2.7815E2	2.4287E2	2.2649E2	2.2E2	2.2E2	2.2676E2	1.8303E2	1.7302E2	2.0339E2	2.1539E2	2.1804E2	2.0509E2
2.2667E2	2.498E2	2.8684E2	3.0291E2	3.5274E2	4.4502E2	5.5118E2	6.7043E2	6.6892E2	7.5745E2	8.0323E2	8.1698E2	7.8802E2	8.087E2	8.226E2	8.8643E2	8.8737E2	8.1105E2	7.5085E2	6.7326E2	5.7001E2	5.3191E2	5.4989E2	4.6585E2	4.2279E2	3.7289E2	3.7073E2	3.8994E2	3.6525E2	3.341E2	3.1181E2	2.9459E2	2.6866E2	2.4667E2	2.3601E2	2.582E2	2.5873E2	2.8636E2	2.2888E2	2.5908E2	2.4342E2	2.1699E2	2.5193E2	2.2404E2	1.9919E2	1.6698E2	2.1262E2	1.9607E2	2.1563E2	2.1772E2
2.5333E2	2.6494E2	2.8329E2	3.1625E2	3.792E2	4.2767E2	5.1979E2	6.2209E2	7.1675E2	7.4823E2	7.8598E2	7.9333E2	7.9333E2	7.6579E2	8.0162E2	8.1333E2	8.372E2	8.2926E2	7.4258E2	7.1741E2	5.6704E2	5.0958E2	5.227E2	4.9041E2	4.2423E2	3.9978E2	4.0049E2	3.9652E2	3.8316E2	3.3487E2	3.4242E2	2.9708E2	2.6206E2	2.5268E2	2.4089E2	2.491E2	2.4936E2	2.6318E2	2.6593E2	2.4764E2	2.3676E2	2.4E2	2.1414E2	2.0798E2	2.1616E2	1.8963E2	1.9672E2	2.1539E2	2.1367E2	1.7702E2
2.5333E2	2.7852E2	2.3662E2	2.7944E2	3.393E2	4.5634E2	5.7131E2	6.6126E2	7.6984E2	8.139E2	8.5148E2	8.046E2	8.3153E2	7.9912E2	8.2667E2	8.485E2	8.4807E2	8.8259E2	7.7352E2	6.6588E2	6.2867E2	5.3476E2	4.6918E2	4.4293E2	4.3468E2	4.1333E2	3.9903E2	3.6E2	3.4034E2	3.1391E2	3.3696E2	2.8209E2	2.71E2	2.5399E2	2.3558E2	2.7145E2	2.6509E2	3.0318E2	2.8074E2	2.8195E2	2.5333E2	2.0882E2	2.2566E2	2.2E2	2.1434E2	2.1101E2	2.4257E2	1.9812E2	2.2033E2	1.8368E2
2.6E2	2.9679E2	2.6009E2	3.0263E2	3.397E2	4.3121E2	5.4182E2	6.4043E2	7.6934E2	8.0922E2	7.8138E2	7.7127E2	7.4847E2	8.2551E2	8.2E2	8.1563E2	8.2526E2	7.5284E2	6.992E2	6.3365E2	6.2833E2	5.7217E2	5.2323E2	4.4293E2	4.2937E2	3.8689E2	3.8081E2	3.4667E2	3.2209E2	3.8456E2	3.1879E2	3.1374E2	2.8447E2	2.3254E2	2.5112E2	2.8E2	2.5618E2	2.5101E2	3.0334E2	2.4667E2	2.5351E2	2.3032E2	2.2E2	1.8789E2	2.1717E2	2.3069E2	1.9323E2	2.1333E2	2.177E2	2.2298E2
2.3333E2	3.0173E2	3.0311E2	3.2E2	3.8567E2	4.6508E2	5.6464E2	6.8814E2	7.97E2	7.6194E2	8.2275E2	7.565E2	7.7108E2	8.1856E2	7.9935E2	8.3977E2	8.3474E2	8.6567E2	7.4099E2	6.622E2	5.6169E2	5.6375E2	5.2035E2	4.6715E2	4.6793E2	4.1736E2	3.5967E2	4.1333E2	3.9367E2	3.0897E2	3.4378E2	3.0667E2	2.9327E2	2.566E2	2.4446E2	2.5874E2	2.4524E2	2.5884E2	2.6556E2	2.5426E2	2.5964E2	2.3677E2	1.8807E2	2.1596E2	2.1252E2	1.9333E2	1.9918E2	2.1197E2	2.E2	2.0737E2
2.4667E2	2.4823E2	2.7991E2	3.2611E2	3.4E2	4.574E2	5.2182E2	6.4439E2	7.0567E2	7.8941E2	8.0598E2	7.8571E2	7.1739E2	8.4494E2	8.1479E2	8.8207E2	8.5684E2	7.9055E2	6.7671E2	6.3553E2	6.2567E2	5.3333E2	5.117E2	4.5544E2	4.1477E2	3.8022E2	3.9024E2	3.6982E2	3.8424E2	3.741E2	3.0924E2	2.7583E2	2.6227E2	2.4862E2	2.4267E2	2.7216E2	2.8142E2	2.8985E2	2.9778E2	2.581E2	2.4306E2	2.5806E2	2.1494E2	2.1465E2	2.1434E2	1.9365E2	2.2175E2	2.4051E2	2.0196E2	1.965E2
2.7333E2	2.8329E2	2.9333E2	3.1305E2	3.594E2	4.692E2	5.6962E2	7.1855E2	7.9158E2	7.8137E2	7.8368E2	7.9842E2	8.191E2	8.5305E2	8.504E2	8.5404E2	8.6316E2	8.1731E2	7.5521E2	6.6369E2	6.0801E2	5.3767E2	4.9387E2	4.4585E2	4.5595E2	4.1201E2	3.7512E2	3.6323E2	3.5158E2	3.6628E2	3.2788E2	3.0083E2	2.978E2	2.7594E2	2.4709E2	2.1883E2	2.4794E2	2.8086E2	2.4814E2	2.7144E2	2.5297E2	2.3505E2	2.204E2	1.9324E2	2.1434E2	2.2402E2	1.8656E2	2.2E2	2.1781E2	1.8018E2
2.8E2	2.5161E2	2.6667E2	3.1596E2	3.2677E2	4.6561E2	5.7945E2	7.223E2	7.2742E2	7.7116E2	8.3701E2	8.2873E2	7.8315E2	8.2203E2	7.8342E2	8.0803E2	8.9896E2	8.0219E2	7.4099E2	6.5404E2	5.9368E2	5.9476E2	5.227E2	4.53E2	3.8414E2	3.4777E2	3.7106E2	3.735E2	3.5576E2	3.4E2	3.0561E2	3.3875E2	3.0213E2	2.6326E2	2.7601E2	2.7631E2	2.6255E2	2.6232E2	2.737E2	2.6861E2	2.5369E2	2.5183E2	2.208E2	2.2E2	2.0869E2	2.1503E2	2.0913E2	2.0803E2	2.1781E2	2.1333E2
2.5333E2	2.5967E2	2.9395E2	3.0582E2	4.1204E2	4.61E2	5.5945E2	6.7355E2	7.2517E2	7.592E2	8.423E2	8.165E2	7.8757E2	7.9362E2	8.3219E2	8.6183E2	8.7333E2	7.7691E2	7.6765E2	6.4808E2	5.4435E2	5.5042E2	5.2E2	4.7511E2	4.2937E2	4.1245E2	3.9382E2	3.8986E2	3.5684E2	3.4038E2	3.1302E2	2.7167E2	3.0007E2	2.5254E2	2.5155E2	2.4973E2	2.5873E2	2.8636E2	2.6999E2	3.1718E2	2.8649E2	2.6516E2	2.3414E2	2.E2	2.0566E2	2.1767E2	2.2585E2	1.9932E2	1.977E2	2.1403E2
2.6E2	2.5687E2	2.5601E2	3.116E2	4.1841E2	4.774E2	5.5764E2	6.7376E2	6.8717E2	8.1135E2	8.5585E2	7.9794E2	7.6892E2	7.4752E2	8.6049E2	8.276E2	8.2386E2	8.0398E2	7.593E2	6.6032E2	6.4366E2	5.6084E2	4.827E2	4.5789E2	3.9225E2	3.9934E2	3.7106E2	3.5673E2	3.8141E2	2.8306E2	3.8105E2	3.2166E2	2.888E2	2.2587E2	2.1112E2	2.4486E2	2.3349E2	2.4202E2	2.6E2	2.6E2	2.3946E2	2.2495E2	2.396E2	2.0798E2	2.1616E2	1.9397E2	2.0339E2	2.0991E2	1.8437E2	1.9702E2
2.5333E2	2.7819E2	3.0675E2	2.9014E2	3.392E2	4.9021E2	5.973E2	6.725E2	7.5059E2	7.6373E2	7.6852E2	7.7396E2	7.7198E2	8.1593E2	8.3789E2	8.5906E2	8.5087E2	8.0747E2	7.2169E2	6.8071E2	5.8635E2	5.51E2	5.2018E2	4.8422E2	4.2414E2	4.1758E2	3.4309E2	3.501E2	3.6667E2	3.2782E2	3.4909E2	3.0083E2	2.6653E2	2.4732E2	2.3512E2	2.5153E2	2.5603E2	2.7535E2	2.8777E2	3.0287E2	2.591E2	2.3161E2	2.1394E2	2.2272E2	2.1232E2	1.8095E2	1.9508E2	2.2923E2	2.0207E2	2.2E2
2.4667E2	2.5498E2	2.6658E2	3.1277E2	3.8577E2	4.5947E2	5.3063E2	6.4897E2	7.4392E2	7.496E2	7.8966E2	7.5189E2	7.8306E2	8.174E2	7.9268E2	8.4183E2	8.593E2	7.7602E2	7.3361E2	6.6188E2	6.2901E2	5.4201E2	5.1496E2	5.1511E2	4.0559E2	3.9846E2	3.5512E2	3.6E2	3.5017E2	3.3372E2	3.1606E2	3.0916E2	2.9113E2	2.6928E2	2.7465E2	2.5216E2	2.6142E2	2.3682E2	2.8074E2	2.7436E2	2.3351E2	2.4989E2	2.1454E2	2.2413E2	1.895E2	2.0635E2	2.0749E2	2.E2	2.0874E2	2.193E2
2.4E2	2.5827E2	2.7333E2	3.177E2	3.596E2	4.2608E2	5.6397E2	6.8709E2	7.1975E2	8.3097E2	8.3746E2	8.0254E2	8.8126E2	8.6175E2	8.0114E2	8.108E2	8.021E2	8.4747E2	7.393E2	6.6886E2	5.8535E2	5.0375E2	4.7982E2	4.5593E2	4.2667E2	4.1157E2	3.6715E2	3.8667E2	3.965E2	3.223E2	3.4394E2	3.1875E2	2.9107E2	2.6261E2	2.6535E2	2.8784E2	2.5476E2	2.3566E2	2.5223E2	2.3713E2	2.3297E2	2.4473E2	1.8221E2	2.0018E2	1.6929E2	1.9132E2	2.0421E2	2.3333E2	2.1804E2	1.7562E2
2.6667E2	2.4659E2	2.6667E2	3.2582E2	4.0577E2	4.4968E2	5.4882E2	6.6918E2	8.0292E2	8.0331E2	8.4849E2	7.9794E2	8.0622E2	8.1943E2	7.8926E2	8.2253E2	8.7299E2	8.1194E2	7.4756E2	6.3694E2	5.9133E2	5.8492E2	5.2989E2	4.7204E2	4.3351E2	3.9179E2	3.4488E2	3.5341E2	3.9125E2	3.9352E2	3.4363E2	2.9167E2	3.022E2	3.2406E2	2.4267E2	2.4298E2	2.3715E2	2.6985E2	2.8593E2	2.7144E2	2.5982E2	2.2366E2	2.1333E2	1.8122E2	2.1333E2	1.7428E2	2.0595E2	2.0872E2	2.2011E2	2.1772E2
2.8E2	2.8329E2	2.9662E2	3.1479E2	3.988E2	4.4714E2	5.408E2	6.6522E2	7.1258E2	8.5414E2	7.8598E2	8.1636E2	8.5775E2	8.0811E2	8.3838E2	9.0526E2	9.586E2	8.0528E2	7.2347E2	6.4071E2	5.9167E2	5.4608E2	5.2486E2	4.9707E2	4.9468E2	4.3223E2	3.8212E2	3.2327E2	3.1825E2	3.0705E2	2.747E2	2.9167E2	2.9773E2	2.813E2	2.1779E2	2.418E2	2.6509E2	2.6465E2	2.4888E2	2.7338E2	2.5369E2	2.3205E2	2.394E2	1.9859E2	2.1434E2	1.8063E2	2.2513E2	2.0991E2	1.8219E2	1.9772E2
2.6E2	2.6E2	2.8303E2	3.1653E2	3.9224E2	4.4915E2	5.6565E2	6.873E2	7.5233E2	7.6568E2	7.8643E2	7.7175E2	8.1108E2	7.8407E2	7.7869E2	8.508E2	8.8983E2	8.0348E2	7.3005E2	6.1545E2	5.9299E2	5.2608E2	5.0053E2	4.5252E2	4.2541E2	3.8358E2	3.1301E2	3.8679E2	3.7226E2	3.5352E2	3.356E2	2.7834E2	3.0227E2	2.4652E2	2.2399E2	2.1153E2	2.0412E2	2.5939E2	2.4111E2	2.5051E2	2.4378E2	2.4022E2	2.4626E2	2.2526E2	2.297E2	1.9365E2	2.0421E2	1.9146E2	2.2678E2	1.8755E2
2.7333E2	2.8337E2	2.7991E2	3.0639E2	3.4617E2	4.3735E2	5.5899E2	6.8064E2	7.3283E2	8.2667E2	8.3563E2	7.8681E2	8.1595E2	7.8811E2	8.4049E2	8.6873E2	8.5544E2	8.195E2	7.4347E2	6.9333E2	6.0835E2	5.5275E2	5.2071E2	4.7041E2	3.9892E2	4.2468E2	3.7024E2	3.9006E2	3.5084E2	3.2038E2	3.2242E2	2.7708E2	2.6887E2	2.4862E2	2.2977E2	2.1396E2	2.4255E2	2.5333E2	2.7926E2	2.6097E2	2.5694E2	2.4194E2	2.6566E2	2.4E2	2.0606E2	2.1207E2	2.1077E2	2.3983E2	1.8E2	1.9105E2
2.6E2	2.9333E2	2.9333E2	3.0319E2	3.789E2	4.6862E2	6.0249E2	6.5834E2	8.0167E2	7.9764E2	8.2804E2	7.9492E2	7.8667E2	7.9622E2	8.4846E2	7.7404E2	8.2492E2	7.7413E2	6.7343E2	6.2777E2	6.2567E2	5.2201E2	4.7982E2	4.8959E2	4.3883E2	3.7736E2	3.1967E2	3.5321E2	3.5791E2	3.4077E2	3.3848E2	2.8041E2	2.6454E2	2.3725E2	2.8132E2	2.4423E2	2.5588E2	2.2263E2	2.463E2	2.4759E2	2.6667E2	2.4194E2	2.3333E2	2.2272E2	1.9535E2	1.7566E2	1.9672E2	1.947E2	2.0885E2	1.9491E2
2.5333E2	2.8E2	2.8E2	2.9479E2	3.3284E2	4.8254E2	5.5131E2	6.5084E2	7.375E2	8.2373E2	7.9265E2	7.8158E2	8.355E2	8.0667E2	7.9008E2	8.016E2	9.0352E2	8.3364E2	7.2657E2	6.7843E2	5.9834E2	5.6867E2	5.027E2	4.5919E2	4.3207E2	3.6022E2	3.7203E2	3.7996E2	3.7333E2	3.6038E2	3.5848E2	3.0916E2	2.8667E2	2.566E2	2.6488E2	2.6792E2	2.4967E2	2.8055E2	2.4185E2	2.7333E2	2.5964E2	2.3183E2	2.1374E2	2.0122E2	2.305E2	2.2233E2	2.1415E2	2.1128E2	1.9115E2	2.014E2
2.6E2	2.6486E2	2.8355E2	3.0118E2	3.593E2	4.3682E2	5.8532E2	6.5646E2	7.6317E2	8.296E2	8.2482E2	7.9636E2	7.6315E2	7.9305E2	7.8764E2	8.4413E2	8.3544E2	7.9861E2	7.1681E2	6.5035E2	6.0034E2	5.2201E2	4.9713E2	5.0178E2	4.1883E2	4.0132E2	4.1317E2	3.7018E2	4.0492E2	3.2897E2	3.3591E2	2.9374E2	2.6447E2	2.7268E2	2.4934E2	2.4964E2	2.5573E2	2.5248E2	2.4777E2	2.6477E2	2.4973E2	2.0538E2	2.3213E2	2.107E2	2.E2	1.8264E2	1.7333E2	2.2E2	2.1126E2	2.1175E2
2.6667E2	2.6486E2	3.E2	3.2958E2	4.0567E2	4.4301E2	5.7063E2	7.321E2	6.9633E2	7.8019E2	8.2759E2	7.8427E2	7.0982E2	8.5449E2	8.3789E2	8.3286E2	8.9439E2	8.3642E2	7.7601E2	6.6032E2	6.0401E2	5.5217E2	5.1188E2	4.4585E2	3.8153E2	4.4468E2	3.9203E2	3.8655E2	3.765E2	3.9943E2	3.2257E2	3.0083E2	2.7546E2	2.4862E2	2.5023E2	2.6361E2	2.8239E2	2.8465E2	2.5407E2	2.6667E2	2.564E2	2.5656E2	2.3414E2	2.0132E2	2.0384E2	2.E2	2.E2	1.8137E2	1.9115E2	1.9035E2
2.8E2	2.9844E2	2.5031E2	2.7104E2	3.3264E2	4.7381E2	5.7063E2	6.7938E2	7.385E2	8.2038E2	8.4643E2	7.8571E2	7.8577E2	8.0028E2	8.2781E2	8.2873E2	8.214E2	7.7731E2	7.3014E2	6.5145E2	5.9934E2	5.8867E2	5.1621E2	4.7041E2	4.5207E2	4.367E2	3.5073E2	3.6323E2	3.5158E2	3.4686E2	3.2E2	2.9958E2	2.778E2	2.6797E2	2.4E2	2.4486E2	2.2555E2	2.507E2	2.4888E2	2.8287E2	2.4595E2	2.3978E2	2.402E2	2.0658E2	2.1353E2	2.127E2	2.0913E2	2.1658E2	1.9541E2	2.207E2
2.4E2	2.4823E2	2.9965E2	3.3653E2	3.794E2	4.928E2	5.6713E2	6.8417E2	7.58E2	8.2705E2	8.4712E2	8.1127E2	8.1333E2	7.8492E2	8.1789E2	8.4779E2	8.3824E2	7.8438E2	7.0676E2	6.5294E2	6.4E2	5.8201E2	5.2252E2	4.8878E2	4.8E2	3.9846E2	3.5512E2	3.3988E2	3.6916E2	3.8667E2	3.5302E2	3.0583E2	2.9546E2	2.3254E2	2.5554E2	2.2667E2	2.227E2	3.0257E2	2.6185E2	2.8195E2	2.6018E2	2.4688E2	2.206E2	2.1878E2	1.895E2	2.0201E2	2.0667E2	2.1932E2	2.1552E2	1.979E2
2.6E2	2.8173E2	2.6996E2	2.9798E2	4.1831E2	4.5021E2	5.573E2	6.4209E2	7.175E2	8.0766E2	7.8093E2	7.8825E2	8.2351E2	7.9449E2	8.E2	8.0437E2	8.6632E2	8.3811E2	7.4746E2	6.8659E2	5.7768E2	5.6434E2	5.2053E2	4.8748E2	4.455E2	3.8689E2	3.9512E2	3.8994E2	3.4067E2	3.8494E2	3.1333E2	3.2209E2	2.8419E2	3.0811E2	2.3822E2	2.2423E2	2.2794E2	2.7737E2	2.7186E2	2.5426E2	2.6649E2	2.4022E2	2.1394E2	1.9061E2	2.1232E2	2.0264E2	1.8749E2	2.2068E2	2.2011E2	2.0298E2
2.4667E2	2.7177E2	2.5983E2	3.177E2	3.793E2	4.2661E2	5.6612E2	7.0417E2	7.8442E2	8.1352E2	8.3402E2	8.2667E2	7.7694E2	8.2E2	8.4764E2	8.43E2	9.0949E2	7.9861E2	7.2676E2	6.7294E2	5.9202E2	5.2984E2	4.8468E2	4.517E2	4.1874E2	3.9399E2	4.0797E2	3.7321E2	3.1401E2	4.036E2	3.3076E2	3.1458E2	2.5993E2	2.8942E2	2.6E2	2.6486E2	2.6539E2	2.4899E2	2.7889E2	2.581E2	2.2937E2	2.3634E2	2.3374E2	2.2263E2	2.1071E2	1.7566E2	2.0257E2	1.9812E2	2.2033E2	1.8E2
2.6667E2	2.6494E2	2.7342E2	2.8639E2	3.7214E2	4.3481E2	5.5414E2	6.8814E2	7.7133E2	7.6568E2	7.9241E2	8.0811E2	7.7072E2	8.0898E2	8.3106E2	8.7286E2	9.4632E2	8.3503E2	7.3512E2	6.7702E2	6.0435E2	5.2667E2	5.072E2	4.8911E2	4.482E2	3.8088E2	3.9772E2	3.5657E2	3.1542E2	3.4552E2	3.2425E2	3.3749E2	2.866E2	2.7399E2	2.3333E2	2.2604E2	2.4906E2	2.4581E2	2.7704E2	2.3805E2	2.564E2	2.3183E2	2.4606E2	2.0676E2	1.8283E2	2.0402E2	2.1918E2	1.947E2	2.0885E2	2.2438E2
2.3333E2	2.665E2	3.0009E2	3.377E2	3.9274E2	4.9894E2	5.5582E2	6.548E2	6.995E2	7.7333E2	7.8828E2	7.6983E2	8.5279E2	8.4579E2	8.6781E2	8.9493E2	8.6561E2	7.7781E2	7.6934E2	6.6996E2	6.8632E2	5.3392E2	5.227E2	4.7544E2	4.5072E2	3.9978E2	3.9512E2	3.8994E2	3.7508E2	4.0571E2	3.2636E2	2.8792E2	3.1113E2	2.7725E2	2.4E2	2.3757E2	2.4127E2	3.1272E2	2.6704E2	2.6005E2	2.3351E2	2.3011E2	2.396E2	1.7061E2	1.9515E2	1.9799E2	2.0503E2	2.5247E2	1.9759E2	2.3105E2
2.7333E2	3.0008E2	2.6684E2	3.0756E2	3.398E2	4.4767E2	5.2713E2	6.6334E2	7.7675E2	7.6705E2	8.1402E2	8.389E2	8.3468E2	7.9421E2	7.6114E2	8.2319E2	8.9579E2	7.4129E2	6.992E2	6.4588E2	6.0867E2	4.9074E2	5.2901E2	4.9007E2	4.4009E2	3.8733E2	3.8878E2	3.5677E2	3.7333E2	3.6686E2	3.4651E2	3.1125E2	3.0893E2	2.6522E2	2.5155E2	2.3757E2	2.4127E2	2.3015E2	2.8519E2	2.6E2	2.4631E2	2.4323E2	2.208E2	2.2535E2	2.0586E2	1.8233E2	2.3262E2	2.0872E2	2.2667E2	2.0825E2
2.7333E2	2.6321E2	2.7031E2	3.2061E2	4.1234E2	4.8201E2	5.6498E2	6.4313E2	7.5625E2	8.1901E2	8.1884E2	7.6921E2	7.3604E2	7.9768E2	8.0878E2	8.4437E2	8.586E2	8.2876E2	7.1831E2	6.8181E2	6.59E2	5.4608E2	5.3351E2	4.9007E2	4.3477E2	4.5025E2	3.5642E2	3.6679E2	3.4734E2	3.7218E2	3.4772E2	3.0875E2	3.1107E2	3.2471E2	2.2399E2	2.3342E2	2.6809E2	2.7101E2	2.5444E2	2.6005E2	2.4036E2	2.3355E2	2.5253E2	2.2263E2	2.3899E2	2.2063E2	2.1251E2	2.2068E2	2.0481E2	1.7473E2
2.9333E2	2.614E2	3.2996E2	3.0868E2	3.788E2	4.7841E2	5.7798E2	6.7751E2	7.2567E2	8.1059E2	7.8505E2	7.8969E2	7.8135E2	7.5071E2	8.1951E2	8.0873E2	8.3123E2	8.0617E2	7.4756E2	6.8996E2	5.8169E2	5.5191E2	5.5259E2	4.5496E2	4.5072E2	3.7355E2	3.8358E2	3.5644E2	3.2492E2	3.1372E2	2.8273E2	2.8458E2	2.644E2	2.4196E2	2.2178E2	2.4306E2	2.4809E2	2.6752E2	2.663E2	2.6759E2	2.6955E2	2.1871E2	2.002E2	2.1333E2	2.2182E2	2.2032E2	2.0164E2	2.2598E2	2.2E2	2.0895E2
2.5333E2	2.651E2	2.4329E2	2.8611E2	3.591E2	4.7068E2	5.9232E2	6.7563E2	7.8984E2	8.2118E2	8.0598E2	8.1333E2	7.5739E2	8.4203E2	8.0894E2	8.6756E2	8.5894E2	8.6697E2	7.4249E2	6.6918E2	5.8034E2	5.2058E2	4.8989E2	4.3578E2	4.2144E2	4.1113E2	3.5024E2	3.7006E2	3.3084E2	3.3923E2	2.8819E2	3.0541E2	2.5986E2	2.3464E2	2.369E2	2.5514E2	2.943E2	2.7162E2	2.863E2	2.8569E2	2.7261E2	2.1205E2	2.194E2	2.1465E2	2.0586E2	1.8667E2	1.9836E2	2.1658E2	1.7793E2	1.6737E2
2.9333E2	2.749E2	3.E2	2.9014E2	3.5234E2	4.6254E2	5.1865E2	6.7606E2	7.8442E2	7.7764E2	8.3196E2	8.0523E2	7.4937E2	7.7997E2	8.9561E2	8.7127E2	8.5474E2	8.1642E2	7.9085E2	6.7247E2	6.1133E2	6.0867E2	5.2323E2	4.4667E2	4.5198E2	3.7201E2	3.4943E2	3.7321E2	3.3367E2	3.2667E2	3.3969E2	2.925E2	2.9553E2	2.6928E2	2.4178E2	2.509E2	2.5064E2	2.8636E2	2.9963E2	2.8384E2	2.6E2	2.2538E2	2.3273E2	1.9991E2	2.2384E2	2.3736E2	2.0574E2	2.2667E2	2.1793E2	2.1105E2
2.7333E2	2.465E2	2.8996E2	3.5249E2	3.6677E2	4.6867E2	5.4532E2	6.4522E2	7.1825E2	7.5764E2	7.7011E2	8.024E2	7.5874E2	7.9912E2	8.4049E2	8.2944E2	8.5509E2	8.404E2	7.4775E2	6.233E2	6.3966E2	5.5417E2	4.9982E2	4.9089E2	4.2018E2	3.7978E2	3.7333E2	3.5657E2	3.6949E2	3.4762E2	3.4636E2	2.8166E2	2.7113E2	2.7333E2	2.4132E2	2.2369E2	2.6921E2	2.6349E2	2.737E2	2.8E2	2.6973E2	2.4516E2	2.4E2	2.1193E2	2.1919E2	1.9132E2	2.2175E2	1.9744E2	2.1367E2	1.9175E2
2.6E2	2.7161E2	2.8667E2	3.1625E2	3.3323E2	4.4761E2	5.6215E2	6.7772E2	7.5825E2	7.8686E2	8.0138E2	7.7746E2	7.6712E2	7.8579E2	8.2439E2	8.2253E2	8.2526E2	8.4787E2	7.1174E2	6.2549E2	5.4701E2	5.4317E2	4.9153E2	4.4878E2	4.2405E2	3.7311E2	3.6667E2	3.6667E2	3.6175E2	3.7295E2	3.2788E2	2.9208E2	2.8673E2	2.6928E2	2.5023E2	2.6361E2	2.3079E2	2.3101E2	2.4851E2	2.8E2	2.6631E2	2.4344E2	2.2707E2	2.2272E2	2.0667E2	2.1534E2	1.9077E2	2.4256E2	2.023E2	1.9702E2
2.4667E2	2.3317E2	2.8978E2	3.3625E2	3.7293E2	4.6561E2	5.6996E2	6.9751E2	7.585E2	8.1432E2	8.0852E2	8.3237E2	7.7027E2	7.4376E2	8.0162E2	8.2643E2	8.6316E2	7.3781E2	7.3432E2	6.5145E2	5.9934E2	5.4809E2	4.9117E2	4.7919E2	4.5207E2	3.9245E2	3.6667E2	3.8008E2	3.6384E2	2.9506E2	3.4105E2	2.8166E2	2.9347E2	2.5254E2	2.4667E2	2.4423E2	2.6382E2	2.9101E2	2.7223E2	2.5144E2	2.5351E2	2.4516E2	2.206E2	2.0141E2	1.8566E2	1.8899E2	2.159E2	2.306E2	2.0667E2	2.214E2
2.4E2	2.6486E2	3.0987E2	3.2E2	3.8567E2	4.1888E2	5.7414E2	6.7938E2	7.77E2	7.8293E2	8.1103E2	8.0921E2	8.1955E2	8.0028E2	8.1675E2	8.501E2	8.7403E2	7.8537E2	7.777E2	6.822E2	5.8169E2	5.8693E2	5.0702E2	4.6878E2	4.9721E2	3.7934E2	3.7252E2	3.9661E2	3.0801E2	3.318E2	3.6636E2	3.1625E2	2.7086E2	2.7072E2	2.4E2	2.3514E2	2.3858E2	2.0814E2	2.7815E2	2.4667E2	2.5009E2	2.385E2	1.9454E2	1.9061E2	2.1232E2	1.9397E2	2.0339E2	2.2119E2	1.8207E2	1.9263E2
2.7333E2	3.0518E2	2.7974E2	3.2958E2	3.597E2	4.3894E2	5.338E2	6.6043E2	8.0217E2	8.0511E2	8.0323E2	8.3079E2	7.645E2	8.2551E2	8.3382E2	8.2714E2	8.7299E2	8.1194E2	7.2765E2	6.4886E2	5.9934E2	5.5301E2	4.8433E2	4.6715E2	4.573E2	4.367E2	3.4715E2	3.499E2	3.53E2	3.1467E2	3.1197E2	2.95E2	3.1574E2	2.6718E2	2.4178E2	2.5333E2	2.6127E2	2.7768E2	2.8556E2	2.6667E2	2.4613E2	2.3656E2	2.1414E2	1.9728E2	2.1899E2	2.3968E2	2.0574E2	2.5197E2	2.2689E2	2.E2
2.5333E2	2.4831E2	2.8623E2	3.1507E2	3.1333E2	4.6401E2	5.6983E2	6.548E2	7.4442E2	7.8312E2	8.4069E2	7.9189E2	8.1063E2	8.0754E2	8.0487E2	8.8803E2	8.8947E2	7.8846E2	7.5272E2	6.4886E2	5.4269E2	5.7825E2	5.2323E2	4.7659E2	4.6279E2	3.9802E2	3.5073E2	3.9341E2	4.1158E2	4.0686E2	3.4515E2	3.1333E2	2.91E2	2.6797E2	2.7554E2	2.3694E2	2.3588E2	2.5217E2	2.2406E2	2.8384E2	2.7027E2	2.256E2	2.5839E2	1.9982E2	2.4202E2	2.0063E2	2.159E2	2.3265E2	2.1793E2	2.E2
3.E2	2.8839E2	2.832E2	3.2291E2	3.99E2	4.8095E2	5.7966E2	7.2085E2	7.605E2	7.7627E2	8.0437E2	7.611E2	8.0261E2	7.8232E2	7.8781E2	8.1493E2	8.4526E2	8.4926E2	7.4765E2	6.5255E2	5.9267E2	5.6951E2	4.7298E2	4.8504E2	4.3613E2	3.7598E2	4.4976E2	4.1317E2	3.4734E2	3.5276E2	3.2257E2	3.1834E2	3.11E2	2.6391E2	2.3911E2	2.3577E2	2.3206E2	2.4868E2	3.1741E2	2.6764E2	2.636E2	2.6344E2	1.8888E2	1.9333E2	2.0748E2	2.1365E2	2.4175E2	2.4718E2	1.9552E2	1.9263E2
2.2667E2	2.9325E2	2.936E2	3.2756E2	3.5323E2	4.2454E2	5.4148E2	6.9022E2	7.5258E2	8.2941E2	8.4299E2	7.9141E2	7.5423E2	8.0782E2	8.2992E2	8.3587E2	8.5053E2	8.2836E2	7.3094E2	6.6071E2	5.8335E2	5.2783E2	5.1621E2	4.6293E2	4.9189E2	4.0044E2	3.9724E2	3.8352E2	3.4451E2	3.0705E2	3.2378E2	2.8958E2	2.8887E2	2.9268E2	2.7109E2	2.2549E2	2.5064E2	2.6985E2	2.4148E2	2.6287E2	2.6018E2	2.3205E2	2.2647E2	1.8395E2	2.1414E2	2.1164E2	2.2339E2	2.0137E2	2.0678E2	1.9333E2
2.7333E2	2.8E2	2.8E2	3.0465E2	3.6587E2	4.3174E2	5.4713E2	6.5459E2	7.375E2	7.8468E2	8.2021E2	8.2954E2	7.6721E2	7.9246E2	8.1724E2	8.7883E2	8.6561E2	8.0617E2	7.3263E2	6.6628E2	6.0235E2	5.055E2	4.8252E2	4.413E2	4.4261E2	4.3179E2	3.6878E2	3.3341E2	3.4667E2	3.7257E2	3.1591E2	2.9708E2	3.0673E2	2.8326E2	2.5911E2	2.6306E2	2.7206E2	2.7768E2	2.5777E2	3.2005E2	2.7297E2	2.5505E2	2.3394E2	2.293E2	2.1737E2	1.9968E2	2.3005E2	2.1795E2	2.1093E2	2.1491E2
2.5333E2	2.6502E2	2.8632E2	2.7389E2	3.4537E2	4.5227E2	5.5346E2	6.7271E2	7.3825E2	8.0648E2	8.2484E2	7.741E2	8.0126E2	7.5274E2	8.1886E2	8.616E2	8.9193E2	8.6478E2	7.4427E2	6.7404E2	5.9101E2	5.811E2	4.9443E2	5.2763E2	4.6541E2	3.6733E2	3.8309E2	3.5657E2	3.4983E2	3.6628E2	3.3848E2	3.0667E2	2.9773E2	2.6326E2	2.4977E2	2.3639E2	2.5333E2	2.8086E2	2.7852E2	2.3625E2	2.2072E2	2.4172E2	2.2707E2	2.307E2	2.002E2	1.8635E2	1.9333E2	2.4598E2	2.3126E2	2.1333E2
2.7333E2	2.7819E2	2.7715E2	3.0902E2	3.793E2	4.3735E2	5.5899E2	6.3271E2	7.7525E2	8.8785E2	8.4275E2	7.5808E2	8.3279E2	7.8172E2	8.5057E2	8.7723E2	8.5157E2	7.9512E2	7.5192E2	6.6408E2	6.8366E2	5.2058E2	5.0287E2	4.6081E2	4.1883E2	4.2491E2	3.7333E2	4.0016E2	3.6768E2	3.5962E2	3.4788E2	3.0625E2	2.7553E2	2.5529E2	2.7287E2	2.291E2	2.1745E2	2.5621E2	2.7963E2	2.6764E2	2.4991E2	2.5656E2	2.2121E2	2.0798E2	2.1616E2	2.3302E2	2.2246E2	2.1863E2	1.9793E2	1.8737E2
2.6667E2	2.6008E2	2.4987E2	3.093E2	3.8577E2	4.7381E2	5.6114E2	6.4021E2	8.0092E2	7.6705E2	8.1103E2	7.5856E2	8.2703E2	8.0376E2	8.2846E2	8.5883E2	8.993E2	8.1821E2	7.8427E2	6.4471E2	5.4034E2	5.4984E2	5.0252E2	4.5382E2	4.1739E2	3.4733E2	3.6667E2	3.4319E2	3.4949E2	3.4705E2	3.2E2	3.1708E2	3.1333E2	2.8326E2	2.8221E2	2.6549E2	2.6682E2	2.7535E2	2.7333E2	2.8092E2	2.7946E2	2.5011E2	2.2727E2	2.4141E2	2.2E2	2.1132E2	1.7743E2	1.9607E2	2.2219E2	2.1193E2
2.6E2	2.4667E2	2.5654E2	3.0118E2	3.593E2	4.4095E2	5.8713E2	7.6168E2	8.0025E2	8.1726E2	8.0667E2	8.2048E2	7.3342E2	7.9825E2	8.1464E2	7.9056E2	8.7229E2	8.1284E2	7.4925E2	6.5067E2	5.7834E2	5.1275E2	5.1099E2	5.0878E2	4.5216E2	3.5399E2	3.7333E2	3.4986E2	3.5125E2	3.341E2	3.0651E2	2.9167E2	3.022E2	2.8797E2	2.4799E2	2.3279E2	2.4285E2	2.4318E2	2.9259E2	2.8E2	2.5604E2	2.2839E2	2.5899E2	1.9868E2	1.905E2	1.7799E2	1.9672E2	2.3265E2	2.2011E2	2.214E2
2.7333E2	2.5498E2	2.6E2	3.1423E2	3.793E2	4.4407E2	5.4646E2	7.0147E2	7.7183E2	8.1352E2	8.3103E2	8.246E2	7.645E2	8.1622E2	8.657E2	8.2667E2	8.9229E2	8.2488E2	7.8845E2	7.0588E2	6.2901E2	5.6926E2	5.0936E2	4.7333E2	4.3081E2	4.2022E2	4.1594E2	3.6655E2	3.3684E2	3.3333E2	2.9591E2	2.7417E2	2.8007E2	2.9268E2	2.5287E2	2.1883E2	2.2809E2	2.6403E2	2.6482E2	2.3903E2	2.4649E2	2.4495E2	2.1434E2	2.1859E2	2.3717E2	2.1598E2	1.8913E2	2.306E2	2.1104E2	2.0895E2
2.7333E2	2.6502E2	2.8632E2	3.084E2	4.1174E2	4.7333E2	5.6194E2	7.0792E2	7.2667E2	8.3196E2	8.177E2	7.9746E2	7.9333E2	8.4407E2	8.1658E2	8.269E2	8.6176E2	8.9404E2	7.416E2	6.9734E2	6.1934E2	5.9301E2	5.0486E2	4.5463E2	4.4532E2	3.8066E2	3.9285E2	3.6663E2	3.4525E2	3.4E2	3.1076E2	3.325E2	2.8639E2	2.6601E2	2.8267E2	2.9514E2	3.1048E2	3.1015E2	2.9889E2	2.8E2	2.6973E2	2.4516E2	2.594E2	2.2939E2	2.2182E2	2.3767E2	1.9323E2	2.0667E2	2.0885E2	2.0597E2
3.E2	2.7835E2	2.7991E2	2.9653E2	3.591E2	4.1941E2	5.668E2	6.9563E2	7.3925E2	8.3882E2	8.331E2	7.7698E2	7.418E2	8.2898E2	8.3724E2	8.5516E2	8.6667E2	8.1114E2	8.2258E2	6.7914E2	5.7834E2	5.3392E2	5.227E2	4.9789E2	4.2694E2	4.0557E2	3.7512E2	3.4982E2	3.4949E2	3.6E2	3.2105E2	2.9375E2	3.066E2	2.7594E2	2.5733E2	2.4973E2	2.5079E2	2.455E2	2.8111E2	2.8672E2	2.6703E2	2.2065E2	2.6465E2	2.1342E2	1.9798E2	2.0899E2	2.359E2	2.347E2	2.3355E2	2.3245E2
2.4E2	2.5984E2	2.8355E2	3.1596E2	3.8587E2	5.1434E2	5.938E2	6.3896E2	7.8734E2	8.0274E2	8.0735E2	7.6777E2	7.9685E2	8.0782E2	8.2439E2	8.531E2	8.8983E2	7.8309E2	7.5254E2	6.829E2	6.6933E2	5.9243E2	5.0468E2	4.717E2	4.3342E2	4.1179E2	3.7203E2	3.8331E2	3.5542E2	3.7257E2	3.294E2	3.2541E2	2.754E2	2.5399E2	2.0624E2	2.6126E2	2.5094E2	2.4318E2	2.6037E2	2.7236E2	2.764E2	2.271E2	2.4566E2	1.9202E2	1.8384E2	2.0603E2	2.2585E2	2.1197E2	2.E2	1.9263E2
2.7333E2	2.7333E2	2.9965E2	2.823E2	3.389E2	4.7894E2	5.7696E2	7.0709E2	7.2692E2	7.9627E2	8.2138E2	8.1127E2	7.5739E2	8.6203E2	8.5106E2	8.4484E2	8.9896E2	8.4747E2	7.592E2	6.8549E2	5.5602E2	5.6841E2	5.6071E2	4.6552E2	4.8117E2	3.7443E2	4.0488E2	3.6646E2	3.4316E2	3.2724E2	3.1181E2	2.8E2	2.7107E2	2.787E2	2.4977E2	2.3639E2	2.573E2	2.7651E2	2.663E2	2.6E2	2.5315E2	2.4172E2	2.594E2	2.0667E2	2.1232E2	2.0698E2	2.2923E2	2.2461E2	2.0667E2	1.993E2
2.3333E2	2.5161E2	2.7325E2	3.0958E2	3.5284E2	4.5634E2	5.5549E2	6.6147E2	7.2542E2	8.2648E2	8.1196E2	8.3127E2	7.5874E2	7.9477E2	8.5821E2	8.7587E2	9.0246E2	8.408E2	7.2268E2	6.5592E2	5.5136E2	5.5333E2	5.3387E2	4.7463E2	4.4937E2	4.2579E2	4.0179E2	3.7648E2	3.7616E2	3.7372E2	3.5712E2	3.025E2	2.8893E2	2.813E2	2.1779E2	2.4423E2	2.4E2	2.7853E2	2.6222E2	2.9241E2	2.6649E2	2.2538E2	2.3273E2	2.0272E2	2.0364E2	1.9629E2	1.9754E2	1.841E2	2.1563E2	2.0298E2
2.6667E2	2.9844E2	2.7333E2	2.9305E2	3.788E2	4.4767E2	5.4612E2	6.7938E2	7.5133E2	8.2804E2	8.6921E2	8.4887E2	8.573E2	8.6813E2	7.9382E2	8.439E2	8.4807E2	8.5194E2	7.6019E2	6.2808E2	6.0366E2	5.3767E2	4.9387E2	4.6081E2	4.5604E2	3.9267E2	3.6797E2	3.6675E2	3.5542E2	3.7257E2	3.3848E2	2.95E2	2.8447E2	2.5058E2	2.5911E2	2.6063E2	2.773E2	2.745E2	2.7333E2	2.5815E2	2.3712E2	2.385E2	2.0101E2	2.093E2	2.1434E2	1.9365E2	1.9251E2	2.E2	2.E2	2.2947E2
2.6667E2	2.6329E2	2.7004E2	3.5047E2	3.5373E2	4.3481E2	5.8262E2	7.0021E2	7.7108E2	7.9451E2	8.0323E2	7.4331E2	8.1189E2	7.913E2	8.3544E2	8.623E2	8.9579E2	8.612E2	7.2258E2	6.6071E2	5.7202E2	5.3275E2	5.2018E2	5.1041E2	4.655E2	4.1377E2	4.1951E2	3.7988E2	3.8458E2	3.2858E2	3.1622E2	3.1833E2	2.912E2	2.579E2	2.4977E2	2.3396E2	2.5461E2	2.6E2	2.6519E2	2.4759E2	2.5982E2	2.286E2	2.1353E2	2.093E2	2.1434E2	1.9365E2	2.2175E2	2.0872E2	2.2448E2	2.2737E2
2.4E2	2.5325E2	2.536E2	3.1714E2	3.6637E2	4.8561E2	5.868E2	6.9167E2	7.6442E2	8.2686E2	8.3241E2	8.2969E2	8.027E2	8.3768E2	8.4325E2	8.3174E2	9.1475E2	8.3453E2	7.4319E2	6.9545E2	6.1634E2	5.7184E2	4.8667E2	4.717E2	4.2279E2	3.9912E2	3.787E2	3.7321E2	3.4842E2	3.8552E2	3.2667E2	3.1208E2	2.71E2	2.7804E2	2.3733E2	2.273E2	2.5191E2	2.655E2	3.1038E2	2.581E2	2.2595E2	2.2473E2	2.398E2	1.9868E2	1.9616E2	2.1736E2	2.2082E2	2.3128E2	2.0459E2	1.9772E2
2.5333E2	2.5646E2	2.8035E2	2.8784E2	3.8537E2	4.5328E2	5.5165E2	6.7293E2	7.5158E2	7.8804E2	7.9931E2	7.7444E2	8.0973E2	7.9158E2	8.5772E2	8.5587E2	8.4667E2	8.2219E2	7.5601E2	6.7294E2	5.9202E2	6.0751E2	5.1638E2	4.3463E2	4.3063E2	4.2557E2	3.8081E2	3.4667E2	3.3192E2	3.0077E2	2.9743E2	3.0458E2	3.0227E2	2.4652E2	2.4178E2	2.6306E2	2.8E2	2.6899E2	3.0371E2	2.4764E2	2.5387E2	2.6344E2	2.1474E2	2.2676E2	1.9717E2	1.9767E2	1.9415E2	2.0205E2	2.1126E2	2.0807E2
2.5333E2	2.6156E2	2.8667E2	3.2118E2	3.399E2	4.6354E2	5.5798E2	7.1022E2	8.3034E2	8.0255E2	8.3749E2	8.3093E2	8.2487E2	8.2695E2	8.5447E2	8.5977E2	8.8456E2	8.4438E2	7.5681E2	6.822E2	5.5903E2	4.8233E2	4.9801E2	4.5007E2	3.9477E2	3.7311E2	3.6488E2	3.5329E2	3.8108E2	3.4153E2	3.1864E2	3.1333E2	2.9546E2	2.4457E2	2.4977E2	2.3396E2	2.3476E2	2.5419E2	2.7852E2	2.5903E2	2.5964E2	2.6645E2	2.3454E2	1.8667E2	1.9515E2	2.1101E2	1.8995E2	1.9744E2	2.2678E2	2.0228E2
2.6E2	2.8165E2	2.7022E2	3.1249E2	3.7274E2	4.6561E2	5.4464E2	6.6814E2	7.4492E2	7.4586E2	8.2897E2	8.1698E2	8.191E2	8.0754E2	7.8829E2	8.4366E2	8.4877E2	8.3015E2	7.4676E2	6.8071E2	5.4103E2	5.2984E2	5.0415E2	4.9674E2	4.0955E2	3.9421E2	4.0569E2	3.7002E2	3.2909E2	3.5866E2	3.2788E2	2.9791E2	2.956E2	2.2182E2	2.4934E2	2.4235E2	2.1985E2	2.9388E2	2.6667E2	2.6097E2	2.4667E2	2.2194E2	1.8101E2	2.2132E2	2.2384E2	2.3302E2	2.2831E2	2.0547E2	2.4022E2	2.0965E2
2.6667E2	2.6667E2	2.9298E2	2.9535E2	3.6547E2	4.774E2	5.4498E2	6.2313E2	8.2609E2	8.0411E2	8.0804E2	7.9794E2	8.4973E2	8.2088E2	8.1544E2	8.0737E2	7.9263E2	7.8577E2	7.6258E2	6.64E2	5.9734E2	6.101E2	4.9585E2	4.8081E2	4.5477E2	4.2535E2	3.9024E2	3.9329E2	3.7192E2	3.6019E2	3.053E2	3.0583E2	3.2673E2	2.7921E2	2.5643E2	2.2361E2	2.027E2	2.7156E2	2.7889E2	2.4861E2	2.4054E2	2.1549E2	2.3233E2	2.1061E2	2.1818E2	2.1534E2	2.2E2	2.4923E2	2.2207E2	2.1421E2
2.3333E2	3.0008E2	2.8329E2	2.9653E2	3.6567E2	4.6201E2	5.6713E2	6.8897E2	7.6467E2	7.9371E2	8.2873E2	8.2508E2	7.7739E2	8.8638E2	8.5886E2	8.23E2	8.6562E2	8.608E2	7.4268E2	6.6777E2	5.8635E2	5.5392E2	5.427E2	4.8048E2	4.5468E2	3.2242E2	3.9333E2	3.8998E2	3.4242E2	3.5904E2	3.4788E2	3.15E2	2.8213E2	3.1543E2	2.5911E2	2.5577E2	2.6794E2	2.5132E2	3.0667E2	2.9148E2	2.636E2	2.3377E2	2.1353E2	2.1465E2	2.1434E2	1.8931E2	2.1508E2	2.2068E2	2.1355E2	2.1614E2
2.3333E2	2.4329E2	2.7965E2	3.1653E2	3.594E2	4.1375E2	5.6148E2	6.9585E2	7.3975E2	7.9234E2	8.3103E2	7.5554E2	7.4532E2	7.7333E2	7.8715E2	8.2413E2	8.3333E2	7.6935E2	7.7174E2	7.0181E2	6.0535E2	5.1592E2	4.7982E2	4.7463E2	4.6532E2	4.167E2	3.3252E2	3.5661E2	3.565E2	3.5352E2	3.3181E2	3.E2	2.7766E2	2.4862E2	2.5155E2	2.473E2	2.7191E2	2.6349E2	2.737E2	2.781E2	2.7333E2	2.486E2	2.1414E2	2.2526E2	2.297E2	1.9799E2	1.8749E2	2.2137E2	2.2022E2	2.007E2
2.8667E2	2.5161E2	2.7983E2	3.2291E2	3.8587E2	4.3581E2	5.9979E2	6.8292E2	7.765E2	8.0175E2	8.3011E2	8.3938E2	7.7297E2	8.9161E2	8.5317E2	9.2183E2	8.8561E2	8.191E2	7.785E2	6.5883E2	5.9167E2	5.6926E2	5.0287E2	4.4959E2	4.6261E2	3.9355E2	3.8212E2	3.7358E2	3.396E2	3.3923E2	3.5969E2	2.9791E2	2.8667E2	2.6261E2	2.4667E2	2.4667E2	2.3476E2	2.5969E2	2.8148E2	2.9528E2	2.5297E2	2.6473E2	2.4101E2	2.0395E2	2.1151E2	2.0868E2	2.1918E2	1.8803E2	1.9344E2	1.9105E2
2.6667E2	2.5498E2	2.6658E2	2.8812E2	3.5244E2	4.4915E2	5.7198E2	6.4792E2	7.7575E2	8.2137E2	8.0574E2	7.8E2	8.173E2	8.4E2	8.4276E2	8.554E2	8.6E2	7.7552E2	7.2427E2	6.6628E2	6.0801E2	5.8751E2	5.1801E2	4.7382E2	4.2676E2	4.0424E2	3.387E2	3.7681E2	3.9017E2	3.5429E2	2.8273E2	3.0209E2	2.6866E2	2.9478E2	2.2578E2	2.3216E2	2.573E2	2.545E2	2.6445E2	2.3805E2	2.564E2	2.4667E2	2.3374E2	2.2939E2	2.105E2	2.0233E2	2.0585E2	2.2735E2	2.3552E2	2.1421E2
2.4667E2	2.665E2	3.0338E2	3.1972E2	3.6607E2	4.7328E2	5.6848E2	6.9105E2	7.0742E2	7.8255E2	8.2346E2	8.1966E2	8.1153E2	7.913E2	8.4097E2	8.6253E2	8.8316E2	7.6846E2	7.6507E2	6.6251E2	5.9067E2	5.8751E2	5.2018E2	4.8422E2	4.0288E2	3.9289E2	3.8537E2	3.7988E2	3.2559E2	3.2628E2	3.356E2	2.7834E2	2.978E2	2.3986E2	2.3733E2	2.3946E2	2.6142E2	2.4783E2	2.7889E2	2.6569E2	2.7315E2	2.271E2	2.3273E2	2.1184E2	2.4303E2	2.2868E2	2.2164E2	2.2325E2	2.0426E2	2.0456E2
2.2667E2	2.8008E2	2.7316E2	3.0146E2	3.789E2	3.9788E2	5.5279E2	6.525E2	7.6267E2	8.4255E2	8.5357E2	8.2221E2	7.436E2	7.8028E2	8.0504E2	7.977E2	8.1193E2	7.6886E2	7.3254E2	6.9961E2	5.9036E2	5.6492E2	5.3585E2	5.1333E2	4.4955E2	3.7289E2	3.7967E2	3.9644E2	3.7475E2	3.3467E2	3.0136E2	3.0667E2	3.022E2	2.5189E2	2.4399E2	2.3153E2	2.4E2	2.5101E2	2.9889E2	2.7051E2	2.5351E2	2.3032E2	1.8767E2	2.0807E2	2.0364E2	2.3534E2	1.9323E2	2.0137E2	2.1552E2	2.1263E2
3.2E2	2.6494E2	2.8987E2	3.1479E2	3.791E2	4.4508E2	5.9528E2	7.4605E2	7.6667E2	8.1726E2	8.0667E2	8.4811E2	8.418E2	8.2203E2	8.1658E2	8.0944E2	9.1861E2	7.9293E2	7.9103E2	6.9961E2	6.4134E2	5.3825E2	5.0918E2	4.9415E2	4.6811E2	3.9912E2	3.6797E2	3.3321E2	3.6249E2	3.4762E2	3.253E2	3.0541E2	2.822E2	2.7399E2	2.3643E2	2.2063E2	2.4921E2	2.545E2	2.7407E2	2.8287E2	2.6649E2	2.6989E2	2.2807E2	2.2667E2	2.097E2	1.9968E2	2.3005E2	2.2393E2	2.153E2	2.2456E2
2.3333E2	2.9325E2	3.1333E2	3.3305E2	3.8597E2	5.E2	5.3481E2	6.4522E2	7.4392E2	7.9901E2	8.4069E2	8.1952E2	8.0712E2	8.2E2	8.3935E2	8.5357E2	8.228E2	8.3503E2	7.5502E2	6.8141E2	5.6069E2	5.3275E2	5.1369E2	4.6048E2	4.1342E2	4.3069E2	3.6049E2	3.5317E2	3.4141E2	3.4667E2	3.5045E2	2.9875E2	2.7107E2	2.8471E2	2.2178E2	2.4306E2	2.5603E2	2.3682E2	2.6E2	2.6E2	2.4631E2	2.4323E2	2.0141E2	1.9193E2	2.1899E2	2.0931E2	2.2339E2	2.2461E2	2.1104E2	1.979E2
2.4E2	2.8173E2	2.864E2	3.3132E2	3.794E2	4.8667E2	5.6895E2	6.6479E2	7.1158E2	7.9059E2	7.5907E2	7.7477E2	8.1198E2	7.7449E2	8.2422E2	8.8667E2	8.6877E2	7.8348E2	7.0009E2	6.8298E2	5.7436E2	5.2E2	5.0918E2	4.9415E2	4.5216E2	3.9113E2	3.3561E2	3.5329E2	3.27E2	3.718E2	3.453E2	3.2541E2	2.9327E2	2.987E2	2.4221E2	2.2549E2	2.5461E2	2.4349E2	2.7259E2	2.5051E2	2.5748E2	2.6194E2	2.0161E2	2.2009E2	2.0748E2	1.9629E2	2.2092E2	2.094E2	2.2022E2	1.7491E2
2.5333E2	2.2996E2	2.6303E2	3.3104E2	3.795E2	4.5381E2	5.6646E2	6.7355E2	7.8934E2	7.747E2	8.2484E2	7.9252E2	7.3468E2	7.8638E2	7.9203E2	8.5103E2	8.6526E2	8.2926E2	7.6995E2	7.1326E2	6.2701E2	5.8201E2	5.2035E2	4.8585E2	4.2153E2	4.5692E2	3.6488E2	3.4659E2	3.2842E2	3.2019E2	3.3181E2	2.9708E2	2.8887E2	2.2652E2	2.4845E2	2.6973E2	2.6285E2	2.7969E2	2.6185E2	2.9144E2	2.8324E2	2.4043E2	2.2667E2	1.9456E2	2.2101E2	1.9598E2	2.3928E2	2.1128E2	1.9115E2	1.9035E2
2.7333E2	2.7671E2	2.8969E2	3.3798E2	3.7293E2	4.2661E2	5.6929E2	6.9167E2	7.9009E2	7.9253E2	8.5172E2	8.3794E2	8.027E2	8.2116E2	8.4049E2	8.338E2	8.7369E2	8.1373E2	7.4596E2	6.7553E2	5.8635E2	5.2175E2	5.2702E2	4.9252E2	4.8667E2	4.1846E2	3.9301E2	4.0307E2	3.6492E2	3.7962E2	3.3622E2	3.4124E2	2.9553E2	2.5123E2	2.5333E2	2.3874E2	2.3318E2	2.4667E2	2.6777E2	2.7338E2	2.3658E2	2.2839E2	2.202E2	2.1324E2	2.2586E2	1.8497E2	1.8503E2	2.2461E2	2.1104E2	1.979E2
2.3333E2	2.2478E2	2.7671E2	2.9305E2	3.2627E2	4.5994E2	5.6148E2	6.623E2	7.7009E2	8.7608E2	8.5677E2	8.5223E2	8.3558E2	7.7912E2	8.2601E2	8.315E2	8.7966E2	8.8259E2	7.6854E2	6.4032E2	5.7834E2	5.4867E2	5.E2	4.5511E2	4.4658E2	3.6711E2	3.8358E2	3.7992E2	3.47E2	3.9828E2	3.1848E2	3.0125E2	2.8873E2	2.2522E2	2.5465E2	2.2243E2	2.4255E2	2.4232E2	2.3592E2	2.7431E2	2.7369E2	2.4215E2	2.1374E2	2.2667E2	2.2101E2	2.0032E2	2.1672E2	2.3453E2	1.9541E2	1.986E2
2.6E2	2.9004E2	2.7671E2	3.177E2	3.6617E2	4.7328E2	5.6848E2	6.1438E2	7.9967E2	8.1352E2	8.4E2	8.3079E2	7.645E2	7.539E2	8.6698E2	9.0714E2	8.5754E2	8.5105E2	7.7343E2	6.9922E2	6.1668E2	5.3217E2	5.2E2	4.9382E2	3.7766E2	4.2468E2	3.774E2	3.7313E2	3.7933E2	3.7391E2	3.515E2	2.8709E2	2.776E2	2.6E2	2.4488E2	2.382E2	2.3873E2	2.6086E2	2.6962E2	3.0861E2	2.6973E2	2.6989E2	2.4101E2	2.1465E2	2.0869E2	1.9333E2	2.401E2	2.0667E2	2.023E2	1.9702E2
2.7333E2	2.4329E2	2.7965E2	3.0174E2	3.3284E2	4.928E2	5.5764E2	6.6897E2	7.7034E2	8.0255E2	8.1955E2	8.1396E2	8.0577E2	7.9912E2	8.2943E2	8.2897E2	8.207E2	8.9901E2	7.793E2	6.8847E2	6.3167E2	4.8783E2	4.8702E2	4.6748E2	4.5207E2	4.1201E2	3.6797E2	3.6339E2	3.635E2	3.5352E2	3.347E2	3.1666E2	2.8667E2	2.7464E2	2.2845E2	2.4486E2	2.4539E2	2.2899E2	2.5259E2	2.4949E2	2.6306E2	2.5333E2	2.4687E2	2.4009E2	2.1899E2	2.0063E2	1.9836E2	2.3128E2	2.2645E2	2.3123E2
2.6E2	2.8165E2	2.9325E2	3.2958E2	3.9254E2	4.4915E2	5.6565E2	7.1606E2	7.2817E2	7.9154E2	8.7447E2	8.4969E2	7.854E2	8.5768E2	8.5772E2	8.6023E2	8.772E2	9.2787E2	7.8427E2	7.0996E2	6.5267E2	5.4058E2	5.445E2	4.7267E2	3.9342E2	4.0535E2	3.7561E2	3.7988E2	3.8458E2	3.8686E2	3.3318E2	3.0375E2	2.9107E2	2.7464E2	2.7198E2	2.3946E2	2.8524E2	2.6031E2	3.0297E2	2.5328E2	2.8324E2	2.6022E2	2.3394E2	2.3878E2	2.0101E2	2.0201E2	2.1836E2	1.9197E2	1.8656E2	2.2579E2
2.5333E2	2.5827E2	2.8649E2	3.1479E2	3.8567E2	4.6661E2	5.6814E2	6.8814E2	7.7775E2	8.6293E2	8.7907E2	8.2571E2	7.4495E2	7.6636E2	8.3513E2	8.1747E2	8.9826E2	8.3373E2	7.5352E2	6.622E2	5.6735E2	5.4867E2	4.9567E2	4.9415E2	4.7874E2	3.9333E2	3.987E2	3.9992E2	3.5717E2	3.9847E2	3.3743E2	3.3875E2	2.932E2	2.7399E2	2.8977E2	2.6423E2	2.5206E2	2.7969E2	2.8408E2	2.5518E2	2.6937E2	2.5161E2	1.6282E2	2.3202E2	2.2101E2	2.1333E2	2.1918E2	2.347E2	2.423E2	2.2228E2
2.5333E2	2.9341E2	2.8649E2	3.0986E2	3.8557E2	4.6454E2	5.8464E2	7.0814E2	7.9775E2	8.5314E2	8.2966E2	8.3794E2	7.9027E2	8.1189E2	8.1203E2	8.5357E2	8.765E2	7.2537E2	7.3263E2	6.7851E2	6.62E2	5.7417E2	5.0252E2	4.7626E2	4.7333E2	4.0689E2	4.1512E2	3.9988E2	3.6525E2	3.6E2	3.2394E2	3.1333E2	3.1333E2	2.8326E2	2.5733E2	2.3027E2	2.6097E2	2.7682E2	2.6185E2	2.7815E2	2.2973E2	2.4968E2	2.406E2	2.2667E2	2.1818E2	2.1968E2	2.3251E2	2.094E2	2.2459E2	1.9562E2
2.5333E2	2.5827E2	3.0623E2	3.3507E2	3.99E2	4.4095E2	5.7764E2	7.2251E2	7.6642E2	8.4E2	8.3701E2	8.0571E2	8.4928E2	7.9653E2	7.9106E2	8.5033E2	8.793E2	8.3423E2	7.977E2	6.9812E2	6.0635E2	5.4175E2	5.5135E2	4.7348E2	4.3198E2	3.9912E2	3.7333E2	3.6327E2	3.5333E2	3.4686E2	3.2924E2	3.0458E2	2.7993E2	2.613E2	2.1469E2	2.618E2	2.5333E2	2.4783E2	3.2297E2	2.562E2	2.6378E2	2.6022E2	2.0161E2	1.9719E2	2.3434E2	2.2233E2	2.0246E2	2.1863E2	2.1104E2	2.0895E2
2.4E2	2.4831E2	2.7636E2	3.3451E2	3.5323E2	4.9794E2	5.2916E2	6.6168E2	8.0934E2	8.1901E2	8.7862E2	8.565E2	7.4054E2	8.7565E2	8.6732E2	8.3127E2	8.8632E2	8.7364E2	7.3423E2	7.2965E2	6.3802E2	6.1159E2	5.5872E2	4.6422E2	4.3604E2	4.0579E2	3.7642E2	3.7337E2	3.7508E2	3.3448E2	3.7439E2	3.15E2	2.732E2	2.9609E2	2.3512E2	2.418E2	2.5318E2	2.7768E2	2.7704E2	2.4185E2	2.8E2	2.4538E2	2.398E2	2.2E2	2.1717E2	2.2201E2	2.5005E2	2.147E2	2.3322E2	2.1351E2
2.4667E2	2.7325E2	2.9991E2	3.2146E2	3.398E2	4.3941E2	5.868E2	7.0126E2	7.2E2	7.9627E2	8.2735E2	7.6475E2	8.0216E2	8.4028E2	8.761E2	8.8437E2	8.5087E2	8.5771E2	7.4028E2	6.2369E2	5.9067E2	5.345E2	5.2071E2	4.7415E2	3.8964E2	4.1157E2	3.5642E2	3.3661E2	3.5125E2	3.341E2	3.4667E2	3.3208E2	2.9993E2	2.813E2	2.5066E2	2.2604E2	2.4509E2	2.7768E2	2.4851E2	2.7431E2	2.3946E2	2.3978E2	2.3374E2	1.9193E2	2.1899E2	2.1365E2	2.0667E2	2.1402E2	2.1563E2	2.0667E2
2.4E2	2.8321E2	2.9689E2	3.293E2	3.4667E2	4.5221E2	5.7582E2	6.4605E2	7.7575E2	8.104E2	8.4807E2	8.341E2	8.3018E2	7.6376E2	8.2162E2	8.115E2	8.6562E2	8.3015E2	7.393E2	6.8926E2	5.9602E2	5.6492E2	5.272E2	4.717E2	4.2811E2	3.6623E2	3.426E2	3.2675E2	3.3508E2	2.9448E2	3.1318E2	2.8667E2	2.7773E2	2.8536E2	2.4756E2	2.6549E2	2.827E2	2.4697E2	2.8593E2	2.7144E2	2.7009E2	2.5355E2	2.2727E2	2.3878E2	2.0384E2	1.9566E2	2.0503E2	2.2E2	2.2219E2	1.8983E2
2.4667E2	2.4831E2	2.6649E2	3.2437E2	3.9254E2	4.2708E2	5.7798E2	6.9188E2	7.7775E2	8.E2	8.1196E2	7.8523E2	7.7288E2	7.8839E2	8.5171E2	8.269E2	8.1403E2	8.1025E2	7.7859E2	6.3773E2	6.1233E2	5.4926E2	4.9369E2	4.6293E2	4.1216E2	3.7179E2	3.2667E2	3.602E2	3.5401E2	3.3352E2	3.1333E2	3.0166E2	2.9113E2	3.1138E2	1.9291E2	2.3577E2	2.5588E2	2.3914E2	2.537E2	2.638E2	2.5622E2	2.2022E2	2.4566E2	1.8658E2	2.0768E2	1.9566E2	1.9918E2	1.8342E2	2.0022E2	1.9175E2
2.6667E2	2.9152E2	3.0693E2	2.9653E2	3.3284E2	4.8307E2	5.3447E2	6.8543E2	7.3308E2	8.4785E2	8.3563E2	8.1904E2	8.191E2	7.9797E2	8.2553E2	8.4643E2	8.8913E2	8.1642E2	7.6347E2	6.7255E2	6.1267E2	6.0576E2	5.072E2	4.5544E2	4.945E2	4.1377E2	4.1415E2	3.9677E2	3.4943E2	3.3962E2	3.1864E2	3.075E2	2.7766E2	2.6667E2	2.2934E2	2.491E2	2.573E2	2.7101E2	2.6037E2	2.6667E2	2.6324E2	2.3527E2	1.8787E2	1.9868E2	2.0748E2	2.2667E2	1.8574E2	2.2461E2	2.0011E2	2.0509E2
2.2667E2	2.7333E2	2.6675E2	3.2902E2	3.3363E2	4.3835E2	5.9515E2	6.6021E2	7.76E2	8.6705E2	8.8413E2	8.4921E2	8.1604E2	8.5449E2	8.4065E2	8.2643E2	8.4526E2	7.4716E2	7.6347E2	6.5216E2	5.9634E2	5.4026E2	4.6684E2	4.6081E2	4.4541E2	3.6513E2	3.2537E2	3.2994E2	3.3966E2	3.2077E2	3.1727E2	3.125E2	2.798E2	2.4196E2	2.4977E2	2.3396E2	2.5064E2	2.5884E2	2.4741E2	2.638E2	2.4937E2	2.4645E2	2.4687E2	2.6272E2	2.2404E2	2.0201E2	2.0082E2	2.1983E2	1.7311E2	1.8527E2
2.7333E2	3.1169E2	2.968E2	3.1625E2	3.3323E2	4.5275E2	5.938E2	6.725E2	7.0567E2	7.8705E2	8.1609E2	8.4192E2	7.6721E2	8.0144E2	8.5106E2	8.623E2	8.9579E2	8.0577E2	7.9005E2	7.2032E2	6.3568E2	5.4084E2	4.8865E2	4.9544E2	4.7072E2	3.5377E2	3.613E2	3.5002E2	3.1892E2	3.1962E2	3.347E2	3.1666E2	2.7773E2	2.5529E2	2.3422E2	2.4243E2	2.6651E2	2.855E2	3.0556E2	2.8856E2	2.6937E2	2.4172E2	2.0121E2	2.1737E2	2.0101E2	1.9333E2	2.1672E2	2.1932E2	2.1333E2	1.986E2
2.1333E2	2.8E2	2.8E2	3.2437E2	3.6627E2	4.4301E2	5.8329E2	7.1084E2	7.7183E2	7.9215E2	7.954E2	7.7333E2	7.8577E2	8.1102E2	8.0829E2	8.331E2	8.7579E2	8.4219E2	7.6108E2	6.5702E2	6.1834E2	5.6867E2	5.1135E2	4.6715E2	4.2541E2	3.8821E2	4.083E2	3.5006E2	3.6983E2	3.3448E2	3.3302E2	2.7708E2	2.7333E2	2.6732E2	2.2578E2	2.3216E2	2.5333E2	2.6434E2	2.5296E2	2.5046E2	2.5658E2	2.3355E2	2.2667E2	2.2413E2	1.8667E2	1.9534E2	2.1169E2	2.1009E2	2.2252E2	2.014E2
2.6667E2	2.4831E2	2.632E2	3.0784E2	3.6597E2	4.7121E2	5.7232E2	6.4126E2	8.2042E2	8.2979E2	8.754E2	8.3492E2	8.3288E2	8.2695E2	8.6E2	8.4253E2	7.9754E2	8.0577E2	7.7263E2	6.7773E2	5.6169E2	6.1243E2	5.2901E2	5.0878E2	4.8405E2	4.2E2	4.2E2	4.0659E2	3.7859E2	3.4743E2	3.4651E2	3.2292E2	3.222E2	2.8391E2	2.3023E2	2.3388E2	2.3176E2	2.4783E2	2.7333E2	2.7713E2	2.5586E2	2.4645E2	2.5333E2	1.8921E2	2.2384E2	2.3302E2	2.2246E2	2.1265E2	2.0885E2	1.986E2
2.2667E2	2.4156E2	2.8311E2	3.E2	3.9194E2	4.61E2	5.6578E2	7.0605E2	7.9084E2	8.3196E2	8.0873E2	8.189E2	7.4009E2	8.0898E2	8.6975E2	8.9197E2	8.786E2	8.1821E2	7.6188E2	6.4996E2	5.9834E2	5.5333E2	5.4035E2	4.9089E2	4.627E2	4.367E2	3.4715E2	3.499E2	3.8741E2	3.1602E2	3.6378E2	3.0625E2	2.7107E2	2.6065E2	2.2934E2	2.5883E2	2.6412E2	2.5333E2	2.5259E2	2.419E2	2.6378E2	2.7505E2	2.4101E2	2.3737E2	2.2101E2	2.0032E2	1.8749E2	2.1539E2	2.2459E2	1.9562E2
2.8E2	2.7506E2	2.8961E2	3.1507E2	3.79E2	4.5794E2	5.4929E2	6.8605E2	6.9383E2	8.2667E2	8.4759E2	7.4902E2	7.6793E2	8.6116E2	8.7219E2	9.0183E2	8.8947E2	8.1512E2	7.9183E2	6.9663E2	6.2235E2	5.7417E2	5.155E2	5.0878E2	4.2559E2	4.3824E2	3.9024E2	3.7988E2	3.5508E2	2.9506E2	3.3969E2	2.8375E2	2.8893E2	2.6928E2	2.7376E2	2.3333E2	2.6112E2	2.9101E2	2.7852E2	2.5523E2	2.7369E2	2.5699E2	2.0787E2	2.1596E2	2.1535E2	2.1302E2	2.1415E2	2.4923E2	2.0459E2	2.1245E2
2.7333E2	2.4478E2	2.9013E2	3.0958E2	3.2E2	4.646E2	5.781E2	6.7708E2	7.6317E2	8.0549E2	8.2667E2	7.7141E2	7.9018E2	7.7014E2	7.9496E2	7.9357E2	8.8212E2	8.6388E2	7.5005E2	6.9255E2	6.1568E2	5.7217E2	5.6E2	5.3756E2	4.4027E2	3.6044E2	3.8585E2	3.9988E2	3.7508E2	3.7981E2	3.2788E2	2.95E2	2.7107E2	2.6667E2	2.4221E2	2.182E2	2.5048E2	2.6667E2	2.8593E2	2.7144E2	2.7694E2	2.2237E2	2.1293E2	2.1333E2	1.9353E2	1.9704E2	2.0749E2	2.E2	2.0437E2	1.986E2
2.4E2	2.5169E2	2.7956E2	3.1333E2	3.4617E2	4.4814E2	5.8329E2	6.8688E2	7.2567E2	8.2549E2	8.377E2	8.1285E2	8.3775E2	7.6927E2	8.2715E2	8.6413E2	8.6737E2	8.5015E2	7.6178E2	6.7106E2	6.4567E2	5.7793E2	4.9316E2	4.8796E2	4.8928E2	4.1333E2	3.9903E2	3.4994E2	3.6458E2	3.5391E2	3.1879E2	3.0208E2	2.712E2	2.2587E2	2.2667E2	2.291E2	2.373E2	2.6202E2	2.7259E2	2.5241E2	2.6414E2	2.1915E2	1.8687E2	2.0263E2	2.1333E2	2.1333E2	2.1918E2	1.947E2	2.0885E2	2.207E2
2.5333E2	2.5984E2	2.8684E2	3.2756E2	3.992E2	4.7847E2	5.6827E2	6.7333E2	7.6959E2	8.0823E2	8.3701E2	8.4715E2	7.663E2	8.2347E2	8.5106E2	8.7103E2	8.614E2	8.4169E2	7.5423E2	6.6808E2	5.8134E2	5.5942E2	5.3819E2	5.1415E2	4.7748E2	3.7978E2	3.6976E2	3.9018E2	3.5609E2	3.6571E2	3.1591E2	3.0292E2	3.022E2	2.6993E2	2.3911E2	2.4549E2	2.5873E2	2.6434E2	2.7481E2	2.8102E2	2.3676E2	2.2022E2	2.1333E2	2.1342E2	2.0364E2	2.2667E2	2.4421E2	1.747E2	1.9104E2	2.E2
2.9333E2	2.3992E2	2.6658E2	3.177E2	3.596E2	4.6555E2	5.765E2	6.8064E2	7.8417E2	7.539E2	8.1839E2	8.0921E2	7.8847E2	8.2986E2	8.0504E2	8.8503E2	8.7368E2	7.9512E2	7.7681E2	6.4918E2	5.8867E2	5.1074E2	5.317E2	5.0911E2	4.682E2	4.0645E2	3.9463E2	3.6659E2	3.73E2	3.7352E2	3.5439E2	2.8916E2	2.5773E2	2.6536E2	2.5643E2	2.2847E2	2.4779E2	2.6116E2	2.6741E2	2.6861E2	2.5712E2	2.5355E2	2.1434E2	2.2807E2	2.1798E2	2.1598E2	2.1251E2	2.1932E2	2.177E2	2.3035E2
2.8E2	3.1341E2	2.9004E2	3.6061E2	4.1293E2	4.8767E2	5.608E2	7.1397E2	7.4692E2	7.947E2	7.9701E2	8.1175E2	7.827E2	8.0404E2	8.6732E2	9.0113E2	8.3192E2	8.2129E2	7.593E2	6.6032E2	6.4366E2	5.2259E2	5.0379E2	5.0096E2	4.6E2	4.1846E2	3.7512E2	3.7665E2	3.3892E2	3.2667E2	3.4242E2	3.0583E2	2.9546E2	2.3855E2	2.631E2	2.327E2	2.5176E2	2.5682E2	2.6111E2	2.6482E2	2.1982E2	2.0344E2	2.4526E2	2.2395E2	2.202E2	1.9767E2	2.2339E2	2.1197E2	2.2185E2	2.3351E2
2.8E2	2.7325E2	2.9004E2	2.6695E2	3.5194E2	4.4401E2	6.1312E2	7.1063E2	7.8417E2	8.1451E2	8.0529E2	8.3381E2	8.4622E2	7.8782E2	8.1268E2	8.8803E2	9.014E2	8.4269E2	8.1023E2	6.8181E2	6.3634E2	5.1159E2	5.0631E2	5.0341E2	4.5342E2	4.0645E2	3.9463E2	3.4982E2	3.2983E2	3.6571E2	3.4226E2	2.8209E2	2.978E2	2.8196E2	2.7465E2	2.3757E2	2.1745E2	2.452E2	2.7963E2	2.7333E2	2.6991E2	2.3699E2	2.5253E2	1.8404E2	1.8182E2	1.9333E2	2.2841E2	2.253E2	2.1552E2	2.0158E2
2.7333E2	2.7333E2	2.832E2	3.1798E2	3.9234E2	4.8867E2	5.7481E2	6.7084E2	8.2809E2	8.2903E2	8.046E2	7.9904E2	8.5505E2	8.1537E2	8.0162E2	8.3953E2	8.414E2	8.4528E2	7.585E2	6.429E2	6.2933E2	5.6693E2	4.9567E2	4.9041E2	4.9333E2	3.9956E2	3.7951E2	3.8348E2	3.6734E2	3.5981E2	3.4121E2	3.1708E2	2.6866E2	2.8877E2	2.3333E2	2.4549E2	2.5873E2	2.4232E2	2.6962E2	3.0482E2	2.5982E2	2.4839E2	2.2727E2	2.2798E2	2.2202E2	2.1101E2	2.5426E2	2.2598E2	2.047E2	2.028E2
2.7333E2	2.2972E2	3.0658E2	3.3798E2	3.8607E2	4.8714E2	5.6182E2	6.9876E2	8.1059E2	8.1489E2	8.1378E2	8.1938E2	7.9027E2	7.9418E2	8.8228E2	9.1033E2	8.2595E2	7.805E2	7.769E2	6.5663E2	6.4466E2	5.8518E2	4.9351E2	4.5382E2	4.3865E2	4.1289E2	3.9106E2	3.7337E2	3.9966E2	3.7429E2	3.809E2	3.3E2	3.198E2	2.6993E2	2.5066E2	2.5522E2	2.7745E2	2.5566E2	2.7149E2	2.381E2	2.4018E2	2.2194E2	2.198E2	2.3605E2	2.1717E2	2.0032E2	2.401E2	1.9402E2	2.153E2	2.393E2
2.9333E2	2.5819E2	3.0649E2	3.2986E2	4.1214E2	4.6401E2	6.2363E2	7.1063E2	8.1625E2	8.1745E2	8.1241E2	7.9127E2	8.1198E2	7.8203E2	7.8764E2	8.485E2	9.2562E2	8.3413E2	7.4587E2	6.9663E2	5.7136E2	5.7942E2	5.4089E2	4.8081E2	4.282E2	4.1956E2	3.9772E2	3.7669E2	3.6525E2	3.9238E2	3.4788E2	3.325E2	3.132E2	2.579E2	2.5244E2	2.4667E2	2.5461E2	2.545E2	2.3481E2	2.581E2	2.6703E2	2.4043E2	2.0727E2	2.2807E2	2.095E2	2.2201E2	2.3836E2	2.2068E2	2.1574E2	2.0438E2
2.4667E2	2.6518E2	2.4961E2	3.1451E2	3.792E2	4.5428E2	5.9414E2	7.0897E2	6.9483E2	8.0785E2	8.0759E2	8.3794E2	8.2757E2	8.8028E2	9.0504E2	9.239E2	8.2665E2	8.3552E2	7.5939E2	7.0447E2	6.2935E2	5.8317E2	5.2504E2	4.6504E2	4.5333E2	4.7802E2	4.0569E2	3.6667E2	3.6175E2	3.341E2	3.6226E2	2.9625E2	2.9553E2	2.2116E2	2.3066E2	2.2063E2	2.4921E2	2.545E2	2.9112E2	2.6282E2	2.8324E2	2.4043E2	2.4606E2	2.0798E2	2.105E2	1.9799E2	1.9918E2	2.4991E2	2.0689E2	2.021E2
2.5333E2	2.749E2	2.8355E2	2.9625E2	3.6577E2	4.8508E2	5.973E2	6.725E2	7.2492E2	8.5981E2	8.2437E2	7.3506E2	7.373E2	7.9825E2	8.3675E2	8.7883E2	8.6561E2	8.0179E2	7.5859E2	6.789E2	6.4701E2	5.9825E2	5.627E2	4.93E2	4.5072E2	3.9912E2	3.6976E2	3.7006E2	4.1441E2	3.6839E2	3.3181E2	3.1167E2	3.0433E2	2.6928E2	2.2934E2	2.4667E2	2.5064E2	2.3682E2	2.8E2	2.781E2	2.6991E2	2.271E2	2.392E2	1.9991E2	2.097E2	2.2138E2	2.3415E2	2.1932E2	2.1115E2	1.8825E2
2.3333E2	2.749E2	2.9671E2	3.0812E2	3.6587E2	4.6206E2	5.1945E2	6.7668E2	7.6442E2	8.2979E2	8.6643E2	8.2873E2	8.1423E2	8.3218E2	8.5154E2	8.823E2	8.0841E2	8.6438E2	7.9174E2	7.4628E2	6.0303E2	5.5625E2	5.5855E2	4.9626E2	4.455E2	4.1648E2	3.3658E2	4.E2	3.6559E2	3.0801E2	3.1302E2	2.9792E2	2.9306E2	2.6065E2	2.7911E2	2.5874E2	2.373E2	2.7303E2	2.7259E2	2.6569E2	2.6973E2	2.5505E2	2.3394E2	2.1737E2	2.0101E2	1.8899E2	1.6328E2	2.1658E2	2.0633E2	2.1351E2
2.3333E2	2.6659E2	2.9983E2	3.2812E2	3.596E2	4.4968E2	5.7414E2	7.0814E2	7.7208E2	8.6274E2	8.3447E2	8.0048E2	8.3153E2	8.2057E2	8.839E2	9.0183E2	8.5964E2	8.0398E2	7.5681E2	6.822E2	6.1001E2	5.5392E2	5.427E2	4.8796E2	4.1487E2	4.2491E2	3.8406E2	3.8315E2	3.4842E2	3.4667E2	3.1879E2	3.2833E2	2.8653E2	2.613E2	2.5558E2	2.7685E2	2.57E2	2.0961E2	3.0371E2	2.6282E2	2.7297E2	2.6E2	2.406E2	2.3605E2	2.1717E2	1.873E2	1.5579E2	2.1932E2	2.1333E2	2.1333E2
2.4E2	2.5317E2	2.7689E2	3.0437E2	3.5284E2	4.4148E2	5.703E2	6.8126E2	7.7059E2	7.8194E2	8.4275E2	8.3636E2	8.3423E2	8.5768E2	8.4943E2	8.315E2	8.8562E2	8.7145E2	7.7333E2	7.2439E2	6.0835E2	5.6317E2	5.072E2	4.6293E2	4.4937E2	4.2402E2	3.4667E2	3.5002E2	3.8774E2	3.6762E2	3.2E2	3.025E2	2.6213E2	2.5333E2	2.4178E2	2.6549E2	2.6682E2	2.4232E2	2.7815E2	2.4667E2	2.4324E2	2.4E2	2.2707E2	2.307E2	2.2566E2	1.9862E2	2.0923E2	2.1726E2	1.9333E2	2.0438E2
2.8E2	2.7992E2	3.0329E2	3.3132E2	4.188E2	4.6968E2	5.7515E2	6.5459E2	7.76E2	8.0194E2	8.6574E2	7.7093E2	8.0838E2	8.0754E2	7.8E2	8.7606E2	8.4315E2	8.3463E2	7.6765E2	6.1138E2	6.0332E2	5.4867E2	5.0649E2	4.8259E2	4.0018E2	3.8513E2	3.5788E2	4.0331E2	3.5576E2	3.7885E2	3.4924E2	3.3042E2	2.954E2	2.6797E2	2.5198E2	2.2432E2	2.7064E2	2.5132E2	2.7333E2	2.6574E2	2.364E2	2.415E2	2.1434E2	2.2122E2	2.4202E2	2.0497E2	2.1672E2	2.0803E2	2.2219E2	2.2298E2
2.5333E2	2.8831E2	2.8675E2	3.1944E2	3.4647E2	4.5021E2	5.7629E2	6.6771E2	8.0167E2	8.8118E2	8.6598E2	7.8125E2	8.4568E2	8.4172E2	8.7188E2	8.7446E2	9.1263E2	8.7324E2	7.6178E2	7.0777E2	6.0369E2	5.3508E2	5.2738E2	4.8081E2	4.8667E2	3.7934E2	3.6E2	3.3988E2	3.4949E2	3.5352E2	3.0136E2	3.0375E2	2.866E2	2.6196E2	2.2089E2	2.291E2	2.373E2	2.455E2	3.2186E2	2.5139E2	2.6288E2	2.3677E2	2.0101E2	2.0526E2	2.1252E2	2.0635E2	2.3672E2	2.0991E2	2.0185E2	2.2088E2
2.4E2	2.1654E2	2.7627E2	3.0667E2	3.789E2	4.5687E2	5.5764E2	6.6897E2	7.2542E2	8.0785E2	8.1656E2	7.9808E2	7.7955E2	8.1302E2	8.9008E2	8.2737E2	8.3053E2	7.9423E2	7.5023E2	6.0141E2	5.77E2	5.0291E2	5.1387E2	4.883E2	4.4685E2	4.0667E2	3.9415E2	3.6E2	3.7475E2	3.4762E2	3.1591E2	3.1459E2	2.976E2	2.5594E2	2.6488E2	2.6306E2	2.9985E2	2.748E2	2.537E2	2.6E2	2.6685E2	2.486E2	2.1414E2	2.1202E2	2.0667E2	2.0233E2	2.2339E2	2.1009E2	2.3781E2	2.1491E2
2.5333E2	2.651E2	2.7948E2	3.1507E2	3.6587E2	4.5121E2	5.4916E2	6.7689E2	7.3925E2	7.6586E2	8.4E2	7.8935E2	8.6613E2	8.5421E2	8.5983E2	8.5864E2	8.393E2	8.1333E2	7.6854E2	6.3624E2	6.E2	5.4117E2	5.4035E2	5.2456E2	4.855E2	3.4799E2	3.9024E2	3.6646E2	3.4316E2	3.9847E2	3.2636E2	2.8209E2	2.71E2	2.8406E2	2.5822E2	2.4667E2	2.4667E2	2.5768E2	2.5926E2	2.4856E2	2.636E2	2.6344E2	2.5353E2	2.3868E2	2.5313E2	2.2359E2	2.3426E2	2.2274E2	2.2481E2	1.9105E2
2.7333E2	2.7811E2	3.1689E2	3.2958E2	3.4E2	4.5428E2	5.9097E2	7.1188E2	7.2717E2	8.453E2	8.4299E2	7.8681E2	8.4703E2	7.9912E2	8.4049E2	8.6E2	8.3614E2	8.4358E2	8.1192E2	6.9145E2	6.3934E2	5.4809E2	4.955E2	5.0748E2	4.5487E2	4.189E2	3.9561E2	4.0323E2	3.3259E2	3.7161E2	3.6257E2	3.3208E2	3.2227E2	2.8457E2	2.5822E2	2.491E2	2.3745E2	2.4868E2	2.7407E2	2.8097E2	2.6667E2	2.5183E2	2.2727E2	2.0263E2	2.1616E2	2.2434E2	2.2082E2	2.1675E2	2.4448E2	2.1053E2
2.4667E2	2.6008E2	2.5974E2	2.9972E2	3.592E2	4.2708E2	5.5899E2	6.5188E2	7.3133E2	8.6823E2	8.8505E2	8.0221E2	7.236E2	8.1737E2	9.1935E2	9.0737E2	9.1053E2	8.0348E2	7.3005E2	6.8886E2	6.2235E2	4.9424E2	5.5819E2	4.6682E2	3.9342E2	4.378E2	3.6976E2	3.7341E2	3.4242E2	3.3962E2	3.7696E2	3.1625E2	2.8873E2	2.9138E2	2.6799E2	2.2117E2	2.397E2	2.4465E2	2.6777E2	2.8287E2	2.7333E2	2.5355E2	2.1434E2	2.3342E2	1.9535E2	2.1471E2	1.8072E2	2.0274E2	2.223E2	1.9123E2
2.4667E2	2.4659E2	2.6996E2	3.3742E2	3.4687E2	4.5121E2	5.903E2	6.5333E2	8.2017E2	8.4255E2	8.177E2	7.9746E2	7.6225E2	8.3421E2	8.2325E2	8.3357E2	8.8632E2	8.2528E2	7.4845E2	6.6181E2	5.8801E2	5.4634E2	4.7982E2	4.5967E2	4.7586E2	4.1179E2	3.8276E2	3.9984E2	3.5367E2	3.2077E2	3.4226E2	2.9667E2	3.3113E2	3.0928E2	2.3733E2	2.3946E2	2.6539E2	2.655E2	3.1333E2	2.9815E2	2.4288E2	2.514E2	2.4707E2	2.2263E2	2.2202E2	2.0233E2	2.1754E2	2.2393E2	2.E2	1.9632E2
2.5333E2	2.6831E2	2.9636E2	3.1014E2	3.395E2	4.7947E2	5.8228E2	6.5896E2	8.4584E2	8.347E2	8.4299E2	8.5588E2	7.9784E2	7.6955E2	8.5496E2	8.4047E2	9.2212E2	8.7095E2	7.2418E2	6.7922E2	6.1934E2	5.2841E2	5.4018E2	5.0796E2	4.3487E2	4.2424E2	3.4976E2	3.6012E2	3.6525E2	3.4705E2	3.4E2	3.4E2	2.998E2	2.8601E2	2.3733E2	2.3702E2	2.23E2	2.6489E2	2.4074E2	2.5903E2	2.4937E2	2.3161E2	2.204E2	2.1474E2	2.1596E2	2.4233E2	2.3415E2	2.4923E2	2.1333E2	2.3175E2
2.6667E2	2.8996E2	3.0658E2	3.2319E2	3.6607E2	4.8248E2	6.0215E2	6.7459E2	7.3825E2	7.4861E2	8.0942E2	7.9381E2	7.627E2	8.9653E2	8.8E2	8.7563E2	8.6737E2	8.1861E2	7.6169E2	6.7992E2	5.7668E2	5.6751E2	5.0234E2	5.0081E2	4.5351E2	4.2022E2	4.1594E2	3.4978E2	3.6249E2	3.1525E2	3.2E2	3.025E2	2.7553E2	2.613E2	2.7733E2	2.3568E2	2.4097E2	2.6232E2	3.0334E2	2.4667E2	2.5009E2	2.6817E2	2.0868E2	2.0526E2	2.097E2	2.0402E2	2.3087E2	2.306E2	2.1104E2	2.1632E2
2.5333E2	2.665E2	3.1654E2	2.9709E2	3.9831E2	4.5275E2	5.6848E2	6.5271E2	7.9525E2	8.0411E2	8.2299E2	8.4048E2	7.9072E2	8.0317E2	8.8293E2	8.8803E2	8.5368E2	8.7453E2	7.3094E2	6.7294E2	6.2034E2	6.1618E2	5.0667E2	5.0667E2	4.5883E2	4.1267E2	3.8797E2	3.8339E2	3.5892E2	3.7257E2	3.3212E2	3.3583E2	3.2673E2	2.6718E2	2.7512E2	2.6964E2	2.6779E2	2.5914E2	2.8741E2	2.9241E2	2.5964E2	2.4172E2	2.0121E2	2.3333E2	2.2202E2	1.9365E2	2.159E2	2.053E2	2.1082E2	2.0983E2
2.6E2	2.7169E2	2.864E2	3.0174E2	2.8687E2	4.61E2	5.4996E2	7.1105E2	7.7875E2	8.2823E2	8.5103E2	8.4921E2	8.9685E2	8.5653E2	8.1236E2	8.6066E2	8.9474E2	8.9274E2	7.4009E2	6.822E2	6.2134E2	5.2608E2	5.2216E2	4.9674E2	4.255E2	4.0601E2	3.813E2	3.5661E2	3.4667E2	3.2724E2	3.3454E2	3.0458E2	3.2014E2	2.7319E2	2.5112E2	2.7027E2	2.7318E2	2.8667E2	3.4186E2	2.6E2	2.7369E2	2.6688E2	2.0828E2	2.2009E2	2.0182E2	2.2201E2	1.9159E2	2.3658E2	2.0667E2	2.1035E2
2.5333E2	2.7827E2	3.1307E2	3.284E2	3.8577E2	4.6508E2	5.8363E2	6.85E2	7.7059E2	8.4118E2	8.1701E2	8.1794E2	8.0135E2	8.6695E2	8.8618E2	8.3174E2	8.5509E2	8.9543E2	7.5014E2	6.7961E2	6.0435E2	6.1909E2	5.0539E2	4.4081E2	4.3604E2	3.8601E2	3.6667E2	3.8008E2	3.4909E2	3.3333E2	3.6909E2	3.2083E2	2.8206E2	2.7268E2	2.4845E2	2.673E2	2.5618E2	2.6752E2	2.6037E2	2.6477E2	2.5315E2	2.4667E2	2.0787E2	1.9202E2	1.9798E2	2.0032E2	2.0503E2	2.1128E2	1.9552E2	1.9632E2
2.6E2	2.6165E2	2.6996E2	3.2756E2	4.0577E2	4.4508E2	5.5097E2	6.9105E2	7.395E2	8.3863E2	8.2138E2	8.2048E2	8.1423E2	8.0898E2	8.5869E2	8.784E2	8.5403E2	8.6309E2	8.1263E2	6.9734E2	6.2501E2	5.5359E2	4.9316E2	5.1415E2	4.7748E2	4.1223E2	3.8E2	3.8E2	3.6525E2	3.5352E2	3.4651E2	3.025E2	2.8893E2	2.7529E2	2.5911E2	2.4361E2	2.3064E2	2.7186E2	2.8593E2	2.7903E2	2.6595E2	2.5484E2	2.1474E2	2.2132E2	2.2384E2	1.9831E2	1.9251E2	2.3453E2	1.8885E2	2.0807E2
2.5333E2	2.7835E2	2.7333E2	3.2263E2	3.2687E2	4.7021E2	5.773E2	7.3397E2	8.1183E2	8.9726E2	8.7172E2	8.1189E2	8.6171E2	8.3449E2	8.3447E2	8.7906E2	8.3508E2	8.203E2	7.008E2	6.7663E2	6.0801E2	5.9793E2	4.9369E2	4.7789E2	4.6541E2	3.9956E2	3.8667E2	3.9337E2	3.6559E2	3.9866E2	3.5984E2	3.1291E2	2.688E2	2.9007E2	2.4046E2	2.7451E2	2.6921E2	2.745E2	2.8741E2	2.8861E2	2.4973E2	2.3505E2	2.0101E2	2.2272E2	1.9252E2	1.9069E2	2.E2	2.3932E2	2.3115E2	2.2667E2
2.4E2	2.6502E2	2.8303E2	3.1653E2	3.5284E2	4.3068E2	5.7764E2	6.7938E2	7.7059E2	8.1726E2	8.3058E2	8.1396E2	7.9333E2	8.2754E2	8.2764E2	8.5357E2	8.407E2	8.4259E2	7.4596E2	6.633E2	5.6635E2	5.7417E2	5.2415E2	4.9056E2	4.6261E2	4.2424E2	3.7479E2	3.8974E2	3.6633E2	3.8628E2	3.0636E2	2.5917E2	2.8007E2	2.6862E2	2.8488E2	2.6361E2	2.6651E2	3.1303E2	2.9963E2	2.8005E2	2.4324E2	2.1032E2	2.3879E2	2.1202E2	2.0667E2	1.9799E2	2.4595E2	2.1077E2	2.3574E2	2.0228E2
2.4E2	2.5161E2	2.7983E2	2.884E2	3.7204E2	4.4561E2	5.6262E2	6.8021E2	7.2542E2	8.1646E2	8.4413E2	8.E2	8.0622E2	8.4839E2	9.2E2	8.8507E2	8.965E2	8.9145E2	7.7592E2	7.222E2	6.6134E2	5.1307E2	5.5621E2	4.8422E2	4.8793E2	3.9355E2	3.9106E2	3.7002E2	3.7333E2	3.4743E2	3.5606E2	3.1999E2	2.6447E2	2.5464E2	2.5155E2	2.5216E2	2.6936E2	2.6116E2	3.4223E2	2.6097E2	2.2955E2	2.3806E2	2.2727E2	2.307E2	2.2566E2	2.1598E2	2.2421E2	2.0803E2	2.1781E2	2.1702E2
2.5333E2	2.7835E2	2.8649E2	3.E2	3.9851E2	4.7581E2	5.9232E2	6.8522E2	7.5183E2	7.9608E2	7.8574E2	7.9223E2	7.8802E2	8.3768E2	8.5154E2	8.7793E2	8.4947E2	8.3861E2	7.4188E2	6.2996E2	5.8401E2	5.0783E2	5.2E2	4.7137E2	4.7586E2	4.0601E2	3.9382E2	3.9657E2	3.8983E2	3.3506E2	3.506E2	3.225E2	2.866E2	3.0406E2	2.3422E2	2.5459E2	2.8397E2	2.7015E2	2.8556E2	2.5718E2	2.436E2	2.6817E2	2.2807E2	1.9034E2	2.5273E2	2.3704E2	2.0072E2	2.2205E2	2.1815E2	1.9912E2
2.6E2	2.6839E2	2.3689E2	2.8409E2	3.7234E2	4.6561E2	5.573E2	6.9001E2	7.585E2	8.4293E2	8.6206E2	8.1237E2	7.5027E2	8.1943E2	7.8097E2	8.462E2	8.8983E2	7.8707E2	7.2427E2	6.7035E2	6.5433E2	5.9592E2	5.4684E2	5.2959E2	5.2135E2	3.6154E2	4.0667E2	3.899E2	3.3401E2	3.5238E2	3.4273E2	3.3291E2	2.8433E2	2.4326E2	2.1911E2	2.2306E2	2.5588E2	2.7768E2	2.8297E2	2.2759E2	2.4667E2	2.5656E2	2.3414E2	2.3868E2	2.2202E2	2.1101E2	2.4257E2	2.3932E2	2.2896E2	2.0895E2
2.8667E2	2.665E2	2.8364E2	3.3888E2	3.6667E2	4.9021E2	5.9414E2	7.1376E2	7.6567E2	8.304E2	7.8735E2	7.754E2	8.4793E2	8.2203E2	8.0829E2	8.331E2	8.6983E2	8.1901E2	7.2915E2	6.8439E2	6.4767E2	5.4751E2	4.845E2	4.7252E2	4.4541E2	4.1289E2	4.0894E2	3.998E2	3.3717E2	3.5257E2	3.5833E2	2.9708E2	3.0227E2	2.766E2	2.5333E2	2.4361E2	2.4651E2	2.8752E2	3.489E2	2.6954E2	2.4631E2	2.6301E2	2.5394E2	2.3193E2	2.2222E2	1.8434E2	2.159E2	2.1932E2	2.1115E2	1.8456E2
2.6E2	2.8642E2	3.3351E2	3.0521E2	3.5254E2	4.3788E2	5.8962E2	7.1459E2	7.59E2	8.3726E2	8.3265E2	8.1698E2	8.1288E2	8.513E2	8.6228E2	8.292E2	8.7369E2	8.2667E2	7.8685E2	6.5475E2	6.2466E2	5.5159E2	5.1819E2	4.6796E2	4.1081E2	4.5003E2	3.5154E2	3.4331E2	3.7441E2	3.4134E2	3.5181E2	3.3459E2	3.0866E2	2.6862E2	2.4934E2	2.6423E2	2.6E2	2.7651E2	2.7259E2	2.6569E2	2.4234E2	2.4129E2	2.2101E2	2.1061E2	2.1818E2	2.0667E2	2.0667E2	1.9607E2	2.2E2	2.2368E2
2.4667E2	2.7004E2	2.8961E2	3.3479E2	4.1224E2	4.5941E2	6.2578E2	7.325E2	7.3358E2	8.2411E2	7.9516E2	7.6302E2	7.7955E2	8.2667E2	8.3772E2	8.6207E2	9.0246E2	8.3154E2	8.0009E2	6.6471E2	6.1133E2	5.4E2	5.2486E2	4.8585E2	4.2685E2	4.0667E2	4.1203E2	4.0655E2	3.4734E2	3.5923E2	3.5318E2	3.15E2	2.598E2	2.5804E2	2.4888E2	2.273E2	2.3603E2	2.6086E2	2.7889E2	2.6E2	2.6685E2	2.486E2	2.0767E2	1.9719E2	2.202E2	1.7164E2	2.0677E2	2.3658E2	2.0667E2	2.214E2
2.4E2	2.5498E2	2.6329E2	2.9625E2	3.395E2	4.4915E2	5.6565E2	7.1127E2	7.0867E2	8.1508E2	8.4942E2	8.2E2	8.2622E2	8.5565E2	8.8049E2	8.3887E2	8.4843E2	8.0667E2	7.8178E2	6.829E2	6.1834E2	5.2466E2	5.7333E2	5.2845E2	4.2955E2	3.9179E2	3.5561E2	3.4982E2	3.2492E2	2.9429E2	3.4136E2	3.2625E2	2.866E2	2.2587E2	2.4488E2	2.4063E2	2.4539E2	2.5101E2	2.8408E2	2.4759E2	2.564E2	2.8623E2	2.0948E2	2.1342E2	1.9232E2	2.0868E2	2.1333E2	2.0667E2	2.2415E2	2.2316E2
2.6E2	2.8502E2	2.7671E2	3.2263E2	3.9254E2	4.5581E2	5.9447E2	6.5917E2	7.6292E2	8.3882E2	8.6E2	8.6921E2	7.9252E2	8.6782E2	8.7057E2	8.885E2	9.E2	7.9691E2	7.6526E2	6.4886E2	6.5599E2	5.8984E2	5.2954E2	4.6504E2	4.4802E2	3.5443E2	3.7772E2	3.701E2	3.7192E2	3.3429E2	3.4788E2	2.9458E2	2.712E2	2.9804E2	2.7244E2	2.5937E2	2.4667E2	2.7419E2	2.9149E2	2.5431E2	2.3658E2	2.3333E2	2.0101E2	2.2E2	2.0869E2	2.1069E2	2.2E2	2.1402E2	2.2437E2	2.186E2
2.4667E2	2.6667E2	2.7325E2	3.1944E2	3.5303E2	4.8767E2	5.608E2	6.9959E2	7.9108E2	8.6392E2	8.3839E2	8.2E2	8.2622E2	8.7856E2	8.4276E2	8.8596E2	9.1263E2	8.8836E2	7.9343E2	7.1514E2	5.8469E2	5.1825E2	4.9784E2	4.7463E2	4.6532E2	4.5047E2	3.7382E2	3.8663E2	3.9966E2	4.2609E2	3.2515E2	3.0792E2	3.088E2	2.4587E2	2.1779E2	2.491E2	2.4539E2	2.6202E2	2.9333E2	2.8195E2	2.7045E2	2.8667E2	2.2848E2	2.0667E2	2.0667E2	2.1968E2	2.0913E2	2.2188E2	1.8437E2	2.1912E2
2.4667E2	2.7819E2	3.1333E2	3.2319E2	3.7264E2	4.0814E2	5.338E2	7.0356E2	7.9158E2	7.947E2	8.2391E2	8.4412E2	8.5243E2	8.4782E2	8.5333E2	8.708E2	8.8E2	8.4528E2	7.6099E2	6.9443E2	6.4134E2	5.5592E2	5.2199E2	4.7267E2	4.1468E2	3.6E2	3.7431E2	4.0998E2	3.9684E2	3.4801E2	3.8363E2	3.2E2	3.066E2	2.7594E2	2.2888E2	2.2189E2	2.4412E2	2.5535E2	2.7444E2	2.8195E2	2.6018E2	2.4194E2	2.6566E2	2.1868E2	2.2465E2	2.2698E2	2.1415E2	2.3932E2	2.2678E2	2.2807E2
2.5333E2	2.6E2	2.9948E2	3.7451E2	3.801E2	4.8254E2	5.3232E2	6.6835E2	7.7108E2	8.2373E2	7.9265E2	7.954E2	7.1874E2	7.2955E2	8.2601E2	8.8826E2	9.0667E2	8.3552E2	7.8427E2	6.8957E2	6.2501E2	5.8492E2	5.3638E2	4.4341E2	4.1468E2	3.8557E2	3.6049E2	3.8E2	3.4559E2	3.3981E2	3.0955E2	3.0874E2	2.6E2	2.5399E2	2.7244E2	2.5937E2	2.6651E2	2.8E2	2.7815E2	2.4856E2	2.3964E2	2.0194E2	2.2566E2	2.307E2	2.1151E2	2.0868E2	1.9579E2	2.053E2	1.9989E2	2.1702E2
2.5333E2	2.6996E2	2.9645E2	3.3798E2	3.8607E2	4.8301E2	5.9798E2	6.9751E2	7.9059E2	7.9745E2	8.223E2	8.3333E2	7.5874E2	7.9042E2	8.7869E2	9.508E2	9.1227E2	7.991E2	7.6845E2	6.5734E2	5.9634E2	5.6317E2	5.2234E2	4.7593E2	4.6261E2	4.1868E2	3.8358E2	3.8998E2	4.1125E2	3.941E2	3.2394E2	3.1333E2	2.6866E2	2.7674E2	2.6132E2	2.3153E2	2.7573E2	2.7248E2	2.5518E2	2.7908E2	2.5658E2	2.7312E2	2.0888E2	2.3061E2	2.3252E2	1.8296E2	2.3682E2	2.3265E2	2.3104E2	2.0685E2
2.4E2	2.7004E2	2.7974E2	3.0986E2	4.1184E2	5.0053E2	5.5595E2	6.6396E2	7.76E2	8.3078E2	8.6161E2	8.5698E2	7.7207E2	8.3941E2	8.6683E2	8.1563E2	8.8492E2	8.608E2	7.8498E2	7.1585E2	6.2134E2	5.1767E2	4.8684E2	4.9204E2	4.8009E2	4.5025E2	3.6E2	3.8348E2	3.6734E2	3.4686E2	3.506E2	3.1958E2	3.0673E2	2.6522E2	2.3155E2	2.3946E2	2.5349E2	2.455E2	2.7741E2	2.3523E2	2.6739E2	2.4882E2	2.204E2	2.1211E2	1.8849E2	1.9566E2	2.2257E2	1.6803E2	1.9967E2	2.1421E2
2.4E2	2.665E2	2.968E2	3.2118E2	3.596E2	4.4608E2	5.6814E2	6.8334E2	7.8392E2	8.3802E2	8.586E2	8.2192E2	8.5288E2	8.7653E2	8.4342E2	8.6803E2	8.1578E2	8.2886E2	7.5521E2	6.8408E2	5.9036E2	5.965E2	5.3404E2	4.987E2	4.655E2	4.5069E2	3.6976E2	3.4994E2	3.8424E2	3.6115E2	3.5181E2	3.1417E2	3.156E2	2.779E2	2.4399E2	2.4855E2	2.9858E2	2.8465E2	2.8814E2	3.0574E2	2.5928E2	2.3333E2	2.2687E2	2.0263E2	2.2465E2	2.5302E2	2.3661E2	2.3265E2	2.3541E2	2.3123E2
2.4E2	2.8502E2	2.9316E2	3.1653E2	3.8567E2	4.5687E2	5.6397E2	6.7271E2	7.1258E2	8.2137E2	8.2368E2	7.7396E2	8.4658E2	8.1071E2	9.0715E2	8.5681E2	8.6773E2	8.4309E2	7.6775E2	7.2078E2	6.2203E2	5.3275E2	5.2018E2	4.4682E2	4.1595E2	4.2022E2	4.213E2	4.0331E2	3.3118E2	3.7789E2	3.3984E2	2.9875E2	3.0234E2	2.5921E2	2.4667E2	2.5153E2	2.5603E2	2.5884E2	2.5444E2	2.6764E2	2.636E2	2.6344E2	2.1474E2	2.2272E2	2.0667E2	2.1534E2	2.3169E2	2.2461E2	2.0448E2	1.9632E2
2.4667E2	2.5827E2	2.7004E2	3.2089E2	3.5313E2	4.6153E2	5.6161E2	7.1938E2	7.9133E2	8.347E2	8.5495E2	8.1808E2	7.6847E2	8.2144E2	8.6276E2	8.492E2	7.9227E2	8.2747E2	7.5413E2	6.9734E2	6.0801E2	5.6084E2	5.1514E2	4.9804E2	4.3874E2	4.3245E2	4.0309E2	3.8663E2	4.0458E2	3.2268E2	3.0803E2	3.25E2	2.8639E2	2.5399E2	2.4934E2	2.4964E2	2.2397E2	2.707E2	2.6704E2	2.7903E2	2.7964E2	2.4194E2	2.0747E2	2.2807E2	2.0667E2	2.1534E2	2.2E2	2.147E2	2.2448E2	2.1263E2
2.5333E2	2.6494E2	2.8329E2	3.2118E2	3.5303E2	4.7328E2	5.7481E2	6.9001E2	8.1625E2	8.4823E2	8.3815E2	8.1429E2	8.764E2	8.052E2	8.8504E2	8.7333E2	8.614E2	8.0667E2	7.793E2	7.0479E2	5.8469E2	5.2984E2	4.9117E2	4.717E2	4.3874E2	4.838E2	3.839E2	3.6012E2	3.7017E2	3.4077E2	3.6363E2	3.1167E2	3.1327E2	2.8862E2	2.4578E2	2.3514E2	2.3858E2	2.4667E2	2.5481E2	2.7431E2	2.5658E2	2.2366E2	2.0687E2	2.0395E2	2.2849E2	2.2264E2	2.0164E2	1.9539E2	2.0241E2	1.6895E2
2.6667E2	2.498E2	3.0329E2	3.4118E2	4.4527E2	4.8614E2	5.7945E2	7.223E2	8.3009E2	8.5726E2	8.7058E2	8.1252E2	8.4171E2	8.2376E2	8.4846E2	8.3953E2	8.8913E2	8.5413E2	7.3352E2	6.422E2	6.2667E2	5.71E2	5.0989E2	4.7448E2	4.1099E2	3.9179E2	3.6276E2	3.8655E2	3.765E2	3.2172E2	3.2546E2	3.2916E2	2.9327E2	2.6261E2	2.6357E2	2.7451E2	2.573E2	2.8202E2	2.9038E2	2.438E2	2.3622E2	2.2989E2	2.592E2	2.2E2	2.0869E2	1.9333E2	2.4595E2	2.2461E2	2.0667E2	2.214E2
2.4667E2	2.9325E2	3.1991E2	3.1188E2	3.3293E2	4.9381E2	5.8747E2	6.7834E2	8.1525E2	8.6255E2	8.377E2	7.9444E2	7.8622E2	8.1709E2	8.6667E2	9.3216E2	9.1297E2	8.1065E2	7.7094E2	7.0886E2	6.3101E2	5.9735E2	5.0433E2	4.8341E2	4.5468E2	4.2601E2	4.0488E2	3.8994E2	3.4559E2	3.5923E2	3.306E2	3.2E2	2.6193E2	3.055E2	2.3954E2	2.1036E2	2.6382E2	2.855E2	2.6556E2	2.6185E2	2.6919E2	2.4E2	2.4647E2	2.2141E2	2.1131E2	2.1799E2	2.3087E2	2.2598E2	2.1781E2	2.2438E2
2.9333E2	2.8165E2	2.9983E2	2.9361E2	3.5234E2	4.7121E2	5.7865E2	6.498E2	7.3725E2	7.8941E2	8.2391E2	8.165E2	8.3108E2	7.9593E2	8.5382E2	8.7333E2	8.614E2	8.6567E2	7.6587E2	7.0847E2	6.0635E2	5.2E2	5.0918E2	4.7544E2	4.9856E2	3.9802E2	3.5252E2	3.6655E2	3.565E2	3.5352E2	3.2136E2	3.2958E2	2.9313E2	2.5529E2	2.3155E2	2.2973E2	2.5461E2	2.545E2	2.7186E2	2.5616E2	2.6973E2	2.4516E2	2.4E2	2.2676E2	2.1131E2	2.3101E2	2.0995E2	2.241E2	2.3815E2	1.9333E2
2.8E2	2.6996E2	2.8E2	2.8986E2	3.6557E2	4.8307E2	5.408E2	6.8918E2	7.7158E2	8.0823E2	8.1907E2	8.2096E2	7.8982E2	8.0579E2	8.3333E2	8.9883E2	9.214E2	8.6528E2	7.7601E2	6.7255E2	6.41E2	5.9359E2	5.245E2	4.9007E2	4.5072E2	4.0711E2	4.0927E2	3.8335E2	3.6209E2	3.3391E2	3.3197E2	3.1791E2	3.1113E2	2.8326E2	2.7109E2	2.4008E2	2.827E2	2.5248E2	2.6556E2	2.5426E2	2.6306E2	2.7312E2	2.2828E2	2.0272E2	2.0081E2	2.2E2	2.1415E2	2.1009E2	2.2033E2	1.8368E2
2.6E2	2.6156E2	2.9983E2	3.2812E2	3.4647E2	4.5994E2	5.868E2	7.0126E2	7.7133E2	8.8118E2	8.5103E2	8.3079E2	8.5775E2	8.1362E2	8.4667E2	8.7286E2	8.807E2	8.6219E2	7.8606E2	6.6996E2	6.2401E2	5.9301E2	5.1784E2	4.9463E2	4.6405E2	4.5113E2	3.813E2	3.7337E2	3.7017E2	3.4077E2	3.3197E2	3.15E2	3.0447E2	2.8862E2	2.5023E2	2.6847E2	2.7191E2	3.2954E2	2.7889E2	2.5241E2	2.5045E2	2.5677E2	2.4687E2	2.0404E2	1.9899E2	2.1101E2	1.8995E2	2.1539E2	2.3333E2	2.2228E2
2.9333E2	2.8337E2	2.8649E2	3.0986E2	3.1333E2	4.7381E2	5.8013E2	7.1855E2	7.4667E2	8.5215E2	8.6138E2	7.9602E2	7.9198E2	8.3042E2	8.7724E2	8.8643E2	8.7544E2	7.804E2	7.4E2	7.2369E2	6.0569E2	5.6951E2	4.6649E2	4.8748E2	4.6144E2	4.0579E2	3.8E2	4.0012E2	3.3152E2	3.8418E2	3.4242E2	3.E2	3.134E2	2.4783E2	2.1422E2	2.4918E2	2.7221E2	2.8636E2	2.6667E2	2.6667E2	2.4955E2	2.5312E2	2.0181E2	2.1315E2	2.3838E2	2.E2	2.2339E2	2.1795E2	1.9563E2	1.8298E2
2.4E2	2.6831E2	2.7662E2	3.2437E2	3.4657E2	4.3994E2	5.9528E2	7.125E2	8.0342E2	8.8392E2	8.3746E2	8.3938E2	8.4757E2	7.8551E2	8.1869E2	8.9516E2	8.5297E2	7.7512E2	7.5432E2	6.3883E2	6.3966E2	5.1133E2	5.4918E2	5.1919E2	4.2297E2	4.0557E2	3.6439E2	3.5341E2	3.6175E2	3.4057E2	3.409E2	2.9292E2	2.9986E2	2.5058E2	2.169E2	2.4973E2	2.627E2	2.545E2	2.3147E2	2.9436E2	2.5009E2	2.5828E2	2.2767E2	2.4395E2	2.3172E2	1.9767E2	2.4677E2	1.894E2	2.177E2	2.2667E2
3.0667E2	2.7819E2	3.0346E2	3.2291E2	3.6617E2	4.8508E2	6.0047E2	6.9834E2	7.775E2	8.4175E2	8.5516E2	8.3683E2	7.9739E2	8.1565E2	8.4325E2	9.2343E2	9.235E2	8.6886E2	8.0019E2	7.1702E2	6.3302E2	5.5159E2	5.3117E2	4.8926E2	4.1748E2	4.1333E2	3.9366E2	3.4E2	3.4E2	3.3352E2	3.3181E2	2.8541E2	2.9794E2	2.9529E2	2.5643E2	2.2604E2	2.2921E2	2.455E2	2.9815E2	2.6477E2	2.3946E2	2.3484E2	2.0767E2	2.1465E2	2.0869E2	1.9767E2	2.4092E2	2.5316E2	2.0207E2	2.2368E2
2.6E2	2.698E2	3.1013E2	3.E2	3.8537E2	4.4148E2	5.703E2	7.2439E2	7.8567E2	8.3489E2	8.577E2	8.0983E2	7.809E2	7.7506E2	8.4667E2	8.423E2	8.5193E2	8.3423E2	7.6535E2	6.2369E2	6.19E2	5.6317E2	5.0287E2	4.4959E2	4.5198E2	3.8667E2	3.9203E2	3.7984E2	3.6316E2	3.6667E2	3.4924E2	3.1875E2	3.E2	2.7594E2	2.1512E2	2.3153E2	2.7573E2	2.6697E2	2.8704E2	2.7436E2	2.4721E2	2.5677E2	2.2747E2	2.E2	2.0566E2	2.2635E2	2.4503E2	2.0991E2	1.9967E2	2.1421E2
2.4E2	3.0667E2	3.0009E2	3.4263E2	3.7313E2	4.6973E2	5.338E2	6.748E2	7.7084E2	8.5177E2	8.4989E2	8.2681E2	8.2487E2	8.2435E2	8.2715E2	8.8596E2	8.5297E2	8.404E2	7.6516E2	6.6181E2	5.7668E2	5.7476E2	5.0486E2	4.6211E2	4.7459E2	4.2491E2	3.8228E2	3.8319E2	3.6983E2	3.4096E2	3.5727E2	3.2916E2	3.022E2	2.6993E2	2.6043E2	2.2973E2	2.5858E2	2.5566E2	2.9186E2	2.4769E2	2.1369E2	2.4645E2	2.404E2	2.1859E2	2.3151E2	2.1132E2	2.2421E2	1.9658E2	1.7541E2	2.1544E2
2.7333E2	2.6321E2	2.9004E2	2.8667E2	4.1144E2	4.518E2	5.4794E2	7.0792E2	8.4859E2	8.347E2	8.2804E2	8.4096E2	7.9739E2	8.6435E2	8.3951E2	8.069E2	8.7159E2	7.596E2	7.7263E2	6.8588E2	6.43E2	5.9709E2	5.4287E2	4.8211E2	4.7333E2	3.6066E2	3.8715E2	3.8319E2	3.6492E2	3.7314E2	3.294E2	3.1958E2	2.8887E2	2.6862E2	2.138E2	2.527E2	2.3206E2	2.4318E2	3.0074E2	3.0195E2	2.7333E2	2.5355E2	2.3374E2	2.1184E2	2.5151E2	2.1397E2	1.8831E2	2.5384E2	2.0656E2	2.0895E2
2.4667E2	2.8E2	2.8329E2	3.3104E2	3.8607E2	4.5481E2	5.6781E2	6.8522E2	8.2884E2	8.3981E2	8.3426E2	8.1396E2	8.4306E2	8.1969E2	8.8293E2	8.3127E2	9.1019E2	8.4756E2	8.1352E2	6.8957E2	5.8535E2	5.6375E2	5.2684E2	5.0211E2	4.3487E2	4.6491E2	4.0081E2	3.6331E2	3.4525E2	3.5295E2	3.4409E2	3.3666E2	2.754E2	2.7203E2	2.7198E2	2.3946E2	2.6936E2	2.5566E2	2.9259E2	2.781E2	2.5279E2	2.3333E2	2.3333E2	2.0939E2	1.9616E2	2.0868E2	2.1333E2	2.4188E2	2.1311E2	2.2895E2
2.7333E2	2.6659E2	2.8009E2	3.177E2	3.4647E2	4.6148E2	5.7131E2	6.8522E2	7.8392E2	8.504E2	8.2529E2	7.7554E2	7.4667E2	8.3681E2	8.5886E2	8.885E2	8.9403E2	8.0129E2	7.5174E2	6.8996E2	6.3834E2	5.6259E2	4.9621E2	4.6537E2	4.3748E2	4.5047E2	3.7024E2	3.9341E2	3.5259E2	3.9161E2	3.4257E2	3.0916E2	2.688E2	2.4797E2	2.5822E2	2.5639E2	2.5349E2	2.4E2	2.7518E2	3.0287E2	2.6252E2	2.086E2	2.194E2	2.3728E2	2.3919E2	2.0698E2	2.1754E2	2.2325E2	1.9552E2	1.9632E2
2.3333E2	3.1506E2	2.8684E2	2.7333E2	3.39E2	5.1127E2	5.6464E2	7.2168E2	7.1533E2	8.7314E2	8.6161E2	8.3856E2	8.4487E2	8.5421E2	8.4878E2	9.2803E2	8.7578E2	7.9293E2	7.8606E2	7.0667E2	5.707E2	5.4492E2	5.2234E2	4.9089E2	4.4676E2	3.9978E2	3.8976E2	3.7665E2	3.3401E2	3.459E2	3.4363E2	2.975E2	2.8426E2	2.6667E2	2.9554E2	2.7153E2	2.6412E2	3.0838E2	2.4851E2	2.6861E2	2.5712E2	2.5355E2	2.3374E2	2.5342E2	2.3232E2	2.1397E2	2.E2	2.2803E2	2.2907E2	2.2509E2
2.2667E2	2.7498E2	2.9645E2	3.7249E2	3.802E2	4.5328E2	5.9595E2	6.8958E2	7.4467E2	8.3981E2	8.2828E2	8.2825E2	8.1378E2	8.5653E2	8.5382E2	9.301E2	8.6455E2	7.8269E2	7.7512E2	7.1702E2	6.0469E2	5.4117E2	5.4252E2	5.1252E2	4.6414E2	3.9267E2	3.7154E2	3.5325E2	3.3508E2	3.9808E2	3.2667E2	3.325E2	2.998E2	2.7399E2	2.7155E2	2.6486E2	2.4952E2	2.6086E2	2.4814E2	2.6764E2	2.7387E2	2.686E2	2.2767E2	2.1079E2	2.0445E2	2.1196E2	2.1087E2	2.2393E2	2.0437E2	2.0965E2
2.5333E2	2.8839E2	3.0294E2	3.1854E2	3.987E2	4.7021E2	5.868E2	6.9646E2	8.2242E2	8.5432E2	8.4254E2	8.4523E2	7.8315E2	8.2201E2	8.9626E2	8.9263E2	8.8947E2	8.0438E2	7.5662E2	7.2439E2	6.4235E2	6.1909E2	5.3135E2	5.1333E2	3.964E2	3.9912E2	3.7512E2	3.3976E2	3.4424E2	3.9238E2	3.7045E2	3.1291E2	3.0007E2	2.8862E2	2.4267E2	2.527E2	2.4794E2	2.6434E2	2.7704E2	2.2856E2	2.436E2	2.385E2	2.204E2	2.2404E2	2.105E2	2.1534E2	2.2E2	2.1607E2	2.2689E2	2.0737E2
2.5333E2	2.6996E2	2.9974E2	3.3972E2	3.401E2	4.7381E2	5.9279E2	6.8771E2	8.2167E2	7.9451E2	7.8529E2	8.1842E2	8.3288E2	8.7972E2	8.439E2	8.9676E2	9.386E2	7.8627E2	7.6197E2	6.8188E2	6.3768E2	5.2492E2	5.0883E2	4.8341E2	4.4405E2	3.9868E2	3.761E2	3.9988E2	3.7017E2	3.0839E2	3.0409E2	2.9666E2	2.756E2	2.7399E2	2.4667E2	2.491E2	2.573E2	2.8752E2	2.9407E2	2.9718E2	2.6991E2	2.7656E2	2.0888E2	2.1324E2	2.0889E2	1.7101E2	2.1426E2	2.5521E2	2.0896E2	2.0368E2
2.6667E2	2.549E2	2.8329E2	3.0639E2	3.7244E2	4.7121E2	5.6916E2	6.921E2	7.3975E2	8.3745E2	8.4735E2	8.2619E2	7.7649E2	7.7302E2	8.5838E2	8.423E2	9.4142E2	8.1731E2	7.7014E2	6.7106E2	6.1167E2	6.301E2	5.1585E2	4.8585E2	4.5874E2	4.1355E2	4.1642E2	4.0331E2	3.6559E2	3.3391E2	3.306E2	3.5501E2	3.1959E2	2.9203E2	2.6357E2	2.7208E2	2.6255E2	2.6232E2	2.7149E2	2.438E2	2.7045E2	2.471E2	2.5273E2	2.3737E2	2.1535E2	2.2169E2	2.4503E2	2.2068E2	2.1574E2	1.9702E2
2.9333E2	3.1514E2	3.0961E2	3.2521E2	3.397E2	4.6814E2	5.7481E2	6.9001E2	8.0984E2	7.9783E2	8.4873E2	8.2206E2	7.0811E2	8.0695E2	8.5382E2	8.646E2	8.421E2	8.7602E2	8.3859E2	7.0181E2	6.1668E2	5.5709E2	5.1585E2	5.0456E2	4.5487E2	4.1289E2	3.8212E2	3.5681E2	4.2424E2	3.623E2	3.4242E2	3.0292E2	2.888E2	2.379E2	2.1023E2	2.309E2	2.4255E2	2.5333E2	2.574E2	3.1338E2	2.6288E2	2.4667E2	2.0787E2	2.7746E2	2.3434E2	2.2233E2	2.0831E2	2.1726E2	1.977E2	1.772E2
2.6667E2	2.5152E2	2.8996E2	3.2784E2	3.8597E2	4.4502E2	5.8916E2	6.9772E2	7.9108E2	8.2057E2	9.0299E2	8.7444E2	8.2892E2	9.0175E2	8.5219E2	8.993E2	8.9614E2	8.4438E2	7.4437E2	6.611E2	6.0801E2	5.5534E2	5.045E2	4.6259E2	4.5459E2	3.5465E2	3.826E2	3.7681E2	3.5576E2	3.5943E2	3.6651E2	3.4583E2	3.31E2	2.8993E2	2.369E2	2.6243E2	2.5476E2	2.6318E2	2.6593E2	2.5903E2	2.7676E2	2.7011E2	2.3434E2	2.0789E2	2.2303E2	2.4773E2	2.3241E2	2.2991E2	2.2185E2	2.372E2
2.7333E2	2.9185E2	2.6969E2	3.4263E2	4.191E2	4.5841E2	5.9279E2	7.3563E2	7.8567E2	7.9745E2	7.9839E2	7.754E2	7.5468E2	8.4811E2	8.839E2	8.5817E2	8.8843E2	8.1194E2	7.5502E2	6.8549E2	6.1834E2	6.2285E2	5.0684E2	5.0081E2	4.3225E2	4.5846E2	4.0439E2	3.8E2	3.6034E2	3.6628E2	3.3318E2	3.2125E2	2.9086E2	3.0275E2	2.4446E2	2.6604E2	2.4539E2	2.7853E2	2.7704E2	2.3236E2	2.5009E2	2.4839E2	2.1434E2	2.2939E2	2.2182E2	2.2466E2	1.7908E2	2.0342E2	2.3115E2	2.3772E2
2.6E2	2.8823E2	3.0675E2	3.1972E2	3.792E2	4.7168E2	6.3798E2	7.2313E2	7.6567E2	7.8686E2	8.4024E2	7.9966E2	7.9153E2	8.2695E2	8.6829E2	8.8873E2	8.4561E2	8.4528E2	7.8338E2	6.851E2	6.0501E2	5.3883E2	5.2667E2	5.2293E2	4.7216E2	4.2468E2	3.774E2	3.8319E2	3.5508E2	3.4686E2	3.3045E2	2.8458E2	2.9567E2	2.766E2	2.3643E2	2.2306E2	2.5191E2	2.6E2	2.7963E2	2.7144E2	2.8721E2	2.7205E2	2.2767E2	2.0526E2	2.1818E2	2.2836E2	1.9908E2	2.1795E2	1.8907E2	1.8509E2
2.0667E2	2.6329E2	2.7662E2	3.3916E2	3.8627E2	4.4301E2	5.9912E2	7.0584E2	7.8392E2	8.8156E2	8.7447E2	7.7602E2	8.3415E2	8.548E2	7.9707E2	8.8803E2	8.7754E2	8.2309E2	7.8258E2	6.9624E2	5.2403E2	6.5126E2	5.4702E2	4.9382E2	4.7865E2	4.3736E2	3.6537E2	3.9006E2	3.9017E2	3.6724E2	3.4E2	3.4E2	3.1766E2	2.8862E2	2.6E2	2.5757E2	2.573E2	3.0954E2	2.9704E2	2.5236E2	2.7009E2	2.8323E2	2.4787E2	2.2E2	2.2283E2	1.7894E2	1.8841E2	2.3009E2	2.4033E2	1.9632E2
2.5333E2	2.7325E2	2.8346E2	3.0291E2	3.5274E2	4.4608E2	5.5865E2	6.873E2	7.78E2	8.2804E2	8.423E2	8.3492E2	8.1423E2	8.1274E2	8.457E2	8.3286E2	8.6456E2	8.4398E2	7.7939E2	6.5106E2	5.9167E2	6.1735E2	5.0702E2	4.6504E2	4.7991E2	4.1956E2	3.9594E2	3.5996E2	4.0249E2	3.5525E2	3.5984E2	3.0708E2	2.8673E2	2.6928E2	2.2225E2	2.6541E2	2.5985E2	2.9535E2	2.9815E2	2.7616E2	2.8631E2	2.486E2	2.4E2	2.5202E2	2.3818E2	2.1799E2	2.4841E2	2.E2	2.0656E2	1.979E2
2.7333E2	2.7835E2	2.7991E2	3.2611E2	3.6627E2	4.8153E2	5.373E2	6.9876E2	7.5925E2	8.3059E2	8.0505E2	7.9588E2	8.3108E2	8.4551E2	8.6487E2	8.9127E2	8.6877E2	8.4388E2	7.4E2	6.7067E2	6.0401E2	5.3883E2	5.1369E2	4.4178E2	4.6513E2	3.7912E2	3.5691E2	3.6331E2	3.5017E2	3.2724E2	3.6394E2	3.3875E2	3.1107E2	2.8261E2	2.4E2	2.4243E2	2.6255E2	2.7333E2	2.8037E2	2.7148E2	2.436E2	2.385E2	2.592E2	2.093E2	2.2E2	2.1566E2	2.2503E2	2.1607E2	2.3563E2	1.9351E2
2.7333E2	3.0502E2	2.9671E2	3.2784E2	3.6627E2	4.4042E2	6.103E2	6.9729E2	8.0292E2	8.4686E2	8.4643E2	8.1794E2	7.8892E2	8.2232E2	8.1951E2	8.7423E2	9.4316E2	8.1065E2	7.8089E2	6.8659E2	6.2867E2	5.6291E2	5.4575E2	4.5415E2	4.5468E2	4.1846E2	3.8228E2	3.9661E2	3.67E2	3.7295E2	3.5833E2	3.0292E2	2.6646E2	2.2261E2	2.5954E2	2.2549E2	2.7445E2	2.9333E2	2.7852E2	2.6472E2	3.0018E2	2.4732E2	2.1374E2	2.2122E2	2.505E2	2.4667E2	2.2328E2	2.2598E2	2.3093E2	2.4228E2
3.E2	3.051E2	2.8329E2	3.1132E2	4.2507E2	5.E2	5.4747E2	6.6709E2	7.8959E2	8.3825E2	8.2185E2	8.2729E2	8.2532E2	8.0955E2	8.5626E2	8.7446E2	8.828E2	8.2796E2	7.6596E2	6.5067E2	6.4632E2	5.4117E2	5.3819E2	4.8048E2	4.3874E2	4.0623E2	3.8081E2	3.4331E2	3.3508E2	2.9448E2	3.1197E2	3.0667E2	3.156E2	3.2601E2	2.4934E2	2.618E2	2.573E2	2.6E2	2.9852E2	2.5625E2	2.373E2	2.4022E2	2.4626E2	2.0535E2	1.9717E2	1.8032E2	2.201E2	2.2667E2	2.2448E2	2.1263E2
2.6E2	2.949E2	3.0684E2	3.1305E2	4.1194E2	4.6401E2	5.9831E2	7.2439E2	7.4717E2	8.096E2	8.3172E2	7.9492E2	7.8045E2	7.9362E2	8.7089E2	8.8094E2	9.0106E2	8.8657E2	7.6268E2	7.1631E2	6.2469E2	6.0317E2	5.5801E2	4.9137E2	4.1613E2	4.2557E2	3.9691E2	3.9325E2	3.2101E2	3.6475E2	3.3575E2	2.9625E2	2.866E2	3.0406E2	2.6667E2	2.5937E2	2.427E2	2.7303E2	2.9259E2	2.8E2	2.6973E2	2.5505E2	2.5333E2	2.2667E2	2.1535E2	1.9132E2	1.8667E2	2.5333E2	2.4459E2	2.0825E2
2.8667E2	2.8165E2	3.064E2	3.6118E2	3.9303E2	4.7481E2	6.0996E2	7.3271E2	8.0467E2	8.296E2	8.6368E2	8.554E2	8.0982E2	8.1797E2	8.4E2	8.4437E2	8.8246E2	8.3015E2	7.5423E2	6.8847E2	6.2601E2	5.7883E2	5.4071E2	4.9041E2	4.7207E2	3.6176E2	3.9545E2	3.9362E2	3.3185E2	3.5808E2	3.3712E2	3.0875E2	3.0213E2	2.4522E2	2.7023E2	2.8361E2	2.6667E2	2.5566E2	2.863E2	2.7051E2	2.5009E2	2.5828E2	2.6E2	2.1465E2	2.2E2	2.2E2	2.2E2	2.453E2	2.3552E2	2.2158E2
2.6E2	2.8165E2	2.8009E2	3.177E2	4.1214E2	4.6095E2	5.8498E2	6.9188E2	8.4192E2	7.8823E2	8.4093E2	8.1602E2	7.9955E2	8.8754E2	8.8487E2	9.1563E2	8.7754E2	8.1025E2	7.562E2	6.3074E2	5.9368E2	6.0142E2	5.4234E2	5.1089E2	4.8802E2	4.1223E2	3.7821E2	3.7333E2	3.7825E2	3.6057E2	3.4909E2	3.0083E2	2.7993E2	2.8536E2	2.5333E2	2.6063E2	2.9318E2	3.452E2	3.0408E2	2.6569E2	2.6631E2	2.4839E2	2.402E2	2.2667E2	2.2101E2	2.1333E2	2.0164E2	2.2137E2	2.3552E2	2.2527E2
2.2667E2	2.8831E2	2.8675E2	3.1944E2	3.5303E2	4.5687E2	5.6397E2	6.7271E2	8.2167E2	8.2156E2	8.4138E2	8.4048E2	7.845E2	8.3246E2	8.6E2	8.9493E2	9.5509E2	8.5194E2	7.8756E2	7.1365E2	5.7802E2	5.91E2	5.5153E2	4.9007E2	4.6135E2	4.1824E2	3.5772E2	3.6687E2	3.8034E2	3.5391E2	3.1606E2	3.2958E2	2.976E2	2.9804E2	2.5333E2	2.5333E2	2.5333E2	2.6985E2	3.063E2	2.8861E2	2.4973E2	2.4495E2	2.208E2	2.3596E2	2.297E2	2.1101E2	2.3087E2	2.3863E2	2.2667E2	2.1562E2
2.2667E2	2.6305E2	2.9715E2	3.093E2	4.186E2	4.8561E2	5.8047E2	7.4064E2	7.4792E2	8.4766E2	8.3587E2	8.3856E2	8.573E2	8.5449E2	8.6553E2	8.777E2	8.6807E2	8.3244E2	7.8685E2	6.7106E2	6.1167E2	6.301E2	5.2667E2	5.3415E2	4.7622E2	4.0689E2	4.0797E2	3.8327E2	3.6842E2	3.7962E2	3.7287E2	2.8166E2	2.7113E2	2.4326E2	2.5376E2	2.2549E2	2.5461E2	2.655E2	3.063E2	2.9051E2	2.7694E2	2.5205E2	2.4647E2	2.1868E2	2.105E2	2.2836E2	1.9908E2	2.2274E2	2.2044E2	1.7772E2
2.8E2	2.9992E2	2.9368E2	3.1596E2	3.793E2	4.9534E2	5.53E2	6.8939E2	7.2717E2	7.6038E2	8.1034E2	8.1127E2	7.8847E2	8.4463E2	8.8049E2	8.9127E2	9.4632E2	8.0756E2	7.6854E2	6.8926E2	5.7336E2	6.2518E2	5.4865E2	4.9185E2	4.3865E2	3.8645E2	3.7463E2	3.6671E2	3.7825E2	3.3467E2	3.5045E2	3.0166E2	2.822E2	3.1007E2	2.4267E2	2.5514E2	2.6255E2	2.5682E2	2.9112E2	2.6852E2	2.7243E2	2.3505E2	2.3333E2	1.7982E2	2.0505E2	1.8402E2	2.1672E2	2.5316E2	2.0426E2	2.1562E2
2.6667E2	2.8165E2	2.8338E2	3.4902E2	3.799E2	4.4047E2	5.4363E2	7.1689E2	7.6642E2	8.8903E2	8.4966E2	8.3952E2	8.5198E2	8.9421E2	8.5285E2	8.115E2	9.3721E2	8.1065E2	7.7094E2	6.7624E2	6.0601E2	6.1243E2	5.355E2	4.8763E2	4.3604E2	4.1113E2	3.5382E2	3.3309E2	3.7199E2	3.5467E2	3.6121E2	3.3417E2	3.0433E2	2.7529E2	2.7066E2	2.509E2	2.5858E2	2.9419E2	2.6741E2	2.6672E2	2.4018E2	2.3183E2	1.9434E2	2.3333E2	2.0788E2	1.9069E2	2.5846E2	2.347E2	2.3793E2	2.0527E2
2.6667E2	2.5144E2	2.9351E2	3.3916E2	3.797E2	4.7434E2	5.6013E2	7.0814E2	7.1433E2	8.2312E2	8.4183E2	8.2811E2	7.9694E2	8.7218E2	8.4179E2	8.416E2	9.6142E2	8.1771E2	7.5502E2	6.8957E2	5.6835E2	6.2867E2	5.4106E2	4.7122E2	4.4279E2	4.3934E2	4.1821E2	3.798E2	3.8599E2	3.8705E2	3.2924E2	3.1042E2	2.7986E2	2.6065E2	2.6442E2	2.2126E2	2.3476E2	2.4318E2	2.9668E2	2.438E2	2.4649E2	2.6968E2	2.4121E2	2.0526E2	2.1818E2	1.9799E2	2.2841E2	2.1744E2	2.4241E2	2.2E2
2.0667E2	2.9671E2	2.8996E2	2.9333E2	3.4587E2	4.7634E2	5.8498E2	6.823E2	7.8367E2	8.6922E2	8.3839E2	7.9237E2	8.4838E2	8.6291E2	8.3821E2	8.6897E2	8.9053E2	8.596E2	8.4526E2	7.1663E2	6.6501E2	6.2867E2	5.5404E2	4.8878E2	4.4811E2	4.2044E2	4.2081E2	3.5984E2	3.5791E2	3.7314E2	3.1318E2	2.8958E2	2.844E2	2.5594E2	2.4845E2	2.5027E2	2.5715E2	2.8434E2	2.7407E2	2.7338E2	2.5369E2	2.4688E2	2.0767E2	2.2667E2	2.2384E2	2.0264E2	1.9333E2	1.6274E2	1.8885E2	1.8965E2
2.4E2	2.7161E2	3.0969E2	3.0868E2	3.7224E2	4.8502E2	6.4814E2	7.3938E2	7.5358E2	7.9882E2	8.0804E2	8.1175E2	7.7649E2	8.0607E2	8.639E2	8.9056E2	8.6491E2	7.995E2	7.4587E2	6.5992E2	6.19E2	5.8434E2	5.4702E2	4.9756E2	4.3748E2	3.8088E2	3.7805E2	3.2683E2	3.7791E2	3.6077E2	3.6378E2	3.0916E2	2.956E2	2.9399E2	2.4221E2	2.4252E2	2.7745E2	2.8318E2	2.6074E2	2.7523E2	2.8E2	2.7505E2	2.0868E2	2.1596E2	2.2667E2	2.1365E2	2.1836E2	1.9726E2	1.9082E2	2.2667E2
2.4667E2	2.6494E2	2.6026E2	2.893E2	3.9204E2	5.1333E2	5.703E2	6.6209E2	8.0167E2	8.4586E2	8.8114E2	8.2873E2	7.9558E2	8.0347E2	8.4211E2	8.777E2	8.979E2	8.395E2	7.9582E2	7.5514E2	6.5868E2	6.3243E2	5.4035E2	4.9089E2	4.4144E2	4.1824E2	3.7203E2	3.9002E2	3.6384E2	3.7276E2	3.0667E2	3.1834E2	2.976E2	2.6196E2	2.6089E2	2.618E2	2.573E2	2.655E2	2.8556E2	2.6856E2	2.6306E2	2.4839E2	2.8546E2	2.2263E2	2.3616E2	2.0963E2	2.2841E2	2.3863E2	2.2667E2	2.2298E2
2.5333E2	2.7498E2	2.9645E2	3.1826E2	3.6597E2	4.6201E2	5.7663E2	7.1376E2	7.9133E2	8.8492E2	8.1172E2	8.0715E2	8.1333E2	8.6088E2	8.2781E2	8.6366E2	8.7474E2	8.5194E2	7.7014E2	6.7106E2	6.23E2	5.8608E2	5.5621E2	4.8422E2	4.4009E2	4.0022E2	4.013E2	3.5313E2	3.3966E2	3.7257E2	3.3969E2	2.9542E2	2.888E2	2.6797E2	2.2488E2	2.1333E2	2.5303E2	2.4697E2	2.7407E2	2.7718E2	2.5676E2	2.5011E2	2.0787E2	2.293E2	2.4566E2	2.1862E2	2.1754E2	2.094E2	2.2678E2	2.0228E2
2.6667E2	2.5325E2	2.9307E2	3.2812E2	3.793E2	4.6714E2	5.7663E2	6.6104E2	7.6934E2	7.6568E2	8.4024E2	8.3189E2	7.636E2	7.7969E2	8.9544E2	9.092E2	8.7017E2	8.799E2	7.784E2	7.0439E2	6.3368E2	5.7825E2	5.5567E2	4.943E2	4.5333E2	4.0733E2	4.0699E2	3.4327E2	3.3825E2	3.918E2	3.7439E2	3.0625E2	2.934E2	2.6993E2	2.7733E2	2.3811E2	2.3176E2	2.4783E2	3.3594E2	2.6097E2	2.5351E2	2.5505E2	2.404E2	2.4141E2	2.1717E2	2.0032E2	2.1672E2	2.1128E2	2.0645E2	2.186E2
2.2667E2	2.6642E2	3.2338E2	3.3972E2	3.795E2	4.3634E2	5.8296E2	6.6479E2	7.565E2	7.7764E2	8.2E2	8.5223E2	8.3558E2	8.9828E2	8.5154E2	8.5174E2	8.4526E2	8.2886E2	7.577E2	6.5812E2	5.7202E2	4.9916E2	5.5567E2	4.9056E2	4.4667E2	4.1245E2	3.7951E2	3.6335E2	3.8141E2	3.2839E2	3.3848E2	3.0667E2	2.9327E2	2.7464E2	2.5512E2	2.5937E2	2.5064E2	2.6985E2	2.6148E2	2.8097E2	2.8036E2	2.5871E2	2.1434E2	2.2263E2	2.3333E2	2.2466E2	2.5508E2	2.3128E2	2.177E2	2.3035E2
2.6E2	2.6831E2	2.7662E2	2.9972E2	3.789E2	4.8661E2	6.0713E2	7.3855E2	8.1158E2	8.9551E2	8.3862E2	8.3031E2	8.2E2	8.4E2	8.6487E2	8.8253E2	9.0316E2	8.5642E2	8.1343E2	7.5145E2	6.2569E2	5.5942E2	5.4035E2	5.0211E2	4.7739E2	3.9267E2	3.6797E2	3.8016E2	3.7226E2	4.118E2	3.2136E2	3.2667E2	2.8646E2	2.9674E2	2.3422E2	2.4486E2	2.4539E2	2.8403E2	2.7296E2	2.6287E2	2.4306E2	2.4323E2	2.596E2	2.4263E2	2.1939E2	1.9069E2	2.3508E2	2.147E2	2.07E2	1.9245E2
2.4667E2	2.9671E2	2.8996E2	3.0319E2	4.3144E2	4.7328E2	6.0329E2	6.8292E2	7.7009E2	8.6823E2	8.5815E2	8.2508E2	8.4577E2	8.1593E2	8.8487E2	8.676E2	9.2352E2	8.1284E2	7.393E2	6.6886E2	6.42E2	6.3676E2	5.2468E2	4.9919E2	4.9333E2	4.0645E2	4.E2	3.8994E2	3.5542E2	3.9847E2	3.7029E2	3.0958E2	2.8653E2	2.5529E2	2.7775E2	2.3946E2	2.8524E2	2.7682E2	3.1149E2	2.819E2	2.764E2	2.3699E2	2.2667E2	2.2939E2	2.0202E2	2.3006E2	2.1241E2	1.9009E2	2.2E2	2.1632E2
2.4667E2	2.4988E2	2.8329E2	3.2611E2	3.7284E2	4.7275E2	6.3595E2	7.2E2	8.2909E2	7.9684E2	8.7746E2	7.965E2	8.2973E2	8.1333E2	8.5479E2	8.9587E2	9.1053E2	8.4657E2	7.5502E2	7.1812E2	6.1502E2	6.0867E2	5.5351E2	5.1756E2	4.6811E2	4.6468E2	4.1203E2	4.1661E2	3.5259E2	3.5276E2	3.2667E2	3.0625E2	2.8447E2	2.4457E2	2.3201E2	2.5451E2	2.4524E2	2.6985E2	2.9741E2	2.6092E2	2.7315E2	2.3699E2	1.9434E2	2.3605E2	2.2283E2	2.1799E2	2.0749E2	2.2137E2	2.2459E2	2.0298E2
2.8E2	2.3663E2	2.7298E2	3.0493E2	4.1174E2	4.6454E2	6.068E2	7.3084E2	7.2767E2	8.4842E2	8.6781E2	7.8777E2	8.2306E2	8.9712E2	8.2276E2	8.8779E2	9.4386E2	8.3682E2	7.6587E2	6.9624E2	5.8635E2	5.5683E2	5.7819E2	5.317E2	4.6153E2	4.567E2	3.7431E2	3.9321E2	3.8316E2	3.2192E2	3.5712E2	3.1417E2	3.1113E2	2.6522E2	2.5023E2	2.8063E2	2.8936E2	2.6465E2	2.8593E2	2.7713E2	2.6955E2	2.4344E2	2.0767E2	2.5737E2	2.3252E2	2.2201E2	2.6759E2	2.3333E2	2.2022E2	2.0438E2
2.4667E2	2.4807E2	3.0017E2	3.1625E2	4.1204E2	4.6714E2	5.6713E2	6.7938E2	7.9625E2	8.4922E2	8.3034E2	8.2667E2	8.018E2	8.1709E2	8.6667E2	8.9286E2	9.365E2	8.005E2	8.2178E2	7.1475E2	6.7333E2	6.0084E2	5.4865E2	5.143E2	4.8396E2	4.2601E2	4.0309E2	3.8998E2	3.4734E2	3.7218E2	3.2788E2	3.125E2	3.1107E2	2.5254E2	2.6089E2	2.5694E2	2.6382E2	2.5248E2	2.6704E2	2.7144E2	2.6667E2	2.2215E2	2.2606E2	2.1052E2	2.3636E2	2.2635E2	2.1579E2	2.1214E2	2.447E2	2.0965E2
2.6667E2	2.851E2	3.0276E2	3.6146E2	3.7323E2	4.6301E2	5.7798E2	7.2543E2	7.0892E2	9.0293E2	8.8918E2	8.2206E2	7.9513E2	8.7218E2	8.9154E2	9.223E2	8.9614E2	8.3463E2	7.5272E2	6.7333E2	6.0535E2	5.6783E2	5.8649E2	5.7007E2	4.9351E2	4.1912E2	3.8797E2	3.6998E2	3.5684E2	3.7923E2	3.2304E2	3.5166E2	2.888E2	2.9804E2	2.2667E2	2.4126E2	2.8255E2	2.8232E2	2.6667E2	2.6856E2	2.8018E2	2.7183E2	2.408E2	2.4E2	2.3717E2	2.3767E2	2.5169E2	2.2068E2	2.3978E2	2.2615E2
2.6667E2	2.7161E2	3.064E2	3.3653E2	4.1224E2	5.01E2	5.773E2	6.8605E2	7.3875E2	8.2804E2	8.423E2	7.9808E2	8.4171E2	8.7042E2	8.9236E2	8.9263E2	9.0737E2	8.3861E2	7.4685E2	6.433E2	6.5399E2	5.6201E2	5.1766E2	5.0796E2	5.2523E2	4.3179E2	3.7772E2	3.7681E2	3.5084E2	3.9808E2	3.5606E2	3.4916E2	2.9986E2	2.8065E2	2.5066E2	2.4549E2	2.5476E2	2.4667E2	2.863E2	2.762E2	2.7009E2	2.486E2	2.1414E2	2.307E2	2.1434E2	1.9799E2	1.9918E2	2.0393E2	1.953E2	2.1562E2
2.7333E2	3.0346E2	2.7662E2	3.1451E2	4.1204E2	4.8148E2	5.6916E2	6.8251E2	7.6492E2	8.2979E2	8.9034E2	8.7285E2	7.9829E2	8.0986E2	8.3479E2	9.1516E2	8.6104E2	8.4577E2	7.8775E2	6.7553E2	5.9768E2	5.6142E2	4.9801E2	4.6504E2	4.055E2	4.3377E2	4.3236E2	3.8327E2	3.3892E2	3.3314E2	3.662E2	2.8375E2	3.1574E2	2.7921E2	2.5244E2	2.5883E2	2.403E2	2.4086E2	2.737E2	2.762E2	2.5982E2	2.7806E2	2.0908E2	2.2921E2	2.4121E2	2.0233E2	2.1754E2	2.0137E2	2.1333E2	2.0597E2
2.6667E2	2.7654E2	3.0667E2	3.4118E2	3.6647E2	4.8767E2	5.7663E2	6.7063E2	7.4417E2	8.8354E2	8.3495E2	8.0729E2	8.2396E2	8.3362E2	8.7219E2	8.931E2	9.1193E2	8.7463E2	8.1761E2	7.433E2	6.0669E2	5.6926E2	5.1153E2	4.7252E2	4.4541E2	4.3355E2	4.2748E2	4.0004E2	3.8209E2	3.2153E2	3.3212E2	3.3291E2	2.754E2	2.7203E2	2.7244E2	2.7153E2	2.6809E2	2.8752E2	2.9778E2	2.6759E2	2.7297E2	2.4022E2	2.398E2	2.2526E2	2.4384E2	2.4434E2	2.2328E2	2.6393E2	2.3344E2	1.9421E2
2.4667E2	2.5169E2	2.7627E2	3.2639E2	3.9244E2	5.01E2	5.6464E2	6.6897E2	7.8317E2	8.5078E2	8.6966E2	8.5492E2	8.2802E2	8.4579E2	8.5122E2	8.6366E2	9.2843E2	8.1154E2	7.6516E2	6.4957E2	5.9067E2	5.5159E2	5.117E2	4.6293E2	4.8126E2	4.1267E2	3.9512E2	3.6646E2	3.3825E2	4.177E2	3.1212E2	3.1291E2	2.9113E2	2.2718E2	2.4977E2	2.3639E2	2.4142E2	2.5535E2	2.5889E2	2.4759E2	2.5982E2	2.4839E2	2.4667E2	2.2798E2	2.1636E2	2.0201E2	1.8913E2	2.4256E2	2.1541E2	2.0755E2
2.5333E2	2.665E2	3.2969E2	3.484E2	3.5323E2	4.9074E2	5.7414E2	7.273E2	7.9233E2	8.139E2	8.8138E2	8.2983E2	8.0712E2	8.3737E2	8.7854E2	8.593E2	9.0983E2	8.7015E2	7.9423E2	6.8361E2	6.3233E2	5.4867E2	4.9135E2	4.8456E2	4.5613E2	4.7824E2	4.213E2	3.9325E2	3.6525E2	3.9238E2	3.5743E2	3.5291E2	3.3113E2	2.9725E2	2.3201E2	2.618E2	2.4539E2	2.6752E2	2.4185E2	2.6574E2	2.5351E2	2.4022E2	2.1394E2	2.1193E2	2.3333E2	2.2899E2	2.0328E2	2.147E2	2.2885E2	2.186E2
2.8E2	2.8E2	2.9645E2	3.4291E2	4.1244E2	4.7328E2	6.0013E2	6.5708E2	8.0092E2	8.5314E2	8.5357E2	8.3141E2	7.7558E2	8.5421E2	8.2114E2	8.701E2	9.0597E2	8.2488E2	7.5859E2	6.8706E2	6.3768E2	6.0084E2	5.2702E2	5.E2	4.1496E2	3.9934E2	3.7821E2	4.0352E2	3.4976E2	3.7828E2	3.3727E2	3.0916E2	2.7773E2	2.5529E2	2.8667E2	2.7208E2	2.3476E2	2.4318E2	2.4888E2	2.9236E2	3.0667E2	2.5721E2	2.206E2	2.2E2	1.9737E2	1.8836E2	2.0585E2	1.8137E2	1.8241E2	1.7105E2
2.6E2	2.7333E2	2.7991E2	3.0146E2	4.2487E2	4.9841E2	6.0431E2	6.8688E2	7.77E2	7.9901E2	8.1976E2	7.9127E2	8.0577E2	8.2463E2	8.6049E2	9.2366E2	8.9297E2	8.0627E2	8.1681E2	6.9326E2	6.2401E2	5.5883E2	5.4018E2	5.2667E2	4.682E2	4.2022E2	4.0878E2	3.6335E2	3.4209E2	3.8513E2	3.4273E2	3.2124E2	2.934E2	2.7594E2	2.6756E2	2.6361E2	2.6255E2	2.6783E2	2.4814E2	2.7713E2	2.7982E2	2.8323E2	2.4141E2	2.1061E2	2.1818E2	2.1534E2	2.0246E2	2.2205E2	2.2689E2	2.1105E2
2.6E2	2.6659E2	2.9983E2	3.3305E2	3.7284E2	4.764E2	5.4363E2	7.4085E2	7.3558E2	8.1707E2	8.1587E2	8.3237E2	7.6405E2	8.2144E2	8.7935E2	8.892E2	8.8E2	8.5234E2	7.4009E2	6.7404E2	5.7968E2	5.7417E2	5.2631E2	5.2715E2	4.1099E2	3.6909E2	4.3285E2	3.8986E2	3.6175E2	3.341E2	3.3864E2	3.1583E2	2.844E2	2.8E2	2.5066E2	2.3577E2	2.3603E2	2.6636E2	2.7296E2	2.5718E2	2.436E2	2.4839E2	2.4667E2	1.9728E2	2.105E2	2.1101E2	2.1918E2	2.0479E2	2.2918E2	1.8228E2
3.E2	2.8675E2	2.6996E2	3.0291E2	3.4617E2	4.8661E2	5.9764E2	6.9459E2	8.16E2	8.4255E2	8.2368E2	8.246E2	8.6396E2	8.8288E2	9.296E2	8.954E2	8.4631E2	8.4488E2	7.8108E2	7.0557E2	6.2835E2	5.4783E2	5.427E2	5.0293E2	4.4685E2	4.8557E2	4.3545E2	3.9002E2	4.0808E2	3.8096E2	3.4242E2	2.9708E2	2.7546E2	3.0877E2	2.6756E2	2.7333E2	2.6539E2	2.7101E2	2.6148E2	2.8287E2	2.5279E2	2.3333E2	2.2687E2	2.3211E2	1.8586E2	1.927E2	2.1836E2	2.1812E2	2.447E2	2.3175E2
2.4E2	2.549E2	2.8329E2	3.1132E2	3.791E2	4.6973E2	5.4329E2	6.9959E2	8.4884E2	8.0568E2	8.4437E2	8.2412E2	8.573E2	8.1825E2	8.5951E2	8.7493E2	8.993E2	8.7015E2	7.5939E2	6.6777E2	5.9202E2	5.2175E2	5.3784E2	5.1089E2	4.7207E2	4.E2	4.E2	3.8323E2	3.1751E2	3.259E2	3.1212E2	3.2458E2	2.8206E2	3.0275E2	2.5023E2	2.5388E2	2.5176E2	2.5132E2	2.4296E2	2.8005E2	2.3982E2	2.2344E2	1.9414E2	2.2141E2	2.E2	2.0434E2	2.2421E2	2.0068E2	2.1104E2	1.979E2
2.4667E2	2.8502E2	2.8658E2	3.1798E2	4.3831E2	4.7481E2	5.8781E2	6.9084E2	7.775E2	8.4274E2	8.6828E2	8.7285E2	8.2315E2	8.4028E2	8.7057E2	9.0596E2	9.6246E2	8.5463E2	7.8765E2	7.4149E2	6.3336E2	5.91E2	5.4936E2	5.0211E2	4.7207E2	4.4645E2	4.2033E2	3.7673E2	3.7684E2	3.7981E2	3.4788E2	3.4417E2	3.2199E2	2.6993E2	2.7643E2	2.6306E2	2.7206E2	2.7768E2	2.9518E2	3.0769E2	2.6342E2	2.5677E2	1.9514E2	2.2122E2	2.1939E2	1.8635E2	1.9333E2	2.1077E2	2.4011E2	2.3035E2
2.5333E2	3.051E2	2.8658E2	3.2784E2	3.794E2	4.4401E2	6.068E2	7.2605E2	8.4934E2	8.7432E2	8.2966E2	8.2873E2	8.5775E2	7.8754E2	8.0698E2	8.5587E2	9.0036E2	8.5901E2	7.592E2	6.9365E2	6.3167E2	5.8259E2	5.227E2	5.0911E2	4.5225E2	4.2689E2	4.226E2	3.7657E2	3.9441E2	3.8724E2	3.6363E2	2.9708E2	3.0673E2	2.7725E2	2.5911E2	2.4847E2	2.4794E2	2.6985E2	2.9963E2	2.9333E2	2.591E2	2.4645E2	2.3394E2	2.2132E2	2.1252E2	2.0635E2	2.0164E2	2.0342E2	2.3115E2	2.1193E2
2.5333E2	2.7317E2	2.7386E2	3.2207E2	3.5333E2	4.4354E2	5.6013E2	7.3689E2	7.4792E2	8.1333E2	8.4024E2	8.3189E2	7.8225E2	8.6463E2	8.6732E2	9.2296E2	8.8911E2	8.4537E2	8.153E2	7.1074E2	6.2835E2	5.9592E2	5.4252E2	5.1626E2	4.8144E2	4.1311E2	3.9772E2	3.9345E2	4.2316E2	3.4897E2	3.653E2	3.2208E2	2.8227E2	2.6862E2	2.7686E2	2.3279E2	2.5873E2	2.5333E2	2.8593E2	2.7144E2	2.6667E2	2.3699E2	2.2667E2	2.3596E2	2.3252E2	2.0899E2	1.9497E2	2.4188E2	1.9781E2	2.1544E2
2.4667E2	2.8831E2	3.0649E2	3.2E2	3.9224E2	5.0301E2	5.7367E2	7.1523E2	8.3108E2	8.0449E2	8.6437E2	8.5333E2	8.1604E2	8.2579E2	8.6439E2	8.8E2	8.6807E2	8.6836E2	7.6347E2	6.8071E2	6.3734E2	5.6317E2	5.1369E2	4.8667E2	4.6541E2	4.2066E2	4.2569E2	4.0008E2	4.0842E2	3.4839E2	3.294E2	3.225E2	2.9107E2	2.8065E2	2.5822E2	2.3694E2	2.4779E2	2.8318E2	3.1149E2	2.8E2	2.5261E2	2.5634E2	2.1494E2	2.2798E2	2.1636E2	2.1937E2	2.0995E2	2.0598E2	2.1093E2	2.2965E2
2.8667E2	2.865E2	3.0364E2	2.8E2	3.4567E2	4.6867E2	5.5798E2	6.9585E2	7.7825E2	8.9314E2	8.3677E2	8.2763E2	8.2135E2	8.7014E2	8.6732E2	9.1423E2	8.9964E2	8.6707E2	7.9681E2	7.1812E2	6.3768E2	5.7307E2	5.9674E2	4.8796E2	4.4144E2	4.1267E2	3.9512E2	3.8994E2	3.3576E2	3.2648E2	3.294E2	3.3125E2	2.7086E2	2.7674E2	2.4888E2	2.3702E2	2.6667E2	2.8318E2	3.1112E2	2.7523E2	2.7658E2	2.6839E2	2.3434E2	2.2404E2	2.105E2	2.2402E2	2.3333E2	2.1521E2	1.8863E2	2.0895E2
2.5333E2	2.8839E2	2.9307E2	3.2319E2	3.201E2	4.4862E2	5.8249E2	6.623E2	7.1875E2	8.0019E2	8.3265E2	7.8935E2	8.7856E2	8.2811E2	8.7772E2	9.1953E2	9.1544E2	8.2348E2	7.5005E2	6.6808E2	5.9834E2	6.101E2	5.1316E2	5.2293E2	4.7748E2	4.2491E2	3.6797E2	3.6339E2	3.5367E2	3.4667E2	3.6651E2	3.2541E2	2.888E2	2.5594E2	2.6845E2	2.8E2	2.5221E2	2.3884E2	2.6556E2	2.5236E2	2.564E2	2.5656E2	2.406E2	2.1333E2	2.3879E2	2.1259E2	2.0923E2	1.9744E2	2.4207E2	2.5263E2
2.7333E2	2.7169E2	2.7654E2	3.1132E2	4.1851E2	4.6148E2	5.8397E2	7.3105E2	7.795E2	8.4411E2	8.3907E2	7.9952E2	7.8712E2	8.5884E2	8.7544E2	9.3723E2	8.8174E2	8.8129E2	7.9939E2	7.1184E2	5.8203E2	5.435E2	5.4755E2	4.9122E2	4.8937E2	4.3135E2	3.8049E2	3.8994E2	3.5051E2	4.2418E2	3.6636E2	3.2209E2	3.0206E2	2.5058E2	2.7109E2	2.2306E2	2.8367E2	2.3627E2	2.8556E2	2.6856E2	2.6991E2	2.4194E2	2.1394E2	2.1456E2	2.2404E2	2.1069E2	2.3169E2	2.2E2	2.2E2	2.0527E2
2.6E2	2.6996E2	2.8E2	3.1451E2	3.8577E2	4.846E2	5.6962E2	6.7063E2	7.6342E2	8.5314E2	8.5357E2	8.4523E2	8.391E2	8.4232E2	8.5333E2	8.9263E2	9.4913E2	8.6299E2	7.3343E2	6.5106E2	6.3133E2	6.0751E2	5.2936E2	4.8585E2	4.5874E2	4.578E2	4.0943E2	3.8962E2	3.7091E2	3.4134E2	3.3454E2	3.2792E2	3.0646E2	2.6261E2	2.6267E2	2.727E2	2.4015E2	2.707E2	2.8519E2	2.619E2	2.564E2	2.2688E2	1.9414E2	2.2404E2	2.105E2	2.0667E2	2.1836E2	2.1146E2	2.3585E2	2.1105E2
2.8667E2	2.865E2	3.1351E2	3.2465E2	3.793E2	5.1227E2	5.565E2	6.7501E2	7.4567E2	8.896E2	8.9378E2	8.3031E2	8.2E2	7.7506E2	8.6601E2	8.453E2	8.9159E2	8.5552E2	7.9183E2	6.7216E2	6.2767E2	5.9275E2	5.5206E2	4.8748E2	4.5081E2	4.3267E2	3.9366E2	3.5677E2	3.6842E2	3.2782E2	3.1848E2	3.1E2	3.0873E2	2.8732E2	2.5155E2	2.473E2	2.4412E2	2.6086E2	2.2999E2	2.8667E2	2.7297E2	2.6E2	2.5353E2	2.1737E2	2.0667E2	2.0667E2	2.0667E2	2.1402E2	2.2437E2	2.2597E2
2.7333E2	2.6667E2	2.8311E2	3.3451E2	3.992E2	4.7534E2	5.5515E2	6.5855E2	7.8292E2	7.9489E2	8.1172E2	8.3938E2	7.854E2	8.7828E2	8.1219E2	8.5493E2	8.4947E2	8.6836E2	7.4606E2	6.1773E2	5.8667E2	5.3392E2	5.227E2	4.7544E2	4.7198E2	4.6491E2	3.9545E2	3.6343E2	3.6525E2	3.341E2	3.5045E2	3.0166E2	2.7773E2	2.613E2	1.9558E2	2.3631E2	2.5033E2	2.745E2	2.9741E2	2.5523E2	2.3946E2	2.2495E2	2.0727E2	2.0132E2	1.9818E2	1.9101E2	1.9918E2	2.5521E2	2.1333E2	2.1333E2
2.9333E2	2.7506E2	2.8961E2	3.0028E2	4.2467E2	4.6814E2	5.938E2	6.725E2	8.0834E2	9.1333E2	8.954E2	8.5031E2	8.2135E2	8.3418E2	9.0846E2	9.17E2	8.8034E2	8.3154E2	8.1005E2	7.2808E2	6.5834E2	5.8233E2	5.8504E2	5.2504E2	4.8144E2	3.6667E2	3.6846E2	3.5657E2	3.5475E2	3.341E2	3.4909E2	3.0667E2	2.9327E2	2.5058E2	2.5822E2	2.5396E2	2.627E2	2.2147E2	2.6111E2	2.781E2	2.5964E2	2.615E2	2.602E2	2.4798E2	2.4768E2	1.9227E2	2.3682E2	2.0803E2	2.1563E2	1.993E2
2.8667E2	2.6478E2	3.1342E2	3.4118E2	3.5333E2	5.1947E2	5.7165E2	6.6897E2	7.8317E2	8.2293E2	8.8093E2	8.5602E2	8.3955E2	9.2203E2	9.E2	9.E2	8.1648E2	8.5284E2	7.793E2	6.5992E2	5.6801E2	5.4E2	5.3135E2	4.5348E2	4.4919E2	4.1443E2	4.2163E2	3.701E2	3.8667E2	3.5429E2	3.4651E2	3.1417E2	2.9327E2	2.8667E2	2.9198E2	2.5459E2	2.3236E2	2.2752E2	2.8667E2	2.8477E2	2.6973E2	2.6E2	2.4707E2	2.078E2	2.497E2	2.1365E2	2.4175E2	2.1658E2	1.9322E2	2.214E2
2.4E2	3.0502E2	2.8355E2	3.5047E2	3.603E2	4.9428E2	6.3414E2	7.5855E2	8.5084E2	8.3745E2	8.5632E2	8.2317E2	8.6261E2	8.6435E2	8.6439E2	8.5817E2	8.4667E2	8.3413E2	7.5085E2	7.3035E2	6.2935E2	5.5016E2	5.5206E2	4.6504E2	4.5865E2	4.1912E2	3.8439E2	3.9354E2	4.0209E2	3.4801E2	3.1864E2	3.075E2	3.134E2	3.0196E2	2.5733E2	2.4E2	2.3603E2	2.4434E2	2.9259E2	2.7431E2	2.6342E2	2.4688E2	2.8526E2	2.3746E2	2.0849E2	2.2868E2	2.2749E2	2.3658E2	2.0667E2	2.1772E2
2.6E2	2.9498E2	3.0658E2	3.0347E2	3.9194E2	4.9227E2	5.7764E2	7.3689E2	8.6984E2	7.7527E2	8.3609E2	7.6062E2	7.9595E2	8.0376E2	8.5333E2	8.839E2	8.821E2	8.0309E2	7.6009E2	7.2259E2	6.1236E2	6.0867E2	5.3188E2	4.8456E2	4.7207E2	3.9956E2	3.8846E2	3.6986E2	3.4667E2	3.4019E2	3.5879E2	3.4208E2	2.978E2	2.3384E2	2.4578E2	2.5459E2	2.403E2	2.7939E2	3.0371E2	2.5903E2	2.7333E2	2.6344E2	2.2121E2	2.2798E2	2.305E2	1.9629E2	2.2092E2	2.2188E2	1.9311E2	1.979E2
2.5333E2	2.4823E2	3.0623E2	3.2521E2	3.4627E2	4.5275E2	5.7798E2	7.0626E2	7.9133E2	8.1508E2	8.5839E2	8.354E2	8.3955E2	8.4435E2	8.6926E2	8.8507E2	8.3684E2	8.3642E2	7.8099E2	7.1443E2	6.1602E2	5.6926E2	5.3965E2	5.33E2	4.6414E2	4.3113E2	3.6488E2	3.5329E2	3.6141E2	3.7314E2	3.453E2	3.3417E2	3.0433E2	2.8732E2	2.2756E2	2.382E2	2.6651E2	2.6349E2	2.8593E2	2.7144E2	2.7009E2	2.8323E2	2.608E2	2.2132E2	2.2101E2	1.873E2	2.318E2	2.306E2	2.023E2	1.9333E2
2.5333E2	2.8321E2	2.9689E2	3.5395E2	4.1284E2	4.5534E2	5.9528E2	7.0771E2	8.16E2	8.7352E2	8.8804E2	8.3189E2	8.3198E2	7.5215E2	8.8162E2	8.6714E2	9.2492E2	8.0975E2	7.7423E2	6.9216E2	6.4767E2	5.5741E2	5.6755E2	5.2244E2	4.8685E2	4.4623E2	4.083E2	3.8695E2	3.596E2	3.3981E2	3.5166E2	2.8458E2	2.778E2	2.8601E2	2.5422E2	2.4784E2	2.6239E2	2.9217E2	2.5444E2	2.8472E2	2.8937E2	2.7656E2	2.0241E2	2.1061E2	2.1252E2	2.1937E2	2.041E2	1.8068E2	1.9978E2	2.3403E2
2.6E2	2.865E2	3.2009E2	3.1826E2	3.8567E2	4.3021E2	5.6262E2	7.0417E2	8.2934E2	8.2724E2	8.8275E2	8.2571E2	9.0036E2	8.626E2	9.0943E2	9.3953E2	8.7578E2	8.2398E2	7.7681E2	7.1443E2	6.2169E2	5.8867E2	5.0106E2	4.7611E2	4.8279E2	4.3157E2	3.8715E2	4.0667E2	3.9192E2	4.2552E2	3.7439E2	3.2375E2	3.5127E2	2.6443E2	2.3822E2	2.3639E2	2.6127E2	2.6667E2	2.9815E2	2.7236E2	2.7982E2	2.3871E2	2.5253E2	2.3728E2	2.3353E2	2.2836E2	2.1077E2	2.2068E2	2.223E2	2.207E2
2.7333E2	2.549E2	2.9974E2	3.1014E2	3.986E2	4.2814E2	5.5063E2	6.5938E2	8.2117E2	8.704E2	8.6024E2	8.3348E2	8.1288E2	8.6986E2	8.8097E2	8.938E2	9.0983E2	8.608E2	7.6756E2	6.8141E2	5.7202E2	6.3243E2	5.3387E2	5.1204E2	4.7883E2	4.1223E2	3.7642E2	3.5996E2	3.3859E2	3.5923E2	3.8226E2	3.075E2	3.3574E2	2.8116E2	2.7643E2	2.582E2	2.5476E2	2.907E2	2.4777E2	2.6097E2	2.5351E2	2.6989E2	2.1514E2	2.1719E2	2.5151E2	2.1831E2	2.1251E2	2.2461E2	2.0667E2	1.9562E2
2.8E2	2.9169E2	2.8996E2	3.1305E2	4.1194E2	4.5328E2	5.6114E2	7.1689E2	8.5625E2	8.7764E2	9.4391E2	8.7204E2	8.391E2	8.4607E2	8.9561E2	9.2803E2	8.8771E2	7.9781E2	7.7192E2	6.8E2	6.5167E2	5.5625E2	5.5855E2	5.0374E2	4.6414E2	4.6402E2	3.8488E2	3.6994E2	3.6E2	3.6648E2	3.1212E2	3.3625E2	3.132E2	2.7594E2	2.5643E2	2.4549E2	2.6667E2	2.8868E2	2.6556E2	2.5805E2	2.8667E2	2.7183E2	2.6667E2	2.1465E2	2.2566E2	2.2466E2	2.3169E2	2.3521E2	2.1519E2	2.1211E2
2.6E2	2.9333E2	2.9662E2	3.E2	3.9851E2	4.9487E2	5.7595E2	6.9834E2	8.2242E2	8.8903E2	8.2873E2	7.9746E2	8.555E2	7.7825E2	8.6374E2	8.63E2	9.2352E2	8.1642E2	7.784E2	6.8808E2	6.1834E2	5.6084E2	5.1298E2	5.1756E2	4.5216E2	4.767E2	3.8E2	3.7329E2	3.6667E2	3.9257E2	3.3833E2	2.8292E2	2.822E2	2.6797E2	2.4178E2	2.582E2	2.5873E2	2.8086E2	2.3963E2	2.5041E2	2.8306E2	2.8817E2	2.5454E2	2.1465E2	2.2E2	2.0698E2	2.E2	2.4649E2	1.9322E2	2.1403E2
2.7333E2	2.8839E2	2.832E2	3.377E2	3.993E2	4.4401E2	5.7831E2	6.9959E2	7.9108E2	8.6804E2	8.4942E2	8.0158E2	8.182E2	8.5362E2	8.8667E2	9.0413E2	8.4771E2	9.1194E2	8.0526E2	6.8886E2	6.4501E2	5.9159E2	5.4089E2	4.8456E2	4.5081E2	4.0579E2	3.7463E2	3.7341E2	3.7192E2	3.2782E2	3.653E2	3.3374E2	3.E2	3.E2	2.5779E2	2.7208E2	2.943E2	2.6061E2	2.7815E2	2.5236E2	2.564E2	2.6645E2	2.1514E2	2.1202E2	2.095E2	2.1767E2	2.1415E2	2.0667E2	2.023E2	2.1175E2
2.6667E2	2.8839E2	2.832E2	3.1798E2	3.8577E2	4.5634E2	5.8713E2	7.0897E2	7.9108E2	7.9508E2	8.5034E2	8.2825E2	7.6405E2	8.3565E2	8.4943E2	8.5333E2	9.3685E2	9.208E2	7.9023E2	7.0667E2	6.6701E2	5.435E2	5.9082E2	5.1233E2	4.1207E2	4.2535E2	3.9203E2	3.899E2	3.3401E2	3.5885E2	3.4819E2	3.5374E2	2.6639E2	2.6406E2	2.5155E2	2.4E2	2.3206E2	2.707E2	2.9112E2	2.6852E2	2.8955E2	2.6344E2	2.406E2	2.2667E2	2.2667E2	2.1799E2	2.1333E2	2.1333E2	2.177E2	2.1562E2
2.8E2	2.9506E2	3.1948E2	3.6493E2	3.601E2	4.6301E2	5.8431E2	7.1959E2	8.3034E2	8.1646E2	8.9196E2	8.7904E2	8.8532E2	8.9218E2	8.7285E2	8.97E2	9.0807E2	8.8259E2	7.6854E2	6.6886E2	5.9101E2	5.6142E2	5.1099E2	4.9382E2	4.8928E2	3.6953E2	4.4081E2	3.7648E2	3.6633E2	3.7981E2	3.4772E2	3.1459E2	2.9313E2	2.4928E2	2.7554E2	2.5153E2	2.6E2	2.8202E2	2.8777E2	2.9148E2	2.5676E2	2.5505E2	2.404E2	2.2132E2	2.1818E2	1.8497E2	2.2595E2	2.0274E2	2.223E2	2.1702E2
2.4667E2	2.5654E2	2.7351E2	3.2409E2	3.5323E2	4.5841E2	5.4848E2	6.423E2	8.2067E2	8.296E2	8.8759E2	8.8571E2	8.0495E2	8.2551E2	8.3658E2	8.3817E2	8.5053E2	8.5771E2	7.5023E2	6.6259E2	6.1468E2	6.0375E2	5.3872E2	4.517E2	4.5595E2	3.811E2	4.0976E2	3.9329E2	3.8175E2	3.7352E2	3.4909E2	2.9791E2	2.7327E2	2.9674E2	2.2535E2	2.4541E2	2.3985E2	2.7535E2	2.5518E2	2.7718E2	2.7387E2	2.5871E2	2.3374E2	2.107E2	1.9151E2	2.0603E2	2.1415E2	2.1607E2	2.2907E2	2.1035E2
2.7333E2	2.898E2	3.0381E2	2.9132E2	3.7224E2	4.7894E2	5.7696E2	7.1188E2	8.8759E2	8.0686E2	8.5127E2	8.365E2	8.7595E2	8.4E2	8.5382E2	8.7333E2	8.972E2	8.6796E2	8.184E2	7.0769E2	6.4767E2	6.4401E2	5.3153E2	4.9252E2	4.4414E2	4.189E2	3.7951E2	3.5329E2	3.9091E2	3.4839E2	3.7166E2	3.1625E2	2.932E2	2.9804E2	2.7643E2	2.509E2	2.5461E2	2.3798E2	2.8667E2	2.7148E2	2.5387E2	2.5355E2	2.5313E2	2.3887E2	1.8849E2	2.0868E2	1.7241E2	2.2137E2	2.3333E2	2.2965E2
2.5333E2	2.6321E2	2.8017E2	2.9625E2	3.789E2	4.6454E2	5.8464E2	7.1293E2	8.6859E2	8.296E2	8.5172E2	8.1492E2	8.2532E2	8.5768E2	8.4667E2	8.4667E2	8.9439E2	8.9453E2	7.7831E2	7.2141E2	6.0069E2	5.6667E2	5.5585E2	5.0341E2	4.5874E2	4.2513E2	3.8715E2	4.1002E2	3.9859E2	3.2858E2	3.0016E2	3.1791E2	2.8433E2	2.613E2	2.4488E2	2.3577E2	2.4E2	2.7303E2	2.7889E2	2.5241E2	2.4018E2	2.2194E2	2.392E2	2.2413E2	2.1778E2	2.4264E2	2.1579E2	2.2667E2	2.3322E2	2.4298E2
2.6667E2	3.0831E2	3.0017E2	2.8667E2	3.4577E2	5.174E2	5.8182E2	7.1397E2	8.175E2	8.853E2	8.5609E2	7.8523E2	8.5991E2	8.9305E2	8.8487E2	8.7634E2	9.3089E2	8.795E2	7.8357E2	6.5922E2	6.1067E2	5.4926E2	5.045E2	5.0748E2	5.2396E2	4.7758E2	4.0667E2	3.9325E2	3.5542E2	3.8552E2	3.4136E2	3.4083E2	3.1993E2	2.8928E2	2.8756E2	2.7874E2	2.4539E2	2.9504E2	2.8148E2	3.0097E2	2.7982E2	2.6344E2	2.2767E2	2.2254E2	2.4303E2	2.2434E2	2.3836E2	2.1658E2	2.0415E2	2.2895E2
2.5333E2	2.6494E2	2.7342E2	3.0611E2	3.988E2	4.8561E2	5.8047E2	7.3105E2	7.6025E2	8.8293E2	9.0804E2	8.3348E2	8.5018E2	8.5333E2	8.5886E2	8.7103E2	8.3157E2	8.005E2	7.7451E2	6.7372E2	6.3001E2	5.8084E2	5.0702E2	4.6504E2	4.5865E2	4.3868E2	3.8569E2	3.6679E2	3.8175E2	3.6057E2	3.3318E2	3.1542E2	2.8646E2	2.787E2	2.8709E2	2.5153E2	2.7985E2	2.8232E2	2.6777E2	2.7718E2	2.636E2	2.585E2	2.1454E2	2.3202E2	2.1818E2	1.9365E2	2.1005E2	2.2E2	2.1781E2	2.0597E2
2.4E2	2.9161E2	3.264E2	3.1709E2	3.986E2	4.3428E2	5.5831E2	7.3231E2	8.6367E2	8.6629E2	8.4323E2	8.6619E2	7.9162E2	8.2317E2	9.3057E2	9.1357E2	8.8877E2	8.6309E2	8.0516E2	7.1812E2	6.0369E2	5.4667E2	5.4667E2	5.2048E2	5.0532E2	4.3267E2	3.9903E2	3.4659E2	3.6283E2	3.7333E2	3.1743E2	3.275E2	3.0213E2	2.9333E2	2.8132E2	2.5883E2	2.6809E2	2.8752E2	2.8667E2	2.7338E2	2.5369E2	2.5183E2	2.5313E2	2.3193E2	2.5333E2	2.273E2	1.8995E2	2.2119E2	1.8645E2	1.986E2
2.7333E2	2.7317E2	3.1991E2	3.316E2	3.8587E2	4.5121E2	5.7764E2	7.0814E2	7.6567E2	8.3215E2	8.4735E2	8.0777E2	8.6171E2	9.0116E2	8.735E2	8.616E2	8.2631E2	7.8E2	7.6009E2	6.3287E2	5.7333E2	5.4667E2	5.2504E2	4.7626E2	4.8396E2	4.2513E2	3.8179E2	3.8331E2	3.5051E2	3.8533E2	3.3076E2	3.2333E2	3.112E2	2.5384E2	2.2756E2	2.309E2	2.5048E2	2.7768E2	2.7926E2	2.6856E2	2.7676E2	2.7505E2	2.604E2	2.3615E2	2.0182E2	1.873E2	2.0257E2	1.8342E2	2.1333E2	1.986E2
2.6E2	3.0016E2	2.8632E2	3.2319E2	3.6607E2	4.3735E2	6.0962E2	7.4897E2	8.3108E2	8.7882E2	8.9701E2	8.2887E2	8.4351E2	8.8088E2	8.6162E2	8.8207E2	9.7615E2	8.3463E2	7.7263E2	6.8996E2	6.2701E2	6.3534E2	5.7369E2	5.0926E2	4.5874E2	4.2022E2	4.2309E2	3.9657E2	3.9475E2	3.8705E2	3.7591E2	3.5125E2	3.2213E2	2.5319E2	2.5554E2	2.2667E2	2.3858E2	2.3566E2	2.7889E2	2.619E2	2.6667E2	2.7161E2	2.2807E2	2.307E2	2.2E2	2.3302E2	2.1077E2	2.3333E2	2.2241E2	1.9632E2
2.4667E2	3.0165E2	2.9351E2	3.3423E2	3.993E2	4.5841E2	5.7063E2	6.7938E2	8.0267E2	8.643E2	8.8574E2	8.2317E2	8.1288E2	8.3768E2	8.4601E2	8.8207E2	9.2843E2	8.5512E2	7.9948E2	6.4996E2	5.8701E2	5.9909E2	5.0486E2	4.9204E2	4.5351E2	4.3201E2	3.9333E2	3.8663E2	3.5542E2	3.5962E2	3.5029E2	2.9542E2	3.156E2	2.6587E2	2.1023E2	2.5036E2	2.5618E2	2.8403E2	2.5889E2	2.5328E2	2.7297E2	2.4022E2	2.204E2	2.3878E2	2.2081E2	2.1397E2	1.8246E2	2.1333E2	2.1115E2	2.0667E2
2.7333E2	3.0848E2	2.7991E2	3.0146E2	3.789E2	4.5587E2	5.2781E2	7.0272E2	8.3675E2	8.3901E2	9.1058E2	8.9396E2	8.4847E2	8.7537E2	8.9479E2	8.9657E2	9.0843E2	8.8657E2	7.6765E2	7.0518E2	6.6034E2	6.1767E2	5.5656E2	4.8374E2	4.2288E2	4.178E2	3.6228E2	3.9337E2	3.9017E2	3.4782E2	3.4016E2	3.4041E2	3.022E2	3.E2	2.7376E2	2.4306E2	2.6E2	2.3798E2	3.0445E2	2.6667E2	2.7694E2	2.5699E2	2.5313E2	2.2535E2	2.1717E2	2.2201E2	2.3836E2	2.1009E2	2.3563E2	2.1193E2
2.4E2	2.6831E2	2.7662E2	2.8E2	3.4567E2	4.8608E2	6.1447E2	7.0313E2	7.8417E2	8.2804E2	8.3931E2	7.9141E2	8.7856E2	8.6754E2	8.6487E2	8.476E2	8.5579E2	8.2975E2	7.6934E2	6.6996E2	5.7302E2	5.345E2	5.3585E2	5.0211E2	4.0829E2	3.8E2	3.8179E2	3.9337E2	3.5576E2	3.918E2	3.4667E2	3.2333E2	2.4866E2	2.8681E2	2.3023E2	2.4847E2	2.5191E2	2.9853E2	2.5852E2	2.5041E2	2.7279E2	2.4839E2	2.4667E2	2.5737E2	2.1838E2	2.0603E2	2.2585E2	2.0274E2	2.2448E2	2.2E2
2.1333E2	2.9177E2	2.8969E2	2.9854E2	3.393E2	4.8561E2	5.9629E2	6.8771E2	7.5108E2	8.6941E2	8.5907E2	8.6096E2	8.0495E2	8.3362E2	8.6114E2	8.5333E2	9.0703E2	8.4398E2	7.993E2	7.2071E2	6.4335E2	5.8259E2	5.2702E2	5.4115E2	4.936E2	4.578E2	3.987E2	3.8986E2	4.1091E2	3.5544E2	3.5727E2	3.3208E2	2.91E2	2.6797E2	2.4888E2	2.273E2	2.6382E2	2.5248E2	2.9481E2	3.162E2	2.827E2	2.6E2	2.406E2	2.4E2	2.4849E2	2.1661E2	2.2841E2	2.0872E2	2.1355E2	2.014E2
2.8667E2	2.5663E2	2.9956E2	3.1854E2	4.3154E2	4.5634E2	5.9663E2	6.7625E2	8.0192E2	8.5764E2	8.731E2	8.5381E2	8.3513E2	8.0898E2	8.5317E2	8.738E2	8.779E2	8.4388E2	7.5742E2	7.2549E2	6.1868E2	5.8201E2	5.0954E2	4.787E2	4.827E2	3.8689E2	3.8797E2	3.9345E2	3.8875E2	3.541E2	3.4136E2	3.4958E2	3.3993E2	2.6718E2	2.7465E2	2.473E2	2.3618E2	2.5853E2	2.6741E2	2.8E2	2.6973E2	2.4022E2	2.4626E2	2.3615E2	1.9616E2	2.3037E2	2.3497E2	2.2256E2	1.9322E2	1.8088E2
2.4667E2	2.7827E2	2.7689E2	3.093E2	3.792E2	4.3174E2	5.6296E2	7.3105E2	7.795E2	8.653E2	8.6299E2	8.2523E2	8.191E2	8.4435E2	8.2781E2	9.0733E2	8.8771E2	8.8398E2	8.2188E2	6.9773E2	6.3267E2	5.565E2	5.1351E2	5.1122E2	4.8279E2	4.6044E2	4.6618E2	4.0307E2	3.9933E2	3.6153E2	3.3712E2	3.0292E2	2.888E2	2.8E2	2.4845E2	2.6E2	2.6E2	2.6E2	3.3668E2	2.8E2	2.7658E2	2.4366E2	2.398E2	2.4E2	2.1737E2	2.0402E2	1.8995E2	1.9812E2	2.2689E2	1.8527E2
2.8E2	2.5679E2	2.464E2	3.2582E2	3.795E2	4.6401E2	6.0781E2	7.0126E2	8.0984E2	8.5589E2	8.5196E2	8.1602E2	7.9333E2	8.5828E2	8.2536E2	9.4113E2	8.3612E2	8.6398E2	8.193E2	6.9585E2	6.41E2	5.6117E2	5.6035E2	5.0715E2	4.9198E2	4.1956E2	4.0667E2	3.7984E2	3.5333E2	4.1808E2	3.3743E2	3.4458E2	3.0653E2	2.2116E2	2.7643E2	2.5577E2	2.5206E2	3.1822E2	2.8741E2	2.9051E2	2.7351E2	2.3549E2	2.394E2	2.2526E2	2.2687E2	2.0434E2	2.1251E2	1.9282E2	2.4448E2	2.4737E2
2.3333E2	2.8165E2	2.9654E2	3.2639E2	3.5303E2	4.492E2	5.4962E2	6.9376E2	8.2267E2	8.4137E2	8.2873E2	8.1588E2	8.6973E2	8.8319E2	8.9154E2	8.9174E2	9.0316E2	8.7771E2	7.9014E2	7.1961E2	6.0469E2	5.6926E2	5.2667E2	5.0422E2	4.8135E2	3.6865E2	4.1236E2	4.0352E2	3.5468E2	3.3962E2	3.6E2	3.6583E2	3.1973E2	2.6928E2	2.8399E2	2.4964E2	2.4779E2	2.3914E2	2.4259E2	2.7908E2	2.4288E2	2.2667E2	2.4606E2	2.3596E2	2.3252E2	2.0032E2	2.3426E2	2.6256E2	2.2448E2	2.2E2
2.6E2	2.4996E2	2.6E2	3.0437E2	3.8567E2	4.5428E2	5.7515E2	6.8334E2	8.2884E2	8.4293E2	8.9196E2	8.376E2	8.191E2	8.1477E2	8.7268E2	9.0873E2	9.193E2	8.6836E2	7.7094E2	7.3333E2	6.3702E2	5.4233E2	5.472E2	5.1415E2	4.6153E2	4.1912E2	3.987E2	3.8315E2	3.9758E2	3.3563E2	3.3591E2	3.0833E2	2.8887E2	2.6261E2	2.9733E2	2.5811E2	2.4779E2	2.4465E2	2.8E2	2.781E2	2.6649E2	2.7484E2	2.3474E2	2.3465E2	2.3151E2	2.3736E2	2.1159E2	2.1402E2	2.1563E2	2.1403E2
2.6667E2	2.9506E2	2.7342E2	2.8639E2	3.6557E2	4.4661E2	5.7663E2	6.9459E2	7.8392E2	8.296E2	8.7862E2	8.6571E2	8.2847E2	8.6144E2	9.0553E2	9.1333E2	8.7157E2	8.4E2	8.3751E2	7.7624E2	6.097E2	6.2142E2	5.3206E2	4.5252E2	4.4135E2	3.8579E2	3.6715E2	3.4978E2	3.4283E2	3.4038E2	3.7029E2	3.0667E2	2.9773E2	2.3921E2	2.3911E2	2.3333E2	2.6112E2	2.5798E2	2.6148E2	2.8287E2	2.5964E2	2.4667E2	1.8848E2	1.8911E2	2.2788E2	1.9333E2	2.1087E2	2.0137E2	2.2426E2	2.2825E2
2.3333E2	2.4988E2	2.8987E2	3.E2	3.7224E2	4.9021E2	6.068E2	7.4522E2	7.4767E2	8.5059E2	8.4598E2	7.7966E2	8.5856E2	8.2435E2	8.0781E2	8.7423E2	9.014E2	8.808E2	7.7512E2	6.8847E2	5.9768E2	6.2867E2	5.6702E2	4.8763E2	4.3072E2	3.9956E2	3.7951E2	3.9354E2	3.4801E2	3.977E2	3.494E2	3.3666E2	3.022E2	2.8797E2	2.5733E2	2.4E2	2.5191E2	2.7651E2	3.0482E2	2.8092E2	2.8288E2	2.5677E2	2.404E2	2.3456E2	2.3273E2	1.9101E2	1.9918E2	2.1009E2	2.247E2	1.9702E2
2.9333E2	2.8E2	2.6355E2	2.8118E2	3.7214E2	4.8561E2	5.5198E2	7.046E2	6.7633E2	8.5726E2	8.6759E2	8.1506E2	8.546E2	8.5884E2	8.6715E2	8.6484E2	8.3544E2	9.0876E2	7.8587E2	7.2032E2	6.0735E2	5.6725E2	5.5603E2	5.3496E2	4.5099E2	4.1333E2	4.0797E2	3.8998E2	3.6209E2	3.5333E2	3.7606E2	3.5166E2	3.022E2	2.7594E2	2.5512E2	2.5208E2	2.3064E2	2.8838E2	3.1815E2	2.7528E2	2.6036E2	2.6839E2	2.4727E2	2.1202E2	2.1515E2	2.0931E2	2.1169E2	2.2598E2	2.1563E2	2.1035E2
2.7333E2	3.1177E2	2.8996E2	3.1305E2	4.0537E2	4.528E2	5.5245E2	7.023E2	7.9084E2	8.0549E2	8.745E2	7.8139E2	8.3144E2	8.6986E2	8.7268E2	8.8253E2	8.972E2	8.0488E2	7.6845E2	6.9404E2	6.2235E2	5.7042E2	5.3351E2	5.1252E2	4.7477E2	3.9333E2	3.9333E2	3.9333E2	3.7859E2	4.1218E2	3.8105E2	3.3333E2	2.9313E2	2.7935E2	2.1957E2	2.5514E2	2.5858E2	2.6116E2	2.9223E2	2.7903E2	2.8991E2	2.5699E2	2.4667E2	2.5333E2	2.3919E2	1.9831E2	2.159E2	2.4068E2	2.4885E2	2.165E2
2.6E2	2.8659E2	2.968E2	3.1132E2	3.988E2	4.4661E2	5.5764E2	7.121E2	7.5975E2	8.5116E2	8.8413E2	8.1698E2	8.191E2	8.687E2	8.6325E2	9.6526E2	8.9332E2	8.7731E2	8.2268E2	6.9475E2	6.3067E2	5.9592E2	5.4901E2	5.1756E2	4.8937E2	4.5714E2	3.8406E2	3.9992E2	3.8667E2	3.3487E2	3.506E2	3.4E2	3.0426E2	2.987E2	2.7291E2	2.9388E2	2.5206E2	2.852E2	2.6445E2	2.4754E2	2.6919E2	2.3011E2	2.6546E2	2.2535E2	2.2E2	2.0264E2	2.2841E2	2.2735E2	2.1585E2	2.0579E2
2.7333E2	2.7004E2	2.7645E2	3.1305E2	3.0687E2	4.5021E2	5.668E2	6.8605E2	7.5158E2	8.3802E2	8.8849E2	8.4715E2	8.2225E2	8.2927E2	8.5675E2	8.3333E2	8.7509E2	8.9145E2	7.9085E2	7.3365E2	6.6601E2	5.655E2	5.4468E2	4.6308E2	4.4523E2	4.5135E2	3.8797E2	3.6998E2	3.7158E2	3.2153E2	3.5833E2	3.2334E2	3.176E2	2.4587E2	2.6888E2	2.4486E2	2.5333E2	2.6434E2	3.0851E2	3.2292E2	2.6631E2	2.385E2	2.2687E2	2.2535E2	2.0586E2	1.9968E2	2.0667E2	2.2274E2	2.4448E2	2.2527E2
2.8E2	3.1012E2	2.7671E2	3.0784E2	3.988E2	4.7475E2	6.3865E2	7.5772E2	8.3825E2	9.1981E2	8.9632E2	8.1252E2	8.1063E2	8.7681E2	8.7675E2	8.9263E2	8.2385E2	8.3373E2	7.8587E2	7.5702E2	5.937E2	5.7476E2	5.3082E2	4.9348E2	4.4135E2	4.0579E2	3.9431E2	4.0315E2	3.8316E2	3.6077E2	3.653E2	3.2791E2	2.8667E2	2.6261E2	2.6578E2	2.5514E2	2.427E2	2.6752E2	2.5518E2	2.9236E2	2.7586E2	2.615E2	2.2787E2	1.9859E2	2.2849E2	2.0529E2	2.2175E2	2.3197E2	2.0689E2	1.9842E2
2.7333E2	2.4148E2	2.8996E2	3.1798E2	4.2517E2	4.9788E2	6.1481E2	7.3959E2	8.1183E2	8.2468E2	8.7516E2	8.2921E2	8.1468E2	8.0232E2	8.4374E2	9.0413E2	8.2981E2	8.5861E2	7.8427E2	7.222E2	6.9534E2	5.5392E2	5.4702E2	5.1252E2	4.2694E2	4.3113E2	3.613E2	3.5002E2	3.8774E2	3.8705E2	3.2909E2	2.9834E2	2.6866E2	2.8877E2	2.3822E2	2.3639E2	2.3745E2	2.8171E2	2.9333E2	2.8574E2	2.6667E2	2.8645E2	2.5454E2	2.3465E2	2.4849E2	2.2529E2	2.1251E2	1.8735E2	2.1082E2	2.1351E2
2.7333E2	2.5984E2	3.0658E2	3.1826E2	3.8567E2	4.8454E2	6.0148E2	7.2147E2	8.4959E2	8.8568E2	9.154E2	8.5189E2	8.1468E2	8.5856E2	8.3658E2	9.0803E2	9.5123E2	8.1602E2	7.7859E2	6.9074E2	6.2535E2	5.8142E2	5.2667E2	5.3789E2	4.7757E2	4.5245E2	4.0878E2	3.9018E2	3.6101E2	3.659E2	3.1333E2	3.1917E2	2.9986E2	2.6261E2	2.7822E2	2.618E2	2.4936E2	2.4667E2	2.4593E2	2.4662E2	2.7315E2	2.7161E2	2.5394E2	2.2132E2	2.2101E2	2.0032E2	1.8164E2	2.306E2	2.1978E2	2.3562E2
2.7333E2	2.6667E2	2.7325E2	2.8986E2	4.0497E2	4.7275E2	6.2013E2	7.5376E2	8.0567E2	8.3745E2	8.4437E2	8.2873E2	8.2667E2	8.2E2	8.504E2	9.0207E2	8.5894E2	8.191E2	7.9094E2	7.1255E2	6.2435E2	6.101E2	5.0018E2	4.9041E2	4.455E2	4.0066E2	4.0927E2	3.7329E2	3.8141E2	3.6724E2	3.4242E2	3.1167E2	2.8199E2	2.6E2	2.5112E2	2.727E2	2.6397E2	2.8318E2	2.8519E2	2.638E2	2.6649E2	2.5505E2	2.3394E2	2.307E2	2.1717E2	2.0899E2	2.2421E2	2.4256E2	2.0667E2	2.1035E2
2.8E2	2.7671E2	2.568E2	3.0089E2	3.594E2	4.4814E2	6.0228E2	6.9333E2	8.0884E2	8.3726E2	8.5656E2	8.7031E2	8.5378E2	8.9073E2	8.3285E2	8.701E2	9.179E2	8.7324E2	7.8169E2	7.1624E2	6.3468E2	5.9709E2	5.8181E2	5.4974E2	4.7874E2	4.5846E2	4.1512E2	4.1329E2	3.8209E2	3.6038E2	3.8893E2	3.1125E2	2.866E2	2.9804E2	2.5643E2	2.4063E2	2.4936E2	2.4116E2	2.8704E2	2.8005E2	2.6036E2	2.2882E2	2.6506E2	2.2939E2	2.105E2	2.327E2	2.3497E2	1.9812E2	2.3344E2	2.2368E2
2.8E2	2.2988E2	2.6658E2	3.1277E2	3.792E2	4.6508E2	5.33E2	6.7418E2	7.2667E2	8.5863E2	8.8024E2	8.2585E2	9.2343E2	8.2232E2	8.1951E2	8.6986E2	9.007E2	8.3642E2	7.8845E2	6.8549E2	6.1834E2	5.5767E2	5.2252E2	4.9626E2	4.4018E2	4.6579E2	4.1675E2	3.6675E2	3.7508E2	3.8628E2	3.3197E2	3.1791E2	2.754E2	2.4797E2	2.7244E2	2.5208E2	2.4255E2	2.5884E2	2.6556E2	2.5236E2	2.427E2	2.4473E2	2.2747E2	2.1728E2	2.1919E2	1.9566E2	2.0503E2	1.9282E2	2.4448E2	2.1421E2
2.4E2	2.9325E2	3.1662E2	3.0028E2	4.3124E2	4.9994E2	6.268E2	6.8854E2	7.765E2	9.2118E2	8.8206E2	8.554E2	8.036E2	8.7305E2	8.5658E2	8.8873E2	8.3368E2	8.191E2	7.8099E2	6.9812E2	5.8935E2	5.9592E2	5.3819E2	4.9919E2	4.455E2	4.3113E2	3.6488E2	3.9689E2	4.1859E2	3.8743E2	3.4803E2	3.4166E2	3.4007E2	2.6848E2	2.5822E2	2.6126E2	2.7079E2	2.7101E2	2.4888E2	2.8287E2	2.6991E2	2.5677E2	2.598E2	2.307E2	2.0586E2	1.9101E2	1.8749E2	2.147E2	2.3104E2	2.4368E2
2.6E2	2.8E2	2.8329E2	3.0639E2	3.6587E2	4.9275E2	6.1165E2	7.473E2	7.61E2	8.2274E2	8.3333E2	8.2412E2	8.0135E2	8.1102E2	8.0553E2	7.9587E2	8.4632E2	8.6697E2	7.4249E2	6.8141E2	6.4567E2	5.5159E2	5.1387E2	4.7707E2	4.6405E2	4.2601E2	4.0846E2	3.9657E2	3.9475E2	4.0648E2	3.147E2	2.9374E2	2.8234E2	2.6326E2	2.8531E2	2.4549E2	2.6667E2	2.6116E2	2.4074E2	2.6472E2	2.7622E2	2.4516E2	2.6586E2	2.1605E2	2.0849E2	1.9397E2	2.1508E2	2.0786E2	1.7748E2	2.2807E2
2.9333E2	2.8165E2	2.9983E2	2.9854E2	4.2467E2	4.7021E2	5.868E2	6.9646E2	7.9675E2	8.1627E2	8.5632E2	8.4619E2	8.4622E2	8.0579E2	8.7479E2	9.1587E2	9.1263E2	8.2577E2	7.9014E2	7.1961E2	6.3302E2	6.0809E2	5.4035E2	4.8715E2	4.5072E2	3.8176E2	4.2439E2	3.6982E2	3.7441E2	3.9314E2	3.3591E2	3.4917E2	3.3753E2	2.5921E2	2.4845E2	2.5757E2	2.8112E2	2.4496E2	2.6741E2	2.8E2	2.8E2	2.4538E2	2.398E2	2.5878E2	2.2101E2	2.0899E2	2.1836E2	2.094E2	2.2459E2	2.0298E2
2.6667E2	2.8494E2	2.8684E2	3.0291E2	3.7244E2	4.1788E2	5.4747E2	6.7188E2	7.9625E2	7.8998E2	8.6206E2	8.0317E2	8.364E2	8.226E2	8.7772E2	8.846E2	9.1579E2	8.3025E2	8.2099E2	7.2181E2	6.5368E2	5.8E2	5.5837E2	4.6845E2	4.6523E2	4.189E2	3.813E2	3.5325E2	3.9407E2	3.7448E2	3.2788E2	3.0375E2	3.E2	2.8797E2	2.3112E2	2.6E2	2.4412E2	2.7186E2	3.0037E2	3.0097E2	2.7982E2	2.8817E2	2.1575E2	2.0667E2	2.095E2	1.9598E2	2.159E2	2.1812E2	2.4907E2	2.1562E2
2.8E2	2.8502E2	2.8987E2	3.0493E2	3.2637E2	4.8561E2	5.6148E2	6.6709E2	8.5375E2	8.2785E2	8.4553E2	8.6571E2	8.036E2	8.4898E2	8.6553E2	8.9516E2	8.9474E2	8.8577E2	8.3272E2	7.2071E2	6.0935E2	5.5625E2	5.6936E2	5.1089E2	4.6144E2	4.6535E2	4.1057E2	3.8679E2	3.8209E2	3.7981E2	3.4515E2	3.2209E2	3.4673E2	2.5109E2	2.569E2	2.7514E2	2.3491E2	2.4086E2	2.9668E2	2.5328E2	2.6955E2	2.385E2	2.7859E2	2.6132E2	2.4404E2	2.0466E2	2.1754E2	2.3863E2	2.2885E2	2.2597E2
2.6667E2	2.8346E2	2.5991E2	2.9132E2	3.788E2	4.6714E2	5.703E2	7.0043E2	8.165E2	8.2941E2	8.669E2	8.6777E2	7.9739E2	8.3012E2	9.2635E2	8.6873E2	9.3896E2	8.3015E2	7.3681E2	6.7035E2	6.43E2	5.655E2	5.3819E2	4.5056E2	4.8108E2	4.0755E2	4.0472E2	3.4008E2	3.5825E2	3.6648E2	3.3076E2	3.35E2	2.6639E2	2.5804E2	2.4756E2	2.582E2	2.7461E2	2.5248E2	3.0964E2	2.4287E2	2.2649E2	2.5957E2	2.3454E2	2.4413E2	1.9535E2	1.9736E2	2.2421E2	2.053E2	1.9333E2	1.9702E2
2.7333E2	2.865E2	3.0693E2	3.1625E2	4.3831E2	4.7587E2	5.668E2	6.7646E2	7.96E2	8.8667E2	8.8667E2	8.7746E2	7.8009E2	8.3449E2	8.8146E2	9.1817E2	9.1263E2	9.2567E2	8.0347E2	7.0439E2	6.9033E2	5.7392E2	5.5621E2	4.8048E2	4.8658E2	4.5135E2	4.0406E2	3.9644E2	3.4525E2	3.5943E2	3.1091E2	3.3875E2	2.798E2	2.6601E2	2.6E2	2.5514E2	2.5064E2	2.8636E2	2.6222E2	2.8861E2	2.5315E2	2.4172E2	2.2707E2	2.4544E2	2.1899E2	2.1799E2	1.8995E2	2.1863E2	2.1541E2	2.2228E2
2.8667E2	2.7844E2	2.8294E2	3.3305E2	3.3343E2	4.4661E2	5.5447E2	6.9585E2	8.2959E2	8.6568E2	8.7447E2	8.1746E2	8.1333E2	8.3884E2	8.4162E2	8.6643E2	7.8981E2	8.1423E2	7.8765E2	7.0071E2	5.8935E2	5.5942E2	5.555E2	5.2633E2	4.5748E2	4.3912E2	4.1691E2	4.0655E2	3.5717E2	3.7257E2	3.6257E2	3.1166E2	2.9794E2	2.7725E2	2.7333E2	2.7577E2	2.4824E2	2.4318E2	2.937E2	2.7912E2	2.4378E2	2.7978E2	2.608E2	1.8658E2	2.1899E2	2.3101E2	2.3918E2	2.3863E2	2.2448E2	1.979E2
3.2667E2	2.5474E2	3.1342E2	3.3625E2	3.795E2	4.5534E2	5.668E2	7.5314E2	7.8717E2	8.4156E2	8.823E2	8.8412E2	8.3649E2	8.2579E2	8.5057E2	8.554E2	9.1369E2	9.1324E2	7.9183E2	6.9663E2	6.5634E2	5.6926E2	5.3748E2	5.3756E2	4.9874E2	4.6959E2	3.6894E2	3.8327E2	3.7333E2	3.5391E2	3.706E2	3.3958E2	3.044E2	2.579E2	2.5422E2	2.5514E2	2.7445E2	2.6031E2	2.7444E2	2.7815E2	2.845E2	2.9205E2	2.1535E2	2.2E2	2.2E2	2.0698E2	2.1754E2	2.5658E2	2.2448E2	2.0895E2
2.3333E2	2.614E2	3.168E2	3.3132E2	4.0567E2	4.3941E2	5.868E2	7.3001E2	8.8192E2	8.8648E2	8.6598E2	8.1348E2	8.2396E2	8.1825E2	8.8992E2	9.2207E2	8.5508E2	8.8169E2	7.793E2	7.2518E2	6.2935E2	5.1683E2	5.2738E2	4.8456E2	4.6144E2	4.2066E2	4.2212E2	3.8004E2	3.7684E2	3.3448E2	3.8636E2	3.3917E2	3.1986E2	2.8261E2	2.4089E2	2.418E2	2.2936E2	2.3217E2	2.7852E2	2.5333E2	2.4649E2	2.4989E2	2.3394E2	2.1878E2	1.8667E2	1.8667E2	2.2759E2	1.9607E2	2.2219E2	2.0825E2
2.8667E2	2.7827E2	2.7031E2	3.2554E2	3.993E2	4.7021E2	5.868E2	7.5397E2	8.19E2	8.6998E2	9.0619E2	8.2158E2	8.6306E2	8.1941E2	8.9106E2	8.9793E2	8.4561E2	8.2577E2	8.3493E2	7.4581E2	6.8466E2	5.9592E2	5.5333E2	5.1219E2	4.6405E2	4.7626E2	3.6488E2	3.8348E2	4.0175E2	3.9352E2	3.8651E2	3.4541E2	2.9986E2	2.8667E2	2.6399E2	2.491E2	2.6524E2	2.6232E2	2.5555E2	2.8384E2	2.4973E2	2.5978E2	1.9555E2	2.1737E2	2.095E2	2.3069E2	1.9908E2	2.0342E2	2.2678E2	2.207E2
2.6E2	2.8502E2	2.6026E2	2.893E2	3.789E2	4.7121E2	5.8814E2	7.4168E2	7.7383E2	8.2686E2	8.8024E2	8.5808E2	8.3333E2	8.0927E2	8.8374E2	8.8737E2	8.9053E2	8.4398E2	8.192E2	7.0879E2	5.7302E2	5.8608E2	5.6918E2	5.2422E2	4.8009E2	4.3135E2	3.626E2	3.3669E2	3.5475E2	3.6648E2	3.2E2	3.1125E2	3.1787E2	2.9058E2	2.7733E2	2.6486E2	2.3364E2	2.3419E2	2.4814E2	2.6954E2	2.5315E2	2.3183E2	2.1374E2	2.2404E2	2.0768E2	2.3037E2	2.1743E2	1.894E2	2.1989E2	2.2228E2
2.6E2	2.7992E2	2.7039E2	2.6958E2	3.5224E2	4.4095E2	5.9346E2	6.8875E2	7.77E2	8.7627E2	8.5654E2	7.9127E2	8.555E2	8.0782E2	8.3821E2	8.8207E2	8.7474E2	8.191E2	7.9343E2	7.4777E2	6.9468E2	5.7392E2	5.6053E2	4.9382E2	4.5739E2	4.1289E2	3.9285E2	3.9681E2	3.7084E2	3.3391E2	3.2667E2	3.325E2	2.998E2	2.3189E2	2.6977E2	2.4423E2	2.5985E2	2.5132E2	2.9815E2	2.7236E2	2.9009E2	2.5871E2	2.596E2	2.5079E2	2.1616E2	2.1132E2	2.4759E2	2.3197E2	2.1781E2	2.207E2
2.6667E2	2.549E2	2.9316E2	2.9188E2	4.1801E2	4.8354E2	5.8747E2	6.5917E2	7.7575E2	8.7078E2	9.2254E2	8.8379E2	8.6532E2	8.4782E2	8.3951E2	8.593E2	8.9193E2	8.7821E2	8.2188E2	7.0996E2	6.5834E2	5.3508E2	5.4468E2	4.93E2	4.5072E2	4.5245E2	4.1236E2	3.6663E2	3.6983E2	3.3448E2	3.5166E2	3.0792E2	3.1327E2	2.8261E2	2.4535E2	2.5811E2	2.3588E2	2.3566E2	2.8074E2	2.8384E2	2.6342E2	2.6667E2	2.602E2	2.2132E2	2.1535E2	2.1302E2	2.3754E2	2.2872E2	2.4885E2	2.4965E2
2.8E2	2.7144E2	3.1351E2	3.0986E2	3.9214E2	4.4714E2	5.6612E2	7.0897E2	7.2692E2	8.3371E2	8.6275E2	8.1492E2	7.6315E2	8.3421E2	8.5918E2	8.8094E2	8.8316E2	8.595E2	7.7352E2	7.0667E2	6.4435E2	5.6725E2	5.7117E2	5.4048E2	5.1468E2	4.2623E2	3.9724E2	3.6004E2	3.7158E2	3.6686E2	3.3848E2	3.0375E2	2.866E2	2.8601E2	2.5864E2	2.2369E2	2.573E2	2.8752E2	2.9852E2	2.6574E2	2.6721E2	2.4215E2	2.396E2	2.1333E2	2.105E2	2.0233E2	2.1754E2	2.8051E2	2.2011E2	2.1403E2
2.6667E2	2.6831E2	2.7333E2	2.8319E2	3.6547E2	4.6401E2	6.1097E2	7.5105E2	8.3158E2	8.9745E2	8.4159E2	7.9017E2	8.8748E2	8.4667E2	8.3838E2	8.0484E2	8.7685E2	8.4607E2	7.2826E2	7.0439E2	5.8835E2	5.1799E2	5.3855E2	4.987E2	4.8676E2	4.5091E2	3.7106E2	3.5673E2	3.6667E2	3.7314E2	3.5591E2	3.5167E2	3.1306E2	2.8667E2	2.7954E2	2.3333E2	2.4524E2	2.8636E2	2.6111E2	2.819E2	2.6955E2	2.385E2	2.592E2	1.9061E2	2.1798E2	2.073E2	2.0503E2	2.3197E2	2.2874E2	2.1351E2
2.5333E2	2.5663E2	2.864E2	3.1653E2	4.2507E2	4.6148E2	5.7447E2	7.0626E2	8.0417E2	8.3352E2	8.6299E2	9.3573E2	8.1747E2	7.8607E2	8.826E2	9.2023E2	8.2385E2	8.0627E2	7.9939E2	7.0369E2	6.5934E2	6.3851E2	5.4252E2	4.8259E2	4.2676E2	4.5267E2	4.2618E2	3.899E2	3.9791E2	3.5487E2	3.4394E2	3.45E2	3.2873E2	2.8326E2	2.5733E2	2.5702E2	2.827E2	2.5798E2	3.5149E2	3.0482E2	2.5297E2	2.8451E2	2.4828E2	2.1342E2	2.0081E2	2.0264E2	1.5825E2	2.0461E2	2.0852E2	2.4228E2
2.7333E2	2.7325E2	2.7689E2	3.2409E2	3.6637E2	4.6095E2	6.103E2	7.0209E2	8.2242E2	8.9333E2	8.7839E2	8.1856E2	8.5595E2	7.9825E2	8.865E2	9.1587E2	9.1263E2	9.1015E2	7.9192E2	6.4698E2	6.02E2	5.965E2	5.3621E2	5.0163E2	4.7613E2	4.0645E2	3.9106E2	3.7002E2	3.4384E2	3.5923E2	3.2409E2	3.3708E2	2.9313E2	2.6732E2	2.5201E2	2.7208E2	2.4667E2	2.4667E2	3.3001E2	2.6384E2	2.5369E2	2.3205E2	2.3293E2	1.9991E2	2.1535E2	1.8698E2	1.8585E2	2.0872E2	2.1355E2	1.8667E2
2.9333E2	3.0337E2	2.9004E2	2.9653E2	3.8537E2	4.3634E2	5.6713E2	7.0814E2	8.3625E2	9.1825E2	8.6598E2	8.7333E2	8.609E2	8.2782E2	8.4992E2	8.777E2	8.3824E2	8.8747E2	7.7432E2	7.1184E2	5.9336E2	6.1417E2	5.3603E2	5.0748E2	4.8676E2	4.6468E2	3.9415E2	3.4994E2	3.8916E2	4.2609E2	3.453E2	3.3708E2	3.3333E2	2.9123E2	2.7733E2	2.6486E2	2.6539E2	2.4899E2	2.6851E2	2.8102E2	2.3676E2	2.6473E2	2.4101E2	2.1991E2	2.3818E2	2.0931E2	2.3508E2	2.1333E2	2.2426E2	2.393E2
2.7333E2	2.7004E2	2.6658E2	3.1277E2	3.5293E2	4.4042E2	6.1663E2	7.4417E2	8.5009E2	8.5352E2	8.7103E2	8.4158E2	8.582E2	8.087E2	8.1983E2	8.754E2	9.0983E2	8.2219E2	7.7094E2	6.9663E2	6.6767E2	5.6926E2	5.0287E2	4.7204E2	4.9198E2	4.1289E2	4.0537E2	3.7976E2	3.5966E2	3.4077E2	3.2546E2	3.3791E2	2.6859E2	2.4601E2	2.3333E2	2.309E2	2.3858E2	2.4116E2	2.8111E2	2.8292E2	2.3315E2	2.2172E2	2.2647E2	2.2807E2	1.9818E2	1.9968E2	1.9497E2	2.253E2	2.1333E2	1.986E2
2.6E2	2.9341E2	2.9636E2	3.2E2	3.8567E2	4.7428E2	5.9515E2	7.2251E2	7.5358E2	8.7489E2	8.8275E2	8.8096E2	8.1252E2	7.8811E2	8.5983E2	8.9793E2	9.0526E2	8.1154E2	7.9254E2	7.433E2	6.3502E2	5.9301E2	5.0053E2	4.8618E2	5.2261E2	4.0733E2	4.1057E2	3.7337E2	4.0458E2	3.6801E2	3.4409E2	3.3083E2	2.8887E2	2.6261E2	2.6399E2	2.491E2	2.5333E2	2.4783E2	3.0482E2	2.7333E2	2.5622E2	2.5484E2	2.4707E2	2.1202E2	2.1515E2	2.2667E2	2.2667E2	2.1128E2	1.9333E2	2.1912E2
2.5333E2	2.6996E2	2.9316E2	3.5104E2	3.7323E2	4.7375E2	6.1831E2	7.5397E2	7.8692E2	8.5882E2	8.6804E2	8.211E2	8.4396E2	8.5624E2	8.3983E2	8.7357E2	9.4422E2	8.2935E2	8.0437E2	6.6808E2	6.0401E2	5.7592E2	5.1819E2	4.8667E2	4.3883E2	4.1355E2	4.1463E2	3.9665E2	4.13E2	3.423E2	3.3454E2	3.075E2	2.9107E2	2.6862E2	2.5601E2	2.5631E2	2.4255E2	2.8636E2	2.9223E2	2.7144E2	2.564E2	2.2688E2	2.006E2	2.0122E2	2.2202E2	1.8931E2	2.3846E2	2.5863E2	2.3793E2	2.0158E2
2.4667E2	2.6675E2	2.8614E2	3.1681E2	3.593E2	4.6248E2	5.6949E2	7.046E2	8.3034E2	8.6019E2	8.8368E2	8.4777E2	8.3955E2	8.2288E2	8.9447E2	8.7793E2	9.3896E2	8.3562E2	8.3361E2	7.2926E2	5.6237E2	6.1159E2	5.5656E2	4.987E2	5.027E2	4.7223E2	4.2748E2	3.8998E2	3.67E2	3.6648E2	3.9045E2	3.3583E2	2.9993E2	2.7529E2	2.4845E2	2.4784E2	2.5445E2	2.8434E2	2.863E2	2.7241E2	2.636E2	2.6344E2	2.2767E2	2.2798E2	2.4748E2	2.0158E2	2.0759E2	2.0803E2	2.1126E2	2.0807E2
2.9333E2	2.7992E2	2.9342E2	3.2611E2	3.6627E2	4.5481E2	5.7414E2	6.698E2	8.15E2	8.3863E2	8.5426E2	8.4777E2	8.0847E2	8.1969E2	8.8846E2	8.5333E2	8.593E2	8.6269E2	8.2277E2	6.9404E2	6.2801E2	5.6492E2	5.4234E2	4.9967E2	4.5739E2	4.3245E2	4.0488E2	3.7317E2	3.5158E2	3.9866E2	3.1591E2	3.1459E2	3.1993E2	2.7123E2	2.7733E2	2.4784E2	2.5048E2	2.8868E2	2.8667E2	2.8287E2	2.6306E2	2.385E2	2.592E2	1.9333E2	1.9616E2	2.E2	2.0585E2	1.9333E2	1.9552E2	2.1105E2
2.4667E2	3.051E2	2.8658E2	3.2291E2	4.0557E2	4.7841E2	6.0646E2	6.8479E2	7.9575E2	8.5589E2	8.3701E2	8.4715E2	8.2847E2	7.7912E2	8.426E2	9.108E2	8.9017E2	8.0935E2	8.1423E2	7.1177E2	6.4867E2	5.9392E2	5.8053E2	5.2878E2	4.7216E2	4.1179E2	3.6488E2	3.7341E2	3.9158E2	3.9981E2	3.4016E2	3.4916E2	3.222E2	3.2E2	2.4399E2	2.218E2	2.2127E2	2.9272E2	2.8741E2	2.7912E2	2.4036E2	2.6817E2	2.4101E2	2.1605E2	2.0283E2	1.8063E2	2.4267E2	2.3795E2	2.1563E2	1.9193E2
2.9333E2	2.9004E2	2.7342E2	3.1104E2	3.201E2	4.5947E2	5.876E2	7.0667E2	7.5158E2	7.9546E2	8.6482E2	8.0873E2	7.6937E2	8.6463E2	8.7008E2	8.947E2	9.2E2	8.604E2	8.0756E2	7.3773E2	6.4435E2	5.6375E2	5.1819E2	4.7919E2	4.627E2	4.3267E2	3.9545E2	3.6343E2	3.5051E2	3.918E2	3.8499E2	3.15E2	2.8213E2	2.4928E2	2.6977E2	2.418E2	2.4524E2	2.5884E2	2.8408E2	2.3431E2	2.4054E2	2.6E2	2.3414E2	2.3605E2	2.3131E2	2.2063E2	2.0667E2	2.2667E2	2.223E2	2.0597E2
2.9333E2	2.7984E2	3.2E2	3.2986E2	4.3184E2	4.7121E2	5.9131E2	6.7646E2	7.96E2	8.5489E2	8.5378E2	8.4556E2	7.7297E2	8.1853E2	9.1219E2	8.9817E2	8.628E2	9.0129E2	8.2934E2	7.0141E2	6.8833E2	6.0984E2	5.6035E2	5.2211E2	4.5487E2	4.5868E2	4.2715E2	4.299E2	4.2316E2	3.8782E2	3.547E2	3.3374E2	3.1787E2	2.9058E2	2.7822E2	2.7153E2	2.6015E2	2.7419E2	2.3555E2	2.6574E2	2.5694E2	2.815E2	2.8667E2	2.1737E2	2.1232E2	2.2E2	2.2585E2	2.2E2	2.2874E2	2.2825E2
2.6667E2	2.6831E2	2.7991E2	3.2118E2	3.9244E2	4.9174E2	5.7549E2	6.6709E2	7.96E2	8.8492E2	8.2667E2	8.0364E2	8.4928E2	8.1302E2	9.039E2	8.6944E2	9.6072E2	8.1065E2	7.8587E2	7.2847E2	6.2635E2	5.7275E2	5.6018E2	5.317E2	4.7216E2	4.1934E2	3.9463E2	3.6659E2	3.6808E2	3.9276E2	3.2955E2	3.6083E2	3.176E2	2.7594E2	2.7864E2	2.3153E2	2.2412E2	2.4636E2	3.0445E2	2.6097E2	2.5351E2	2.2538E2	2.004E2	2.3737E2	2.2384E2	2.2E2	2.4923E2	2.3726E2	2.1989E2	2.1123E2
2.7333E2	2.8839E2	2.7991E2	3.3596E2	3.8617E2	4.61E2	5.6895E2	7.3668E2	8.4367E2	8.4156E2	8.6735E2	8.9223E2	8.445E2	8.4551E2	8.6487E2	9.131E2	9.3193E2	8.3642E2	8.2826E2	7.3914E2	6.3834E2	6.5909E2	5.6702E2	5.1382E2	4.5081E2	4.0535E2	3.5951E2	3.3665E2	3.3825E2	3.659E2	3.7439E2	3.3834E2	3.2206E2	2.8261E2	2.6756E2	2.6604E2	2.4936E2	2.5768E2	3.1631E2	2.6092E2	2.9712E2	2.5893E2	2.2707E2	2.3868E2	2.2202E2	2.1101E2	2.1333E2	2.3128E2	2.1115E2	1.993E2
2.4667E2	2.6494E2	2.8329E2	3.2611E2	3.8597E2	4.6767E2	5.503E2	6.948E2	8.0367E2	8.9589E2	8.6505E2	8.4667E2	8.4667E2	8.3593E2	8.5513E2	8.593E2	9.0983E2	8.4348E2	7.6756E2	6.9365E2	6.3734E2	6.1359E2	5.3153E2	5.1122E2	4.9342E2	4.2022E2	4.2667E2	4.0655E2	3.7192E2	3.5372E2	3.1727E2	3.0958E2	2.8206E2	3.0275E2	2.4709E2	2.2369E2	2.5333E2	2.6985E2	2.5815E2	2.3046E2	2.5369E2	2.6172E2	2.3414E2	1.9991E2	2.295E2	2.1598E2	1.8328E2	2.3265E2	2.1793E2	1.8527E2
2.6667E2	2.9654E2	3.2009E2	3.2319E2	3.7264E2	4.8148E2	6.1663E2	7.0104E2	7.7725E2	8.6099E2	8.5518E2	8.2839E2	7.9333E2	8.6347E2	8.8276E2	8.954E2	8.6421E2	8.2617E2	7.4765E2	7.1372E2	6.6435E2	5.545E2	5.5153E2	5.0878E2	4.6279E2	4.5289E2	4.2033E2	3.6331E2	3.6983E2	3.8628E2	3.347E2	3.2541E2	2.9773E2	2.9935E2	2.8442E2	2.4369E2	2.5349E2	2.7303E2	2.5555E2	2.8384E2	2.6E2	2.5011E2	2.402E2	2.3202E2	2.3798E2	2.273E2	2.0164E2	2.4735E2	2.3804E2	1.993E2
2.3333E2	2.3325E2	2.7307E2	3.2291E2	3.9244E2	4.4508E2	5.668E2	7.148E2	7.6592E2	8.6861E2	8.9654E2	7.9444E2	8.0487E2	8.4319E2	8.4878E2	8.931E2	9.3579E2	8.0886E2	7.6009E2	6.6141E2	6.0867E2	6.2317E2	5.6504E2	5.2748E2	4.0577E2	3.9289E2	3.7285E2	3.8016E2	3.7226E2	4.0533E2	3.294E2	3.1374E2	2.9787E2	2.766E2	2.8709E2	2.4423E2	2.4E2	2.4E2	3.0519E2	2.781E2	2.5279E2	2.6301E2	2.604E2	2.0798E2	2.1616E2	2.1566E2	2.3672E2	2.1402E2	2.2437E2	2.2228E2
2.7333E2	2.851E2	2.6658E2	3.2756E2	3.6637E2	4.5328E2	5.5481E2	7.2272E2	8.1183E2	8.2979E2	9.1127E2	8.7808E2	8.2847E2	8.1187E2	8.8894E2	8.515E2	8.6983E2	8.1383E2	8.2516E2	7.2996E2	6.3868E2	6.2867E2	5.5404E2	5.E2	4.5216E2	4.5245E2	4.1951E2	3.8659E2	3.7333E2	3.5391E2	3.5864E2	3.3291E2	3.0667E2	2.766E2	2.9554E2	2.618E2	2.573E2	2.8752E2	3.1038E2	2.6E2	2.7712E2	2.785E2	2.4747E2	2.3868E2	2.1353E2	2.0402E2	2.1333E2	1.9744E2	2.2896E2	2.1632E2
2.8E2	2.4988E2	2.8987E2	3.0986E2	3.79E2	4.4555E2	6.1663E2	7.1063E2	7.97E2	7.9802E2	8.6045E2	8.4763E2	8.2892E2	8.1737E2	8.8065E2	9.1883E2	8.6385E2	8.599E2	7.3352E2	6.6259E2	5.9768E2	5.9968E2	5.3532E2	5.3089E2	4.6018E2	4.3003E2	3.3333E2	3.4675E2	3.4525E2	4.1123E2	3.6242E2	3.0541E2	3.0454E2	3.1333E2	2.4178E2	2.582E2	2.7858E2	2.9217E2	2.7296E2	2.7236E2	2.7297E2	2.5505E2	2.2747E2	2.293E2	2.2586E2	2.2402E2	1.9825E2	2.5658E2	2.3322E2	2.1351E2
2.4667E2	2.7654E2	3.0338E2	3.0493E2	4.0517E2	4.4454E2	5.773E2	7.2918E2	8.2442E2	8.9196E2	8.777E2	8.8048E2	8.7423E2	8.2898E2	8.3724E2	8.9446E2	9.2667E2	8.5463E2	7.8019E2	6.9294E2	6.2901E2	5.9534E2	5.4018E2	5.1919E2	5.027E2	4.5956E2	4.2521E2	3.6331E2	3.7475E2	3.9295E2	3.5712E2	3.2292E2	3.0433E2	2.4522E2	2.7601E2	2.7874E2	2.4142E2	2.4985E2	2.7444E2	2.8384E2	2.5658E2	2.5828E2	2.5353E2	2.4544E2	2.2748E2	2.2497E2	2.2503E2	2.0872E2	2.2667E2	2.2298E2
2.5333E2	2.8831E2	2.9004E2	3.0639E2	3.4617E2	4.6454E2	5.7515E2	7.073E2	8.0442E2	8.4922E2	8.423E2	8.165E2	8.373E2	8.2407E2	8.2975E2	8.6944E2	8.772E2	8.5592E2	7.7423E2	6.9216E2	6.1368E2	5.5709E2	5.1585E2	5.0456E2	4.2297E2	4.3201E2	3.9691E2	4.0667E2	3.7226E2	4.118E2	3.0288E2	3.4E2	3.0873E2	2.9935E2	2.4399E2	2.3639E2	2.4142E2	2.4434E2	2.5963E2	2.5903E2	2.9045E2	2.5226E2	2.204E2	2.4272E2	2.3798E2	2.273E2	2.1333E2	1.9932E2	1.8459E2	1.9614E2
2.5333E2	2.7827E2	3.0649E2	3.1014E2	4.0517E2	4.2814E2	5.5063E2	7.2168E2	7.795E2	8.7196E2	8.7862E2	8.8412E2	8.054E2	8.3593E2	8.8276E2	8.954E2	9.1193E2	8.0886E2	7.7005E2	7.2886E2	6.6235E2	6.246E2	5.2252E2	5.0748E2	4.5487E2	4.3912E2	4.0797E2	3.9333E2	3.9333E2	3.7391E2	3.9591E2	3.3624E2	2.8893E2	2.6928E2	2.5554E2	2.4369E2	2.6539E2	2.7651E2	2.8741E2	2.9241E2	2.6306E2	2.385E2	2.398E2	2.3061E2	2.5515E2	2.5365E2	2.5836E2	2.5658E2	2.2885E2	2.2228E2
2.7333E2	2.5498E2	2.8632E2	3.1333E2	3.7244E2	4.6714E2	5.6397E2	6.6313E2	7.7625E2	8.8E2	8.5609E2	8.3588E2	7.9649E2	8.513E2	8.6781E2	9.0366E2	8.6104E2	8.1771E2	7.6E2	6.8251E2	6.4466E2	5.51E2	5.2234E2	4.7219E2	4.2405E2	4.7069E2	3.987E2	3.8986E2	3.5192E2	3.4667E2	3.5712E2	3.1417E2	2.9327E2	2.6261E2	2.8888E2	2.6243E2	2.7064E2	2.5682E2	2.4667E2	2.5426E2	2.5964E2	2.5161E2	2.1454E2	2.3605E2	2.1434E2	2.2402E2	2.041E2	2.147E2	2.1574E2	2.1175E2
2.5333E2	2.9004E2	2.8987E2	3.2465E2	3.7274E2	4.5227E2	5.503E2	6.9959E2	7.8467E2	8.6274E2	8.6735E2	8.9683E2	8.636E2	8.4695E2	8.6894E2	8.8826E2	8.4104E2	8.6309E2	8.0516E2	7.0588E2	6.1202E2	5.7767E2	5.3603E2	5.1496E2	4.9477E2	4.189E2	3.7594E2	3.3661E2	3.4141E2	3.7257E2	3.2409E2	3.1083E2	3.0014E2	2.7123E2	2.7465E2	2.2784E2	2.3048E2	2.4667E2	2.6593E2	2.6472E2	2.591E2	2.514E2	2.406E2	2.4132E2	2.2687E2	1.9132E2	2.159E2	2.0598E2	2.0656E2	2.3473E2
2.2667E2	2.6502E2	2.8303E2	2.8695E2	3.7851E2	4.4814E2	5.738E2	7.5314E2	8.8342E2	8.7078E2	8.7471E2	8.554E2	8.4712E2	8.5045E2	8.4243E2	8.6577E2	8.386E2	8.9324E2	7.9174E2	7.2181E2	6.2535E2	6.0084E2	5.2918E2	5.0293E2	5.1063E2	4.5113E2	3.8846E2	3.8998E2	3.965E2	3.5467E2	3.5848E2	3.0625E2	2.7553E2	2.8536E2	2.4934E2	2.6423E2	2.8779E2	2.7914E2	2.8408E2	2.4949E2	2.4252E2	2.2323E2	1.9434E2	2.0254E2	2.2303E2	1.7397E2	1.9508E2	2.2461E2	2.1104E2	1.979E2
2.6667E2	2.7498E2	2.6684E2	3.0756E2	3.595E2	4.6095E2	5.6283E2	6.2126E2	7.7475E2	8.5215E2	9.0024E2	8.4125E2	8.0622E2	8.513E2	8.8162E2	8.7587E2	9.0843E2	8.5503E2	7.8E2	7.433E2	5.9536E2	5.7042E2	5.2918E2	4.6926E2	4.4532E2	4.4446E2	3.7821E2	3.6327E2	3.6808E2	3.7333E2	3.2803E2	3.1291E2	2.822E2	2.5594E2	2.6977E2	2.6126E2	2.9064E2	3.0434E2	2.6777E2	2.8477E2	2.8342E2	2.8667E2	2.4141E2	2.1333E2	2.0768E2	2.2603E2	2.0492E2	2.1932E2	2.1552E2	2.0527E2
2.6E2	2.6148E2	3.1325E2	3.3479E2	3.8597E2	4.4867E2	5.4747E2	7.0543E2	8.3009E2	8.3215E2	8.5333E2	8.6715E2	8.6712E2	8.5218E2	8.5496E2	9.0596E2	8.7297E2	8.4667E2	7.9939E2	6.7106E2	5.8335E2	5.8375E2	5.3603E2	5.2618E2	4.8288E2	4.0711E2	4.1106E2	3.8667E2	3.8667E2	3.6724E2	3.1758E2	3.2499E2	2.934E2	2.8196E2	2.6799E2	2.3333E2	2.3333E2	2.3333E2	2.4332E2	2.9431E2	2.6973E2	2.6495E2	2.3434E2	2.0404E2	2.1879E2	2.1862E2	2.4677E2	2.2461E2	2.1322E2	2.193E2
2.8E2	2.6502E2	2.7316E2	3.3104E2	4.5174E2	4.8454E2	6.2047E2	6.8479E2	8.15E2	8.9489E2	9.0275E2	8.7794E2	8.6135E2	8.9305E2	8.6829E2	9.324E2	8.4068E2	9.0607E2	7.6089E2	7.6855E2	6.8469E2	6.1476E2	5.4918E2	5.3041E2	5.0676E2	4.1311E2	4.1203E2	4.099E2	3.7367E2	3.6667E2	3.6667E2	3.55E2	3.1766E2	2.766E2	2.5601E2	2.6604E2	2.4936E2	2.7419E2	2.7407E2	2.8667E2	2.6955E2	2.2366E2	2.5859E2	2.2807E2	2.1232E2	2.2E2	2.0831E2	2.3197E2	2.3093E2	2.2386E2
2.5333E2	3.0337E2	2.8675E2	2.9479E2	3.5254E2	4.528E2	5.5561E2	7.0417E2	8.2292E2	8.3215E2	8.3839E2	8.6604E2	8.3072E2	7.7274E2	8.4715E2	9.1906E2	8.8104E2	8.0269E2	8.0258E2	7.2439E2	6.1968E2	5.7217E2	5.2972E2	4.6667E2	4.7198E2	4.2645E2	4.1285E2	3.6986E2	3.9582E2	3.4211E2	3.5287E2	2.9667E2	2.954E2	2.4391E2	2.4267E2	2.527E2	2.5191E2	2.7651E2	2.5555E2	2.9144E2	2.627E2	2.3505E2	2.3333E2	2.2676E2	2.0566E2	1.8296E2	2.1344E2	2.0342E2	2.2241E2	2.1842E2
2.6E2	2.8008E2	2.5671E2	2.977E2	3.987E2	4.5381E2	5.7912E2	7.1938E2	7.785E2	8.8941E2	8.8804E2	8.7333E2	7.8009E2	8.2898E2	8.5106E2	8.7103E2	8.7333E2	7.7871E2	7.9592E2	7.2588E2	6.0369E2	6.2142E2	5.6234E2	5.3463E2	4.7748E2	4.438E2	3.6358E2	3.8675E2	3.8034E2	3.5391E2	3.4803E2	3.5042E2	3.1986E2	2.766E2	2.2178E2	2.4063E2	2.573E2	2.545E2	2.6111E2	2.762E2	2.7009E2	2.4366E2	2.204E2	2.4798E2	2.3071E2	2.E2	2.4092E2	2.106E2	1.9978E2	2.193E2
2.5333E2	2.9333E2	3.032E2	2.8375E2	3.5214E2	4.7481E2	5.8781E2	7.2918E2	8.0517E2	8.4411E2	8.5103E2	8.4921E2	8.0982E2	7.8432E2	8.5578E2	8.37E2	8.8983E2	8.3244E2	8.0676E2	7.2032E2	6.3568E2	5.8317E2	5.2936E2	4.7837E2	4.4009E2	3.9509E2	4.3057E2	3.6655E2	3.4667E2	3.6609E2	3.7712E2	3.2541E2	2.9773E2	3.1739E2	2.5244E2	2.5153E2	2.6E2	2.3798E2	2.6593E2	2.5523E2	2.6685E2	2.486E2	2.3353E2	2.307E2	2.1151E2	1.8698E2	2.0923E2	2.2598E2	2.2E2	2.0895E2
2.8E2	2.6173E2	2.6311E2	3.1451E2	3.8577E2	4.5068E2	5.7549E2	7.3418E2	8.2517E2	8.5489E2	8.7471E2	8.6921E2	8.3604E2	8.8407E2	8.5106E2	8.361E2	8.8562E2	8.605E2	8.6437E2	7.7294E2	5.5038E2	5.6291E2	5.7819E2	5.1674E2	4.6144E2	4.6358E2	3.7512E2	3.8671E2	3.8842E2	3.9962E2	3.7864E2	3.5875E2	3.266E2	2.7189E2	2.5601E2	2.6847E2	2.4412E2	2.7186E2	3.1852E2	2.8954E2	2.6973E2	2.3527E2	2.202E2	2.093E2	2.2E2	2.3736E2	2.1743E2	2.3265E2	2.223E2	2.1702E2
2.6E2	2.5498E2	2.7974E2	3.0493E2	3.592E2	4.5174E2	5.7663E2	7.2814E2	8.4984E2	8.7844E2	8.4069E2	8.6096E2	7.9252E2	8.487E2	8.3772E2	8.6207E2	9.1439E2	8.2E2	7.9512E2	7.1663E2	6.3668E2	5.6492E2	5.2287E2	4.9578E2	4.336E2	4.0176E2	4.3366E2	3.6994E2	3.7475E2	3.9295E2	3.4121E2	3.2875E2	3.266E2	2.8391E2	2.2578E2	2.2973E2	2.5858E2	2.6116E2	2.6148E2	2.8287E2	2.9045E2	2.5721E2	2.1414E2	1.9991E2	2.2384E2	2.3302E2	2.0492E2	2.2598E2	2.2437E2	2.0386E2
3.0667E2	2.935E2	2.6978E2	2.8667E2	3.3264E2	4.2148E2	5.503E2	6.5646E2	7.6959E2	8.2842E2	8.8667E2	8.5904E2	8.7153E2	8.3042E2	8.5513E2	8.8549E2	8.9614E2	8.4259E2	7.6089E2	7.1553E2	6.2069E2	5.9243E2	5.0901E2	4.8878E2	4.9595E2	4.0579E2	3.7285E2	3.4998E2	3.5158E2	3.4038E2	3.7712E2	3.3708E2	2.9313E2	2.6732E2	2.4221E2	2.2792E2	2.4539E2	2.5651E2	2.9407E2	2.9338E2	2.7712E2	2.5377E2	2.2707E2	1.7465E2	1.9131E2	2.1534E2	2.2585E2	2.0872E2	2.223E2	2.1333E2
2.9333E2	2.7161E2	3.0311E2	3.1507E2	4.0527E2	5.0407E2	5.8431E2	7.0522E2	7.8467E2	8.2979E2	8.8138E2	7.93E2	8.9054E2	8.2839E2	8.8894E2	9.039E2	9.3193E2	8.2886E2	7.8009E2	7.1812E2	7.0567E2	5.6984E2	5.117E2	4.9659E2	5.2532E2	4.7113E2	4.0846E2	3.8315E2	3.3859E2	3.2686E2	3.7984E2	3.2708E2	3.112E2	2.8391E2	2.8399E2	2.6423E2	2.4809E2	2.2899E2	2.5815E2	2.5324E2	2.6865E2	2.5462E2	2.796E2	2.107E2	2.E2	2.E2	1.8246E2	2.3128E2	2.1989E2	2.0755E2
2.4667E2	2.8173E2	2.8311E2	3.0986E2	3.5274E2	4.246E2	5.381E2	6.898E2	7.58E2	8.3508E2	8.7839E2	8.1856E2	7.8757E2	7.6057E2	8.2943E2	8.8573E2	7.9402E2	8.8747E2	7.793E2	7.1294E2	6.3202E2	5.6809E2	5.0468E2	4.717E2	4.4937E2	4.0777E2	4.1317E2	3.5341E2	3.5192E2	3.5962E2	3.6924E2	3.3875E2	2.9766E2	2.9268E2	2.4488E2	2.3577E2	2.5191E2	2.6E2	2.4074E2	2.4574E2	2.4378E2	2.4022E2	2.3333E2	2.2E2	2.2849E2	2.0529E2	2.159E2	1.8598E2	1.9311E2	2.421E2
2.7333E2	3.0008E2	2.8329E2	3.1132E2	3.791E2	5.0767E2	5.7764E2	7.1293E2	8.6217E2	8.4941E2	8.5103E2	8.354E2	8.3955E2	7.9622E2	8.8992E2	8.784E2	9.3756E2	9.0438E2	7.8944E2	6.811E2	5.8835E2	5.9359E2	5.3532E2	4.9722E2	4.9586E2	3.8044E2	4.0406E2	3.9644E2	3.6492E2	3.7962E2	3.6242E2	3.2292E2	2.9986E2	2.7464E2	2.4977E2	2.3396E2	2.5461E2	2.545E2	2.663E2	2.6569E2	2.5604E2	2.6301E2	2.4747E2	2.2667E2	2.2101E2	2.1767E2	2.2E2	2.7111E2	1.977E2	2.0298E2
2.7333E2	3.0337E2	2.8346E2	2.8812E2	3.787E2	4.7121E2	6.0713E2	7.4334E2	8.2467E2	8.8667E2	8.9563E2	8.5602E2	7.7739E2	8.4898E2	8.4618E2	8.7906E2	9.2456E2	8.4926E2	7.6756E2	7.2628E2	6.3968E2	5.1307E2	5.5404E2	5.E2	4.6279E2	4.5003E2	3.6049E2	3.6659E2	3.6808E2	3.8628E2	3.7181E2	3.2833E2	3.044E2	3.E2	2.7822E2	2.5451E2	2.2936E2	2.1566E2	2.7407E2	2.7718E2	2.4306E2	2.729E2	2.3494E2	2.3596E2	2.1555E2	1.9069E2	2.1754E2	1.9009E2	2.3093E2	2.0913E2
2.6E2	3.0337E2	3.032E2	2.8375E2	3.587E2	4.5381E2	5.6962E2	7.3293E2	8.18E2	8.6922E2	8.5632E2	8.4158E2	8.0225E2	8.3333E2	8.3886E2	8.7723E2	9.0526E2	8.395E2	7.6845E2	6.9404E2	6.5634E2	5.5508E2	5.4305E2	4.6504E2	4.427E2	4.1069E2	3.4943E2	3.7657E2	3.6492E2	3.0839E2	3.6772E2	3.1417E2	2.9327E2	2.6862E2	2.2E2	2.4432E2	2.7476E2	2.7217E2	2.8E2	2.7431E2	2.7027E2	2.5527E2	2.402E2	2.3465E2	2.3151E2	2.0698E2	2.2339E2	2.1402E2	2.1126E2	2.1544E2
3.0667E2	2.8321E2	3.0675E2	3.2465E2	3.3333E2	4.7841E2	5.9063E2	7.3293E2	7.41E2	8.9234E2	8.9516E2	8.7683E2	8.2495E2	8.5681E2	8.7333E2	8.6023E2	8.414E2	8.5154E2	7.977E2	7.3074E2	5.9737E2	5.9851E2	5.328E2	5.1348E2	4.5072E2	4.6424E2	3.9691E2	3.7313E2	3.4983E2	4.0513E2	3.2152E2	3.2708E2	3.0227E2	2.5855E2	2.6845E2	2.727E2	2.6794E2	2.6783E2	2.2851E2	2.6569E2	2.6288E2	2.6645E2	2.1514E2	2.2113E2	2.5454E2	2.0264E2	2.1087E2	2.0598E2	2.1311E2	2.179E2
3.2E2	3.1169E2	3.1325E2	3.0028E2	3.9184E2	4.4248E2	5.8114E2	6.9855E2	7.6517E2	8.7981E2	8.7426E2	8.4935E2	8.6396E2	8.5218E2	8.6878E2	9.1747E2	9.0877E2	8.3682E2	7.6836E2	7.0698E2	6.3368E2	5.5825E2	5.3784E2	4.9967E2	4.5207E2	4.0557E2	3.7333E2	3.7669E2	3.7508E2	3.7981E2	3.2152E2	3.3291E2	3.0667E2	2.766E2	2.8709E2	2.3694E2	2.3588E2	2.4667E2	2.4925E2	2.8954E2	2.8342E2	2.2732E2	2.2606E2	2.3483E2	2.0929E2	2.2264E2	2.2503E2	2.0735E2	2.0678E2	2.1544E2
2.9333E2	3.1333E2	3.1662E2	3.3479E2	3.6627E2	4.6354E2	5.8329E2	6.6292E2	7.5009E2	8.6941E2	8.7402E2	8.8048E2	8.3694E2	8.1912E2	8.826E2	8.9404E2	9.3299E2	8.804E2	7.8526E2	6.2808E2	6.0933E2	5.9883E2	5.7153E2	5.2504E2	5.0802E2	4.3692E2	3.574E2	3.7996E2	3.7333E2	4.0571E2	3.5212E2	3.5E2	2.9766E2	3.2275E2	2.5512E2	2.7153E2	2.6412E2	2.5333E2	2.8408E2	2.6088E2	2.6883E2	2.6129E2	2.4747E2	2.3605E2	2.0303E2	2.1471E2	2.3918E2	2.2137E2	2.3989E2	2.3123E2
2.8E2	3.0518E2	2.7974E2	3.1479E2	3.8567E2	4.7121E2	5.9764E2	6.85E2	8.0909E2	8.4823E2	8.4413E2	8.E2	8.373E2	8.4116E2	8.4114E2	8.246E2	8.7369E2	8.8169E2	7.8676E2	7.2479E2	6.8401E2	6.055E2	5.6521E2	4.917E2	4.5342E2	4.6579E2	4.3285E2	4.0998E2	3.6734E2	3.7923E2	3.347E2	3.2833E2	2.91E2	2.8601E2	2.4043E2	2.1459E2	2.2809E2	2.255E2	2.5444E2	2.7903E2	2.8649E2	2.5527E2	2.3374E2	2.2535E2	2.2E2	2.2E2	2.0831E2	2.1932E2	2.1552E2	2.2E2
2.1333E2	2.4321E2	2.7662E2	2.8E2	3.5224E2	4.7434E2	5.6013E2	6.6021E2	7.9525E2	7.992E2	8.6735E2	8.4619E2	8.1513E2	8.4028E2	8.761E2	8.7563E2	9.0913E2	8.9364E2	7.4676E2	7.1741E2	6.6335E2	5.8E2	5.7135E2	5.2341E2	4.6279E2	4.4491E2	3.8618E2	3.7002E2	3.2909E2	3.9103E2	3.506E2	3.1083E2	3.046E2	2.7189E2	2.5422E2	2.5514E2	2.5461E2	2.4899E2	2.7444E2	2.7625E2	2.2649E2	2.3484E2	2.2707E2	2.1342E2	2.0081E2	2.2868E2	1.9825E2	2.4188E2	2.0437E2	2.0965E2
2.6667E2	2.5004E2	2.6303E2	2.9653E2	3.9851E2	4.1121E2	5.6296E2	7.646E2	8.5183E2	8.453E2	8.4299E2	8.1904E2	8.0667E2	7.9941E2	8.904E2	9.1587E2	8.828E2	8.4269E2	8.3263E2	7.3773E2	6.3868E2	6.1327E2	4.8199E2	4.8878E2	4.5342E2	4.5802E2	3.9285E2	3.5992E2	3.6141E2	3.4077E2	3.3591E2	3.2875E2	3.0426E2	2.7464E2	2.2845E2	2.327E2	2.4779E2	2.8318E2	2.9778E2	2.6569E2	2.6288E2	2.4667E2	2.1434E2	2.1465E2	2.1151E2	2.1302E2	2.3169E2	2.2872E2	2.3793E2	2.0158E2
2.6E2	2.7819E2	3.0017E2	3.1625E2	3.4637E2	4.3634E2	5.6713E2	7.0334E2	7.59E2	8.592E2	9.0942E2	9.0763E2	8.0189E2	8.4463E2	8.6943E2	8.8643E2	9.4106E2	8.3592E2	7.4178E2	7.2447E2	6.4935E2	5.9825E2	5.5837E2	4.7967E2	4.3207E2	4.3802E2	3.8358E2	3.7992E2	3.6175E2	3.5352E2	3.3591E2	3.2292E2	2.9093E2	2.5529E2	2.5023E2	2.6847E2	2.6E2	2.9303E2	2.6074E2	2.7144E2	2.4613E2	2.4645E2	2.2101E2	2.1052E2	2.3353E2	2.1101E2	2.0164E2	2.0872E2	2.3978E2	2.4088E2
2.6667E2	2.8337E2	2.7333E2	2.9305E2	3.591E2	4.4962E2	6.3764E2	7.1542E2	8.4859E2	8.6591E2	8.0484E2	8.646E2	8.791E2	8.3768E2	8.4049E2	9.2549E2	8.4665E2	8.0448E2	8.1343E2	6.9843E2	6.0134E2	6.0201E2	5.6415E2	5.4178E2	4.7477E2	3.9333E2	3.8976E2	3.8E2	3.6034E2	3.7276E2	3.706E2	3.2208E2	2.5993E2	2.7138E2	2.5733E2	2.4973E2	2.5873E2	2.6985E2	2.9852E2	2.6574E2	2.5009E2	2.7806E2	2.4141E2	2.2676E2	2.0566E2	2.3503E2	2.2328E2	1.8616E2	2.4E2	2.1053E2
2.6667E2	3.1514E2	2.8658E2	3.2784E2	3.6627E2	4.4767E2	5.4296E2	6.4875E2	7.6909E2	8.5745E2	8.8529E2	8.7237E2	8.4757E2	8.4695E2	8.8276E2	9.3033E2	9.414E2	8.2E2	7.9263E2	6.8549E2	5.9568E2	5.4466E2	5.6521E2	5.1041E2	4.6018E2	4.5758E2	3.8488E2	3.9341E2	3.87E2	3.4762E2	3.4E2	3.4292E2	2.9306E2	2.787E2	2.8888E2	2.4541E2	2.4779E2	2.5566E2	2.4888E2	2.6769E2	2.3712E2	2.5333E2	2.4687E2	1.9456E2	2.2384E2	2.1566E2	2.3087E2	2.147E2	2.2448E2	2.1263E2
2.6667E2	2.9671E2	2.9983E2	3.4784E2	3.8627E2	4.7994E2	5.973E2	7.3001E2	8.6909E2	8.2118E2	8.1196E2	8.2206E2	8.3243E2	8.7565E2	8.7008E2	8.9906E2	8.0735E2	8.7731E2	8.177E2	6.7734E2	6.22E2	6.0751E2	5.3801E2	5.2374E2	4.4694E2	4.1333E2	4.026E2	3.6998E2	4.1582E2	3.3621E2	3.6E2	3.4541E2	3.1327E2	2.5855E2	2.7198E2	2.2E2	2.4779E2	2.5015E2	2.3889E2	2.3139E2	2.5315E2	2.5656E2	2.2121E2	2.0798E2	2.0768E2	2.2603E2	2.1661E2	1.9402E2	2.0437E2	2.0228E2
3.2E2	2.8165E2	2.9654E2	3.2639E2	3.793E2	4.8047E2	5.9945E2	7.3751E2	7.8567E2	8.4312E2	9.1563E2	8.2998E2	8.3018E2	8.4116E2	8.5219E2	9.2113E2	8.8174E2	8.5503E2	7.8746E2	7.1028E2	6.59E2	5.8634E2	5.0901E2	4.8878E2	4.8532E2	4.0468E2	3.6455E2	4.0663E2	3.5576E2	3.918E2	3.3181E2	3.1167E2	3.1327E2	2.6457E2	2.7155E2	2.7946E2	2.7761E2	2.6985E2	2.7741E2	2.3903E2	2.4306E2	2.2344E2	2.4586E2	2.2132E2	2.1818E2	1.8497E2	1.9672E2	2.2803E2	2.4656E2	2.379E2
2.4667E2	2.8839E2	2.9965E2	3.0695E2	3.788E2	4.692E2	5.8228E2	7.2605E2	8.4292E2	8.347E2	8.968E2	8.8839E2	7.9117E2	8.7246E2	8.9447E2	8.7357E2	8.786E2	8.8826E2	7.4906E2	7.4588E2	5.9536E2	5.765E2	5.4433E2	5.1593E2	4.8667E2	4.0711E2	4.1642E2	4.0331E2	4.2458E2	4.0096E2	3.8909E2	3.2041E2	3.1347E2	2.545E2	2.6267E2	2.6784E2	2.3873E2	2.3884E2	2.8482E2	2.5144E2	2.5009E2	2.4839E2	2.5313E2	2.4132E2	2.2404E2	2.1503E2	1.9743E2	2.0598E2	2.E2	2.1105E2
2.7333E2	3.1514E2	2.7671E2	3.0291E2	3.8557E2	4.6561E2	5.8895E2	7.2313E2	7.7208E2	9.0686E2	9.154E2	8.6571E2	8.2847E2	8.3768E2	8.543E2	9.0643E2	8.7157E2	8.4667E2	7.9939E2	6.9553E2	6.4034E2	5.8317E2	5.2504E2	5.1741E2	4.7757E2	4.5934E2	4.2569E2	3.8331E2	3.5051E2	3.8533E2	3.8909E2	3.4958E2	3.176E2	2.579E2	2.2E2	2.2E2	2.2397E2	2.3768E2	2.537E2	2.6949E2	2.6252E2	2.6301E2	2.798E2	2.0667E2	2.1232E2	2.2434E2	2.3251E2	2.1726E2	2.0207E2	2.3842E2
2.6E2	2.6337E2	2.5004E2	2.9104E2	4.0517E2	4.6561E2	5.4781E2	6.748E2	8.4142E2	8.5097E2	8.5447E2	7.7904E2	7.6667E2	8.4551E2	8.7869E2	9.4207E2	8.5121E2	8.6488E2	8.2845E2	7.5404E2	6.6535E2	5.7159E2	5.3387E2	5.0456E2	4.6018E2	4.1978E2	4.0976E2	3.5976E2	3.5441E2	4.0552E2	3.6105E2	3.075E2	2.9107E2	2.6261E2	2.831E2	2.673E2	2.8E2	2.5798E2	2.6111E2	2.8E2	2.4919E2	2.3978E2	2.0141E2	2.0395E2	2.2E2	2.2434E2	1.9743E2	1.9881E2	2.2918E2	1.8965E2
2.7333E2	2.6478E2	3.0355E2	3.2611E2	4.2537E2	4.4862E2	5.9198E2	6.823E2	8.5425E2	8.088E2	8.931E2	8.2317E2	9.3099E2	8.2203E2	8.2764E2	8.492E2	9.1756E2	8.6886E2	8.1263E2	7.4628E2	6.4835E2	5.8317E2	5.3801E2	4.7511E2	4.9847E2	4.0777E2	4.239E2	4.0012E2	3.7576E2	3.7295E2	3.7181E2	3.3708E2	3.0206E2	2.6261E2	2.4756E2	2.4117E2	2.6367E2	2.9884E2	2.7481E2	2.962E2	2.7297E2	2.5011E2	2.6606E2	2.5342E2	2.1535E2	2.1736E2	2.0913E2	1.7282E2	2.223E2	2.1333E2
2.7333E2	2.8008E2	2.929E2	3.2174E2	3.791E2	4.4148E2	5.8929E2	7.1167E2	8.1009E2	8.8255E2	8.6667E2	8.7588E2	8.3027E2	8.1534E2	8.9513E2	7.9887E2	8.6212E2	8.2707E2	7.7423E2	7.1663E2	5.7436E2	5.4867E2	4.9784E2	4.6715E2	4.5198E2	3.5576E2	4.1057E2	3.6331E2	3.5017E2	3.6609E2	3.0819E2	3.2541E2	2.888E2	2.8E2	3.0043E2	2.527E2	2.6779E2	2.6465E2	2.9852E2	2.6574E2	2.6036E2	2.5355E2	2.5313E2	2.185E2	2.4687E2	2.3302E2	2.2246E2	2.0342E2	2.3333E2	2.1491E2
2.8667E2	2.6165E2	2.7983E2	3.1798E2	3.5293E2	4.6095E2	5.7549E2	6.8147E2	8.0959E2	9.3295E2	8.7402E2	8.3904E2	7.8937E2	8.3884E2	8.5544E2	9.085E2	9.2E2	8.4309E2	8.0258E2	7.611E2	6.3436E2	6.0867E2	5.427E2	5.2911E2	5.2009E2	4.3223E2	3.8748E2	3.8016E2	3.6734E2	4.1161E2	3.5864E2	3.5042E2	3.0646E2	2.7464E2	2.7775E2	2.2973E2	2.2285E2	2.2868E2	2.6777E2	2.8097E2	2.5982E2	2.3355E2	2.2667E2	2.6939E2	2.3636E2	2.3937E2	2.241E2	1.8872E2	2.0448E2	2.E2
2.6E2	2.5992E2	2.7671E2	2.8812E2	3.393E2	4.4555E2	5.8814E2	6.7459E2	7.96E2	8.757E2	8.4828E2	8.4364E2	8.2712E2	8.1768E2	8.4812E2	8.9357E2	8.9263E2	8.3015E2	7.4925E2	7.1592E2	6.7368E2	5.7534E2	5.1153E2	4.7626E2	4.7865E2	4.2689E2	4.1366E2	3.4323E2	3.4141E2	3.6609E2	3.4394E2	3.1875E2	2.9107E2	2.8667E2	2.2756E2	2.2847E2	2.5176E2	2.7333E2	2.9186E2	2.6667E2	2.8378E2	2.5054E2	2.204E2	2.2141E2	2.1131E2	2.1365E2	2.2421E2	1.9197E2	2.0404E2	2.2755E2
2.5333E2	2.6996E2	2.7671E2	3.177E2	3.8587E2	4.5581E2	5.7549E2	6.7668E2	8.0292E2	8.5352E2	8.5011E2	7.7189E2	8.3415E2	8.7393E2	8.4374E2	8.8667E2	9.2246E2	8.1472E2	8.3183E2	6.9992E2	6.6466E2	5.4667E2	5.3369E2	4.917E2	4.8532E2	4.3157E2	3.7285E2	3.8016E2	3.7717E2	3.6667E2	3.294E2	3.2541E2	3.1113E2	2.4116E2	2.5822E2	2.491E2	2.4142E2	2.7186E2	2.5333E2	2.6662E2	2.7604E2	2.5333E2	2.598E2	2.0939E2	1.8768E2	2.1037E2	2.0913E2	2.094E2	2.2678E2	1.8755E2
3.0667E2	3.0189E2	2.664E2	3.4582E2	3.8637E2	4.8508E2	5.8781E2	7.2918E2	8.0517E2	8.0019E2	8.6852E2	9.0158E2	8.2495E2	8.1912E2	8.4943E2	8.7516E2	9.7019E2	8.6398E2	8.1183E2	6.9624E2	6.43E2	5.9159E2	5.5819E2	4.93E2	4.8261E2	4.389E2	4.0846E2	3.9321E2	3.7825E2	3.8E2	3.2924E2	2.9875E2	2.7107E2	2.4261E2	2.1023E2	2.4792E2	2.7333E2	2.6232E2	2.7778E2	2.4569E2	2.6E2	2.7978E2	2.608E2	2.4544E2	2.105E2	2.1101E2	2.3087E2	2.3316E2	1.8645E2	2.1702E2
[truncated: 1,567 more columns]
