# Supplementary material for: Approaching a fully-polarized state of nuclear spins in a solid
Source: Nat Commun. 2024 Feb 2;15:985. doi: 10.1038/s41467-024-45364-2 (PMC10837425; doi:10.1038/s41467-024-45364-2)
Supplement: Supplementary file 6 — Source Data [file 41467_2024_45364_MOESM6_ESM.zip › Fig3f.txt]

Ehf sigma+ (ueV)	Ehf sigma- (ueV)
-109.611	112.283
-107.517	110.452
-101.596	101.944
-101.585	104.174
-98.9981	102.025
-105.4	102.472
-109.104	110.929
-108.168	110.469
-106.793	106.829
-111.686	110.908
-103.264	101.905
-112.165	112.695
