# Supplementary material for: Approaching a fully-polarized state of nuclear spins in a solid
Source: Nat Commun. 2024 Feb 2;15:985. doi: 10.1038/s41467-024-45364-2 (PMC10837425; doi:10.1038/s41467-024-45364-2)
Supplement: Supplementary file 6 — Source Data [file 41467_2024_45364_MOESM6_ESM.zip › Fig4a(sigma+).txt]

TPump (s)	Ehf (ueV)
0.008	-15.0180891706447
0.00872	-15.5270291706447
0.0095977791	-15.3061491706446
0.01183378	-16.9784591706447
0.013104457	-17.1557491706446
0.014962942	-17.5439391706447
0.017057002	-19.9769691706447
0.01934203	-21.1932591706446
0.022201708	-22.4165591706446
0.025470321	-26.2322291706447
0.026201708	-25.0955991706447
0.029568219	-28.6671391706447
0.033568219	-30.6739791706447
0.034046527	-28.5215491706447
0.038486538	-30.6235691706447
0.041226281	-32.2184691706447
0.042486538	-33.1117691706447
0.045226281	-34.4221591706447
0.04604845	-35.1492791706447
0.062844476	-40.7098891706447
0.086349585	-47.7491691706447
0.11924368	-54.8374891706446
0.16527715	-62.0913791706447
0.22969844	-69.2503091706447
0.31985246	-76.3132491706447
0.44601802	-81.1130091706447
0.62257974	-87.3102091706447
0.86966807	-91.0081091706447
1.2154545	-95.2883091706447
1.6993635	-98.6064091706448
2.074	-100.615009170645
2.3765673	-100.710109170645
2.8217289	-102.509709170645
3.3242765	-103.206209170645
3.9177267	-104.978209170645
4.6505431	-106.289709170645
5.4400293	-106.135009170645
6.504	-107.039709170645
6.5065796	-106.791109170645
7.7906452	-108.770809170645
9.104	-108.507209170645
10.819377	-108.231609170645
12.798612	-108.828909170645
15.496099	-109.578909170645
17.993241	-109.998309170645
21.302179	-109.655009170645
25.296896	-109.713609170645
30.200177	-110.274709170645
35.565845	-110.977309170645
42.004	-110.742009170645
50.004	-111.468909170645
63.004	-110.108209170645
80.004	-111.483109170645
