# Supplementary material for: Approaching a fully-polarized state of nuclear spins in a solid
Source: Nat Commun. 2024 Feb 2;15:985. doi: 10.1038/s41467-024-45364-2 (PMC10837425; doi:10.1038/s41467-024-45364-2)
Supplement: Supplementary file 6 — Source Data [file 41467_2024_45364_MOESM6_ESM.zip › Fig4a(sigma-).txt]

TPump (s)	Ehf (ueV)
0.008	13.8069108293553
0.0095977791	13.8954208293553
0.01183378	15.6008108293553
0.013104457	15.0422108293553
0.014962942	17.2270508293553
0.017057002	17.9912308293553
0.01934203	20.2351708293553
0.022201708	19.3963708293553
0.025470321	24.5427508293553
0.029568219	24.3797508293553
0.034046527	28.0270208293554
0.038486538	26.5873808293553
0.041226281	28.3465508293554
0.04604845	32.6296308293553
0.062844476	36.5430608293553
0.086349585	41.9471108293553
0.099142137	45.4192308293553
0.10605094	46.5123608293553
0.11431734	46.8183208293554
0.11924368	47.8418708293554
0.13860521	48.3353608293553
0.1527918	48.3157508293554
0.16527715	48.3939308293553
0.17816588	50.2674808293554
0.19108835	53.1613508293554
0.20211332	58.2386708293553
0.21529489	61.3427508293553
0.22969844	62.6757308293553
0.25984268	63.7880408293553
0.31985246	70.2673408293554
0.44601802	76.4275308293553
0.62257974	82.5181608293554
0.86966807	86.7157508293553
1.2154545	91.8298608293553
1.6993635	94.8024108293553
2.074	98.0134408293553
2.3765673	98.4038808293554
2.8217289	99.5536708293553
3.3242765	100.536130829355
3.9177267	102.449550829355
4.6505431	103.127510829355
5.4400293	103.443910829355
6.504	103.425960829355
6.5065796	104.424580829355
7.7906452	106.256720829355
9.104	106.264290829355
10.819377	106.175760829355
12.798612	106.352910829355
15.496099	107.416020829355
17.993241	108.313040829355
21.302179	108.135640829355
25.296896	107.622570829355
30.200177	109.597340829355
35.565845	109.369250829355
42.004	108.890790829355
50.004	109.241280829355
63.004	110.964060829355
80.004	111.235270829355
