# Supplementary material for: Approaching a fully-polarized state of nuclear spins in a solid
Source: Nat Commun. 2024 Feb 2;15:985. doi: 10.1038/s41467-024-45364-2 (PMC10837425; doi:10.1038/s41467-024-45364-2)
Supplement: Supplementary file 6 — Source Data [file 41467_2024_45364_MOESM6_ESM.zip › Fig4b.txt]

TDark (s)	[0.s]	[0.16s]	[0.34s]	[0.64s]	[1.1s]	[1.41s]	[2.15s]	[3.s]	[4.8s]	[18.s]
0.0314867	-	-	-	-	-	-	-	-38.2646	-	-
0.0318597	-	-103.007	-	-	-	-	-	-	-	-
0.0321201	-	-	-	-	-68.7956	-	-	-	-	-
0.0353653	-	-	-94.3793	-	-	-	-	-	-	-
0.0362618	-	-	-	-	-	-60.0559	-	-	-	-
0.0366572	-111.071	-	-	-	-	-	-	-	-	-
0.0368855	-	-	-	-	-	-	-	-	-29.8954	-
0.0372692	-	-	-	-	-	-	-	-38.2186	-	-
0.0374663	-	-	-	-	-	-	-48.8134	-	-	-
0.0376651	-	-102.877	-	-	-	-	-	-	-	-
0.0380697	-	-	-	-	-68.9252	-	-	-	-	-
0.0381793	-	-	-	-82.1957	-	-	-	-	-	-
0.0393748	-	-	-	-	-	-	-	-	-	-22.6699
0.041991	-111.158	-	-	-	-	-	-	-	-	-
0.0429459	-	-	-	-	-	-	-	-	-29.938	-
0.0435799	-	-	-	-	-	-	-49.0453	-	-	-
0.0461373	-	-	-94.2752	-	-	-	-	-	-	-
0.0473255	-111.192	-	-	-	-	-	-	-	-	-
0.0473504	-	-	-	-	-	-59.7853	-	-	-	-
0.0482188	-	-	-	-	-	-	-	-	-	-22.8425
0.0488369	-	-	-	-	-	-	-	-38.1108	-	-
0.0490403	-	-	-	-82.0398	-	-	-	-	-	-
0.0492786	-	-102.709	-	-	-	-	-	-	-	-
0.0496944	-	-	-	-	-	-	-49.1527	-	-	-
0.0499716	-	-	-	-	-68.9944	-	-	-	-	-
0.0526608	-111.166	-	-	-	-	-	-	-	-	-
0.0550694	-	-	-	-	-	-	-	-	-30.0601	-
0.0695376	-	-	-	-	-	-59.5256	-	-	-	-
0.0719827	-	-	-	-	-	-	-	-38.4925	-	-
0.0725163	-	-102.591	-	-	-	-	-	-	-	-
0.0730809	-	-	-93.8598	-	-	-	-	-	-	-
0.0732618	-	-	-	-	-	-	-	-	-30.1682	-
0.0737866	-	-	-	-	-68.4345	-	-	-	-	-
0.07401	-110.703	-	-	-	-	-	-	-	-	-
0.0741619	-	-	-	-	-	-	-48.4923	-	-	-
0.0747607	-	-	-	-	-	-	-	-	-	-22.4943
0.0762069	-	-	-	-82.0608	-	-	-	-	-	-
0.106728	-	-	-	-	-	-	-	-38.4015	-	-
0.107399	-	-102.653	-	-	-	-	-	-	-	-
0.108397	-	-	-	-	-	-59.5032	-	-	-	-
0.108833	-	-	-	-81.6109	-	-	-	-	-	-
0.109537	-	-	-	-	-69.3623	-	-	-	-	-
0.109672	-	-	-	-	-	-	-	-	-30.1563	-
0.110173	-	-	-	-	-	-	-	-	-	-21.8743
0.110835	-	-	-93.8537	-	-	-	-	-	-	-
0.110892	-	-	-	-	-	-	-48.8919	-	-	-
0.111401	-110.651	-	-	-	-	-	-	-	-	-
0.127028	-	-	-93.8391	-	-	-	-	-	-	-
0.127437	-110.652	-	-	-	-	-	-	-	-	-
0.129909	-	-	-	-	-	-	-	-38.548	-	-
0.1306	-	-	-	-81.5778	-	-	-	-	-	-
0.130621	-	-	-	-	-	-59.4456	-	-	-	-
0.164707	-	-	-	-	-	-	-	-38.8076	-	-
0.164837	-	-	-93.7366	-	-	-	-	-	-	-
0.165609	-	-102.609	-	-	-	-	-	-	-	-
0.168723	-	-	-	-81.6467	-	-	-	-	-	-
0.169194	-	-	-	-	-69.7854	-	-	-	-	-
0.169544	-	-	-	-	-	-59.1808	-	-	-	-
0.170236	-110.673	-	-	-	-	-	-	-	-	-
0.170432	-	-	-	-	-	-	-	-	-29.8631	-
0.172185	-	-	-	-	-	-	-49.0205	-	-	-
0.172209	-	-	-	-	-	-	-	-	-	-22.4075
0.257658	-	-	-	-	-	-	-	-38.27	-	-
0.258664	-	-	-	-	-	-58.9791	-	-	-	-
0.258852	-	-	-	-	-69.9172	-	-	-	-	-
0.258929	-	-102.647	-	-	-	-	-	-	-	-
0.260974	-	-	-	-	-	-	-	-	-	-22.4177
0.261348	-110.556	-	-	-	-	-	-	-	-	-
0.261472	-	-	-	-81.8713	-	-	-	-	-	-
0.261749	-	-	-	-	-	-	-	-	-30.073	-
0.262242	-	-	-93.7315	-	-	-	-	-	-	-
0.264306	-	-	-	-	-	-	-49.4689	-	-	-
0.341006	-	-	-	-	-	-	-	-	-	-22.1558
0.408747	-	-	-	-	-68.6493	-	-	-	-	-
0.408833	-	-	-92.6769	-	-	-	-	-	-	-
0.409187	-	-	-	-	-	-	-	-38.1228	-	-
0.409259	-	-	-	-81.6029	-	-	-	-	-	-
0.409538	-	-	-	-	-	-59.895	-	-	-	-
0.411062	-	-102.696	-	-	-	-	-	-	-	-
0.411912	-110.142	-	-	-	-	-	-	-	-	-
0.41215	-	-	-	-	-	-	-47.8033	-	-	-
0.41226	-	-	-	-	-	-	-	-	-	-22.1206
0.41442	-	-	-	-	-	-	-	-	-29.7126	-
0.528276	-	-	-	-	-	-	-	-	-	-22.2578
0.563802	-	-101.917	-	-	-	-	-	-	-	-
0.565254	-	-	-	-	-68.0889	-	-	-	-	-
0.566645	-	-	-	-	-	-59.6145	-	-	-	-
0.566749	-	-	-	-	-	-	-47.2217	-	-	-
0.566935	-	-	-92.4506	-	-	-	-	-	-	-
0.567184	-	-	-	-	-	-	-	-38.4398	-	-
0.56769	-	-	-	-	-	-	-	-	-29.6113	-
0.568507	-109.742	-	-	-	-	-	-	-	-	-
0.568652	-	-	-	-80.6424	-	-	-	-	-	-
0.572974	-	-	-	-	-	-	-	-	-	-22.2896
0.734237	-	-	-	-	-	-	-	-	-	-22.3427
0.778864	-	-	-	-	-	-	-	-38.0562	-	-
0.780626	-	-	-91.8152	-	-	-	-	-	-	-
0.78092	-	-	-	-	-	-58.823	-	-	-	-
0.782216	-	-101.012	-	-	-	-	-	-	-	-
0.783003	-	-	-	-	-67.3723	-	-	-	-	-
0.78328	-	-	-	-	-	-	-	-	-29.46	-
0.784094	-	-	-	-80.4236	-	-	-	-	-	-
0.784212	-	-	-	-	-	-	-47.0367	-	-	-
0.7856	-109.278	-	-	-	-	-	-	-	-	-
0.788113	-	-	-	-	-	-	-	-	-	-22.3645
1.00661	-	-	-91.4152	-	-	-	-	-	-	-
1.0078	-	-	-	-	-	-58.4072	-	-	-	-
1.00945	-108.998	-	-	-	-	-	-	-	-	-
1.01194	-	-	-	-80.3255	-	-	-	-	-	-
1.01326	-	-	-	-	-	-	-	-	-	-22.3733
1.08076	-	-	-	-	-	-	-	-37.5785	-	-
1.08135	-	-	-	-	-66.6218	-	-	-	-	-
1.08183	-	-	-	-	-	-58.3565	-	-	-	-
1.08409	-	-	-91.4099	-	-	-	-	-	-	-
1.08447	-	-	-	-80.2509	-	-	-	-	-	-
1.08532	-	-100.48	-	-	-	-	-	-	-	-
1.08553	-	-	-	-	-	-	-	-	-	-22.2968
1.0862	-108.868	-	-	-	-	-	-	-	-	-
1.08711	-	-	-	-	-	-	-	-	-29.4305	-
1.09069	-	-	-	-	-	-	-47.7463	-	-	-
1.40302	-	-	-	-	-	-	-	-	-	-21.6785
1.50026	-	-	-	-	-	-58.1454	-	-	-	-
1.50194	-	-	-91.5866	-	-	-	-	-	-	-
1.50325	-	-	-	-	-	-	-	-	-	-21.52
1.50501	-	-	-	-	-	-	-	-37.1935	-	-
1.50525	-	-99.9646	-	-	-	-	-	-	-	-
1.50538	-	-	-	-	-66.4693	-	-	-	-	-
1.50564	-107.784	-	-	-	-	-	-	-	-	-
1.50571	-	-	-	-79.4575	-	-	-	-	-	-
1.50636	-	-	-	-	-	-	-	-	-29.4812	-
1.50727	-	-	-	-	-	-	-47.1429	-	-	-
1.94305	-	-	-	-	-	-	-	-	-	-21.2705
2.08349	-	-	-90.5904	-	-	-	-	-	-	-
2.08422	-	-	-	-	-66.611	-	-	-	-	-
2.08614	-	-	-	-	-	-	-	-36.79	-	-
2.08627	-	-	-	-78.281	-	-	-	-	-	-
2.08688	-	-	-	-	-	-57.0108	-	-	-	-
2.08735	-107.017	-	-	-	-	-	-	-	-	-
2.08864	-	-99.2536	-	-	-	-	-	-	-	-
2.08889	-	-	-	-	-	-	-46.6877	-	-	-
2.08937	-	-	-	-	-	-	-	-	-29.3927	-
2.09055	-	-	-	-	-	-	-	-	-	-21.2518
2.69448	-	-	-	-	-	-	-	-	-	-21.0525
2.8944	-	-	-88.7344	-	-	-	-	-	-	-
2.89498	-	-	-	-	-65.2612	-	-	-	-	-
2.89645	-106.041	-	-	-	-	-	-	-	-	-
2.89724	-	-	-	-	-	-55.9492	-	-	-	-
2.89788	-	-	-	-77.6699	-	-	-	-	-	-
2.89902	-	-98.3724	-	-	-	-	-	-	-	-
2.89956	-	-	-	-	-	-	-	-36.7411	-	-
2.90061	-	-	-	-	-	-	-	-	-	-20.9339
2.9018	-	-	-	-	-	-	-45.7924	-	-	-
2.90189	-	-	-	-	-	-	-	-	-28.9696	-
3.73399	-	-	-	-	-	-	-	-	-	-20.3744
4.02099	-	-97.2272	-	-	-	-	-	-	-	-
4.02108	-	-	-87.5335	-	-	-	-	-	-	-
4.02365	-	-	-	-	-	-	-	-35.6161	-	-
4.02412	-	-	-	-	-64.4366	-	-	-	-	-
4.02451	-104.946	-	-	-	-	-	-	-	-	-
4.0247	-	-	-	-	-	-	-	-	-27.7746	-
4.02532	-	-	-	-	-	-55.2283	-	-	-	-
4.0274	-	-	-	-	-	-	-45.4035	-	-	-
4.02758	-	-	-	-77.3505	-	-	-	-	-	-
4.03099	-	-	-	-	-	-	-	-	-	-20.1946
5.18805	-	-	-	-	-	-	-	-	-	-19.8262
5.58804	-	-	-	-	-	-54.6691	-	-	-	-
5.5907	-	-	-85.8042	-	-	-	-	-	-	-
5.59094	-	-	-	-75.714	-	-	-	-	-	-
5.59099	-	-	-	-	-	-	-	-33.9569	-	-
5.5921	-103.215	-	-	-	-	-	-	-	-	-
5.59306	-	-	-	-	-	-	-	-	-	-19.8192
5.59385	-	-	-	-	-62.2777	-	-	-	-	-
5.59416	-	-94.751	-	-	-	-	-	-	-	-
5.59448	-	-	-	-	-	-	-	-	-26.4828	-
5.59646	-	-	-	-	-	-	-44.2982	-	-	-
7.21596	-	-	-	-	-	-	-	-	-	-19.9862
7.7678	-	-	-83.7187	-	-	-	-	-	-	-
7.76904	-100.693	-	-	-	-	-	-	-	-	-
7.76921	-	-92.6648	-	-	-	-	-	-	-	-
7.76941	-	-	-	-	-60.1132	-	-	-	-	-
7.77117	-	-	-	-	-	-52.3131	-	-	-	-
7.77145	-	-	-	-	-	-	-	-	-25.9216	-
7.77161	-	-	-	-73.2399	-	-	-	-	-	-
7.7718	-	-	-	-	-	-	-	-33.4599	-	-
7.7722	-	-	-	-	-	-	-	-	-	-20.0231
7.7768	-	-	-	-	-	-	-43.0417	-	-	-
10.0272	-	-	-	-	-	-	-	-	-	-19.9751
10.7968	-	-	-	-	-	-50.3546	-	-	-	-
10.7972	-	-	-	-	-	-	-	-32.3495	-	-
10.7979	-	-90.8579	-	-	-	-	-	-	-	-
10.798	-	-	-	-	-58.2	-	-	-	-	-
10.7984	-	-	-81.4336	-	-	-	-	-	-	-
10.8008	-98.2899	-	-	-	-	-	-	-	-	-
10.8012	-	-	-	-	-	-	-	-	-	-19.9178
10.8035	-	-	-	-	-	-	-40.8062	-	-	-
10.804	-	-	-	-71.2277	-	-	-	-	-	-
10.8048	-	-	-	-	-	-	-	-	-25.0706	-
13.9345	-	-	-	-	-	-	-	-	-	-19.4999
15.0065	-	-	-79.5369	-	-	-	-	-	-	-
15.0074	-	-88.7088	-	-	-	-	-	-	-	-
15.0079	-	-	-	-	-56.8448	-	-	-	-	-
15.0083	-	-	-	-	-	-	-	-30.5707	-	-
15.0111	-	-	-	-	-	-49.7283	-	-	-	-
15.0116	-95.149	-	-	-	-	-	-	-	-	-
15.012	-	-	-	-68.8844	-	-	-	-	-	-
15.0133	-	-	-	-	-	-	-39.2597	-	-	-
15.0163	-	-	-	-	-	-	-	-	-23.8436	-
15.017	-	-	-	-	-	-	-	-	-	-19.2767
19.3672	-	-	-	-	-	-	-	-	-	-18.3076
23.1364	-	-84.93	-	-	-	-	-	-	-	-
23.1383	-	-	-	-64.9911	-	-	-	-	-	-
23.1386	-	-	-	-	-	-	-	-	-	-17.8167
23.139	-	-	-	-	-	-	-	-28.0248	-	-
23.1395	-	-	-75.6366	-	-	-	-	-	-	-
23.1406	-	-	-	-	-	-	-	-	-21.8241	-
23.142	-	-	-	-	-53.0118	-	-	-	-	-
23.142	-90.5451	-	-	-	-	-	-	-	-	-
23.1426	-	-	-	-	-	-47.2577	-	-	-	-
23.148	-	-	-	-	-	-	-37.2899	-	-	-
28.2007	-88.9072	-	-	-	-	-	-	-	-	-
28.2017	-	-	-	-	-	-	-	-27.1403	-	-
28.2025	-	-	-	-	-	-	-	-	-21.246	-
29.8557	-	-	-	-	-	-	-	-	-	-17.467
35.6732	-	-78.9893	-	-	-	-	-	-	-	-
35.6736	-	-	-	-	-	-	-	-26.0894	-	-
35.6771	-	-	-	-60.3526	-	-	-	-	-	-
35.6774	-	-	-	-	-	-43.5377	-	-	-	-
35.6787	-86.5043	-	-	-	-	-	-	-	-	-
35.6791	-	-	-	-	-49.1452	-	-	-	-	-
35.6791	-	-	-69.8883	-	-	-	-	-	-	-
35.6818	-	-	-	-	-	-	-33.5787	-	-	-
35.6861	-	-	-	-	-	-	-	-	-20.6954	-
35.6862	-	-	-	-	-	-	-	-	-	-17.0364
46.0182	-	-	-	-	-	-	-	-	-	-15.8997
55.0017	-	-	-	-	-	-	-	-21.8856	-	-
55.0018	-	-	-	-	-44.6467	-	-	-	-	-
55.0049	-	-	-64.7804	-	-	-	-	-	-	-
55.0061	-	-71.7468	-	-	-	-	-	-	-	-
55.0072	-	-	-	-	-	-	-29.6821	-	-	-
55.0105	-	-	-	-	-	-	-	-	-	-14.861
55.0114	-	-	-	-	-	-	-	-	-17.6162	-
55.0147	-	-	-	-	-	-39.8733	-	-	-	-
55.0148	-79.1548	-	-	-	-	-	-	-	-	-
55.0187	-	-	-	-55.3477	-	-	-	-	-	-
70.2731	-74.9832	-	-	-	-	-	-	-	-	-
70.274	-	-	-	-	-	-	-	-	-16.4071	-
70.276	-	-	-	-	-	-	-	-19.6138	-	-
70.9634	-	-	-	-	-	-	-	-	-	-13.111
92.6365	-	-	-	-	-	-	-	-	-15.135	-
92.6381	-	-	-	-	-	-32.8144	-	-	-	-
92.6382	-	-	-	-	-	-	-	-	-	-11.7379
92.6456	-	-	-	-	-	-	-22.649	-	-	-
92.6462	-	-57.2107	-	-	-	-	-	-	-	-
92.6518	-68.1761	-	-	-	-	-	-	-	-	-
92.6519	-	-	-	-	-37.9448	-	-	-	-	-
92.6541	-	-	-	-	-	-	-	-17.639	-	-
92.6543	-	-	-55.4626	-	-	-	-	-	-	-
92.658	-	-	-	-47.4875	-	-	-	-	-	-
119.494	-	-	-	-	-	-	-	-	-	-10.2459
122.472	-62.5444	-	-	-	-	-	-	-	-	-
122.472	-	-	-	-	-	-	-	-	-12.979	-
122.483	-	-	-	-	-	-	-	-15.3402	-	-
124.012	-62.3459	-	-	-	-	-	-	-	-	-
156.01	-	-	-	-	-	-	-	-13.4554	-	-
156.022	-	-49.9031	-	-	-	-	-	-	-	-
156.026	-	-	-	-40.5199	-	-	-	-	-	-
156.043	-	-	-	-	-	-	-19.5594	-	-	-
156.049	-58.393	-	-	-	-	-	-	-	-	-
156.049	-	-	-	-	-	-27.2278	-	-	-	-
156.055	-	-	-	-	-	-	-	-	-11.0119	-
156.056	-	-	-	-	-30.2767	-	-	-	-	-
156.062	-	-	-46.6652	-	-	-	-	-	-	-
156.064	-	-	-	-	-	-	-	-	-	-7.95485
201.248	-	-	-	-	-	-	-	-	-	-6.09556
205.636	-53.2399	-	-	-	-	-	-	-	-	-
205.638	-	-	-	-	-	-	-	-	-9.16074	-
205.682	-	-	-	-	-	-	-	-11.9076	-	-
207.984	-53.0808	-	-	-	-	-	-	-	-	-
262.762	-	-	-	-	-	-	-	-	-	-5.40911
262.786	-	-	-39.9881	-	-	-	-	-	-	-
262.791	-	-	-	-	-	-	-	-	-7.85131	-
262.799	-	-	-	-	-	-	-15.6052	-	-	-
262.802	-50.5549	-	-	-	-	-	-	-	-	-
262.806	-	-	-	-	-23.9769	-	-	-	-	-
262.824	-	-43.5716	-	-	-	-	-	-	-	-
262.825	-	-	-	-31.3314	-	-	-	-	-	-
262.85	-	-	-	-	-	-20.3795	-	-	-	-
262.86	-	-	-	-	-	-	-	-10.8819	-	-
339.089	-	-	-	-	-	-	-	-	-	-5.45339
341.085	-46.9729	-	-	-	-	-	-	-	-	-
341.128	-	-	-	-	-	-	-	-	-6.6688	-
341.18	-	-	-	-	-	-	-	-9.64176	-	-
442.514	-	-36.444	-	-	-	-	-	-	-	-
442.614	-	-	-	-24.2175	-	-	-	-	-	-
442.645	-	-	-	-	-	-15.5551	-	-	-	-
442.648	-	-	-32.18	-	-	-	-	-	-	-
442.652	-	-	-	-	-16.9933	-	-	-	-	-
442.664	-	-	-	-	-	-	-	-8.18742	-	-
442.685	-	-	-	-	-	-	-11.0114	-	-	-
442.736	-42.0079	-	-	-	-	-	-	-	-	-
442.754	-	-	-	-	-	-	-	-	-5.57734	-
442.77	-	-	-	-	-	-	-	-	-	-4.9159
570.895	-	-	-	-	-	-	-	-	-	-3.80038
573.001	-37.4899	-	-	-	-	-	-	-	-	-
745.237	-	-	-	-	-	-	-	-	-3.66382	-
745.254	-	-	-	-	-	-15.2044	-	-	-	-
745.27	-	-	-	-	-15.8761	-	-	-	-	-
745.337	-34.2032	-	-	-	-	-	-	-	-	-
745.352	-	-	-	-22.0081	-	-	-	-	-	-
745.534	-	-28.4651	-	-	-	-	-	-	-	-
745.575	-	-	-	-	-	-	-11.2916	-	-	-
745.632	-	-	-	-	-	-	-	-	-	-3.57252
745.652	-	-	-25.655	-	-	-	-	-	-	-
745.684	-	-	-	-	-	-	-	-6.85495	-	-
1255.03	-29.7181	-	-	-	-	-	-	-	-	-
1255.18	-	-	-	-	-	-	-9.50632	-	-	-
1255.37	-	-	-	-	-	-13.6743	-	-	-	-
1255.4	-	-23.4545	-	-	-	-	-	-	-	-
1255.52	-	-	-	-	-	-	-	-	-2.41042	-
1255.53	-	-	-	-	-	-	-	-	-	-3.73013
1255.55	-	-	-	-	-	-	-	-7.56248	-	-
1256.14	-	-	-	-16.9354	-	-	-	-	-	-
1256.23	-	-	-	-	-14.5756	-	-	-	-	-
1256.44	-	-	-23.5205	-	-	-	-	-	-	-
2113.51	-	-	-	-	-	-	-	-	-	-4.98559
2113.77	-	-	-	-	-	-8.9911	-	-	-	-
2114.54	-	-	-	-13.3366	-	-	-	-	-	-
2114.83	-	-	-	-	-	-	-7.6077	-	-	-
2114.84	-	-	-19.9943	-	-	-	-	-	-	-
2115.17	-	-	-	-	-	-	-	-	-2.92124	-
2115.19	-23.7131	-	-	-	-	-	-	-	-	-
2115.88	-	-	-	-	-13.8297	-	-	-	-	-
2116.82	-	-21.4803	-	-	-	-	-	-	-	-
2116.97	-	-	-	-	-	-	-	-5.2877	-	-
