# Supplementary material for: Approaching a fully-polarized state of nuclear spins in a solid
Source: Nat Commun. 2024 Feb 2;15:985. doi: 10.1038/s41467-024-45364-2 (PMC10837425; doi:10.1038/s41467-024-45364-2)
Supplement: Supplementary file 6 — Source Data [file 41467_2024_45364_MOESM6_ESM.zip › Fig4c(QD2).txt]

Ehf (ueV)	dEhf (ueV)	T1N (s)	dT1N (s)
22.3279	0.574175	102.005	16.3561
30.1007	0.675823	82.1636	11.0631
39.0083	0.76995	78.7882	9.51483
49.4721	0.80979	96.7976	11.3058
60.274	0.720064	129.876	12.2828
70.0243	0.820022	117.899	10.1716
82.6616	0.707493	147.691	10.09
95.1303	0.76721	171.227	11.1516
104.172	0.796191	170.064	9.88702
112.068	0.656494	198.605	7.78182
