# Supplementary material for: Approaching a fully-polarized state of nuclear spins in a solid
Source: Nat Commun. 2024 Feb 2;15:985. doi: 10.1038/s41467-024-45364-2 (PMC10837425; doi:10.1038/s41467-024-45364-2)
Supplement: Supplementary file 6 — Source Data [file 41467_2024_45364_MOESM6_ESM.zip › Fig4c(QD3).txt]

Ehf (ueV)	dEhf (ueV)	T1N (s)	dT1N (s)
53.1848	1.56724	76.9939	12.2258
113.134	1.45879	135.206	9.30457
