# Supplementary material for: Approaching a fully-polarized state of nuclear spins in a solid
Source: Nat Commun. 2024 Feb 2;15:985. doi: 10.1038/s41467-024-45364-2 (PMC10837425; doi:10.1038/s41467-024-45364-2)
Supplement: Supplementary file 6 — Source Data [file 41467_2024_45364_MOESM6_ESM.zip › FigS5(sigma+).txt]

HWP angle (deg)	Ehf (ueV)
-27.9	-102.397
-24.9	-97.5386
-21.9	-90.9296
-18.9	-81.1935
-15.9	-67.9597
-12.9	-47.2879
-11.9	-
-10.9	-
-9.9	-22.3904
-8.9	-
-7.9	-
-6.9	7.2924
-5.9	-
-4.9	28.5182
-3.9	36.362
-2.9	43.3823
-1.9	50.4539
-1.5	-
-0.9	53.7295
-0.5	-
0.1	61.5406
0.5	-
1.1	84.1058
1.5	-
2	-
2.5	-
3	-
3.1	96.1912
3.5	-
4	-
4.1	100.224
4.5	-
5	-
5.1	102.802
5.5	-
6	-
6.5	-
7	-
7.1	106.2
7.5	-
8	-
8.1	106.485
8.5	-
9	-
9.1	105.282
9.5	-
10	-
10.5	-
11	-
11.1	101.008
11.5	-
12	-
12.1	99.1667
12.5	-
13	-
13.1	93.294
13.5	-
14	-
14.1	87.9957
14.5	-
15	-
15.1	78.8947
15.5	-
16	-
16.1	61.2772
16.5	-
17.1	52.3668
17.5	-
18.1	50.0629
18.5	-
19.1	44.7107
19.5	-
20.1	35.2708
20.5	-
21.1	24.4267
22.1	-
23.1	-
24.1	-
25.1	-19.778
26.1	-
27.1	-
27.7	-41.2497
28.1	-
30.3	-60.7053
32.9	-73.1408
34.1	-
35.3	-
35.5	-83.911
36.3	-
37.1	-
37.3	-
38.1	-90.5347
38.3	-91.3445
39.3	-94.0203
40.3	-96.0468
41.1	-
41.3	-97.817
42.1	-99.1635
43.1	-
43.3	-100.637
44.1	-
44.3	-102.66
45.3	-103.226
46.1	-104.382
46.3	-104.747
47.1	-
47.3	-105.632
48.1	-
48.3	-106.719
49.1	-
49.3	-107.741
50.1	-108.012
50.3	-108.185
51.1	-
51.3	-109.063
52.1	-
52.3	-108.99
53	-
53.1	-
53.3	-109.219
54.1	-109.235
54.3	-109.061
55.1	-
55.3	-109.439
56.1	-
56.3	-108.675
57.1	-
57.3	-108.36
58.1	-107.001
58.3	-106.721
59.1	-
59.3	-106.07
60.1	-
60.3	-105.016
61.3	-104.501
62.1	-103.737
62.3	-102.935
63.1	-
63.3	-100.565
64.1	-
64.3	-99.3018
65.1	-
65.3	-97.8114
66.1	-95.9519
66.3	-
67.3	-93.2316
68.3	-90.2852
69.1	-
69.3	-87.5956
70.1	-85.6455
70.3	-84.1035
71.7	-
73.1	-73.386
76.1	-57.1832
79.1	-32.9143
82.1	-3.93936
85.1	26.3524
88.1	48.759
91.1	82.279
