# Supplementary material for: Approaching a fully-polarized state of nuclear spins in a solid
Source: Nat Commun. 2024 Feb 2;15:985. doi: 10.1038/s41467-024-45364-2 (PMC10837425; doi:10.1038/s41467-024-45364-2)
Supplement: Supplementary file 6 — Source Data [file 41467_2024_45364_MOESM6_ESM.zip › FigS5(sigma-).txt]

HWP angle (deg)	Ehf (ueV)
-27.9	-79.6447
-24.9	-61.5995
-21.9	-39.4428
-18.9	-12.5281
-15.9	11.6404
-12.9	37.4596
-11.9	45.5925
-10.9	49.8603
-9.9	51.6965
-8.9	56.381
-7.9	68.412
-6.9	79.0147
-5.9	83.8721
-4.9	87.9397
-3.9	91.3757
-2.9	94.6538
-1.9	-
-1.5	98.9264
-0.9	-
-0.5	101.614
0.1	-
0.5	103.403
1.1	105.53
1.5	105.527
2	106.627
2.5	106.749
3	108.497
3.1	-
3.5	108.971
4	109.21
4.1	-
4.5	109.987
5	110.766
5.1	110.866
5.5	110.994
6	111.579
6.5	111.804
7	112.467
7.1	-
7.5	113.033
8	112.838
8.1	-
8.5	112.104
9	112.888
9.1	113.281
9.5	112.569
10	112.786
10.5	112.501
11	113.068
11.1	-
11.5	111.926
12	112.191
12.1	-
12.5	111.69
13	110.798
13.1	110.641
13.5	110.461
14	109.837
14.1	-
14.5	109.48
15	107.806
15.1	-
15.5	108.141
16	106.923
16.1	-
16.5	106.24
17.1	105.092
17.5	104.013
18.1	-
18.5	101.624
19.1	-
19.5	98.7139
20.1	-
20.5	96.176
21.1	93.8913
22.1	88.5269
23.1	84.3801
24.1	79.293
25.1	62.7393
26.1	54.1255
27.1	51.6547
27.7	50.5874
28.1	49.329
30.3	32.5914
32.9	9.36703
34.1	-2.91255
35.3	-
35.5	-17.4298
36.3	-
37.1	-33.2071
37.3	-
38.1	-40.1903
38.3	-
39.3	-
40.3	-
41.1	-66.1033
41.3	-
42.1	-72.3484
43.1	-78.5739
43.3	-
44.1	-81.8123
44.3	-
45.3	-
46.1	-89.1468
46.3	-
47.1	-91.8727
47.3	-
48.1	-93.5496
48.3	-
49.1	-95.6506
49.3	-
50.1	-96.2895
50.3	-
51.1	-97.5312
51.3	-
52.1	-97.1691
52.3	-
53	-
53.1	-97.9062
53.3	-
54.1	-97.7772
54.3	-
55.1	-96.6178
55.3	-
56.1	-95.7091
56.3	-
57.1	-94.4474
57.3	-
58.1	-91.9473
58.3	-
59.1	-90.0654
59.3	-
60.1	-87.4442
60.3	-
61.3	-
62.1	-79.9623
62.3	-
63.1	-74.9729
63.3	-
64.1	-69.6754
64.3	-
65.1	-64.0054
65.3	-
66.1	-54.7034
66.3	-
67.3	-
68.3	-
69.1	-32.3021
69.3	-
70.1	-23.4391
70.3	-
71.7	-9.41242
73.1	1.64973
76.1	28.5383
79.1	50.3235
82.1	71.1151
85.1	87.9178
88.1	97.7307
91.1	105.316
