# Supplementary material for: Approaching a fully-polarized state of nuclear spins in a solid
Source: Nat Commun. 2024 Feb 2;15:985. doi: 10.1038/s41467-024-45364-2 (PMC10837425; doi:10.1038/s41467-024-45364-2)
Supplement: Supplementary file 6 — Source Data [file 41467_2024_45364_MOESM6_ESM.zip › SpinT(QD1,69Ga,Bz=10T).txt]

NoRf	HalfErr	Comb{STL,CT,STH}	HalfErr	Comb{STL,CT}	HalfErr	Comb{CT,STH}	HalfErr	Comb{STL}	HalfErr	Comb{STH}	HalfErr	Swp{CT,STL}	HalfErr	Swp{CT,STH}	HalfErr	Swp{CT}	HalfErr	Swp{STL}	HalfErr	Swp{STH}	HalfErr
822.738	0.295171	-	-	3.89296	0.419437	22.1366	0.395576	-	-	-	-	-	-	-	-	-	-	0.812379	0.679744	21.2509	0.464858
823.512	0.549826	-	-	1.65651	0.721983	21.6472	0.557739	-0.394768	0.573934	12.2905	0.702844	2.17594	0.641387	24.3862	0.787525	0.66264	0.79404	0.367196	0.631241	21.5586	0.718492
823.54	0.299527	-	-	2.83282	0.421242	20.8278	0.402746	-0.0449818	0.519253	12.2926	0.412985	3.18645	0.667877	24.1016	0.982864	1.1342	0.337765	0.273703	0.548958	21.0073	0.395673
824.208	0.418042	-	-	0.888113	0.60021	20.7252	0.697188	-0.899402	0.581253	11.8028	0.559087	-	-	-	-	-0.256332	0.960354	-0.793261	0.649236	20.0957	0.494507
824.528	0.380368	-	-	1.99633	0.413154	20.6517	0.395912	-	-	-	-	-	-	-	-	-	-	0.978565	1.28621	20.9363	0.481903
824.584	0.0742203	-	-	0.707893	0.305556	19.3331	0.37421	-	-	-	-	-	-	-	-	-	-	-1.24233	0.49263	20.3375	0.246717
829.741	0.0492673	-	-	3.20787	0.638014	19.281	0.127431	-	-	-	-	3.90528	0.441538	-	-	2.42077	0.116613	-0.864171	0.406814	17.6564	0.443556
834.292	0.681791	-	-	3.01384	0.879853	-	-	0.27229	0.931127	9.45863	0.914087	-	-	-	-	2.27776	0.834343	-0.341659	0.754965	15.677	0.681791
834.33	0.412963	-	-	3.49914	0.518344	-	-	0.170761	0.496336	9.3677	0.480471	4.58428	0.514973	-	-	1.53272	0.613828	-0.578815	0.850577	15.5143	0.412963
838.661	0.533215	-	-	4.97656	0.613009	-	-	0.787009	0.615092	8.27403	0.714766	5.92172	0.539084	-	-	3.07202	0.917426	1.08887	0.636841	-	-
907.164	0.334104	7.58684	0.477176	2.23887	0.883997	3.80296	0.390391	1.78427	0.34988	2.98171	0.434451	3.19238	0.521116	4.74561	0.92007	2.60246	0.617357	0.642239	0.666772	2.16079	0.52743
911.041	0.379637	5.75033	0.539093	2.12228	0.636276	2.74978	0.720794	-	-	-	-	-	-	-	-	-	-	1.34709	0.40007	1.59523	0.608823
915.772	0.28939	4.6223	0.450926	1.98441	0.405183	2.15997	0.444439	-	-	-	-	-	-	-	-	-	-	0.622217	0.39537	1.08158	0.319632
916.152	0.723532	4.89956	0.75897	-	-	2.41031	0.761121	-	-	-	-	-	-	-	-	-	-	-	-	-	-
920.445	0.78944	1.71059	1.15237	0.331686	0.851028	0.871032	0.966545	-	-	-	-	-	-	-	-	-	-	0.137306	0.804486	0.607232	0.884085
927.166	1.15651	1.60759	1.88354	0.522177	1.95462	0.635661	1.48569	-	-	-	-	-	-	-	-	-	-	0.297339	1.64461	0.763278	1.75876
929.399	0.470401	2.00258	0.585597	-0.332642	0.775108	-0.511938	0.694175	-	-	-	-	-	-	-	-	-	-	-0.24431	0.575057	-0.0821382	0.629415
933.548	0.270419	0.0441943	0.346224	0.351999	0.320381	0.0287497	0.596903	-0.43127	0.775225	-0.502278	0.467893	0.361098	0.629891	0.023137	0.297237	-0.0729139	0.756935	-0.762484	0.599457	0.445979	0.917766
937.882	0.519036	-1.99112	0.51921	-0.980694	1.02975	-0.706304	0.557366	-	-	-	-	-	-	-	-	-	-	-0.317187	0.520138	0.390947	0.580921
942.49	0.177383	-3.40572	0.405269	-1.14573	0.463439	-1.51466	0.475213	-	-	-	-	-	-	-	-	-	-	-1.00361	0.259542	-0.307991	0.296366
945.852	0.449151	-3.31628	0.520012	-0.914371	0.619091	-1.22557	0.637615	-0.830835	0.517598	-0.211669	0.588288	-1.64888	0.480431	-1.42786	0.545395	0.222569	0.558532	-0.674649	0.546034	0.136269	0.577067
955.041	0.50905	-6.78925	0.551409	-3.38136	0.530601	-3.32559	0.859392	-	-	-	-	-	-	-	-	-	-	-1.20942	0.515072	-1.17736	0.788945
958.807	0.196602	-4.5998	0.403512	-2.60258	0.226392	-1.86233	0.357635	-1.31194	0.288257	-0.29881	0.774868	-2.67174	0.794245	-1.60912	0.485166	-0.620768	0.387035	-0.880307	0.679	-1.17937	0.532777
964.192	0.448185	-8.95132	0.600046	-5.02893	0.761666	-3.4401	0.499498	-	-	-	-	-	-	-	-	-	-	-1.60182	0.529905	-1.21024	0.617414
965.592	0.346415	-10.4334	0.462379	-	-	-3.72048	0.587915	-	-	-	-	-	-	-	-	-	-	-	-	-	-
965.928	0.372094	-10.7473	0.513628	-5.18039	0.531709	-4.52342	0.604957	-	-	-	-	-	-	-	-	-	-	-2.98874	0.520003	-2.11331	0.44948
970.023	0.293332	-10.7514	0.552371	-5.39679	0.708413	-3.17976	0.398118	-1.02736	0.763673	-0.557256	0.343437	-6.1831	0.442918	-3.99002	0.63011	-1.374	0.531134	-1.47777	0.372505	-0.49091	0.579959
970.412	0.224568	-11.5385	0.265632	-6.00367	0.322085	-3.49085	0.453239	-	-	-	-	-	-	-	-	-	-	-2.96192	0.568178	-1.13485	0.605009
977.545	0.132187	-13.7522	0.293315	-6.27294	0.186552	-3.81769	0.385176	-	-	-	-	-	-	-	-	-	-	-4.42664	0.54539	-0.483692	0.218521
977.958	0.293697	-13.2178	0.376853	-7.65173	0.481848	-4.24711	0.727493	-2.09517	0.463716	-0.482859	0.301261	-7.10154	0.830454	-5.47351	0.540194	-2.16183	0.408749	-3.97766	0.584745	-0.717585	0.538992
978.426	0.638577	-14.0557	0.688542	-	-	-5.00676	0.651976	-	-	-	-	-	-	-	-	-	-	-	-	-	-
980.98	0.584519	-14.143	0.741278	-7.9917	0.587344	-6.34339	0.61448	-	-	-	-	-10.0049	0.686597	-6.46764	0.662938	-3.0883	0.772068	-5.21453	0.615876	-2.52988	0.647062
985.805	0.156	-15.846	0.350449	-8.43127	0.581489	-5.88822	0.562148	-	-	-	-	-	-	-	-	-	-	-4.67181	0.342146	-1.0737	0.256679
987.223	1.14491	-16.0194	1.22638	-9.22477	1.25432	-4.59532	1.18968	-2.00942	1.2292	0.0685651	1.35122	-10.4646	1.15458	-5.6734	1.24718	-1.37119	1.23748	-4.39617	1.17851	0.0635195	1.20632
992.056	0.646065	-18.2141	0.79178	-9.52065	0.925697	-4.39595	0.817284	-	-	-	-	-	-	-	-	-	-	-5.37426	0.714017	-0.604403	0.665812
992.875	0.332842	-18.0152	0.435033	-9.9161	0.524672	-6.30951	0.414568	-3.54372	0.456691	-1.46798	0.667632	-11.7074	0.762112	-6.53565	0.524337	-3.03284	0.362398	-6.08925	0.37327	-1.53618	0.409381
992.957	0.580465	-17.8119	0.761758	-	-	-5.21062	0.669823	-	-	-	-	-	-	-	-	-	-	-	-	-	-
993.907	0.380521	-19.8861	0.581806	-11.0828	0.474544	-5.96224	0.545684	-	-	-	-	-13.284	0.412223	-8.46431	0.643363	-3.8057	0.511463	-6.34577	0.485025	-2.36366	0.5548
999.365	0.329322	-19.2022	0.851456	-10.31	0.452891	-4.31135	1.0682	-3.26748	0.377733	-0.391899	0.897629	-12.1824	0.469093	-5.90142	0.480637	-2.51991	0.408603	-6.19594	0.746938	-0.40326	0.376945
1000.05	0.65856	-21.1818	0.663707	-11.5545	0.863031	-5.79128	0.882279	-	-	-	-	-	-	-	-	-	-	-7.2566	0.717378	-1.80433	0.779031
1000.08	0.958999	-20.4167	0.980547	-10.8636	0.99386	-5.62204	1.22128	-	-	-	-	-	-	-	-	-	-	-6.75817	1.03602	-1.3515	1.03725
1000.43	0.482798	-20.4748	1.00927	-	-	-5.53828	0.599126	-	-	-	-	-	-	-	-	-	-	-	-	-	-
1004.04	0.352565	-21.4862	0.469266	-12.1554	0.400269	-5.61359	0.388889	-	-	-	-	-12.8937	0.415262	-6.54969	0.424069	-2.21992	0.540546	-7.28256	0.596855	-1.01122	0.515458
1005.41	0.421404	-21.2706	0.767859	-11.7476	0.43288	-5.13589	1.07489	-4.54537	0.511491	-0.670976	0.628711	-13.2575	0.453227	-6.59706	0.555524	-2.55112	0.472748	-7.79904	0.455902	-1.24525	0.557225
1009.64	0.237987	-23.2413	0.495558	-12.6029	0.412279	-5.55395	0.363055	-	-	-	-	-14.9733	0.274287	-6.97863	0.354092	-3.04344	0.517304	-8.8385	0.715959	-1.6273	0.693533
1010.52	0.315951	-22.928	0.596723	-12.2834	0.478093	-5.04473	0.49981	-	-	-	-	-	-	-	-	-	-	-8.15439	0.5367	-0.902752	0.574486
1010.66	0.537367	-22.6193	0.710391	-13.2814	0.688584	-5.47703	0.710538	-4.9169	0.664741	-0.180957	0.56447	-15.2269	0.77256	-5.72864	1.10691	-2.45086	0.634089	-8.5497	0.724411	-1.21777	0.623995
1010.69	0.355152	-22.4075	0.430721	-	-	-3.50253	0.968187	-	-	-	-	-	-	-	-	-	-	-	-	-	-
1010.9	0.465608	-23.3762	0.954416	-12.9776	0.51498	-5.63687	0.631488	-	-	-	-	-	-	-	-	-	-	-9.30499	0.592189	-1.8057	0.558219
1013.45	0.276709	-23.8534	0.656827	-14.2912	0.836673	-6.36715	0.449305	-	-	-	-	-16.1131	0.416817	-7.15627	0.40635	-4.87956	0.579041	-11.3444	0.529032	-2.18334	0.37606
1014.04	0.198694	-23.5288	0.22163	-13.7401	0.340604	-5.58411	0.658532	-6.57815	0.659365	-0.119088	0.328572	-15.5782	0.53252	-6.31724	0.363224	-3.47542	0.453383	-9.70402	0.432074	-0.313104	0.711915
1014.23	0.276062	-23.4652	0.730587	-14.1326	0.327101	-5.62348	0.447936	-	-	-	-	-15.7607	0.462884	-7.15889	0.333829	-3.22553	0.524173	-9.61435	0.53833	-0.509222	0.762425
1018.31	0.417937	-25.3384	0.861738	-14.6973	0.666088	-4.68894	0.643214	-	-	-	-	-16.7615	0.494509	-6.61277	0.656448	-3.06844	0.581353	-11.3451	0.50487	-0.828116	0.526505
1022.81	0.269989	-26.4474	1.01443	-15.5737	0.328846	-5.1051	0.594899	-	-	-	-	-18.0071	0.707302	-6.14142	0.368399	-3.67501	0.448256	-12.4659	0.503413	-0.703018	0.762985
1024.55	0.432077	-27.6872	0.458588	-16.0678	0.656237	-5.30804	0.512806	-7.98152	0.45457	-1.33175	0.878595	-19.2735	0.82406	-7.21631	0.679052	-3.52036	0.884615	-13.6986	0.442871	-1.61501	0.565976
1029.01	0.349654	-27.7998	0.495185	-17.0192	0.460071	-4.62129	0.545223	-	-	-	-	-	-	-	-	-	-	-14.5101	0.47643	-0.717571	0.464187
1029.8	0.530318	-29.0152	0.676007	-17.7596	0.780084	-4.00845	0.588576	-	-	-	-	-	-	-	-	-	-	-14.7156	0.624723	0.168997	0.604134
1029.81	0.387112	-28.3555	0.753507	-	-	-2.61436	0.671007	-	-	-	-	-	-	-	-	-	-	-	-	-	-
1030.65	0.255658	-28.7666	0.437892	-18.0746	0.389922	-5.52241	0.563959	-8.73282	0.258131	-1.1384	0.314972	-20.7158	0.749844	-6.23785	0.698405	-3.48787	0.489491	-14.6699	0.611879	-0.162398	0.271085
1033.29	0.454617	-29.1992	0.555134	-18.4416	0.562119	-3.08306	0.738653	-9.90898	0.610824	0.0970525	0.635347	-	-	-	-	-2.62989	0.550242	-17.0387	0.562359	-0.013372	0.70182
1035.18	0.175485	-30.479	0.188264	-18.9687	0.321623	-3.30216	0.374085	-10.3093	0.362679	-0.38654	0.294478	-21.6977	0.306461	-4.04123	0.475909	-2.59927	0.624792	-17.8081	0.516352	-0.295372	0.605885
1037.39	0.284691	-29.8384	0.823019	-19.3598	0.597839	-2.31912	0.636778	-	-	-	-	-	-	-	-	-	-	-18.5963	0.578276	0.264753	0.481136
1040.4	0.0634557	-30.8441	0.250781	-20.7149	0.409951	-2.04001	0.650941	-	-	-	-	-	-	-	-	-	-	-19.7871	0.588254	0.751609	0.222797
1040.54	0.154917	-31.2112	0.366144	-20.6571	0.404377	-1.90088	0.708521	-	-	-	-	-	-	-	-	-	-	-19.7195	0.500384	-0.497048	0.289407
1040.7	0.417803	-30.9097	0.487186	-20.263	0.462249	-1.03219	0.51608	-12.1536	0.645676	0.967884	0.471531	-22.7405	0.4225	-2.42916	0.535447	-1.57551	0.741653	-19.6175	0.827167	0.226925	0.577374
1040.96	0.485368	-31.8637	0.662142	-22.0573	0.489332	-2.49348	0.501744	-	-	-	-	-22.9531	0.608245	-2.26659	0.665724	-2.62185	0.539051	-20.5021	0.502217	-0.0988475	0.705744
1040.97	0.464926	-30.9691	0.527807	-21.2097	0.890836	-2.0593	0.489388	-11.4665	0.641472	0.191548	0.464945	-23.0446	0.628402	-2.93078	0.51206	-1.09733	0.647343	-19.6938	0.722341	-0.338003	0.487772
1041.88	0.599065	-32.6036	0.633568	-21.3708	0.652438	-3.39019	0.779336	-12.8436	0.80652	-0.331687	0.77919	-	-	-	-	-2.17186	0.659733	-20.523	0.764961	-0.838938	0.70863
1043.07	0.4441	-32.3454	0.456721	-21.8247	0.500855	-3.31391	0.714779	-	-	-	-	-	-	-	-	-	-	-21.034	0.789898	-0.802573	0.519143
