# Supplementary material for: Approaching a fully-polarized state of nuclear spins in a solid
Source: Nat Commun. 2024 Feb 2;15:985. doi: 10.1038/s41467-024-45364-2 (PMC10837425; doi:10.1038/s41467-024-45364-2)
Supplement: Supplementary file 6 — Source Data [file 41467_2024_45364_MOESM6_ESM.zip › SpinT(QD1,69Ga,Bz=4T).txt]

NoRf	HalfErr	Comb{STL,CT,STH}	HalfErr	Comb{STL,CT}	HalfErr	Comb{CT,STH}	HalfErr	Swp{STL}	HalfErr	Swp{STH}	HalfErr
250.144	0.366373	29.6212	0.487158	-	-	-	-	1.62284	0.703627	18.6558	0.649119
251.049	0.316838	29.7848	0.350736	-	-	-	-	0.308658	0.497463	18.3256	0.552542
251.169	0.0797251	29.209	0.244219	1.97178	0.227133	18.8535	0.399572	0.434625	0.190107	18.0549	0.640323
251.778	0.163356	29.082	0.57208	-	-	-	-	0.967882	0.241948	17.9352	0.393566
252.338	0.222939	29.187	0.733091	-	-	-	-	-0.180636	0.47606	17.976	0.299828
254.029	0.303727	28.6141	0.37541	1.71858	0.312101	17.8254	0.496472	0.104484	0.345138	16.5055	0.348882
254.198	0.233227	27.2623	0.347742	2.09856	0.502763	16.7156	0.24213	0.375045	0.397104	15.9249	0.40442
254.803	0.544551	28.8053	0.550801	-	-	-	-	0.771318	0.590536	17.2379	0.727891
254.948	0.226319	28.6527	0.407116	-	-	-	-	-0.0330791	0.308752	16.7175	0.295304
257.549	0.445157	27.2244	0.445157	2.87473	0.508892	17.4326	0.612746	1.41471	0.698472	16.0527	0.514064
259.244	0.367974	-	-	-	-	-	-	1.02667	0.830398	15.0606	0.551293
259.727	0.304461	-	-	-	-	-	-	0.74672	0.692255	15.0773	0.33632
260.518	0.247098	-	-	2.67842	0.509217	17.1116	0.40687	0.232697	0.416009	15.3616	0.252037
263.688	0.35211	-	-	3.2266	0.382919	15.4135	0.492044	0.487394	0.363527	13.4525	0.471032
266.38	0.22548	-	-	4.26514	0.270962	16.1778	0.424848	1.37711	0.241112	13.7238	0.511788
282.96	0.214127	-	-	-	-	-	-	1.74885	0.285725	-	-
345.062	0.46993	3.37234	0.516646	0.0748267	0.840141	0.754149	0.754795	-0.503785	1.22813	0.345666	0.989176
346.087	0.961414	3.22287	1.1355	1.93841	1.23943	1.14346	1.28333	0.412724	1.15638	-0.15761	1.12387
357.654	0.55091	-0.676589	0.877411	0.0938857	0.746183	0.972052	1.18611	0.514886	1.08102	1.10303	0.59936
378.356	0.326917	-7.2443	1.01187	-3.246	1.2846	-2.39752	0.808746	-2.71291	0.757835	-2.21481	1.41068
383.359	0.566827	-8.86853	0.605298	-3.06275	0.863051	-2.75173	0.860549	-3.24818	1.0302	-2.6313	0.616663
387.231	0.568576	-9.30114	0.943951	-3.10243	0.824508	-3.32984	0.934526	-2.56403	0.594457	0.325188	0.881242
393.676	0.595913	-10.4471	0.887776	-6.20905	0.700959	-4.89551	0.675257	-4.70763	1.08997	-3.20899	1.34693
394.956	0.739214	-11.0121	0.822275	-	-	-	-	-4.38384	1.66596	-0.966307	1.35012
398.29	1.03953	-11.8368	1.21005	-8.15271	1.32711	-5.837	1.43079	-4.39031	1.14628	-1.74683	1.30723
400.954	0.268904	-13.5902	0.646362	-8.03895	0.732375	-5.0077	0.435933	-3.74321	0.85435	-0.802301	0.603734
402.511	0.949786	-12.9771	1.40413	-	-	-	-	-3.52697	1.2156	0.437079	0.98757
409.178	0.223301	-14.053	0.557612	-7.0452	0.612959	-2.86029	0.747351	-3.92764	0.29294	0.26695	0.285563
409.52	0.119637	-16.0974	0.251885	-	-	-	-	-3.9044	0.492773	-1.73887	0.50413
410.916	0.450649	-17.1626	0.654157	-8.80565	0.520702	-4.79255	0.460069	-6.29575	0.488483	-1.49439	0.641022
416.092	0.257831	-18.4893	0.583339	-10.1455	0.427772	-4.52604	0.474166	-6.39487	0.381796	-1.55515	0.539578
417.122	0.601713	-18.5429	0.718792	-	-	-	-	-6.03351	0.974197	-1.38555	0.827812
418.018	0.712758	-17.2129	0.89846	-8.92423	0.809166	-3.43409	1.11883	-5.40898	0.762056	-0.646699	0.899277
419.529	0.423847	-18.5936	0.470715	-9.97639	0.563888	-4.69419	0.651732	-7.03024	0.487642	-1.6554	0.687236
420.361	0.0973188	-18.8113	0.142039	-	-	-	-	-6.52129	0.363221	-1.47761	0.342408
420.651	0.130827	-18.6409	0.204458	-10.2748	0.351782	-4.36141	0.423622	-6.9429	0.363153	-1.11071	0.323929
421.592	0.242966	-19.5644	0.483638	-9.94926	0.485655	-4.96496	0.379234	-7.02603	0.333411	-1.42976	0.270848
424.027	0.350207	-20.3678	0.569616	-	-	-	-	-7.33905	0.576934	-1.21218	0.667374
425.447	0.496775	-20.3588	0.591516	-11.3469	0.674394	-5.07189	0.619222	-8.55946	0.555597	-1.34326	0.551259
425.717	0.130616	-21.1348	0.273683	-12.0714	0.265877	-4.46868	0.344174	-8.59907	0.362248	-1.07343	0.327606
425.838	0.396664	-20.6106	0.403339	-11.4032	0.497897	-5.22442	0.58861	-7.66788	0.77019	-1.52843	0.520046
426.324	0.104709	-21.1312	0.111604	-11.2799	0.257984	-4.71508	0.126527	-7.18804	0.478324	-1.29676	0.422477
427.332	0.211923	-22.3466	0.375318	-12.7546	0.495768	-5.48023	0.285739	-8.81906	0.44628	-2.2841	0.524177
430.72	0.236122	-22.0121	0.389672	-12.9359	0.289778	-5.36738	0.431067	-10.2167	0.353272	-1.47976	0.451463
430.78	0.258187	-22.2276	0.904332	-13.243	0.415359	-5.25119	0.342924	-9.64625	0.275779	-1.45427	0.581671
434.06	0.125643	-22.19	0.125703	-13.4816	0.380543	-4.17272	0.194149	-10.4029	0.397309	-0.966293	0.210198
434.148	0.229444	-22.1019	0.229549	-13.0811	0.425566	-3.37975	0.306619	-10.1657	0.315093	-0.700008	0.334609
437.899	0.224442	-24.994	0.232004	-15.2221	0.250771	-4.68701	0.272303	-12.074	0.318369	-0.357303	0.548973
437.971	0.264303	-24.4764	0.341162	-15.281	0.456354	-4.47034	0.283956	-11.8453	0.662454	-0.407948	0.574754
442.183	0.208924	-25.9992	0.305867	-15.3949	0.545064	-4.86324	0.521807	-13.3197	0.387028	-0.865189	0.402058
445.126	0.350218	-26.7022	0.404446	-16.9115	0.362919	-4.31348	0.502736	-14.802	0.48504	-0.314697	0.440544
445.864	0.106938	-26.7686	0.235669	-16.5436	0.184028	-3.9235	0.190011	-14.7838	0.302193	-0.418781	0.256282
448.699	0.375224	-29.2179	0.430281	-18.5894	0.535077	-4.28202	0.501701	-16.1123	0.512667	-1.60455	0.529186
450.332	0.389898	-28.8139	0.408643	-17.9912	0.453677	-3.60139	0.445741	-16.0906	0.554968	-0.760699	0.423631
450.763	0.196369	-28.7189	0.21883	-18.2234	0.236736	-3.16003	0.368043	-16.7599	0.22157	-1.0597	0.290604
454.575	0.509824	-30.3419	0.532926	-18.5646	0.592827	-2.61424	0.619903	-17.2098	0.597062	-0.351816	0.738376
458.945	0.2065	-30.9708	0.227759	-20.0334	0.458021	-2.3046	0.220407	-18.9615	0.416468	-0.401751	0.291163
