# Supplementary material for: Approaching a fully-polarized state of nuclear spins in a solid
Source: Nat Commun. 2024 Feb 2;15:985. doi: 10.1038/s41467-024-45364-2 (PMC10837425; doi:10.1038/s41467-024-45364-2)
Supplement: Supplementary file 6 — Source Data [file 41467_2024_45364_MOESM6_ESM.zip › SpinT(QD1,75As,Bz=10T).txt]

NoRf	HalfErr	Comb{STL,CT,STH}	HalfErr	Comb{STL,CT}	HalfErr	Comb{CT,STH}	HalfErr	Swp{STL}	HalfErr	Swp{STH}	HalfErr
822.55	0.452051	-	-	-	-	5.22681	0.68579	-	-	2.58987	0.660918
823.892	0.314422	-	-	-	-	4.30436	0.321261	-	-	2.0583	0.620873
825.742	0.587298	-	-	-	-	2.89548	0.716841	-	-	0.375607	0.831619
826.821	0.267043	-	-	-	-	5.2602	0.474306	-	-	1.41166	0.515206
833.041	0.400566	-	-	-	-	6.39694	0.43869	-	-	1.43262	0.809222
906.829	0.341494	10.8534	0.431515	5.61067	0.43297	4.02335	0.545643	2.18495	0.44188	1.32312	0.477338
920.443	0.160551	5.77584	0.586574	2.96484	0.523032	2.61423	0.234574	1.7374	0.650445	0.806875	0.434709
925.406	1.3527	3.40944	1.36876	1.71425	1.41505	1.5013	1.4718	0.918802	1.36982	1.31012	1.5417
928.205	0.869401	3.30853	0.935604	1.40748	0.915717	1.06776	0.95953	0.939858	1.16668	0.458253	0.89344
928.55	0.493153	3.17351	0.605741	1.5279	0.604838	1.82323	0.503579	1.18258	0.66264	1.60212	0.627026
933.627	0.186578	-0.123763	0.744606	0.870982	0.432876	-0.0167983	0.27893	-0.568024	0.390172	0.38939	0.221285
937.079	0.141246	0.139826	0.510383	-0.184777	0.247797	-0.17947	0.324511	-0.173288	0.293328	0.179255	0.549855
945.751	0.339738	-6.04213	0.668648	-2.35722	0.343406	-2.1709	0.538203	-0.421229	0.592414	-0.969624	0.348936
949.053	0.432117	-7.73098	0.612636	-2.591	0.61797	-3.55425	0.462995	-1.83403	0.592039	-1.53459	0.519916
955.364	0.22204	-10.2504	0.284105	-4.12935	0.559143	-4.21519	0.370902	-2.12227	0.322064	-2.55604	0.533641
958.885	0.354296	-10.4952	0.541062	-4.46156	0.715242	-5.13192	0.452208	-1.37858	1.84856	-2.09725	0.624354
965.373	0.463494	-13.7234	0.559213	-4.24759	0.535979	-5.89976	0.544888	-0.862121	0.606218	-2.49286	0.540865
966.189	0.494398	-14.841	0.60585	-5.3173	0.770741	-6.82566	0.986875	-2.26786	0.729915	-3.44204	0.549907
971.493	0.312659	-16.0208	0.484185	-6.0312	0.492455	-8.22925	0.653466	-2.04989	0.485273	-4.37713	0.426574
977.942	0.424462	-18.5545	0.532133	-5.7152	0.459477	-8.79422	0.593015	-2.37013	0.521691	-5.70326	0.486993
984.983	0.227652	-22.2043	0.326656	-6.32509	0.526756	-11.0899	0.292748	-2.41713	0.296214	-6.50823	0.391092
985.315	0.68018	-23.6081	0.680514	-7.81564	0.692502	-12.043	0.767015	-3.17864	0.87215	-6.43368	0.926149
986.875	0.191451	-21.9108	0.567083	-6.09678	0.431782	-11.7465	0.415558	-1.96649	0.407644	-6.62687	0.670884
991.994	0.363456	-26.1013	0.549669	-7.43912	0.625945	-14.2061	0.383677	-1.61284	0.502727	-7.73917	0.626427
992.302	1.03612	-26.5425	1.07972	-7.71185	1.05673	-14.029	1.10637	-3.0565	1.19745	-8.07398	1.04031
995.532	0.59189	-27.815	0.749539	-7.8269	0.598143	-14.0186	0.88556	-3.43519	0.847696	-7.73131	0.924841
998.694	0.754356	-27.919	0.773394	-8.62658	0.837214	-16.1395	0.795773	-2.57655	1.28305	-9.11278	1.01726
1000.81	0.351339	-30.3183	0.673113	-9.04615	0.584922	-15.9668	0.440939	-3.26839	0.552446	-8.65966	0.556463
1005.43	0.405857	-32.5556	0.445337	-8.59855	0.425035	-17.3742	0.425922	-2.87875	0.656641	-10.7596	0.50499
1011.35	0.379224	-35.435	0.621668	-8.06455	0.713425	-18.6824	0.508725	-3.3977	0.430409	-11.7128	0.540279
1012.37	0.623388	-35.9448	0.863451	-7.98997	0.69599	-18.5333	1.00542	-1.72657	0.715982	-12.0217	0.670073
1019.24	0.503437	-39.6359	0.537917	-8.88072	0.536858	-21.2735	0.561964	-3.5918	0.602635	-14.2968	0.58782
1021.11	0.184773	-39.5911	0.43541	-9.01372	0.459719	-21.4619	0.310148	-2.12432	0.595808	-15.0692	0.475974
1023.14	0.505191	-39.1775	0.552773	-8.48035	0.566685	-22.3153	0.615193	-2.80656	0.508673	-15.5135	0.570675
1029.1	1.1321	-43.6693	1.18567	-7.7968	1.39345	-24.2124	1.73932	-2.04082	1.1321	-17.0322	1.35497
1029.64	0.481508	-42.9336	0.613832	-8.05663	0.616332	-24.2776	0.797717	-3.45997	0.498411	-19.1061	0.52906
1030.98	0.189544	-43.6536	0.549438	-8.14315	0.248773	-25.4357	0.264752	-2.45023	0.583169	-19.7016	0.539534
1031.58	0.651045	-43.9781	0.906625	-6.03872	0.801757	-25.3819	0.669093	-2.35886	0.892328	-22.0511	0.727342
1034.99	0.488184	-46.251	0.645734	-6.37064	0.51227	-27.0218	0.608563	-2.58648	0.580021	-24.3408	0.7408
1039.45	0.378006	-46.7631	0.433643	-4.4075	0.722048	-27.7234	1.11038	-1.79896	0.520976	-25.8913	0.587659
1040.61	0.319258	-47.3023	0.333465	-5.51855	0.473988	-28.7669	0.630707	-2.78495	0.904121	-27.5602	0.71704
1040.62	0.525382	-47.7856	0.578505	-4.65978	0.603842	-29.7935	0.579791	-2.79453	0.749398	-26.5235	0.543657
1041.8	0.704215	-47.2918	0.976023	-4.81579	0.869212	-29.2794	0.813295	-2.37259	0.885896	-27.1968	0.950296
