# Supplementary material for: Approaching a fully-polarized state of nuclear spins in a solid
Source: Nat Commun. 2024 Feb 2;15:985. doi: 10.1038/s41467-024-45364-2 (PMC10837425; doi:10.1038/s41467-024-45364-2)
Supplement: Supplementary file 6 — Source Data [file 41467_2024_45364_MOESM6_ESM.zip › SpinT(QD1,75As,Bz=4T).txt]

NoRf	HalfErr	Comb{STL,CT,STH}	HalfErr	Comb{STL,CT}	HalfErr	Comb{CT,STH}	HalfErr	Swp{STL}	HalfErr	Swp{STH}	HalfErr
251.237	0.108863	-	-	24.5842	0.419824	3.4631	0.571079	20.0562	0.401772	2.39563	0.354027
254.508	0.445165	-	-	24.4798	0.585167	4.23732	0.553533	18.3052	0.570473	1.65852	0.883511
345.051	0.360186	4.42657	0.39432	2.1157	0.596147	2.32503	0.844141	2.19881	0.734637	0.265456	0.834386
348.952	1.48423	3.66135	1.66506	0.139205	1.68559	1.3595	1.67964	1.62306	2.21363	0.402734	2.00977
358.806	0.850461	-0.914276	0.907384	-2.45615	1.12949	-1.95228	1.07498	-0.719783	0.984668	-1.33534	1.38196
369.23	0.486424	-6.99368	0.656833	-3.33575	1.15835	-1.71265	1.20764	-1.8311	0.775249	-3.03286	1.45523
377.345	0.924946	-9.37767	1.07945	-3.05469	2.18837	-4.1577	1.0804	-1.13202	0.998311	-0.281652	1.15396
388.632	0.54717	-14.4697	0.623402	-4.55041	1.13746	-5.6334	1.11748	-1.42352	0.678009	-1.93955	1.2876
391.683	0.630789	-14.6992	0.7114	-4.53424	0.820851	-6.61808	0.916192	-1.25601	0.692407	-2.25775	0.957185
401.74	0.753802	-19.6671	0.956692	-6.75677	0.986524	-10.7366	1.0034	-2.02185	0.852974	-4.96367	1.22602
408.886	0.823393	-20.8809	0.907566	-5.16555	0.950398	-10.4145	1.02606	-1.89522	0.970458	-4.94209	0.862655
417.399	0.285281	-26.1429	0.525867	-7.33174	0.409179	-13.7235	0.555444	-1.89009	0.34634	-8.75936	0.478332
422.708	0.584781	-29.51	0.600747	-6.90477	0.68668	-15.511	0.924425	-2.81104	0.766059	-10.1135	0.733444
426.749	0.261424	-31.7545	0.377309	-8.35931	0.398037	-15.8737	0.323414	-2.76724	0.408333	-9.35946	0.530665
430.23	0.374406	-33.3691	0.434137	-7.26615	0.493052	-17.2099	0.411354	-0.958813	0.488974	-10.6394	0.440612
438.146	0.680902	-36.4845	0.711859	-7.00045	0.756724	-19.7216	0.728498	-1.49231	0.74643	-14.2013	0.785389
444.948	0.256705	-38.8246	0.380017	-7.55683	0.362413	-22.1081	0.343967	-1.99243	0.476817	-16.566	0.380424
454.801	0.231851	-43.3393	0.304175	-6.1074	0.515528	-26.461	0.238396	-2.08424	0.316779	-21.5756	0.390269
454.861	0.195447	-43.825	0.361308	-5.70947	0.315976	-26.4295	0.351659	-2.72476	0.387177	-22.1325	0.461429
459.935	0.149474	-46.1292	0.205637	-5.6994	0.386841	-28.1708	0.216994	-2.51855	0.221643	-25.5259	0.34429
