# Supplementary material for: Approaching a fully-polarized state of nuclear spins in a solid
Source: Nat Commun. 2024 Feb 2;15:985. doi: 10.1038/s41467-024-45364-2 (PMC10837425; doi:10.1038/s41467-024-45364-2)
Supplement: Supplementary file 6 — Source Data [file 41467_2024_45364_MOESM6_ESM.zip › SpinT(QD2,69Ga,Bz=10T).txt]

NoRf	HalfErr	Comb{STL,CT,STH}	HalfErr	Comb{STL,CT}	HalfErr	Comb{CT,STH}	HalfErr	Swp{STL}	HalfErr	Swp{STH}	HalfErr
1009.13	0	-26.7097	0.861768	-15.9045	0.507687	-4.42386	0.827102	-13.522	0.422743	-1.40733	0.70666
810.753	0.404691	31.7802	0.607668	1.9689	0.64015	20.547	0.430818	-	-	-	-
811.617	0.424992	31.5421	0.552887	2.3956	0.482343	20.0704	0.683684	-	-	-	-
812.054	0.44888	31.9478	0.658713	1.91078	0.502777	20.481	0.48503	0.865962	0.628411	21.1452	0.455801
812.092	0.597931	31.3813	0.729349	2.16379	0.654065	21.172	0.683352	-0.575275	0.868585	19.8984	0.727623
812.557	0.993834	33.3259	1.14723	5.32716	1.08875	22.2721	1.25332	2.36432	1.40475	21.0062	1.12342
817.425	0.475601	29.8724	0.65068	3.5741	1.17014	19.8888	0.715847	0.926849	0.518269	19.0165	0.516011
825.036	0.29511	29.8425	0.481437	4.27278	0.636572	18.0861	0.439256	1.73555	0.899807	17.0045	0.461294
829.849	1.48446	26.6902	1.89116	4.90188	1.54002	15.9111	1.53162	-	-	-	-
831.005	0.57375	25.4647	0.845918	2.63974	0.648594	15.2646	0.772683	-	-	-	-
833.278	0.49339	24.1553	0.503595	4.65321	0.581914	14.6582	0.99553	1.05302	0.748807	13.0203	0.674436
835.19	0.876457	-	-	6.43566	1.46936	16.4188	1.0339	2.54762	1.40793	14.1521	0.916015
839.577	0.967083	-	-	3.56827	1.30841	13.3489	1.07961	-	-	-	-
839.632	0.811447	-	-	4.77668	1.07719	13.879	1.30926	-	-	-	-
850.584	0.335806	24.9963	0.335806	5.35531	0.719292	-	-	1.55049	0.916074	7.92854	0.335806
852.332	0.340904	-	-	4.72194	0.57511	-	-	1.08216	0.449592	-	-
854.092	0.240743	21.2069	0.240743	4.33718	0.255535	-	-	-	-	-	-
876.702	0.803955	12.6415	0.936433	1.55907	0.845233	4.1245	1.40845	1.26337	1.03279	1.57431	1.06256
880.734	0.446542	12.5502	1.0219	3.97919	0.746343	5.41617	0.573388	1.92626	0.612386	3.30007	0.643806
884.171	0.406541	11.2303	0.859617	4.77053	0.809927	5.80771	0.452039	2.25718	0.746104	5.21101	0.858008
887.951	0.9398	10.4348	1.13684	4.75903	1.0251	5.33379	1.47763	-	-	-	-
894.902	0.42317	6.98864	1.07734	2.28802	0.744148	3.71382	1.03953	-	-	-	-
899.428	0.463676	6.08431	0.548108	1.86674	0.861229	3.11353	0.73334	-	-	-	-
906.114	0.435499	3.58952	0.649075	1.46368	0.825483	0.726046	0.856355	-	-	-	-
912.779	0.336546	1.83669	0.402116	0.593543	0.347599	0.971712	0.594934	-	-	-	-
926.159	1.06247	-2.52484	1.14311	-1.58019	1.23351	-0.247016	1.11731	0.702263	1.56036	-0.778421	1.1724
928.63	0.321554	-1.96183	0.750801	0.198189	0.729347	1.02741	0.604994	-	-	-	-
941.591	0.300684	-5.20988	0.353207	-2.07929	0.448079	-2.89774	0.605725	0.359114	1.82249	-0.268265	0.344979
948.577	1.13489	-8.64411	1.33421	-4.18936	1.16307	-4.22813	1.16417	-	-	-	-
953.513	0.34948	-9.37784	0.715504	-3.26986	0.620861	-2.57291	0.598508	-	-	-	-
958.468	0.481228	-10.4513	0.617574	-6.31058	0.520965	-4.28196	0.942631	-	-	-	-
965.491	0.910203	-12.8579	1.15798	-6.30555	0.969349	-4.40078	1.11376	-	-	-	-
969.789	0.816172	-15.3503	0.900494	-8.05521	0.876227	-5.43379	1.04156	-5.99319	0.907469	-1.56467	0.963512
977.886	0.842787	-16.144	0.972746	-7.86047	1.29348	-4.51268	1.06025	-	-	-	-
980.638	0.576986	-17.7523	0.625479	-9.54096	0.824226	-5.90516	0.713468	-	-	-	-
989.592	0.376143	-20.1495	0.729604	-11.028	0.697165	-5.61186	0.639657	-	-	-	-
995.636	0.550255	-21.3911	0.963763	-10.5851	1.15439	-2.39606	0.862023	-8.69314	0.87125	0.718249	0.994522
996.62	0.883693	-23.9484	0.989899	-13.374	1.04997	-6.00231	1.12839	-9.02239	0.961176	-1.86327	1.05481
997.513	0.431131	-23.4079	1.12021	-13.5377	0.608653	-5.47949	0.548026	-9.4922	1.04057	-2.33305	1.14384
1000.5	0.309854	-22.8077	0.573482	-13.1138	0.751369	-3.89633	0.820644	-10.2881	0.504232	-1.02024	1.16524
1004.81	0.558328	-27.5971	0.627552	-16.7598	1.09824	-5.2791	1.02555	-	-	-	-
1013.13	0.247534	-27.9581	1.01689	-15.4077	0.9813	-3.84357	0.398718	-	-	-	-
1017.	0.424194	-28.7408	0.576939	-16.3899	0.457573	-3.71342	0.460823	-16.5656	0.608105	0.153798	1.15295
1021.61	0.537829	-28.938	0.603255	-18.0439	0.866657	-1.19809	1.1821	-16.8217	1.07506	1.01457	0.679964
1024.72	0.815986	-28.9885	1.04343	-18.288	0.947876	-2.58094	0.966254	-19.0071	0.819248	0.463866	1.29594
1028.34	0.145313	-32.2897	0.459701	-20.5126	0.445355	-2.50083	0.604677	-19.786	0.404829	-0.309411	0.692473
1029.52	0.218423	-30.7721	0.404841	-20.4414	0.417412	-1.353	0.669079	-	-	-	-
1030.58	0.371428	-31.1101	1.31465	-21.2011	0.484104	-1.72505	0.549793	-20.8818	0.600789	-0.181775	0.660191
1030.69	0.433294	-32.3468	0.471437	-21.6304	0.573056	-1.85318	0.508294	-21.7407	0.963187	-0.776329	0.68963
1030.97	0.425274	-32.4229	0.654893	-22.0863	0.623181	-1.91243	0.659403	-	-	-	-
