# Supplementary material for: Approaching a fully-polarized state of nuclear spins in a solid
Source: Nat Commun. 2024 Feb 2;15:985. doi: 10.1038/s41467-024-45364-2 (PMC10837425; doi:10.1038/s41467-024-45364-2)
Supplement: Supplementary file 6 — Source Data [file 41467_2024_45364_MOESM6_ESM.zip › SpinT(QD2,75As,Bz=10T).txt]

NoRf	HalfErr	Comb{STL,CT,STH}	HalfErr	Comb{STL,CT}	HalfErr	Comb{CT,STH}	HalfErr	Swp{STL}	HalfErr	Swp{STH}	HalfErr
877.248	0	18.4952	0.498471	7.95173	1.24059	2.62807	0.619532	3.09127	0.482912	-0.678347	0.26707
810.663	0.109084	-	-	28.6723	0.345598	4.4404	0.351606	-	-	-	-
811.218	0.262025	-	-	28.2926	0.339126	3.91226	0.43289	-	-	-	-
811.43	0.629782	-	-	29.1824	0.748223	4.9329	0.873012	-	-	-	-
811.854	0.45722	-	-	26.9932	0.469233	4.41087	0.637667	24.5027	0.632357	1.66409	0.508144
816.636	0.224453	-	-	26.5175	0.431081	7.30698	0.916947	-	-	-	-
818.448	0.0927671	-	-	24.3445	0.276662	3.39799	0.538323	-	-	-	-
823.755	0.427471	-	-	24.7777	0.804019	5.74057	0.881986	-	-	-	-
825.023	0.222914	-	-	25.592	0.412929	7.78301	1.07308	19.4552	0.495043	3.71763	1.26875
831.346	1.58821	-	-	21.9453	1.73735	5.98047	1.93968	-	-	-	-
839.76	0.297027	35.662	0.319172	-	-	7.71939	1.39785	-	-	-	-
851.823	0.717105	29.1008	0.71886	-	-	4.88542	0.717105	-	-	2.13226	0.808657
852.046	0.253904	29.2402	0.361402	-	-	-	-	-	-	2.85841	0.325671
887.782	1.19838	14.8861	1.2894	6.46834	1.28626	6.22602	1.25041	-	-	-	-
892.239	0.353479	11.693	0.388184	6.28369	0.928874	4.39024	0.868836	-	-	-	-
898.466	0.527635	9.99755	0.821776	3.02322	0.716971	2.27771	1.03018	-	-	-	-
902.842	0.879782	7.61425	1.17606	4.16708	1.13642	3.48406	1.06757	-	-	-	-
909.531	0.563066	4.54291	0.673129	0.206901	0.980966	1.38148	0.77191	-	-	-	-
912.766	1.03055	3.60255	1.25745	-0.217727	2.03072	0.412824	2.23493	-	-	-	-
926.104	0.509444	-1.97725	0.788571	-0.466532	0.596278	-0.315342	0.878423	0.801432	0.650852	0.332332	0.858176
928.665	1.10737	-3.10849	1.17196	-2.66957	1.21784	-2.32617	1.66788	-	-	-	-
935.739	0.767697	-6.73218	0.880695	-1.76346	0.808022	-2.34226	1.08712	-	-	-	-
941.735	0.300459	-8.46149	0.539155	-3.02109	0.500674	-3.74192	1.07194	-	-	-	-
947.514	0.580609	-10.2889	0.636836	-3.25025	0.71457	-4.69914	0.813045	-	-	-	-
951.352	0.331784	-13.4195	0.353538	-4.65626	0.644125	-5.7968	0.439119	-	-	-	-
955.871	0.588072	-15.0082	0.594486	-4.13922	0.872052	-6.22823	0.642967	-	-	-	-
961.159	0.768854	-16.7798	0.840433	-4.96449	0.782074	-8.42953	0.789346	-	-	-	-
964.354	0.806213	-18.2185	0.879414	-5.13041	1.08256	-7.61279	1.21997	-	-	-	-
967.538	0.584576	-20.5849	0.659993	-6.13156	0.584576	-10.4087	1.17729	-	-	-	-
971.554	0.20223	-22.5989	0.309263	-7.0459	0.438266	-11.5637	0.367133	-	-	-	-
973.703	0.483973	-20.9593	0.828631	-6.45039	0.867109	-10.6789	0.588765	-	-	-	-
980.007	0.516823	-25.6829	1.17506	-6.95871	0.851978	-13.9096	0.534383	-	-	-	-
988.782	0.469185	-29.7151	0.563297	-9.82508	0.963506	-16.644	0.579596	-	-	-	-
995.789	0.529508	-31.447	0.67433	-7.42112	0.849332	-16.4206	0.931255	-2.21771	0.636386	-8.59847	0.74274
997.201	0.374184	-31.8722	0.851729	-8.53851	0.426352	-16.3402	0.540561	-1.70726	0.418871	-10.5689	0.550848
1004.34	0.486683	-36.4877	0.527078	-9.03323	0.660326	-20.459	0.562159	-	-	-	-
1009.61	1.12974	-37.4984	1.1636	-8.74392	1.13572	-22.2114	1.47799	-2.70723	1.24263	-14.4106	1.2208
1013.33	0.582713	-39.4431	0.654406	-6.55596	0.735662	-22.4456	0.786694	-	-	-	-
1020.26	0.43291	-43.2338	0.674686	-5.43965	0.710525	-26.1714	0.882431	-	-	-	-
1023.41	0.426057	-45.0013	0.769287	-7.09216	1.34528	-27.05	0.557645	-3.62302	0.818068	-24.3117	0.779552
1024.18	0.524501	-44.2343	0.841972	-3.92041	0.832274	-28.1896	0.533002	-	-	-	-
1029.78	0.454616	-47.1798	0.538955	-3.70151	0.620972	-28.7343	0.561915	-	-	-	-
1030.26	0.613982	-48.2153	0.835565	-3.51747	0.632496	-27.7218	0.642772	-2.99178	0.656418	-26.2808	0.708938
1030.32	0.717157	-47.0572	1.09772	-3.91241	0.958139	-28.5018	0.754955	-	-	-	-
1031.16	0.522934	-48.9374	0.58807	-5.03185	0.838803	-29.4946	0.617742	-	-	-	-
