# Supplementary material for: Approaching a fully-polarized state of nuclear spins in a solid
Source: Nat Commun. 2024 Feb 2;15:985. doi: 10.1038/s41467-024-45364-2 (PMC10837425; doi:10.1038/s41467-024-45364-2)
Supplement: Supplementary file 6 — Source Data [file 41467_2024_45364_MOESM6_ESM.zip › SpinT(QD3,69Ga,Bz=10T).txt]

NoRf	HalfErr	Comb{STL,CT,STH}	HalfErr	Comb{STL,CT}	HalfErr	Comb{CT,STH}	HalfErr
868.996	0.350592	31.7289	0.432677	1.58216	0.400629	21.0517	0.803256
869.039	0.254691	32.6673	0.512147	2.42944	0.687024	20.919	0.592741
871.936	0.175504	32.0477	0.446313	2.88861	0.665173	21.0946	0.637274
874.208	0.216895	29.6109	0.423152	2.18791	0.242302	20.4868	0.393524
876.746	1.2861	30.2605	1.58498	3.66775	1.62556	20.3803	1.52531
880.377	1.1114	28.2728	1.35837	2.86727	1.28496	18.4065	1.34597
882.979	1.26793	28.0172	1.42694	2.95325	1.41684	16.575	1.35531
884.631	0.0714105	27.5375	1.01227	3.26085	0.671151	17.3895	0.554434
889.908	2.02514	24.7469	2.05026	5.98364	2.2762	15.8493	2.09747
899.513	0.397057	-	-	5.60434	0.746694	13.7523	0.530346
909.212	0.258842	-	-	4.96912	0.258842	-	-
910.146	0.371046	-	-	4.60631	0.371046	-	-
910.823	0.263145	-	-	3.40061	0.263145	-	-
957.688	0.332384	7.09268	0.334912	2.19734	0.627912	3.89446	0.745463
968.217	0.226175	4.37062	0.792091	0.422824	0.629076	0.994402	0.238365
980.832	0.772346	-0.404984	1.05244	-0.545353	1.13793	0.681979	0.916174
1000.91	0.150971	-6.86509	0.346151	-2.56975	0.487188	-2.59841	0.431764
1012.09	0.573398	-10.5861	0.590263	-5.29141	0.600113	-4.03089	0.643106
1022.29	0.291947	-10.9577	0.55538	-5.43745	0.34012	-3.7852	0.501169
1031.65	0.32967	-14.3362	0.681173	-8.04667	0.373849	-5.24888	1.12174
1037.66	0.173884	-17.2434	0.771028	-8.89402	0.591597	-6.25789	0.372576
1039.1	1.11651	-17.7125	1.19973	-9.73588	1.13982	-5.491	1.17137
1041.49	0.193255	-19.6622	0.47152	-10.7256	0.464406	-6.51741	0.666888
1042.95	0.568571	-19.9834	0.733909	-10.1852	0.666484	-6.49829	0.672903
1047.28	1.22048	-19.5153	1.24396	-9.76929	1.33418	-5.557	1.23587
1050.16	0.35013	-21.7183	0.408023	-11.0333	0.446585	-5.82849	0.759828
1052.83	0.551931	-20.0065	0.65998	-10.2249	0.746426	-3.06867	0.551931
1057.44	0.72442	-20.7355	0.768196	-10.3206	0.745011	-4.57052	0.934672
1061.28	0.612049	-23.0787	0.659804	-12.3575	0.758936	-6.68161	0.802286
1066.27	2.03435	-24.087	2.25908	-15.1675	2.23195	-3.62253	2.20856
1067.84	0.280823	-25.2636	0.3407	-15.5883	0.506901	-5.03729	0.443115
1070.26	0.934354	-27.428	1.14299	-16.1157	1.07565	-5.49733	1.47805
1074.31	0.676027	-27.8195	1.2385	-19.9282	0.796083	-4.26102	0.970236
1079.06	0.458077	-28.8342	0.488916	-19.5584	0.575892	-2.98898	0.651155
1083.72	0.693634	-32.1284	0.761285	-20.7097	0.94244	-5.51288	0.796185
1085.59	0.651717	-33.5339	0.882334	-20.9994	0.877631	-4.43445	0.725775
1086.28	0.272703	-32.2634	0.351527	-19.3816	0.567453	-2.98574	0.487071
1089.23	0.690786	-33.4887	0.800183	-20.7451	0.780417	-2.60959	0.805169
1089.28	0.545517	-33.792	0.86399	-21.2565	0.547086	-3.6131	0.654001
