# Supplementary material for: Approaching a fully-polarized state of nuclear spins in a solid
Source: Nat Commun. 2024 Feb 2;15:985. doi: 10.1038/s41467-024-45364-2 (PMC10837425; doi:10.1038/s41467-024-45364-2)
Supplement: Supplementary file 6 — Source Data [file 41467_2024_45364_MOESM6_ESM.zip › SpinT(QD3,75As,Bz=10T).txt]

NoRf	HalfErr	Comb{STL,CT,STH}	HalfErr	Comb{STL,CT}	HalfErr	Comb{CT,STH}	HalfErr
868.561	0.589059	-	-	28.9089	0.665632	4.20718	0.700607
868.57	0.740937	-	-	28.2733	0.765063	4.19101	0.94168
871.795	0.338145	-	-	27.8202	0.356824	5.93195	0.720692
881.735	0.366143	-	-	24.143	0.388862	6.31588	0.533087
884.28	0.492343	-	-	19.9197	1.30173	5.00692	0.645343
889.338	0.493583	-	-	21.8553	0.830493	8.0429	0.578216
957.684	0.620121	9.33352	0.632288	3.60665	0.863728	2.75267	0.762098
981.394	0.157489	-0.769715	0.30572	-1.60916	0.530419	-0.696353	0.285754
1000.49	0.203958	-7.60183	0.514264	-3.32219	0.446917	-3.17025	0.636721
1025.2	0.55761	-19.3797	0.5776	-5.59893	0.810848	-8.6233	0.637794
1039.07	0.355167	-24.652	0.540609	-7.54829	0.641011	-13.8644	0.498015
1047.05	0.52857	-28.5616	0.71689	-7.15416	0.869191	-14.2257	0.622311
1050.13	0.419323	-29.8023	0.70345	-8.59145	0.470358	-14.8311	0.612893
1050.31	0.305918	-30.0883	0.461236	-8.00348	0.518264	-16.4646	0.383101
1057.37	0.510974	-32.8068	0.716558	-5.92499	0.515396	-15.7529	0.80802
1066.66	0.94897	-36.2276	1.06686	-8.00901	1.07484	-19.5995	0.999168
1074.46	0.260101	-40.2386	0.447628	-7.10017	0.557665	-23.03	0.493939
1079.9	0.455441	-43.9462	0.48624	-6.1411	0.541988	-25.5663	0.801623
1080.97	0.372109	-44.2243	0.506298	-6.54876	0.562753	-26.2829	0.538573
1087.24	0.246504	-46.4652	0.477558	-5.52014	0.353873	-29.2501	0.360993
1089.65	0.481503	-46.0993	0.535914	-4.19452	0.571727	-29.0323	0.528254
1089.7	0.116177	-47.0305	0.26811	-4.52122	0.205186	-30.0401	0.609534
